# Supplementary material for: Screening and functional verification of potential metabolites for high fertility in sows
Source: Front Nutr. 2026 May 19;13:1753880. doi: 10.3389/fnut.2026.1753880 (PMC13228118; doi:10.3389/fnut.2026.1753880)
Supplement: Supplementary file 1 [file Table_1.xlsx]

## Sheet: data
Compound Name	m/z (Expected)	RT	Library Score (%)	m/z (Delta (ppm))	HMDB	1ul-neg-01	1ul-neg-02	1ul-neg-03	1ul-neg-04	1ul-neg-05	1ul-neg-06	1ul-neg-07	1ul-neg-08	1ul-neg-09	1ul-neg-10	1ul-neg-11	1ul-neg-12	1ul-neg-13	1ul-neg-14	1ul-neg-15	1ul-neg-16	1ul-neg-17	1ul-neg-18	1ul-neg-19	1ul-neg-20	1ul-neg-21	1ul-neg-22	1ul-neg-23	1ul-neg-24	1ul-neg-25	1ul-neg-26	1ul-neg-27	1ul-neg-28	1ul-neg-29	1ul-neg-30	1ul-neg-31	1ul-neg-32	1ul-neg-33	1ul-neg-34	1ul-neg-35	1ul-neg-36	QC01-1ul-neg	QC02-1ul-neg	QC03-1ul-neg	QC04-1ul-neg	QC04-2ul-neg	CV
IS-Cholic acid-D4	411.305	11.87	90	-0.860064		3.09934e+08	2.94638e+08	3.04495e+08	2.99766e+08	3.00785e+08	2.99655e+08	3.05786e+08	3.01858e+08	3.01043e+08	3.08649e+08	2.99123e+08	2.97163e+08	3.02224e+08	2.958e+08	2.98597e+08	2.96543e+08	3.05326e+08	3.0346e+08	3.08294e+08	2.9548e+08	2.99014e+08	2.99053e+08	2.99042e+08	2.96411e+08	2.97917e+08	2.95851e+08	2.99113e+08	2.9905e+08	2.89753e+08	2.9259e+08	2.94167e+08	2.90615e+08	2.99506e+08	2.96882e+08	2.95226e+08	3.0158e+08	3.01539e+08	3.10727e+08	3.07494e+08	3.11167e+08	6.39953e+08	0.0144317
IS-DCA-D4	395.31	12.58	20	-0.650418		1.40133e+08	1.3391e+08	1.38087e+08	1.4098e+08	1.42686e+08	1.3432e+08	1.40935e+08	1.41702e+08	1.42364e+08	1.45502e+08	1.41721e+08	1.36506e+08	1.4562e+08	1.35723e+08	1.41283e+08	1.38285e+08	1.4071e+08	1.4033e+08	1.42232e+08	1.41288e+08	1.39065e+08	1.43785e+08	1.43404e+08	1.39008e+08	1.38465e+08	1.39098e+08	1.40785e+08	1.41904e+08	1.35105e+08	1.36424e+08	1.36889e+08	1.31215e+08	1.38418e+08	1.39208e+08	1.41374e+08	1.44245e+08	1.40118e+08	1.43357e+08	1.4237e+08	1.4289e+08	3.18423e+08	0.0100926
IS-FA(10:0)-D19	190.258	11.53	N/A	1.56803		1.81443e+07	1.82556e+07	1.87222e+07	1.91458e+07	1.88253e+07	1.81246e+07	1.87891e+07	1.90863e+07	1.89701e+07	1.88802e+07	1.88205e+07	1.97542e+07	1.84938e+07	1.92867e+07	1.98041e+07	2.00493e+07	1.97765e+07	1.91438e+07	1.90126e+07	1.94045e+07	1.86894e+07	1.86774e+07	1.81124e+07	1.75858e+07	1.81105e+07	1.80996e+07	1.8139e+07	1.84438e+07	1.86279e+07	1.81894e+07	1.84543e+07	1.78145e+07	1.82787e+07	1.87558e+07	1.82702e+07	1.84542e+07	1.90708e+07	1.91078e+07	1.89263e+07	1.90831e+07	4.21869e+07	0.00429948
IS-FA(22:0)-D43	382.597	15.13	3	-3.1581		2.52602e+08	2.50965e+08	2.60185e+08	2.64395e+08	2.61491e+08	2.44401e+08	2.68909e+08	2.57751e+08	2.57051e+08	2.50077e+08	2.5323e+08	2.54207e+08	2.57551e+08	2.46687e+08	2.60908e+08	2.64815e+08	2.60305e+08	2.62149e+08	2.57433e+08	2.64804e+08	2.61683e+08	2.6322e+08	2.57503e+08	2.45761e+08	2.46322e+08	2.58196e+08	2.54341e+08	2.60683e+08	2.45858e+08	2.6934e+08	2.49295e+08	2.46206e+08	2.57721e+08	2.62001e+08	2.67611e+08	2.66365e+08	2.49606e+08	2.69263e+08	2.63598e+08	2.69441e+08	5.38324e+08	0.0354316
IS-Fumarate-D2	117.016	0.92	49	0.444174		4.04616e+06	4.14941e+06	4.02447e+06	3.95245e+06	4.08093e+06	3.70792e+06	3.93775e+06	3.99338e+06	4.05208e+06	4.04328e+06	3.97492e+06	4.04068e+06	4.0227e+06	3.99095e+06	3.68429e+06	4.16512e+06	3.89485e+06	3.87391e+06	3.91311e+06	3.9126e+06	3.96964e+06	3.96414e+06	3.54941e+06	3.91315e+06	3.90391e+06	3.98582e+06	3.82925e+06	4.13284e+06	3.82871e+06	3.67041e+06	3.70162e+06	3.83938e+06	3.75911e+06	3.9352e+06	3.868e+06	4.12357e+06	3.92136e+06	3.88942e+06	3.94374e+06	3.9852e+06	7.53201e+06	0.0102295
IS-GCA-D4	468.327	11.77	73	-0.908926		2.0691e+08	1.98252e+08	2.02205e+08	1.99664e+08	1.99808e+08	1.98498e+08	2.02162e+08	1.95974e+08	1.99312e+08	2.04902e+08	2.06372e+08	2.01401e+08	2.04972e+08	1.96905e+08	1.97701e+08	1.97299e+08	2.0077e+08	2.03599e+08	2.05078e+08	1.98252e+08	1.96653e+08	2.00409e+08	2.00655e+08	1.99788e+08	1.95756e+08	1.99296e+08	2.00079e+08	2.00322e+08	1.9295e+08	1.94478e+08	1.95663e+08	1.97768e+08	2.0082e+08	1.95358e+08	1.94736e+08	2.02439e+08	2.03224e+08	2.07839e+08	2.01419e+08	2.07092e+08	4.44756e+08	0.0150093
IS-Inosine-4N15	271.062	2.87	40	-0.147942		17043429	16444262	16596707	16228893	16536395	16468904	16402240	16436247	16497251	16561777	16876743	16431815	16597915	16214150	16203652	16312142	16304021	16607588	16764376	16405557	16287491	16305528	16197063	16205987	16254378	16350196	16040797	16596586	15962464	16195477	16362899	16388371	16328455	15936138	15961224	16787928	16710834	17222967	16622765	16981593	15797101	0.0161348
IS-Phenylalanine-D8	172.122	4.4	20	0.03406		5.52703e+06	5.23901e+06	5.42485e+06	5.23871e+06	5.25803e+06	5.35309e+06	5.38316e+06	5.36504e+06	5.35964e+06	5.24349e+06	5.43995e+06	5.36074e+06	5.34006e+06	5.36912e+06	5.31326e+06	5.25749e+06	5.32954e+06	5.40456e+06	5.70235e+06	5.44236e+06	5.3233e+06	5.19607e+06	5.17472e+06	5.22838e+06	5.30417e+06	5.41236e+06	5.31066e+06	5.34894e+06	5.32669e+06	5.40276e+06	5.39117e+06	5.28063e+06	5.385e+06	5.2449e+06	5.21969e+06	5.27823e+06	5.4406e+06	5.55033e+06	5.44885e+06	5.42231e+06	3.51513e+06	0.0105418
IS-Stearic acid-D35	318.484	14.32	29	-1.38103		9.42739e+08	9.24433e+08	9.97469e+08	9.95948e+08	9.65204e+08	9.49372e+08	9.84461e+08	8.61489e+08	9.57467e+08	1.07285e+09	1.01799e+09	1.00084e+09	1.02443e+09	9.8945e+08	9.75881e+08	1.00072e+09	9.76934e+08	9.97589e+08	9.69414e+08	9.63356e+08	9.53708e+08	9.34253e+08	9.35705e+08	9.42299e+08	9.83213e+08	9.64349e+08	9.96028e+08	9.89045e+08	9.71432e+08	9.38706e+08	9.53206e+08	8.98735e+08	9.73982e+08	9.81562e+08	1.00299e+09	9.96528e+08	9.57571e+08	1.01564e+09	9.66655e+08	9.83066e+08	1.80982e+09	0.0260536
IS-succinate-D4	121.044	0.93	82	0.0605262		1.13615e+07	1.13822e+07	1.08734e+07	1.08626e+07	1.1097e+07	1.07907e+07	1.09991e+07	1.14514e+07	1.1201e+07	1.1118e+07	1.13576e+07	1.13473e+07	1.14076e+07	1.08798e+07	1.05622e+07	1.15804e+07	1.07084e+07	1.07984e+07	1.07916e+07	1.10652e+07	1.0877e+07	1.11563e+07	1.05465e+07	1.08065e+07	1.06213e+07	1.1181e+07	1.10169e+07	1.13535e+07	1.07202e+07	1.08174e+07	1.07059e+07	1.10576e+07	1.09668e+07	1.07713e+07	1.09575e+07	1.11449e+07	1.09537e+07	1.11405e+07	1.14745e+07	1.12136e+07	2.22647e+07	0.0192712
IS-Tryptophan-D5	208.114	6	79	-0.292784		1.4807e+07	1.42853e+07	1.43474e+07	1.47469e+07	1.43852e+07	1.42568e+07	1.45421e+07	1.4767e+07	1.43742e+07	1.55315e+07	1.47724e+07	1.41942e+07	1.5068e+07	1.49082e+07	1.5008e+07	1.40486e+07	1.4506e+07	1.46962e+07	1.49199e+07	1.47577e+07	1.45606e+07	1.46324e+07	1.46617e+07	1.45577e+07	1.48739e+07	1.41902e+07	1.50366e+07	1.49033e+07	1.40179e+07	1.437e+07	1.44714e+07	1.4351e+07	1.43347e+07	1.50352e+07	1.45629e+07	1.46297e+07	1.49977e+07	1.51606e+07	1.49979e+07	1.55068e+07	3.53374e+07	0.0158213
IS-Uric acid-2N15	169.015	1.11	80	0.0457687		9.42665e+06	8.49538e+06	8.96986e+06	9.50831e+06	8.3502e+06	8.10449e+06	9.45721e+06	9.49027e+06	9.57479e+06	9.01272e+06	9.10915e+06	8.62701e+06	9.22307e+06	9.2011e+06	9.4557e+06	9.04061e+06	8.85868e+06	9.42355e+06	9.50085e+06	9.32084e+06	9.53239e+06	8.73451e+06	9.06006e+06	9.21351e+06	9.57699e+06	9.4094e+06	8.83529e+06	8.75916e+06	9.25717e+06	8.70455e+06	8.64116e+06	8.71229e+06	8.47692e+06	9.19959e+06	9.16291e+06	8.72424e+06	9.3363e+06	9.08984e+06	9.64148e+06	9.08842e+06	1.25048e+07	0.0282359
(Rs)-Mevalonic Acid	147.066	1.16	29	0.0676171	HMDB0000227	229601	418751	171790	237046	257776	386638	242228	196808	213865	263607	254761	309371	176806	298940	688994	214247	320891	260467	188277	215558	186877	269119	239638	197708	212972	402067	171609	136091	224827	238815	175275	251431	278410	910184	161844	374650	346620	298708	251576	314439	1196463	0.13065
(S)-2-Methylbutanoic Acid	101.061	13	27	-0.318735	HMDB0033742	712410	1.20532e+06	1.55853e+06	2.23486e+06	1.36107e+06	1.64766e+06	1.61795e+06	1.7405e+06	2.40151e+06	1.52629e+06	1.89856e+06	1.21808e+06	1.92421e+06	1.38722e+06	1.90107e+06	1.27102e+06	1.09276e+06	1.66768e+06	2.03476e+06	1.84068e+06	1.84945e+06	1.96922e+06	2.24836e+06	1.74722e+06	2.00491e+06	1.61775e+06	1.16559e+06	2.26375e+06	1.27348e+06	1.87222e+06	1.59976e+06	2.01299e+06	2.12044e+06	1.92463e+06	1.24043e+06	1.50679e+06	1.89354e+06	1.83126e+06	2.11319e+06	2.47126e+06	4.46194e+06	0.139188
13(S)-HPOT	309.207	10.74	53	0.128058	HMDB0301803	2.09928e+06	2.35419e+06	1.68326e+06	1.49685e+06	3.51454e+06	1.85208e+06	1.57394e+06	1.49333e+07	968890	1.62113e+06	742219	1.6792e+06	1.43624e+06	1.61315e+06	2.59293e+06	4.33749e+06	2.38579e+06	2.84775e+06	2.83621e+06	2.05098e+06	1.88173e+06	1.36272e+06	943810	1.12328e+06	1.53016e+06	1.45128e+06	1.06134e+06	1.6021e+06	3.20452e+06	2.24281e+06	4.55852e+06	5.35069e+06	4.14533e+06	4.52212e+06	1.4097e+06	3.27898e+06	2.81099e+06	2.79015e+06	2.83564e+06	2.8917e+06	6.03803e+06	0.0154863
16-Hydroxypalmitic Acid	271.228	13.52	55	0.0225338	HMDB0006294	4.66576e+07	3.55965e+07	4.00498e+07	5.22583e+07	5.69969e+07	6.20283e+07	4.87594e+07	7.07972e+07	4.01107e+07	4.02604e+07	4.09646e+07	3.8285e+07	3.72465e+07	3.00009e+07	4.74869e+07	5.26908e+07	3.45178e+07	5.9595e+07	3.70895e+07	4.61997e+07	4.66944e+07	6.39447e+07	4.68644e+07	5.21365e+07	2.89873e+07	3.46765e+07	3.68109e+07	4.79222e+07	3.93811e+07	5.25593e+07	5.27816e+07	7.60803e+07	5.6909e+07	3.80327e+07	4.21483e+07	5.76713e+07	4.01149e+07	4.79496e+07	5.17912e+07	5.04351e+07	9.30116e+07	0.10973
1H-Indole-4-Carboxaldehyde	144.045	8.82	NA	0.173095		218687	321388	366382	400649	443797	316599	327161	708250	67759	374442	284420	290179	185480	253601	241127	299681	111823	176110	291255	236384	203395	73754	431860	285645	222885	252734	256267	403684	342148	349127	182031	173858	359636	151873	559943	380544	269807	260814	319989	341933	705867	0.131216
2,3-Dihydroxybenzoate	153.019	6.92	40	0.136304	HMDB0000397	1.46481e+06	3.59504e+06	2.23801e+06	2.5819e+06	2.10974e+06	5.24355e+06	1.74031e+06	1.6724e+06	784063	1.69285e+06	2.68928e+06	9.9507e+06	1.29417e+06	2.90074e+06	1.73713e+06	583335	1.75788e+06	523411	2.19923e+06	1.35825e+06	1.4656e+06	187322	860365	3.38787e+06	1.88429e+06	1.475e+06	2.055e+06	1.00196e+06	2.91328e+06	3.50272e+06	902145	801560	3.44327e+06	1.54201e+06	1.80957e+06	2.91171e+06	2.33849e+06	2.23504e+06	2.21249e+06	2.324e+06	4.86556e+06	0.027666
2-Hydroxycinnamic Acid	163.04	1.65	12	0.317706	HMDB0002641	928533	826660	1.52593e+06	1.54509e+06	1.71495e+06	1.87942e+06	1.35894e+06	2.26994e+06	1.74897e+06	1.91236e+06	1.37591e+06	1.5812e+06	2.12338e+06	2.09281e+06	1.50019e+06	1.4266e+06	940306	2.10384e+06	1.31395e+06	1.69759e+06	1.90603e+06	1.49796e+06	1.44051e+06	1.78388e+06	2.51916e+06	1.43465e+06	1.54811e+06	1.76076e+06	1.2379e+06	1.19624e+06	2.13266e+06	2.79874e+06	1.4438e+06	2.63947e+06	1.17848e+06	1.99113e+06	1.577e+06	1.81843e+06	1.58508e+06	2.00228e+06	3.37035e+06	0.117108
2-Hydroxyglutarate	147.03	0.93	64	0.0814371	HMDB0059655	3.6348e+06	4.80146e+06	2.64021e+06	5.72788e+06	5.45748e+06	4.94397e+06	3.97508e+06	4.98423e+06	2.36416e+06	3.66911e+06	6.09133e+06	3.9955e+06	1.66406e+06	1.81763e+06	1.28372e+06	5.8402e+06	3.32621e+06	5.08639e+06	1.51128e+06	2.84753e+06	2.32573e+06	3.06418e+06	3.91962e+06	4.08668e+06	1.25402e+06	2.04048e+06	2.24997e+06	1.49312e+06	3.69697e+06	4.01316e+06	3.64539e+06	2.59608e+06	5.8088e+06	3.15056e+06	2.2839e+06	5.94848e+06	3.24161e+06	3.44635e+06	3.67317e+06	3.69222e+06	6.683e+06	0.0605728
2-Keto Valeric Acid	115.04	2.02	22	0.06267	HMDB0001865	4053848	2458205	2912891	3156741	5725276	4277107	3905546	4384050	2911034	3248104	2701087	2395110	3885818	3326440	3828583	2714676	3064017	5625520	2023593	2039272	3015660	5577538	5059743	3663102	3018404	1834159	3405160	3885134	2166614	4206458	4733442	3344180	4599780	4314253	2277591	4928038	4024653	4000956	3441229	3594304	7663462	0.0777424
2-Ketohexanoic Acid	129.056	4.91	14	0.0631467	HMDB0001864	1.84829e+07	1.10906e+07	1.39609e+07	1.74656e+07	2.91474e+07	2.54603e+07	1.99118e+07	2.16933e+07	1.53782e+07	1.70076e+07	1.5611e+07	1.80855e+07	2.04537e+07	1.74413e+07	2.44232e+07	1.49837e+07	1.47348e+07	2.83939e+07	1.08499e+07	1.02163e+07	1.57981e+07	2.41776e+07	2.57368e+07	2.46341e+07	1.79726e+07	1.03817e+07	1.90145e+07	2.28737e+07	1.36648e+07	2.12723e+07	2.24771e+07	1.35319e+07	2.23296e+07	2.53988e+07	1.74113e+07	2.53373e+07	2.05321e+07	1.99586e+07	1.97161e+07	2.01399e+07	4.16464e+07	0.0171244
3Alpha,7Alpha-Dihydroxy-5Beta-Cholestanate	433.332	14.11	N/A	-0.116632	HMDB0000359	2.76647e+06	3.37822e+06	2.8001e+06	3.61681e+06	3.64836e+06	3.04994e+06	3.64795e+06	2.6098e+06	3.3711e+06	3.58504e+06	2.88e+06	3.19614e+06	4.52471e+06	4.5853e+06	3.43608e+06	3.50966e+06	5.03411e+06	3.25665e+06	5.45936e+06	6.30753e+06	3.06725e+06	2.9968e+06	3.57867e+06	3.34956e+06	4.19666e+06	4.86423e+06	1.66883e+06	4.45451e+06	2.93505e+06	5.85938e+06	2.80912e+06	1.60499e+06	3.23516e+06	5.15996e+06	5.31379e+06	3.36339e+06	3.6546e+06	3.70923e+06	3.5312e+06	3.80958e+06	4.93017e+06	0.0315569
3-Aminoisobutanoate	102.056	1.09	40	-0.394305	HMDB0003911	3448480	2863857	3014601	5360324	6990529	3584710	3902352	7147554	10140073	2922020	2273237	1901962	2650597	2625109	2444151	7794872	4253629	14366946	2219289	4730955	3606381	14780238	4054827	2806498	3727790	2433651	4510395	2820628	2902516	3026353	8366738	9756441	3183610	9381964	2275912	2990497	5333062	5088570	4972689	5160438	7973534	0.0293675
3-Dehydroshikimate	171.03	0.89	49	0.43417		112304	219776		177700	180705	106956	349325		109769	282557	291784							108873						193433	101357	103230	189863		194994	152849	126120		270811	127133	431269	532218	125856	160432	122218	130476	326720	0.129538
3-Furoic Acid	111.009	0.9	20	0.0189913	HMDB0000444	1.24737e+07	3.8862e+07	7.02603e+06	1.62679e+07	9.73158e+06	1.31539e+07	1.43543e+07	8.09699e+06	5.56623e+06	6.54003e+06	2.06257e+07	2.91025e+07	4.24223e+06	8.47729e+06	1.08224e+07	9.80556e+06	3.16991e+06	6.49377e+06	3.89038e+06	1.13229e+07	5.19429e+06	1.51126e+07	1.27194e+07	7.5661e+06	4.59996e+06	1.29525e+07	5.82796e+06	1.10711e+07	1.36547e+07	1.53205e+07	8.49034e+06	1.8532e+07	1.77758e+07	8.4556e+06	1.49901e+07	1.4793e+07	1.16983e+07	1.23288e+07	1.21049e+07	1.21129e+07	2.76409e+07	0.0218266
3-Hydroxy-3-Methylglutarate	161.046	1.05	53	-0.0282473	HMDB0000355	1.35332e+07	1.44899e+07	7.64421e+06	1.21659e+07	9.91078e+06	1.17583e+07	1.01211e+07	8.51665e+06	8.61729e+06	7.07646e+06	9.91078e+06	2.77154e+07	7.85804e+06	7.44741e+06	7.13196e+06	8.53247e+06	6.97327e+06	8.40937e+06	6.29449e+06	1.10756e+07	6.82744e+06	1.23181e+07	7.98422e+06	8.63392e+06	6.21279e+06	6.43478e+06	7.10122e+06	7.5671e+06	1.05802e+07	8.83961e+06	1.22379e+07	1.0082e+07	2.09592e+07	7.74679e+06	7.86857e+06	8.71429e+06	1.02972e+07	1.0467e+07	1.27242e+07	1.02063e+07	1.50444e+07	0.110331
3-Hydroxycapric Acid	187.134	10.9	28	0.00796244	HMDB0002203	882980	1208174	1632645	1871593	2736402	2359386	1221802	1963997	1609670	959950	659129	1124672	720102	726801	863979	2170861	1031293	933522	1052858	1265839	667987	924820	658901	972853	666920	644984	701755	851979	1945159	901318	2215835	1526922	1445808	1472878	928489	983731	1358737	1336040	1333932	1327770	2519689	0.0101116
3-Hydroxyisovaleric Acid	117.056	1.58	76	0.241978	HMDB0000754	3.91682e+06	4.86239e+06	2.70473e+06	2.79531e+06	7.81788e+06	5.17009e+06	7.09364e+06	6.71275e+06	2.69187e+06	3.88327e+06	3.24163e+06	3.00692e+06	6.11213e+06	4.83083e+06	3.04679e+06	5.09831e+06	3.46838e+06	5.26077e+06	1.22777e+06	2.03619e+06	2.929e+06	1.04669e+07	8.02369e+06	5.14255e+06	1.70403e+06	1.61896e+06	3.69153e+06	2.59142e+06	2.72538e+06	6.26624e+06	4.36554e+06	3.35619e+06	9.6802e+06	3.89917e+06	1.95167e+06	6.40533e+06	4.89716e+06	4.93795e+06	4.61903e+06	4.43958e+06	1.02153e+07	0.0500506
3-Indolepropionic acid	188.072	7.37	50	-0.0196602	HMDB0002302	518479	1.23229e+06	1.19193e+06	1.115e+06	2.30967e+06	4.02628e+06	1.21585e+06	894112	422221	2.81745e+06	2.69696e+06	3.18089e+06	659211	2.07434e+06	2.02375e+06	419445	2.01325e+06	1.13057e+06	1.26887e+06	968406	474723	378471	857139	2.76889e+06	1.43204e+06	1.48685e+06	1.08115e+06	1.90424e+06	2.0453e+06	1.55385e+06	438363	377178	1.79663e+06	1.60804e+06	1.63944e+06	2.91907e+06	1.54814e+06	1.56481e+06	1.57212e+06	1.54723e+06	3.58991e+06	0.00793921
3-Methoxy-4-Hydroxyphenylethyleneglycol Sulfate	263.023	7.47	20	-0.0116956	HMDB0000559		139336	125996	126678	210712	509519			151058		459867	860440	126921	146436			329988		265034	245266				124712	128400	209850				286540			314228	354235			157572	173174	157709	172010	346330	0.0523591
3-Methyglutaric Acid	145.051	12.55	30	0.191819	HMDB0000752	5.81323e+06	7.41526e+06	8.46914e+06	7.15516e+06	6.13279e+06	6.54237e+06	6.15354e+06	9.80497e+06	9.26373e+06	9.54768e+06	8.52104e+06	5.44374e+06	7.03546e+06	8.13471e+06	7.20289e+06	5.17004e+06	6.39159e+06	6.46868e+06	8.7749e+06	8.93892e+06	1.04387e+07	9.09604e+06	1.13196e+07	8.21914e+06	1.11335e+07	7.95953e+06	7.76127e+06	1.28128e+07	1.09346e+07	7.43256e+06	9.62744e+06	7.07178e+06	9.00575e+06	9.08388e+06	9.96315e+06	8.06382e+06	4.41614e+06	4.55301e+06	3.78112e+06	3.753e+06	7.90396e+06	0.101354
3-oxo deoxycholic acid	389.27	11.38	NA	0.0364649		682187	7581214	4272612	7409543	6901302	2771316	8512665	10846251	2909793	1383309	1274784	7724185	2217211	5201862	17148508	78355990	8161640	10060904	5329896	16050494	4628748	8913198	2170194	1808357	6575581	2987908	6349554	11455469	9026203	4511061	2968675	867779	5252920	7953677	26759336	8629022	7361729	7450362	7476368	8064035	16764619	0.0423092
3-oxocholic acid	405.265	10.8	N/A	-0.98112	HMDB0000502	242288	3320605	4527603	855772	3683906	5116373	3413961	8755885	762219	398713	3555040	5385059	393471	1004578	7584608	9064788	2287094	244531	2658361	2636695	296646	1001313	5651828	1537022	2491652	512414	1743006	2730693	2555543	3846674	2744564	3364564	7552112	869303	3333717	1525340	3043337	3162207	2947005	3020646	6385564	0.029344
4-(2-Aminophenyl)-2,4-Dioxobutanoic Acid	206.046	3.03	1	-0.102302	HMDB0000978	64839	252750	373972	331547	1011534	496431	371958	1401	239442	269130	819550	920370	787928	830089	232999	211928	414662	104728	403401	398514	142752	9686	584748	347900	757893	707642	97375	190728	329292	480631	121119	174159	448193	1197463	416858	380093	403010	412253	416682	400670	863910	0.0185515
4-Aminobutanoate	102.056	0.96	40	-0.394305	HMDB0000112	684419	655298	911509	940815	894667	1510021	1200323	964782	1516616	1362187	852260	1120087	1517819	1337960	1496158	691087	657693	1143218	1028338	902390	904524	1097917	1824923	1242971	1373928	1339048	1859442	1401666	820368	755284	962525	974105	1330601	1111057	1854984	1400468	1207547	1167413	1161247	1206125	1683314	0.0208138
4-Ethylphenol	121.066	8.97	NA	0.237023	HMDB0029306	99107	21654	98919	26403	16401	64711	74382	49587	N/F	163892	127707	75378	134822	279056	287047	28054	267928	59826	321702	25158	20514	N/F	34180	48582	260276	333269	129297	445531	87393	70081	4543	42204	45808	364395	493232	36952	131946	141614	127049	136102	239099	0.0461031
4-Ethylphenylsulfate	201.023	8.97	30	-0.008474	HMDB0062551	9.63288e+06	1.31908e+06	1.00331e+07	3.228e+06	3.20279e+06	5.43428e+06	6.6836e+06	3.64621e+06	1.2225e+06	1.67537e+07	1.3281e+07	7.41646e+06	1.55405e+07	3.03975e+07	2.94551e+07	2.86367e+06	2.71136e+07	5.00731e+06	3.1687e+07	2.83427e+06	2.9793e+06	343990	3.05238e+06	6.11739e+06	2.58204e+07	3.40914e+07	1.15161e+07	4.49322e+07	8.29766e+06	5.82383e+06	726197	3.1604e+06	3.34553e+06	3.83305e+07	4.90328e+07	4.64796e+06	1.27389e+07	1.29644e+07	1.26552e+07	1.30685e+07	2.5805e+07	0.0149592
4-Hydroxybenzenesulfonic Acid	172.991	5.72	30	-0.050118		1.22732e+06	1.05046e+06	1.52582e+06	739299	1.11485e+06	1.78412e+06	951658	598902	462731	1.52532e+06	1.5464e+06	4.37255e+06	1.67969e+06	2.6427e+06	1.89375e+06	474326	4.83826e+06	1.86446e+06	1.65056e+06	748959	1.01943e+06	1.35962e+06	660350	1.51015e+06	1.00923e+06	2.01128e+06	2.05185e+06	2.14336e+06	2.20318e+06	1.28189e+06	280099	611660	2.33332e+06	3.16282e+06	3.03783e+06	1.63501e+06	1.6193e+06	1.66764e+06	1.75051e+06	1.82184e+06	4.00813e+06	0.0522427
4-Hydroxybutyric acid	103.04	1.15	53	-0.374289	HMDB0000710	1.90156e+07	1.16604e+07	9.01013e+06	1.2753e+07	4.61097e+07	1.2161e+07	1.97505e+07	2.50948e+07	1.92338e+07	8.85609e+06	1.09508e+07	6.41094e+06	1.00044e+07	8.02784e+06	8.38616e+06	3.27706e+07	1.57182e+07	5.07779e+07	3.70338e+06	1.01188e+07	1.23985e+07	1.15369e+08	3.35458e+07	1.06062e+07	8.29847e+06	5.51923e+06	1.07728e+07	8.82639e+06	8.95043e+06	1.79124e+07	1.87344e+07	2.78601e+07	2.23186e+07	1.9388e+07	7.43092e+06	1.84681e+07	2.05557e+07	2.04944e+07	1.97198e+07	2.07531e+07	3.88771e+07	0.0222887
4-Pyridoxic Acid	182.046	5.92	22	-0.183703	HMDB0000017	3.59867e+06	4.51594e+06	3.76325e+06	5.28669e+06	4.63835e+06	6.17783e+06	3.90593e+06	6.4302e+06	3.43283e+06	2.67021e+06	5.38047e+06	5.28133e+06	3.04062e+06	3.07276e+06	2.96893e+06	4.14079e+06	3.028e+06	3.61574e+06	2.48973e+06	4.19415e+06	4.30579e+06	2.48717e+06	5.83637e+06	4.81536e+06	2.68176e+06	3.19311e+06	2.04488e+06	2.19365e+06	3.86941e+06	5.48396e+06	3.47059e+06	3.80029e+06	6.21734e+06	3.15946e+06	2.76549e+06	8.34729e+06	4.22103e+06	4.26859e+06	4.25826e+06	4.44899e+06	9.27938e+06	0.0237059
4-Trimethylammoniobutanoic Acid	144.103	5.73	29	0.144027	HMDB0001161	128985	512774	254098	324214	285971	400288	254320	241329	338482	328813	222180	189966	503972	475517	680406	136415	276451	236014	347527	232782	215526		223837	270396	363805	359676	630189	422876	161523	182942	295678	196524	148236	373933	576568	354722	302895	294114	307646	343971	619896	0.0702794
4-Vinylphenol Sulfate	199.007	8.52	51	0.0204466	HMDB0062775	1.03918e+06	383131	929873	719972	377684	556089	715147	313455	243814	1.26691e+06	1.36294e+06	887403	1.40175e+06	2.7744e+06	1.22798e+06	605795	2.51995e+06	887542	2.69096e+06	291141	290014		312424	635888	1.72937e+06	3.71495e+06	1.13708e+06	2.71817e+06	2.34247e+06	1.25209e+06	109675	343302	528516	2.27247e+06	4.19599e+06	492838	1.16271e+06	1.18379e+06	1.15356e+06	1.1674e+06	2.5713e+06	0.0108539
5-Hydroxy-L-tryptophan	219.078	8.6	11	-0.341724	HMDB0000472	222898	217472	217915	243146	261908	221329	207134	229040	216940	265101	235693	240825	241015	224660	245927	257959	234332	246735	223679	233926	269346	259592	210339	259576	206112	223960	254750	235528	190971	280960	206778	234945	221408	242138	211423	233521	229902	214060	250042	238519	237341	0.065012
6-Hydroxyhexanoic Acid	131.071	2.95	20	0.0254268	HMDB0012843	570131	595630	357459	430244	1370447	1031311	830989	599530	670740	313146	424392	689894	448865	14045	269541	755216	604159	705708	15071	311086	371307	908612	1253258	15511	180239	218502	314528	225565	547045	763840	504371	500732	1055153	4707	192481	830040	624159	577078	573068	597396	981507	0.0394449
9,10-Epoxyoctadecenoic Acid	295.228	12.57	50	-5.19142	HMDB0004701	19437562	20506688	23871455	14347490	30115040	23257218	11651069	37041922	14278522	4221771	167369	8688887	4009595	4989212	285067	31168939	4463143	18944557	10348225	18584764	7375392	22011477	22938915	9753663	5158208	5662996	6303913	7693598	19942916	16647521	28998403	51604226	29846681	6800738	5805173	17532188	18434202	17694246	17229380	17060505	38206397	0.0349099
Adonitol	151.061	1.53	12	9.55304	HMDB0000508	4.25561e+06	4.17134e+06	4.33455e+06	4.13068e+06	3.73308e+06	3.9146e+06	4.2665e+06	3.90955e+06	4.09605e+06	4.07808e+06	4.41393e+06	4.31215e+06	4.17598e+06	4.00026e+06	4.23519e+06	4.27606e+06	3.99898e+06	4.20834e+06	4.1996e+06	3.99184e+06	4.1721e+06	3.63033e+06	4.0665e+06	4.07585e+06	3.55965e+06	4.18833e+06	3.92202e+06	3.99503e+06	3.90035e+06	4.25876e+06	3.49545e+06	3.86877e+06	4.03681e+06	3.94816e+06	3.58746e+06	3.88136e+06	3.84529e+06	3.84657e+06	4.11573e+06	4.08858e+06	4.48693e+06	0.0373286
Allantoin	157.037	1.07	13	0.0945869	HMDB0000462	543464	629678	304424	632031	478904	385326	540313	635737	994269	896625	679980	502831	957408	617939	644337	1.10526e+06	623838	480268	505599	746802	512893	1.34349e+06	883487	392012	1.1115e+06	634509	748104	568869	513499	637456	582021	595026	676402	1.50954e+06	968752	1.56099e+06	744883	715644	892625	690955	1.07121e+06	0.118864
Alpha-Ketoglutaric Acid	145.014	0.93	33	0.0819322	HMDB0000208	1.44579e+07	1.59159e+07	1.0826e+07	1.21465e+07	2.07947e+07	2.33555e+07	2.0386e+07	1.53751e+07	1.53019e+07	1.97986e+07	1.80166e+07	2.18281e+07	1.94527e+07	1.80509e+07	1.99e+07	1.34255e+07	9.33374e+06	1.26296e+07	1.25783e+07	1.06506e+07	1.28311e+07	1.63604e+07	3.11638e+07	2.09013e+07	1.19577e+07	1.21865e+07	2.14803e+07	1.96195e+07	1.17206e+07	1.23735e+07	1.39512e+07	1.47991e+07	2.34374e+07	1.0542e+07	2.34479e+07	2.41789e+07	1.60992e+07	1.65508e+07	1.71132e+07	1.74147e+07	2.91102e+07	0.0348734
Alpha-Linolenic Acid	277.217	13.42	66	-0.420497	HMDB0001388	3.383e+08	3.83628e+08	2.42996e+08	2.88801e+08	4.87559e+08	5.48614e+08	2.0928e+08	8.46481e+08	4.21435e+08	1.2345e+08	9.20182e+07	1.02757e+08	1.43213e+08	1.73084e+08	2.13864e+08	4.21712e+08	1.4532e+08	4.77012e+08	3.98511e+08	3.7146e+08	1.97777e+08	6.29775e+08	4.94161e+08	1.93726e+08	1.36335e+08	1.44495e+08	1.94905e+08	3.03517e+08	2.91588e+08	5.04384e+08	4.00533e+08	9.31925e+08	4.67668e+08	1.66532e+08	2.30745e+08	3.97645e+08	3.7683e+08	4.07279e+08	3.82827e+08	3.96873e+08	8.0431e+08	0.0351667
Alpha-Muricholic Acid (a-MCA)	407.28	11.35	57	-0.677981	HMDB0000506	4056936	21551175	128783066	16886787	99683325	81628819	33526884	137582033	29787563	39677018	14920710	382553865	28997778	74041739	189620773	157698806	129853941	1673083	171425193	183501680	6210022	4065163	37160130	84253615	32061702	46463982	64063240	69602262	132051045	7822351	50551643	55469073	76320124	48657906	38166185	15953363	72324759	73740400	73966340	75068655	160368973	0.0152845
Anserine	239.115	1.17	33	-0.215315	HMDB0000194	442818	571046	488214	731501	620912	520262	507334	637141	747908	277863	327912	512703	264964	969455	372306	1.22666e+06	809336	1.06145e+06	301683	393885	354903	1.39124e+06	928789	330837	325094	259559	464137	705744	365897	516511	1.02148e+06	946255	823780	672857	382970	753851	645339	620722	652888	694955	844698	0.047248
Arabinonic Acid	165.04	9.74	11	2.57971	HMDB0000539	5414446	5111536	5412385	5648656	4866411	5779517	5469209	5207467	5093613	5104515	5463360	5438183	5290990	5498407	5212822	5208287	4842593	5294167	5352950	5522572	5226557	5659515	4660260	5650084	5412578	4970503	5455416	5274980	5724951	5468399	5434354	5290094	5274481	5288826	5151810	5621253	5783071	5425740	5489932	4846153	5175907	0.0728169
Arabinose	149.046	1.06	20	0.0377298	HMDB0000646	2.07024e+06	4.92371e+06	1.70734e+06	3.10636e+06	2.56236e+06	2.35228e+06	1.97367e+06	1.88594e+06	2.38319e+06	1.82019e+06	3.18722e+06	2.9791e+06	1.93592e+06	2.10362e+06	1.88028e+06	2.20037e+06	1.8985e+06	1.80534e+06	1.94679e+06	2.29484e+06	2.15133e+06	3.16948e+06	2.24017e+06	2.00956e+06	2.12754e+06	2.19005e+06	1.93608e+06	1.59883e+06	2.06893e+06	4.42968e+06	2.37596e+06	2.1579e+06	3.9019e+06	2.24297e+06	3.03337e+06	3.94919e+06	2.39564e+06	2.58634e+06	2.56743e+06	2.35592e+06	2.94567e+06	0.0474457
Arachidic Acid	311.296	14.76	30	-0.242271	HMDB0002212	1.36872e+08	1.46681e+08	1.08454e+08	1.10031e+08	1.95959e+08	1.37068e+08	1.4111e+08	2.40327e+08	1.35933e+08	9.90579e+07	1.0087e+08	9.84832e+07	1.01435e+08	8.69778e+07	1.11689e+08	1.45433e+08	9.895e+07	1.89542e+08	1.09886e+08	1.21353e+08	1.35844e+08	2.55402e+08	1.50812e+08	1.10737e+08	8.85328e+07	8.85823e+07	1.06328e+08	1.34342e+08	1.40639e+08	1.73713e+08	1.73347e+08	3.16672e+08	1.58218e+08	1.14719e+08	1.25459e+08	1.61585e+08	1.45547e+08	1.49654e+08	1.54227e+08	1.48686e+08	2.55854e+08	0.0240067
Arachidonic Acid	303.233	13.7	57	-0.527251	HMDB0001043	3.99169e+08	3.99234e+08	2.4507e+08	3.90662e+08	6.70936e+08	8.11918e+08	3.44794e+08	9.00029e+08	8.07869e+08	7.42793e+08	4.17792e+08	2.27077e+08	6.77601e+08	4.55084e+08	4.88473e+08	2.8627e+08	2.50046e+08	5.30439e+08	5.95361e+08	4.17451e+08	5.7611e+08	6.40304e+08	5.02042e+08	5.82469e+08	4.98336e+08	3.83525e+08	6.20316e+08	6.23459e+08	3.85117e+08	7.04745e+08	5.33334e+08	9.16264e+08	5.66973e+08	3.90993e+08	7.68384e+08	6.84033e+08	5.75218e+08	5.70064e+08	5.95244e+08	6.05677e+08	1.22378e+09	0.0285563
Ascorbic Acid	175.025	0.95	30	-0.030352	HMDB0000044	1.08052e+07	1.96601e+07	6.99847e+06	1.60809e+07	2.24387e+07	1.34125e+07	1.88585e+07	6.75299e+06	7.62372e+06	1.37006e+07	2.30068e+07	6.69513e+06	2.71792e+06	3.52128e+06	2.53366e+06	1.30542e+07	1.3564e+07	1.29e+07	5.55254e+06	4.92902e+06	5.48333e+06	4.1218e+06	7.29798e+06	1.98033e+07	5.85802e+06	5.72141e+06	1.00087e+07	8.2641e+06	1.28847e+07	2.3855e+07	1.20007e+07	3.35362e+06	2.20015e+07	6.25667e+06	1.40241e+07	3.36985e+07	1.09579e+07	1.16229e+07	1.22931e+07	1.1831e+07	2.02319e+07	0.0475146
Asymmetric Dimethylarginine	201.136	1.16	10	-0.00772867	HMDB0001539	423994	440758	402653	649816	570322	428194	486341	620190	809265	523976	429755	509687	499168	424512	568834	633167	568486	651492	440271	753799	560036	827700	374429	448491	447742	495972	723752	489482	558243	485995	801196	765275	347902	768870	616489	547515	588422	555457	613548	598280	583930	0.041756
Azelaic Acid	187.098	13.44	41	0.242619	HMDB0000784	1552339	4851339	648275	1552219	10301318	953685	459445	1735511	1773260	453507	N/F	289542	N/F	N/F	866816	225856	396209	384728	2877555	203661	721419	1369473	3261890	4167079	N/F	230388	2635891	178667	N/F	9839660	1559437	1448543	628369	271202	209035	N/F	1688121	1762950	1773574	1648116	3462623	0.0350582
Behenic Acid	339.327	15.21	47	-0.267678	HMDB0000944	3.26488e+07	3.55168e+07	3.62101e+07	3.52532e+07	4.36996e+07	4.4615e+07	3.52351e+07	4.48038e+07	3.97368e+07	3.52087e+07	3.64911e+07	3.9128e+07	3.99982e+07	3.56238e+07	3.71505e+07	3.43962e+07	3.78158e+07	4.1886e+07	4.6483e+07	3.71726e+07	3.5832e+07	4.9303e+07	3.43611e+07	3.5057e+07	3.84581e+07	3.0863e+07	3.72519e+07	3.6903e+07	3.78784e+07	3.74184e+07	4.06142e+07	5.05544e+07	3.8631e+07	5.3243e+07	3.85406e+07	3.83329e+07	4.05147e+07	4.02671e+07	3.95756e+07	4.26365e+07	5.67183e+07	0.032392
Bicine	162.077	1.08	12	-0.0294604	HMDB0011727	302443	440287	361285	609191	655419	371637	597830	767806	768110	127802	272978	375608	358210	278112	311545	632076	495879	629328	240514	528035	477717	735602	377062	382809	460409	422515	516267	570025	615693	573864	520027	439856	369680	521074	710317	432312	544314	504730	533388	379000	445853	0.155176
Bilirubin	583.256	11.18	N/A	-0.287215	HMDB0000054	7.74146e+06	4.54095e+06	3.8864e+06	2.55302e+06	1.50414e+07	2.77117e+06	5.92733e+06	2.16265e+07	4.94542e+06	1.46202e+06	1.31154e+06	1.96868e+06	2.40006e+06	1.68569e+06	2.53148e+06	2.48378e+07	2.58768e+06	6.5804e+06	4.2769e+06	5.58979e+06	8.33138e+06	1.72415e+07	8.54718e+06	3.57052e+06	1.39203e+06	1.5971e+06	1.77081e+06	7.38889e+06	6.55411e+06	6.99816e+06	2.07853e+07	3.40102e+07	7.16152e+06	3.4011e+06	4.55367e+06	7.81482e+06	8.05673e+06	8.00701e+06	7.5014e+06	7.43761e+06	1.61303e+07	0.042107
Butoxyacetic Acid	131.071	3.19	20	0.0254268	HMDB0041844	495701	508312	444197	301816	1227645	1076227	733989	624091	429419	282067	375734	1146130	459401	402255	325250	761760	721575	476528	189589	198157	329557	720515	859048	800586	208687	190325	333653	268311	461685	619335	451099	322661	919378	322205	244986	611535	558867	554130	554472	514646	893248	0.037947
Butyric Acid	87.0452	0.95	17	-0.68665	HMDB0000039	1100388	1363682	883757	1529176	1312548	1232413	1206147	925673	1381458	786577	904137	1248235	586066	1372024	916504	1088444	984867	1079764	1072683	1309605	697121	1756785	1057287	887171	1251950	1132439	1284071	1086631	736278	1588647	1501540	1494869	1416678	1252504	1162627	1473541	1512857	1156230	1124841	1037735	1363362	0.173342
Calcitriol	415.322	13.33	N/A	-0.0443698	HMDB0001903	5209222	4871911	6552363	4394455	9890147	9837046	5962351	11451570	3261587	3617221	5125524	5747537	3352873	2295989	3551397	6644993	3042200	10160436	2521190	2761212	5191545	4182925	7832372	7399950	2037011	2478183	3077072	2989183	2881987	6591523	4266152	10894228	8601056	4069425	4113043	11536894	5503801	5891900	5950529	5971538	12555075	0.037687
Capric Acid	171.139	11.6	29	0.158233	HMDB0000511	1.13928e+07	1.06983e+07	8.84579e+06	9.44224e+06	1.27375e+07	1.16253e+07	9.38584e+06	1.08595e+07	1.20215e+07	7.67844e+06	7.81957e+06	7.66313e+06	6.88896e+06	7.16022e+06	7.70321e+06	1.25384e+07	7.66328e+06	1.26375e+07	9.70949e+06	1.28281e+07	7.27236e+06	1.9603e+07	1.37796e+07	8.08145e+06	7.77341e+06	7.96445e+06	9.94282e+06	9.23809e+06	9.71696e+06	1.08481e+07	1.11975e+07	1.39328e+07	1.26261e+07	7.56405e+06	8.02484e+06	1.21105e+07	1.10153e+07	9.79748e+06	1.09368e+07	1.18397e+07	1.71043e+07	0.0770164
Carnosine	225.099	1.16	75	-0.0766102	HMDB0000033	1.15875e+07	1.40077e+07	1.04863e+07	1.23469e+07	8.56538e+06	1.29704e+07	1.1348e+07	1.61813e+07	1.19101e+07	1.03112e+07	8.14931e+06	1.52153e+07	9.97076e+06	2.09281e+07	9.43263e+06	1.43379e+07	1.2295e+07	1.4643e+07	7.18353e+06	9.38127e+06	7.48371e+06	2.13164e+07	1.6769e+07	1.39279e+07	1.0657e+07	9.55064e+06	2.05242e+07	1.20658e+07	1.14646e+07	1.04474e+07	1.27403e+07	1.39195e+07	1.68559e+07	1.60393e+07	9.07176e+06	1.65248e+07	1.35783e+07	1.23004e+07	1.42102e+07	1.38193e+07	1.18504e+07	0.0613271
Cerotic Acid	395.389	16.55	N/A	-0.0830024	HMDB0002356	1.461e+07	1.86369e+07	2.18242e+07	2.13127e+07	1.75502e+07	2.15887e+07	1.74102e+07	2.25073e+07	2.06282e+07	1.9484e+07	1.62986e+07	2.62258e+07	2.12035e+07	1.97092e+07	1.94946e+07	1.68375e+07	1.78626e+07	1.86168e+07	2.11729e+07	1.97012e+07	2.04387e+07	1.9117e+07	1.61079e+07	2.03416e+07	2.05756e+07	2.02249e+07	1.96324e+07	2.09562e+07	1.97053e+07	2.06195e+07	1.53931e+07	1.39417e+07	1.96017e+07	2.16065e+07	1.73914e+07	1.96094e+07	2.00068e+07	2.10219e+07	2.06789e+07	1.8719e+07	2.08384e+07	0.0505629
Chenodeoxycholic Acid	391.285	12.45	30	-0.445311	HMDB0000518	486692	45289033	72294517	50844908	90738786	66327846	63982484	125474969	145965042	36495020	18752409	181842296	22519247	150228415	157871091	245602122	347685452	6337996	73511935	141765782	29842434	27155820	41115274	26708075	26513563	58344188	76563626	50847763	131627765	20536642	58955570	23958810	51069834	54402010	89478254	27208123	72399607	74108646	72085573	74275188	160605195	0.0154986
Chenodeoxycholic Acid 24-Glucuronide (CDCA-24G)	567.317	9.79	N/A	0.222865			524608	691984	705529	2.75383e+06	1.19313e+06	1.18174e+06	1.50602e+06	731618	236958	411462	3.11234e+06		330681	1.73613e+06	3.50037e+06	1.30593e+06	845069	265068	3.0686e+06	433442	951990	471405	441006			231793	139458	2.68887e+06	258979	752059	292982	231559	220928	108544	566165	912259	975848	870574	883568	2.02639e+06	0.0514836
Cholesterol Sulfate	465.304	14.7	26	0.438605	HMDB0000653	7347131	12577005	7574124	10945657	12273301	6547057	14932867	6357523	6690341	11230265	7783933	12262249	7996582	6574904	13322956	9687231	9093968	6130012	4815487	9079892	6813009	10805380	8132515	6164984	6829601	12115684	10945625	7432638	7978399	10406570	8101441	9245505	11168988	5864856	5988416	13792813	8879220	10508659	9299342	11919676	20576545	0.134571
Cholic Acid	407.28	11.87	43	-0.677981	HMDB0000619	1577299	1507337	1633314	1647882	2218758	1688418	1465833	2445714	2968685	1537128	1488427	1802780	1525683	1763765	1976197	2903817	1710638	1516073	1766289	2200064	1595299	4873479	1605215	1744419	1573938	1507949	3034403	1625704	1798937	1607101	1456977	1741929	1868715	1914802	1617276	1556888	2155854	2077466	1870004	1896803	4003436	0.0694251
Cinnamic Acid	147.045	4.59	40	0.25189	HMDB0000567	944904	1005134	1143052	1309717	1586635	1288341	1156552	1548797	1061385	1045459	839528	893771	1330882	1271895	1068712	1177820	990618	1380589	970034	1153096	1157237	1393155	1230084	1045953	1394484	942331	1085597	1347451	1074044	943435	1421633	1059022	1171055	1519913	924523	1310477	1266964	1169855	1121587	1188642	2309608	0.050953
Cinnamoylglycine	204.067	7.98	33	-0.269807	HMDB0011621	281096	1747876	579639	1286686	N/F	4847067	383553	193547	N/F	2112954	5377172	2157904	570659	345682	N/F	39020	N/F	939347	8251	N/F	N/F	N/F	N/F	1585889	40883	1109607	88064	158029	7864	85659	N/F	133810	3626391	80617	119373	3761	832744	830998	795710	797526	1734300	0.0250285
Citraconic Acid	129.019	1.12	10	0.180056	HMDB0000634	4178746	4722901	3451221	5424400	3715889	4094636	3497994	5237922	3115091	2689530	3886727	4680156	3060020	2856274	3565030	3928896	2557695	3692067	1723504	4702993	4172231	3867742	4094299	4154044	2409786	2785414	2448360	1912609	4114054	4015229	5562532	4103793	5486753	2959594	2413605	3630072	3914560	3686375	4316212	4118785	4773803	0.0674623
Citrate	191.02	0.9	76	-0.31444	HMDB0000094	5.49439e+07	1.79087e+08	2.99666e+07	7.1926e+07	4.22841e+07	5.63177e+07	6.4968e+07	3.5814e+07	2.40294e+07	2.77087e+07	9.23697e+07	1.2771e+08	1.83755e+07	3.68428e+07	4.60114e+07	4.23674e+07	1.39867e+07	2.72889e+07	1.54914e+07	4.89085e+07	2.35326e+07	6.88021e+07	5.62119e+07	3.25601e+07	1.80532e+07	5.93021e+07	2.48316e+07	4.84054e+07	5.86327e+07	6.85515e+07	3.52549e+07	8.24513e+07	7.73665e+07	3.6531e+07	6.57517e+07	6.31996e+07	5.06172e+07	5.37867e+07	5.29551e+07	5.30421e+07	1.2397e+08	0.0261167
Citrulline	174.088	1.06	40	-0.0929078	HMDB0000904	2.48867e+06	2.6382e+06	3.3511e+06	5.16644e+06	3.4522e+06	4.65495e+06	2.32859e+06	3.68302e+06	2.64317e+06	2.88596e+06	5.9465e+06	4.1256e+06	3.20018e+06	2.7209e+06	2.87745e+06	2.50606e+06	1.74555e+06	2.87021e+06	2.67671e+06	3.40569e+06	4.7238e+06	2.46756e+06	3.0085e+06	4.87233e+06	3.62878e+06	2.61758e+06	2.46654e+06	2.17557e+06	4.35467e+06	5.2993e+06	3.26916e+06	3.70329e+06	4.04371e+06	2.82603e+06	3.29793e+06	3.20347e+06	3.47672e+06	3.24508e+06	3.80343e+06	3.12147e+06	3.68332e+06	0.08788
Creatine	130.062	1.11	42	0.0488456	HMDB0000064	6.86391e+06	9.43562e+06	8.2903e+06	9.05216e+06	1.3004e+07	7.87343e+06	8.69843e+06	1.10063e+07	5.78544e+06	3.94108e+06	7.62082e+06	6.58625e+06	2.54351e+06	5.01767e+06	5.00405e+06	1.20176e+07	7.62524e+06	1.05974e+07	3.64791e+06	5.39922e+06	8.68287e+06	9.38645e+06	1.06926e+07	8.58005e+06	5.81493e+06	2.24619e+06	1.76049e+06	1.7808e+06	7.60204e+06	9.48836e+06	9.48069e+06	8.09108e+06	1.02963e+07	5.12531e+06	5.67983e+06	1.11755e+07	7.57934e+06	7.3323e+06	7.87459e+06	7.4556e+06	1.2489e+07	0.0307444
Creatinine	112.052	1.16	59	0.0270636	HMDB0000562	1.42545e+07	1.85859e+07	1.46094e+07	1.74882e+07	1.92731e+07	1.8406e+07	1.79861e+07	1.93661e+07	1.88063e+07	1.33853e+07	1.47528e+07	1.66601e+07	1.33757e+07	1.36073e+07	1.19694e+07	1.85273e+07	1.69826e+07	1.81418e+07	1.22337e+07	1.49513e+07	1.38472e+07	2.18402e+07	2.13733e+07	1.35287e+07	9.97674e+06	1.31655e+07	1.27453e+07	1.35422e+07	1.37e+07	1.71753e+07	1.67982e+07	1.79668e+07	2.26037e+07	1.66227e+07	1.39027e+07	2.52094e+07	1.57877e+07	1.67944e+07	1.70108e+07	1.75478e+07	3.59345e+07	0.0438822
Cytidine	242.078	1.64	28	5.46821	HMDB0000089	449868	336480	267583	425793	408247	555266	362507	395100	585349	915849	328938	290838	1094333	632825	904315	289303	325190	504393	475114	517142	473162	481964	705686	564220	641821	594839	910867	822738	287201	423319	391702	531950	497786	858942	933214	499070	512201	525623	616335	658413	687475	0.122342
Deoxycholic Acid	391.285	12.58	30	-0.445311	HMDB0000626	244928	1086944	1545264	1227899	2214508	1250959	662675	124828404	2623257	475433	523521	181574648	626409	150018769	157009963	3710925	347094067	732570	980103	1707446	634632	15664044	639535	407547	501364	695894	2936430	717327	2633286	463956	1267886	678453	956054	917573	1850917	884522	1981133	2226189	1495532	1849859	7903153	0.161374
Deoxyribose	133.051	1.16	14	0.175986	HMDB0003224	806387	1556733	795751	1434173	1467320	1603002	1119659	1417229	688234	696000	1553905	1462184	607777	781312	683323	1194271	867301	737497	525202	1002885	900715	1517965	1244361	1178073	570388	600613	728418	427757	969608	1576024	1117029	1019441	1820120	784924	643197	1796649	1098355	1071133	1120425	1140546	1636044	0.0269103
D-Glucono-1,5-Lactone	177.04	0.93	NA	0.0222271	HMDB0000150	635953	531228	1.62934e+06	716273	2.40218e+06	2.13864e+06	444718	301660	1.37979e+06	414103	639061	4.70649e+06	222588	438535	207496	249864	2.9063e+06	196918	425972	736059	289118	492248	366837	946764	325677	545441	439230	512297	2.32755e+06	799309	832235	403439	632866	379511	407799	466062	793436	957304	1.00222e+06	875094	1.71549e+06	0.101673
D-Glucose	179.056	1.05	60	-0.0987078	HMDB0000122	4.364e+07	4.04311e+07	3.57513e+07	4.65461e+07	5.15897e+07	4.08594e+07	3.58817e+07	3.87226e+07	4.66094e+07	3.59227e+07	4.61695e+07	5.16742e+07	3.72021e+07	3.69089e+07	3.22186e+07	3.22024e+07	2.7964e+07	3.80911e+07	3.11795e+07	4.47623e+07	4.22613e+07	4.48888e+07	3.98436e+07	4.75368e+07	3.2869e+07	3.4542e+07	2.64222e+07	3.67567e+07	3.38622e+07	4.66302e+07	4.25955e+07	3.60498e+07	4.91518e+07	3.80984e+07	3.7518e+07	4.70831e+07	3.95865e+07	4.11318e+07	4.06154e+07	4.22981e+07	6.20643e+07	0.0275638
D-Glucose-6-Phosphate	259.022	1.09	N/A	-0.14695	HMDB0001401	478908	407710	329544	424919	403588	513219	296961	433111	429253	342503	410115	1.07266e+06	494351	425120	194404	181065	214199	298706	321342	381752	545457	331565	593603	295098	275302	261986	505198	320841	283881	580137	244766	319051	746790	298153	384530	412237	325875	354859	350012	366316	614538	0.048749
D-Lactose	341.109	1.07	52	-0.535932	HMDB0041627	3.23591e+06	4.68102e+06	1.32136e+06	3.04983e+06	1.24507e+06	2.7044e+06	3.87885e+06	1.85613e+06	1.69884e+06	1.53955e+06	1.99384e+06	1.03837e+07	1.93102e+06	1.38334e+06	1.96444e+06	2.16418e+06	1.62672e+06	1.59431e+06	1.05666e+06	5.14119e+06	795528	2.05906e+06	1.41838e+06	901434	1.11355e+06	1.21729e+06	1.94748e+06	1.67172e+06	2.85126e+06	1.69236e+06	1.89945e+06	2.54708e+06	6.89995e+06	1.91999e+06	2.48198e+06	1.97685e+06	2.7511e+06	2.60964e+06	2.87247e+06	2.53834e+06	2.11364e+06	0.0552691
Docosahexaenoic Acid	327.233	13.62	80	0.06476	HMDB0002183	1.69792e+07	1.25342e+07	7.51424e+06	1.53292e+07	1.97888e+07	3.03667e+07	1.17876e+07	4.48845e+07	2.08982e+07	1.82249e+07	1.21518e+07	7.27368e+06	1.02178e+07	1.56393e+07	2.53997e+07	1.62464e+07	1.52244e+07	2.75616e+07	1.80177e+07	1.3986e+07	2.17897e+07	2.91924e+07	1.94743e+07	2.52152e+07	1.20681e+07	1.25465e+07	2.75399e+07	1.90337e+07	1.24706e+07	3.26504e+07	2.04866e+07	2.79316e+07	1.49293e+07	9.73825e+06	2.43286e+07	1.93815e+07	2.00248e+07	2.00501e+07	1.9739e+07	2.16873e+07	4.92379e+07	0.0434832
D-Saccharic Acid	209.03	0.93	14	-0.0941666	HMDB0000663	257875	430271	326661	631295	311809	768279	258791	483847	517905	391306	416469	321267	246742	354109	313894	280399		112230	204438	531566	397978	249175	343241	241710	249451	395884	262460	225789	314829	441708	561111	309709	637870	279644	322008	343600	335851	318803	369000	417719	633107	0.120885
Eicosapentaenoic Acid	301.217	13.41	42	-8.26248	HMDB0001999	9778254	9868033	6850922	8318941	12779129	18889569	7441557	33562677	22854952	16386754	7543774	4449795	15438775	12334578	11152854	7388582	5853010	15792872	14643286	10287714	10994913	26707665	9920335	15657261	9264403	10737591	10921127	14025099	8722102	18048435	16743127	30074384	12531237	8022770	15196030	16712233	14507186	14896104	15753790	16117952	34504054	0.0486357
Eicosenoic Acid	309.28	14.41	12	-0.404218	HMDB0002231	1.02609e+09	8.91854e+08	3.9633e+08	4.31397e+08	1.17606e+09	7.52574e+08	7.33112e+08	1.39077e+09	5.74235e+08	2.10854e+08	3.78231e+08	2.43721e+08	1.50423e+08	1.38797e+08	4.19269e+08	9.08293e+08	2.43228e+08	1.06389e+09	3.93647e+08	6.00852e+08	7.39486e+08	1.27702e+09	1.22987e+09	6.84126e+08	1.48266e+08	1.19056e+08	3.78403e+08	5.80412e+08	6.09157e+08	1.05027e+09	9.65725e+08	2.20693e+09	1.2e+09	2.34097e+08	5.57374e+08	8.26193e+08	7.58929e+08	8.04377e+08	7.693e+08	7.78103e+08	1.61308e+09	0.0250082
Elaidic Acid	281.249	14	40	-0.814084	HMDB0000573	2.24878e+10	2.26155e+10	1.26121e+10	1.64028e+10	2.46399e+10	2.50831e+10	1.83798e+10	3.19368e+10	1.72717e+10	6.19081e+09	7.84495e+09	6.49398e+09	5.09278e+09	4.8337e+09	1.09868e+10	2.02751e+10	5.56904e+09	2.23475e+10	1.30436e+10	1.94876e+10	1.52274e+10	2.69088e+10	2.6281e+10	1.66624e+10	5.08538e+09	5.34333e+09	9.9865e+09	1.31457e+10	1.51644e+10	2.21521e+10	2.20761e+10	3.49194e+10	2.37959e+10	5.42881e+09	1.31299e+10	1.90799e+10	1.84059e+10	1.87288e+10	1.86713e+10	1.92291e+10	3.17211e+10	0.0183173
Erythritol	121.051	1.09	45	-0.0348631	HMDB0002994	703346	1.782e+06	928703	1.33986e+06	1.50236e+06	2.27264e+06	1.63067e+06	1.01081e+06	810831	704279	1.63023e+06	1.8052e+06	620452	683974	589300	1.08524e+06	1.15282e+06	912147	557112	1.00871e+06	888349	837167	1.29831e+06	1.21939e+06	610338	655808	747076	523217	1.13768e+06	1.8784e+06	990270	964224	1.9055e+06	751442	595024	2.03704e+06	1.07644e+06	1.1795e+06	1.15641e+06	1.27765e+06	2.27997e+06	0.0706577
Estrone Glucuronide	445.187	9.84	N/A	7.1961	HMDB0004483	664735	625476	253052	305671	1448910	1819415	1095644	610153	338503	48570	382864	633133	198752	74729	120970	1278317	86313	755782	104465	95660	194862	65716	773309	665564	87815	37607	122900	168900	281230	1067574	142748	158340	2682961	205199	101022	1704910	603736	580347	562570	596168	1327326	0.0311487
FA(17:1)	267.233	13.81	25	-0.15925	HMDB0060038	1.27187e+08	1.71325e+08	7.79791e+07	1.11235e+08	2.19141e+08	2.07325e+08	9.95576e+07	2.94615e+08	1.3034e+08	3.74069e+07	3.84123e+07	3.95114e+07	3.00837e+07	3.5458e+07	6.06606e+07	1.41574e+08	2.66299e+07	1.40381e+08	7.21703e+07	1.33172e+08	7.34597e+07	1.82172e+08	1.71514e+08	1.06928e+08	2.34911e+07	3.76065e+07	6.52533e+07	8.17352e+07	8.64441e+07	1.68417e+08	1.5321e+08	3.30352e+08	1.60914e+08	2.25718e+07	1.04431e+08	1.32842e+08	1.21393e+08	1.25796e+08	1.27244e+08	1.2951e+08	2.63363e+08	0.0271626
FA(19:1)	295.264	14.23	8	-0.0929762	HMDB0013622	6.86001e+07	9.31007e+07	3.7871e+07	4.80105e+07	1.05333e+08	8.64184e+07	6.19482e+07	1.63375e+08	6.35716e+07	2.20138e+07	2.6907e+07	2.23037e+07	1.56582e+07	2.03011e+07	3.53668e+07	8.082e+07	1.90214e+07	7.46193e+07	3.87789e+07	5.88914e+07	5.26124e+07	1.0598e+08	9.41904e+07	5.99638e+07	1.4268e+07	1.84521e+07	3.92381e+07	6.03608e+07	5.47326e+07	8.73104e+07	9.44323e+07	1.95624e+08	8.74291e+07	1.5058e+07	6.61823e+07	7.29358e+07	6.71908e+07	7.09215e+07	6.70489e+07	7.11858e+07	1.4749e+08	0.032922
FA(20:2)	307.264	14.13	50	-0.343164	HMDB0005060	6.41615e+08	7.17453e+08	2.79669e+08	3.93949e+08	7.49575e+08	6.54419e+08	4.72785e+08	1.13922e+09	5.08864e+08	1.96528e+08	2.19379e+08	1.54662e+08	1.30153e+08	1.5957e+08	2.9974e+08	6.41146e+08	2.08339e+08	5.9081e+08	4.24132e+08	4.93031e+08	4.44912e+08	8.20333e+08	1.04279e+09	4.38712e+08	1.26347e+08	1.30577e+08	3.23279e+08	5.55437e+08	4.79255e+08	8.13829e+08	6.6283e+08	1.47893e+09	8.53722e+08	1.23819e+08	4.30022e+08	6.20159e+08	5.60849e+08	5.89034e+08	5.51775e+08	5.91011e+08	1.29037e+09	0.0345948
FA(20:3)	305.249	13.87	78	-0.323516	HMDB0244373	2.35248e+08	2.46423e+08	1.39872e+08	1.54839e+08	3.19215e+08	3.49071e+08	1.85753e+08	4.34729e+08	2.09829e+08	1.30416e+08	1.43503e+08	9.21848e+07	9.76829e+07	1.09465e+08	1.39203e+08	2.04831e+08	8.19699e+07	2.16406e+08	1.65709e+08	2.01238e+08	1.65404e+08	2.79744e+08	3.36309e+08	2.24388e+08	7.17148e+07	7.06384e+07	1.45831e+08	2.13364e+08	1.71096e+08	3.02113e+08	2.59026e+08	4.94514e+08	3.24225e+08	6.26513e+07	1.90462e+08	3.16483e+08	2.1813e+08	2.33584e+08	2.32833e+08	2.34667e+08	4.82205e+08	0.0340233
FA(21:1)	323.296	14.6	N/A	-0.363334		1.16508e+06	1.16196e+06	810604	867979	2.12449e+06	1.12588e+06	1.29429e+06	2.41221e+06	1.49856e+06	966269	690132	728439	1.30508e+06	530166	1.36284e+06	1.64178e+06	977873	1.65803e+06	810340	3.53952e+06	1.43175e+06	2.44079e+06	1.34902e+06	1.30538e+06	588606	443788	1.0162e+06	2.21582e+06	1.07197e+06	1.67667e+06	1.61161e+06	2.55258e+06	1.44031e+06	835952	1.55951e+06	1.47912e+06	1.55584e+06	1.58629e+06	1.47939e+06	1.52332e+06	2.85858e+06	0.0298037
FA(22:1)	337.311	14.81	17	0.0280036	HMDB0002068	5.34107e+07	4.63696e+07	4.25311e+07	4.6818e+07	7.49007e+07	5.68834e+07	5.40217e+07	7.25769e+07	5.27618e+07	4.55589e+07	4.65895e+07	4.52677e+07	4.7391e+07	3.5411e+07	5.68925e+07	5.45748e+07	4.67211e+07	6.94017e+07	4.09089e+07	4.66825e+07	5.47961e+07	9.39853e+07	6.20001e+07	5.4488e+07	3.42685e+07	3.64044e+07	4.4372e+07	5.83996e+07	5.01202e+07	6.05641e+07	6.61032e+07	9.60265e+07	6.3907e+07	5.09842e+07	5.74969e+07	6.03951e+07	5.03948e+07	5.64758e+07	5.8243e+07	5.87694e+07	9.9061e+07	0.0686885
FA(22:2)	335.296	14.5	N/A	0.0744167	HMDB0244521	2.17281e+07	1.96581e+07	1.47321e+07	1.62844e+07	3.44218e+07	2.88887e+07	2.32177e+07	4.63708e+07	2.57125e+07	1.538e+07	1.67276e+07	1.51344e+07	1.73394e+07	1.27965e+07	2.26397e+07	2.87812e+07	1.84344e+07	3.3062e+07	1.4764e+07	2.14675e+07	2.46236e+07	4.76448e+07	3.4684e+07	2.68906e+07	9.08287e+06	8.32465e+06	1.99285e+07	3.47002e+07	2.12322e+07	2.75855e+07	2.95985e+07	5.72631e+07	3.20893e+07	1.40204e+07	2.5861e+07	2.85716e+07	2.52303e+07	2.65238e+07	2.65814e+07	2.64529e+07	5.53786e+07	0.0246847
FA(22:3)	333.28	14.25	2	0.276038	HMDB0002823	1.88033e+07	1.54837e+07	1.23963e+07	1.30575e+07	2.91541e+07	2.39722e+07	1.46401e+07	3.79541e+07	1.80375e+07	1.27433e+07	1.52721e+07	1.27632e+07	9.58131e+06	8.94192e+06	1.38652e+07	1.99889e+07	9.8698e+06	2.14836e+07	9.70872e+06	1.60371e+07	1.68457e+07	2.80894e+07	2.12259e+07	2.26443e+07	6.19039e+06	5.64916e+06	1.49447e+07	2.05057e+07	1.60303e+07	2.0208e+07	2.132e+07	4.9608e+07	2.72932e+07	9.22571e+06	1.94964e+07	2.46916e+07	1.8142e+07	1.98583e+07	2.01649e+07	2.02547e+07	4.28404e+07	0.0504946
FA(22:4)	331.264	14.04	76	0.549717	HMDB0002226	144578555	107657665	99038613	117203223	133475178	283623810	106805354	214692724	132148419	92638619	71369393	57349217	64895568	57555359	109504469	107083755	65301255	134331967	97898493	128641420	186703561	126278559	139272093	135581930	44091533	38762018	115703325	223800174	123741442	152044603	109389179	248587642	156089961	63214730	130485987	173327946	119122227	126632749	131182205	208018565	214317531	0.283683
FA(22:5)	329.249	13.8	80	-0.0733609	HMDB0001976	7.6275e+07	7.46988e+07	4.41297e+07	6.15678e+07	1.09564e+08	1.28257e+08	6.69657e+07	2.03047e+08	9.39154e+07	8.40062e+07	5.33443e+07	3.58094e+07	5.67531e+07	6.8266e+07	5.7791e+07	6.81182e+07	6.29685e+07	9.95754e+07	8.20553e+07	6.84957e+07	8.48056e+07	1.2796e+08	1.0643e+08	9.25181e+07	4.33699e+07	4.40942e+07	7.84925e+07	1.07757e+08	6.42395e+07	1.16874e+08	1.01932e+08	1.78947e+08	1.01325e+08	4.39185e+07	1.04425e+08	1.29619e+08	8.91774e+07	9.54062e+07	9.68129e+07	1.00059e+08	2.11389e+08	0.0478315
FA(23:1)	351.327	15.03	11	-0.0288313		2.4855e+06	2.5359e+06	2.81749e+06	3.61202e+06	4.29994e+06	3.92985e+06	2.57755e+06	5.0892e+06	2.99258e+06	2.44982e+06	2.62133e+06	3.22496e+06	3.23691e+06	2.09041e+06	2.80193e+06	2.18743e+06	2.23813e+06	3.46765e+06	2.64591e+06	3.81099e+06	3.15077e+06	4.47943e+06	3.49387e+06	2.92454e+06	1.76891e+06	1.50317e+06	2.57868e+06	3.24912e+06	2.94518e+06	2.92513e+06	4.26601e+06	6.20693e+06	3.46473e+06	3.13362e+06	3.9127e+06	3.44386e+06	3.17389e+06	3.24726e+06	3.06063e+06	3.4316e+06	6.57716e+06	0.0482405
FA(23:2)	349.311	14.7	N/A	-0.0648707		382442	316398	282416	397372	688467	402003	461583	874290	469430	468437	353147	427403	473452	345736	483098	560207	361610	494378	380264	1.3207e+06	387117	761079	607829	498216	190827	210338	290843	571717	416816	516342	739953	1.27183e+06	541285	164921	788679	650595	617031	580474	536459	555166	1.17307e+06	0.0609156
FA(24:2)	363.327	14.86	N/A	-0.0521458		2.02002e+07	1.91058e+07	1.50844e+07	2.12377e+07	3.22028e+07	2.80392e+07	2.29757e+07	3.40735e+07	3.20886e+07	2.66825e+07	2.44145e+07	2.31178e+07	3.27285e+07	2.1928e+07	3.78785e+07	2.52173e+07	2.73862e+07	3.54533e+07	1.99399e+07	2.23102e+07	2.57606e+07	4.89877e+07	2.6877e+07	2.60162e+07	1.60773e+07	1.4667e+07	2.65275e+07	3.81486e+07	2.42155e+07	2.32509e+07	3.60821e+07	4.9148e+07	2.89083e+07	2.2667e+07	3.71606e+07	3.05786e+07	2.72651e+07	2.81588e+07	2.9129e+07	2.88258e+07	6.05728e+07	0.02914
FA(24:3)	361.311	14.57	N/A	0.136884		7.75662e+06	6.35831e+06	5.71492e+06	7.23188e+06	1.20135e+07	9.86071e+06	8.02368e+06	1.31377e+07	9.9366e+06	1.05652e+07	9.20781e+06	9.84423e+06	1.26422e+07	9.04997e+06	1.14048e+07	1.04613e+07	9.74088e+06	1.06427e+07	5.24211e+06	7.10377e+06	8.1277e+06	1.59446e+07	8.22492e+06	1.01931e+07	5.01604e+06	4.55539e+06	8.3669e+06	1.2792e+07	9.62987e+06	6.8037e+06	1.36743e+07	1.53092e+07	1.22604e+07	6.72921e+06	1.06743e+07	1.15931e+07	9.13831e+06	9.4573e+06	9.78734e+06	9.91547e+06	1.95612e+07	0.036458
FA(24:4)	359.296	14.36	12	-0.577966		1.51674e+07	1.1096e+07	9.53304e+06	1.48678e+07	1.85144e+07	1.74006e+07	1.45662e+07	1.94274e+07	2.01129e+07	1.85078e+07	1.32848e+07	1.56313e+07	1.6773e+07	1.3956e+07	2.31476e+07	1.71654e+07	1.80251e+07	2.4074e+07	1.18007e+07	1.77921e+07	1.76186e+07	2.86046e+07	1.62685e+07	2.24e+07	1.08913e+07	9.61117e+06	1.96242e+07	2.75326e+07	1.55427e+07	1.51405e+07	2.06891e+07	2.48086e+07	2.15416e+07	1.51498e+07	2.30391e+07	1.72864e+07	1.8292e+07	1.83402e+07	1.79099e+07	1.92678e+07	3.5641e+07	0.031249
FA(24:5)	357.28	14.18	N/A	0.602957	HMDB0006323	1.25367e+07	1.13991e+07	8.38107e+06	1.12422e+07	1.27655e+07	1.41218e+07	1.10606e+07	1.76764e+07	9.49499e+06	1.159e+07	8.70924e+06	9.39277e+06	9.59729e+06	8.48221e+06	1.28961e+07	1.1218e+07	1.1934e+07	1.52299e+07	1.07948e+07	1.1998e+07	1.08623e+07	2.06456e+07	1.2226e+07	1.41936e+07	7.00944e+06	6.55696e+06	1.21984e+07	1.40301e+07	9.26172e+06	1.30331e+07	1.39642e+07	1.89701e+07	1.39235e+07	1.0974e+07	1.43387e+07	1.15965e+07	1.38433e+07	1.31556e+07	1.3026e+07	1.34687e+07	2.15754e+07	0.0272353
FA(24:6)	355.264	13.96	N/A	-0.163174		1.10047e+06	344078	254321	890565	308245	1.28607e+06	786912	2.91377e+06	974684	1.68701e+06	400299	345611	500579	1.67366e+06	2.48116e+06	1.53481e+06	1.23667e+06	1.82114e+06	1.14634e+06	1.01964e+06	886444	3.41087e+06	636001	1.9755e+06	1.03863e+06	773253	2.14072e+06	1.38122e+06	544819	1.70285e+06	1.03532e+06	2.38654e+06	1.05777e+06	1.58003e+06	1.27652e+06	999129	1.23886e+06	1.31659e+06	1.15491e+06	1.25263e+06	2.44471e+06	0.0535941
FA(25:1)	379.358	15.5	N/A	0.232998		1.08738e+06	1.24784e+06	1.3645e+06	1.66919e+06	2.37694e+06	2.52994e+06	1.33215e+06	2.22851e+06	2.01817e+06	1.67031e+06	1.95154e+06	2.69992e+06	2.37428e+06	1.7876e+06	2.32e+06	954281	1.75793e+06	1.47297e+06	1.5662e+06	1.81023e+06	1.85272e+06	1.80472e+06	1.46677e+06	1.62783e+06	1.58624e+06	1.35634e+06	1.54374e+06	1.92531e+06	2.1303e+06	1.55033e+06	2.12909e+06	2.31539e+06	1.67062e+06	2.10593e+06	2.12671e+06	2.03637e+06	1.73023e+06	1.92267e+06	1.82301e+06	1.98532e+06	3.91892e+06	0.0601215
FA(26:1)	393.374	15.84	N/A	0.133561	HMDB0062452	2.83661e+06	2.99888e+06	3.24776e+06	3.70444e+06	5.74064e+06	6.86728e+06	3.10139e+06	5.74915e+06	6.10119e+06	6.03995e+06	6.02522e+06	8.66973e+06	1.13866e+07	7.45209e+06	1.41882e+07	3.41409e+06	6.09921e+06	4.61582e+06	5.20631e+06	5.03036e+06	5.39911e+06	8.33157e+06	3.551e+06	4.04272e+06	5.63628e+06	4.72702e+06	6.0762e+06	1.00921e+07	5.94199e+06	3.48145e+06	5.76629e+06	5.91074e+06	3.9082e+06	6.48841e+06	8.65805e+06	4.34002e+06	5.43423e+06	5.78546e+06	5.90542e+06	5.78438e+06	1.18919e+07	0.035534
FA(26:2)	391.358	15.34	17	0.123617		3.15557e+06	3.20752e+06	2.52387e+06	4.1251e+06	6.71582e+06	6.84916e+06	3.55153e+06	6.19902e+06	6.62886e+06	8.65515e+06	7.17557e+06	7.17966e+06	1.49845e+07	1.08373e+07	1.73513e+07	4.50361e+06	9.13973e+06	6.2824e+06	6.28485e+06	5.57238e+06	6.63535e+06	9.80341e+06	4.16984e+06	4.97151e+06	7.17669e+06	5.19702e+06	6.28533e+06	1.358e+07	6.56159e+06	3.81268e+06	8.06576e+06	8.71934e+06	4.83121e+06	6.65211e+06	1.03274e+07	5.69876e+06	6.69887e+06	6.99185e+06	6.71042e+06	7.06646e+06	1.47308e+07	0.0276504
FA(26:3)	389.342	14.96	12	0.179756		2.2657e+06	2.08206e+06	2.36342e+06	2.98477e+06	4.21032e+06	4.68107e+06	2.3009e+06	4.78965e+06	4.94577e+06	5.65853e+06	5.30766e+06	5.36858e+06	7.356e+06	6.119e+06	7.1274e+06	3.14836e+06	5.86402e+06	3.35948e+06	2.95929e+06	3.69109e+06	3.67402e+06	5.77882e+06	2.52411e+06	4.13786e+06	3.86961e+06	2.87938e+06	3.96108e+06	5.81376e+06	4.2214e+06	2.44983e+06	5.95526e+06	5.48597e+06	4.35742e+06	3.85739e+06	5.23843e+06	4.32729e+06	4.2896e+06	4.30238e+06	4.16084e+06	4.69745e+06	8.91984e+06	0.0532315
FA(26:4)	387.327	14.69	N/A	-0.0699267		4.62374e+06	4.09879e+06	3.43418e+06	6.05843e+06	6.20646e+06	6.44056e+06	4.50691e+06	6.10623e+06	7.87028e+06	9.4605e+06	6.25729e+06	7.36047e+06	9.46067e+06	7.29317e+06	1.0818e+07	4.94839e+06	1.14215e+07	8.58005e+06	5.08398e+06	6.14396e+06	6.00463e+06	1.14701e+07	4.5138e+06	6.72973e+06	5.93284e+06	5.10938e+06	7.63869e+06	9.89988e+06	6.09977e+06	4.7681e+06	8.78292e+06	7.16451e+06	6.93209e+06	6.79831e+06	8.5947e+06	6.30931e+06	6.82523e+06	7.05173e+06	6.9924e+06	7.07679e+06	1.40914e+07	0.0162044
FA(26:5)	385.311	14.47	N/A	-0.202533		2.12096e+06	2.02209e+06	1.68362e+06	2.75956e+06	3.40614e+06	3.24319e+06	2.09823e+06	3.35702e+06	3.17607e+06	5.43101e+06	3.26051e+06	3.35681e+06	4.92794e+06	4.03441e+06	4.39302e+06	1.89075e+06	5.49907e+06	4.18525e+06	2.9366e+06	2.97907e+06	2.15588e+06	4.86694e+06	1.74553e+06	4.07917e+06	3.96277e+06	2.89381e+06	4.68268e+06	4.09186e+06	3.33701e+06	2.72166e+06	3.97072e+06	3.50461e+06	3.73132e+06	4.35294e+06	4.42396e+06	3.34814e+06	3.4897e+06	3.27048e+06	3.4362e+06	3.48599e+06	7.7877e+06	0.0301138
Fumarate	115.004	0.93	56	0.11717	HMDB0000134	2.23204e+06	2.55256e+06	1.57293e+06	2.12454e+06	2.76726e+06	3.16219e+06	2.49458e+06	2.5858e+06	2.05814e+06	3.56794e+06	2.52624e+06	3.67951e+06	3.4589e+06	3.11481e+06	3.34895e+06	4.0913e+06	1.46912e+06	2.89947e+06	1.80131e+06	2.39169e+06	2.02687e+06	2.56034e+06	4.12359e+06	3.00714e+06	2.13869e+06	2.71606e+06	3.05912e+06	3.92984e+06	2.95082e+06	2.12089e+06	2.20621e+06	3.08796e+06	3.59531e+06	2.97394e+06	3.76537e+06	2.99708e+06	2.83771e+06	2.65631e+06	2.81411e+06	2.78513e+06	4.61708e+06	0.0291748
Galactitol	181.072	1.07	82	-2.26937	HMDB0000107	1180742	3719589	2425676	2940927	2050730	11181864	2803464	978854	2483511	1833060	3364077	19821351	2112881	1535889	1982214	610306	8759916	778069	967180	2467647	2754920	1208624	1790351	4427562	1098633	2137901	4009339	1653366	1218234	4310688	920867	1280034	7774684	1614615	1472723	2573009	3026233	3405826	3632447	3391910	3082470	0.0745472
Galacturonic Acid	193.035	0.97	93	-0.0717842	HMDB0002545	712135	1.42494e+06	715757	1.47592e+06	1.09448e+06	1.52923e+06	1.3474e+06	1.89826e+06	1.17241e+06	744760	1.44584e+06	2.13557e+06	864177	732778	1.10935e+06	1.67519e+06	1.03953e+06	1.0598e+06	566834	1.18512e+06	825109	1.48698e+06	1.07336e+06	1.05479e+06	589466	813379	780862	724601	810063	979706	1.05442e+06	998678	1.85304e+06	784652	716736	1.37974e+06	1.03503e+06	1.1583e+06	1.0785e+06	1.36966e+06	1.39626e+06	0.128034
Gluconic Acid	195.051	0.97	39	-0.0479682	HMDB0000625	2.65328e+06	6.13214e+06	3.39463e+06	4.81822e+06	4.65878e+06	7.11367e+06	4.45373e+06	3.89139e+06	4.64867e+06	2.7543e+06	5.87236e+06	7.01288e+06	6.69439e+06	6.93688e+06	4.8145e+06	3.77628e+06	5.45411e+06	4.30546e+06	4.4336e+06	4.93511e+06	3.01042e+06	3.49722e+06	3.89639e+06	2.91286e+06	8.16093e+06	1.27033e+07	3.69465e+06	3.38394e+06	3.10907e+06	4.09108e+06	3.57873e+06	2.87673e+06	7.14352e+06	5.99964e+06	3.50632e+06	5.23412e+06	4.17752e+06	4.19349e+06	4.4736e+06	4.97648e+06	5.1493e+06	0.0837493
Glu-Ile	259.13	2.65	33	-0.196288	HMDB0028822	175888	210913	353193	286983	445782	256763	219219	444584	412880	349003	240124	346514	684416	617862	480438	203521	375254	361468	427285	306424	317152	661316	201180	217381	546924	422247	498677	390061	349574	216260	528727	320446	195321	717720	297809	278539	373498	374900	361240	364096	768381	0.0184102
Glutaric Acid	131.035	1.06	41	0.0822436	HMDB0000661	2067240	2513456	1841719	2325968	2129346	2486352	1720405	1818787	2062397	1751674	2326032	3068452	2083157	1878307	1346142	1691039	1285959	1813205	1547824	2093807	1861447	2180117	2013705	2456455	1618675	1643958	1227327	1914617	1930028	2424417	2108361	1735974	2664981	1826245	1888306	1829814	2105559	2262557	2413065	1791522	2850336	0.124085
Glyco-12-oxolithocholanoic acid	446.291	11.3	N/A	-0.0210796		546124	2.47029e+06	4.48541e+06	8.17567e+06	1.00606e+07	3.42639e+06	1.20517e+07	9.02252e+06	2.92278e+06	2.37991e+06	2.38823e+06	1.32074e+07	4.02333e+06	8.33302e+06	6.21756e+06	1.25478e+07	5.77802e+06	8.15112e+06	1.04138e+07	2.653e+07	5.47475e+06	1.12948e+07	653578	2.24417e+06	1.5465e+07	3.1017e+06	3.22338e+06	7.75533e+06	7.73338e+06	3.04874e+06	2.89475e+06	4.08583e+06	3.32773e+06	9.33836e+06	2.19442e+07	2.34896e+06	6.81775e+06	7.00442e+06	6.91949e+06	7.51523e+06	1.38317e+07	0.0439118
Glyco-beta-muricholanoic acid	464.302	11.25	47	-0.419527		6636002	6918785	61835417	7343000	90923832	37638408	40889886	59436307	13499755	22073459	13627492	296813142	27973879	90454053	30163205	7885492	35837786	3215879	174348522	120410507	4961731	3005763	3637849	48134249	77630847	26254866	14462489	43692429	52056531	4998514	14433654	220971845	32173387	21404620	21580167	2725206	44599124	45970449	45223447	46262797	99204532	0.0164929
Glycochenodeoxycholic Acid	448.307	12.31	52	-0.58049	HMDB0000637	3.44773e+06	2.50065e+07	7.26794e+07	7.5777e+07	1.64441e+08	3.69135e+07	8.08943e+07	3.69061e+07	4.43512e+07	7.8086e+07	3.39935e+07	2.63479e+08	6.57282e+07	3.59145e+08	6.33464e+07	4.31928e+07	9.47882e+07	6.53097e+07	2.21475e+08	1.69828e+08	5.40308e+07	6.16031e+07	3.66805e+06	1.53612e+07	1.25015e+08	9.65495e+07	3.4627e+07	9.14958e+07	1.03303e+08	1.87948e+07	2.60507e+07	6.21388e+07	2.7363e+07	1.91223e+08	7.20608e+07	1.51245e+07	7.55662e+07	7.61449e+07	7.57535e+07	7.74446e+07	1.6634e+08	0.011106
Glycocholic Acid	464.302	11.77	47	-0.419527	HMDB0000138	1550811	1546911	1678856	1575079	2561460	1790375	1894646	1919914	2760685	1697319	1611335	2290327	1839050	2310593	1748572	1628189	1890926	1805337	2167959	2364525	1559581	3855730	1529946	2000647	1708580	1832696	1950647	1888544	1880078	1487718	1582859	3222372	1710603	1971193	1551002	1621680	1868483	2118708	2008292	1953345	4148639	0.0527613
Glycolithocholic acid (GLCA)	432.312	12.87	N/A	-0.482454		25586	201901	405748	1078579	1000573	113110	287975	1268818	135952	210260	189855	603428	175000	336350	171284	341296	115850	790364	147637	605547	962315	850068	95637	74769	572433	127110	231873	429993	469314	403311	159362	302496	241782	1054373	989744	174380	405660	442944	431567	426962	987697	0.0365575
Glycoursodeoxycholic acid	448.307	11.44	60	-0.58049		3.44773e+06	2.50065e+07	7.26794e+07	7.5777e+07	1.64441e+08	3.69135e+07	8.08943e+07	3.69061e+07	4.43512e+07	7.8086e+07	3.39935e+07	2.63479e+08	6.57282e+07	3.59145e+08	6.33464e+07	4.31928e+07	9.47882e+07	6.53097e+07	2.21475e+08	1.69828e+08	5.40308e+07	6.16031e+07	3.66805e+06	1.53612e+07	1.25015e+08	9.65495e+07	3.4627e+07	9.14958e+07	1.03303e+08	1.87948e+07	2.60507e+07	6.21388e+07	2.7363e+07	1.91223e+08	7.20608e+07	1.51245e+07	7.55662e+07	7.61449e+07	7.57535e+07	7.74446e+07	1.6634e+08	0.011106
Glycyrrhetinic Acid	469.332	11.78	20	-5.09137	HMDB0011628	6.10352e+07	5.83664e+07	5.883e+07	5.79996e+07	5.84656e+07	5.77734e+07	5.92939e+07	5.68872e+07	5.8572e+07	6.00568e+07	6.02836e+07	5.88296e+07	5.9671e+07	5.75585e+07	5.77816e+07	5.71939e+07	5.80895e+07	5.96335e+07	5.93855e+07	5.77739e+07	5.64727e+07	5.88166e+07	5.86986e+07	5.74434e+07	5.68449e+07	5.78756e+07	5.84942e+07	5.7986e+07	5.64656e+07	5.64815e+07	5.75442e+07	5.81682e+07	5.83954e+07	5.62911e+07	5.69209e+07	5.86869e+07	5.94501e+07	6.10132e+07	5.97156e+07	5.96215e+07	1.28171e+08	0.0119635
Gly-Glu	203.067	0.95	59	0.54731	HMDB0028840	117064	182683	128291	179967	267754	493406	368042	223864	379729	615381	244978	165205	633609	383255	580163	238076	142559	698789	301406	286583	307875	401971	207564	394943	313463	420264	793682	807903	196481	137555	303781	359611	343790	559386	681265	287200	367568	426873	355389	380945	546454	0.0816512
Gly-Val	173.093	1.15	50	0.0146722	HMDB0028854	6.59483e+06	8.92455e+06	5.68161e+06	7.69074e+06	8.63447e+06	5.31862e+06	6.28062e+06	5.73663e+06	1.06164e+07	3.41528e+06	6.90744e+06	6.31261e+06	9.14232e+06	1.0374e+07	6.16576e+06	8.392e+06	1.17817e+07	7.35295e+06	4.78148e+06	8.97351e+06	7.10624e+06	1.07519e+07	9.02112e+06	5.87805e+06	7.92343e+06	7.45484e+06	7.36302e+06	6.56783e+06	9.05033e+06	4.09554e+06	6.48026e+06	7.25579e+06	1.03067e+07	7.08603e+06	6.98291e+06	1.04238e+07	7.6401e+06	7.39392e+06	7.84778e+06	8.14017e+06	9.71331e+06	0.040812
Guanine	150.042	1.63	67	0.423905	HMDB0000132	603011	715386	593556	951121	748603	1225731	851677	842153	1102157	1432183	1114413	602475	2008343	773854	1475667	582234	728350	901605	976032	1282798	877041	1088607	1107440	1302448	794013	833926	2027102	1269395	582025	1135281	941750	1311259	1102189	1472671	1595722	853746	1068609	1008625	1017263	1095778	1053978	0.03975
Guanosine	282.084	3.44	60	-0.0555789	HMDB0000133	5433852	4557895	3008447	4787039	1992498	632552	2114586	3241081	4272555	585130	1244844	3288190	2077074	147781	2050957	1541586	1762805	1668488	3587631	755865	2780188	1272942	3558103	2341373	1864016	1559566	1008846	269956	1959162	2329584	1798126	711080	1793207	3722498	1007768	1933506	2315206	2338449	2366680	2311250	2454778	0.0109388
Heneicosanoic Acid	325.311	14.98	N/A	0.102003	HMDB0002345	5.09554e+06	5.76531e+06	6.20275e+06	6.0859e+06	6.02277e+06	6.45266e+06	5.48818e+06	7.49697e+06	5.99237e+06	5.95808e+06	5.56373e+06	6.06993e+06	5.97687e+06	5.53199e+06	5.4844e+06	5.51548e+06	5.52373e+06	5.6686e+06	6.54408e+06	6.07468e+06	5.68707e+06	5.73847e+06	5.83423e+06	5.62893e+06	5.4596e+06	5.30147e+06	5.51486e+06	5.38027e+06	5.5579e+06	6.14333e+06	6.3881e+06	7.22449e+06	5.73521e+06	7.43167e+06	6.37308e+06	5.82514e+06	5.93425e+06	6.26841e+06	6.38651e+06	6.17487e+06	7.35285e+06	0.0309855
Heptadecanoic Acid	269.249	14.16	33	-0.122453	HMDB0002259	1.99084e+08	2.99222e+08	1.52029e+08	1.71916e+08	3.32094e+08	3.2706e+08	1.91005e+08	5.75173e+08	2.27034e+08	1.27031e+08	1.19897e+08	1.26509e+08	1.05984e+08	1.37936e+08	1.37727e+08	2.61319e+08	9.84059e+07	2.17883e+08	1.69797e+08	2.14561e+08	1.91122e+08	3.06093e+08	2.50969e+08	1.93232e+08	8.77758e+07	1.14544e+08	1.59435e+08	2.02909e+08	1.96273e+08	2.90633e+08	2.59758e+08	4.85954e+08	2.57116e+08	9.35004e+07	1.82992e+08	2.76965e+08	2.30908e+08	2.42796e+08	2.22417e+08	2.4171e+08	4.55284e+08	0.0411817
Hexadecanedioic Acid	285.207	10.56	54	0.0175647	HMDB0000672	3.96818e+06	3.14312e+06	3.38362e+06	2.70154e+06	5.43365e+06	5.62432e+06	3.8512e+06	4.87014e+07	1.79851e+06	1.71853e+06	2.1923e+06	2.58633e+06	1.74655e+06	1.62611e+06	1.89728e+06	8.76399e+06	1.52034e+06	4.67315e+06	2.26934e+06	3.09431e+06	2.77302e+06	5.81569e+06	3.66657e+06	1.94722e+06	1.43398e+06	1.59635e+06	1.66115e+06	2.13461e+06	7.55643e+06	3.63122e+06	3.92048e+06	2.11473e+07	5.17014e+06	2.39377e+06	2.00653e+06	7.08108e+06	5.31575e+06	5.51398e+06	5.78814e+06	5.88399e+06	1.15969e+07	0.0460871
Hexanoylglycine	172.098	7.45	38	-0.0193696	HMDB0000701	264764	322605	33903	387884	13441	168785	411215	162409	143266	186651	188551	37053	66254	27999	N/F	161643	13490	399121	28558	14660	50191	181360	N/F	59880	11936	30506	29337	65697	27002	106411	37719	318562	468464	29711	50653	104116	221403	211303	206599	233644	436939	0.0549174
Hippuric Acid	178.051	5.65	47	-0.174533	HMDB0000714	1.66562e+07	2.37775e+07	2.71447e+07	2.36194e+07	2.5727e+07	4.25775e+07	1.97911e+07	3.00029e+07	7.6697e+06	3.05951e+07	3.55551e+07	5.0574e+07	1.43319e+07	3.05035e+07	6.86523e+06	7.01692e+06	1.4816e+06	1.32459e+07	2.12787e+07	2.29195e+07	1.86811e+07	4.31665e+06	3.85737e+07	2.77762e+07	2.33392e+07	2.16057e+07	2.16042e+07	1.63078e+07	3.47448e+07	3.87753e+07	7.18027e+06	1.04022e+07	3.76313e+07	1.73315e+07	1.16708e+07	4.78254e+07	2.47356e+07	2.49592e+07	2.44058e+07	2.52231e+07	5.21067e+07	0.0139528
Histidine	154.062	1.11	27	0.0654473	HMDB0000177	8.40151e+06	9.21791e+06	1.01546e+07	1.48164e+07	1.3238e+07	1.24654e+07	1.08943e+07	1.52497e+07	1.54075e+07	1.53812e+07	8.52479e+06	1.10768e+07	1.68504e+07	1.55585e+07	1.62879e+07	1.05205e+07	9.63002e+06	1.21808e+07	1.32699e+07	1.53621e+07	1.46993e+07	2.2134e+07	1.15271e+07	1.42138e+07	1.75444e+07	1.40708e+07	2.49568e+07	1.70656e+07	1.21497e+07	1.06758e+07	1.41499e+07	1.44472e+07	1.06186e+07	1.90535e+07	1.52387e+07	1.08766e+07	1.36421e+07	1.33721e+07	1.5176e+07	1.40591e+07	1.50232e+07	0.0564931
Hydrocinnamic Acid	149.061	7.15	50	0.353742	HMDB0000764	511233	435705	490579	577285	736052	611874	317368	345239	266309	1263460	682745	855390	431778	1101437	333579	177580	120304	637126	910861	671916	295951	152860	470952	1131026	726434	951330	1140067	861686	615802	499040	299120	275464	781219	659548	694430	586589	823022	601226	674505	701455	1236378	0.131809
Hydroxycaprylic Acid	159.103	8.35	20	0.119704	HMDB0002264	364071	212822	130637	313901	854821	409869	378121	534025	321514	97520	156750	118494	114137	113679	140221	456852	132917	688887	83549	273211	320094	1488888	656202	153056	113907	117851	198777	249140	275038	335935	445049	750232	291660	131288	245157	455640	410363	400390	386308	388971	778997	0.0279279
Hydroxyphenyllactic Acid	181.051	1.82	50	-0.00551711	HMDB0000755	2.94221e+06	3.81685e+06	5.46344e+06	4.07293e+06	9.77521e+06	7.97824e+06	4.879e+06	4.64455e+06	2.56133e+06	2.56403e+06	4.4411e+06	6.5747e+06	3.17159e+06	2.79391e+06	1.98436e+06	5.58137e+06	3.86707e+06	5.64882e+06	1.31867e+06	3.23882e+06	3.61981e+06	2.94138e+06	5.96693e+06	4.25287e+06	2.05849e+06	1.7844e+06	2.53515e+06	2.16488e+06	5.3376e+06	3.94308e+06	4.29425e+06	6.16798e+06	7.6669e+06	6.15863e+06	2.11902e+06	5.47684e+06	4.60341e+06	4.65902e+06	4.28696e+06	4.3426e+06	1.22264e+07	0.0414707
Hypoxanthine	135.031	1.62	26	-4.19116	HMDB0000157	7330951	5451120	5252135	7700179	9100491	8230178	8944499	8777197	10086550	10311137	7908918	5934158	14712981	6761175	11762798	6896593	6467988	10712943	7766605	6844025	7593861	8751501	11931125	11404070	7090870	6074418	15041549	10733422	4498875	9469506	8226723	10959220	9915052	12348784	11046542	8269620	8679940	9022013	9333085	9359358	8616914	0.0349935
Hypoxanthine-isomer	135.031	0.97	26	-4.19116		2449464	4757966	3397790	4221706	4891875	4860075	3915702	4467670	2466053	1309043	3826261	3166519	1380141	1249899	2069538	4075775	1416394	4498724	903298	3252302	5201631	3238030	3769472	2106462	1188266	3550980	1668738	1194435	2820988	3078208	3298609	2647193	5044412	1479582	1311825	6940014	3402304	3637421	2132028	3772443	3510553	0.232301
Ile-Asp	245.114	1.17	55	-0.216382	HMDB0028903	719994	314489	481275	770912	945806	1.88821e+06	1.07627e+06	929800	1.33601e+06	2.57652e+06	639276	559575	1.65636e+06	2.59105e+06	1.68045e+06	370755	746838	1.30382e+06	1.1608e+06	1.57251e+06	2.01472e+06	1.76359e+06	1.09446e+06	1.30432e+06	1.11954e+06	1.25871e+06	2.05146e+06	2.71086e+06	764812	523074	843102	1.10362e+06	1.26794e+06	2.50049e+06	1.76319e+06	947253	1.25614e+06	1.26279e+06	1.38476e+06	1.40468e+06	1.68906e+06	0.0591956
Ile-Ile	243.171	9.06	30	-0.038462	HMDB0028910	1.11129e+06	432426	510186	1.11793e+06	538724	1.2458e+06	647743	711079	542937	450304	585478	455077	434337	424538	364505	585442	777561	1.42188e+06	748145	278420	719789	438709	480464	902904	791328	894690	815039	496759	324721		596945	360419	634437	1.33046e+06	371726	691562	645789	691184	666265	654585	1.48071e+06	0.0296393
Indole	116.051	6.07	53	-0.315556	HMDB0000738	1.0774e+06	584992	913578	1.10406e+06	1.16204e+06	1.0461e+06	906846	995627	866149	852017	736469	600068	1.18848e+06	1.28142e+06	705216	520955	734290	1.2126e+06	692702	853071	674821	859296	948662	1.0424e+06	1.23721e+06	929640	819892	737072	466074	850810	1.27899e+06	945470	1.21496e+06	1.64112e+06	630345	1.16312e+06	908030	999773	943804	986589	2.23049e+06	0.0436016
Indole-3-carboxaldehyde	144.045	9.04	40	0.173095	HMDB0341228	525959	428334	416063	509996	371894	713919	423771	505234	319835	454483	548527	233004	261700	252115	281059	278754	302644	572640	438890	472363	251440	314869	263879	310496	416095	282508	375579	268374	274044	508173	462510	369211	500799	571727	429549	500964	477968	468215	394900	385281	699739	0.111786
Indole-3-Ethanol	160.077	7.99	50	0.130869	HMDB0003447		254478		167485		676902				263528	780357	301881						141718						232696		157274							489883				103643	126359	104888	102167	236922	0.104796
Indoxyl Sulfate	212.002	6.27	52	-0.0607402	HMDB0000682	1.41058e+07	1.27734e+07	1.8452e+07	1.48069e+07	1.60868e+07	2.6911e+07	1.73866e+07	3.45036e+07	6.55137e+06	1.51404e+07	1.53999e+07	1.33631e+07	8.23692e+06	2.50133e+07	1.85103e+07	1.03017e+07	1.03831e+07	1.13425e+07	1.69559e+07	1.32581e+07	5.44077e+06	5.44875e+06	2.90375e+07	1.6945e+07	4.95775e+06	1.37917e+07	1.56427e+07	1.54062e+07	1.83293e+07	1.08626e+07	9.92576e+06	1.49469e+07	2.00715e+07	2.86363e+07	1.07832e+07	1.63479e+07	1.72745e+07	1.528e+07	1.63867e+07	1.75873e+07	3.36187e+07	0.0622261
Inosine	267.073	2.87	38	-0.300686	HMDB0000195	23839164	14194713	10581087	18164855	8002691	2011814	10049498	13381184	12865865	2025794	3811521	15369207	7650434	752414	7186738	7204643	5109577	6722630	6903996	2014059	9670179	5133054	14971877	11555230	6378459	5602431	3336597	1125354	7435300	9571240	6330781	4221507	7483515	13057853	3286244	8696332	8501261	8882507	8670890	8760139	8010958	0.0184326
Isocaproic Acid	115.076	6.58	15	-0.0492791	HMDB0000689	849626	976059	1854543	1804580	680073	878758	2001973	837296	956974	480348	1798226	1683451	645639	631904	482010	811343	459927	1222528	1747217	1926076	401034	2960586	867516	1022571	490843	586390	1158724	636431	1838225	834472	1965421	1184150	670377	895416	1601623	963375	1283742	1246862	1357739	1145835	2121426	0.0700459
Isolithocholic Acid (IsoLCA)	375.29	12.37	25	0.288327	HMDB0000717	162186	491304	292034	599848	1746860	128716	264576	7302737	175471	143547	109656	73150	108820	122767	488187	1717193	197004	1596386	66875	786835	710194	1075717	725205	69888	333959	150637	294697	873046	562320	1190051	393606	1595901	333979	276150	825195	739347	682379	690955	707942	766599	1442916	0.0532856
Ketoleucine	129.056	5.36	42	0.0631467	HMDB0000695	1.84829e+07	1.10906e+07	1.39609e+07	1.74656e+07	2.91474e+07	2.54603e+07	1.99118e+07	2.16933e+07	1.53782e+07	1.70076e+07	1.5611e+07	1.80855e+07	2.04537e+07	1.74413e+07	2.44232e+07	1.49837e+07	1.47348e+07	2.83939e+07	1.08499e+07	1.02163e+07	1.57981e+07	2.41776e+07	2.57368e+07	2.46341e+07	1.79726e+07	1.03817e+07	1.90145e+07	2.28737e+07	1.36648e+07	2.12723e+07	2.24771e+07	1.35319e+07	2.23296e+07	2.53988e+07	1.74113e+07	2.53373e+07	2.05321e+07	1.99586e+07	1.97161e+07	2.01399e+07	4.16464e+07	0.0171244
L-3-Phenyllactic Acid	165.056	5.59	37	-0.0637119	HMDB0000748	384712	1.18745e+06	1.83186e+06	1.07519e+06	3.94418e+06	6.08247e+06	1.0849e+06	498097	1.00125e+06	230277	894234	9.02634e+06	255514	393725	460631	2.67214e+06	3.87587e+06	581865		530781	377787	472142	1.3565e+06	1.55343e+06	177275	180645	417542	203153	2.09288e+06	950521	401851	345871	2.45127e+06	627314	222679	2.13781e+06	1.40866e+06	1.36628e+06	1.3856e+06	1.40018e+06	2.88763e+06	0.0133534
Lactate	89.0244	1.03	33	-1.01511	HMDB0000190	2.52884e+08	3.15773e+08	2.29235e+08	2.88879e+08	3.58517e+08	4.35089e+08	4.34538e+08	2.79326e+08	2.27514e+08	3.84077e+08	3.03207e+08	3.10327e+08	4.37882e+08	3.1579e+08	4.00273e+08	3.64599e+08	4.6259e+08	2.99551e+08	3.78304e+08	2.79736e+08	3.16807e+08	2.35237e+08	5.00036e+08	4.91982e+08	3.89274e+08	3.55381e+08	4.24325e+08	4.79966e+08	2.43957e+08	3.19906e+08	2.38826e+08	3.2073e+08	4.40875e+08	3.57538e+08	3.70052e+08	3.6535e+08	3.48054e+08	3.63183e+08	3.68919e+08	3.70003e+08	5.25204e+08	0.0278872
L-Alanine	88.0404	1.13	67	-0.689212	HMDB0000161	3.59548e+07	4.85823e+07	4.55378e+07	5.24037e+07	5.94554e+07	5.26026e+07	4.66525e+07	5.44779e+07	3.38673e+07	3.21395e+07	3.80296e+07	4.041e+07	2.50654e+07	3.54372e+07	3.74793e+07	5.98153e+07	3.9823e+07	5.04648e+07	2.92391e+07	4.11664e+07	4.60963e+07	4.23365e+07	5.37325e+07	5.31774e+07	3.78729e+07	2.46831e+07	3.08828e+07	2.48018e+07	4.53647e+07	4.52621e+07	4.74204e+07	4.31829e+07	5.15028e+07	3.83246e+07	3.90177e+07	5.47065e+07	4.32449e+07	4.23714e+07	4.5139e+07	4.36195e+07	5.39474e+07	0.0265017
L-Arginine	173.104	1.09	12	-0.192218	HMDB0000517	1.17555e+07	8.43962e+06	1.29089e+07	1.59027e+07	1.20204e+07	1.22e+07	1.19592e+07	1.59604e+07	1.35821e+07	1.45305e+07	1.09805e+07	9.68378e+06	1.99634e+07	2.22151e+07	1.84567e+07	1.30313e+07	1.6599e+07	1.48934e+07	1.73148e+07	1.37576e+07	1.88173e+07	1.59971e+07	1.27555e+07	1.24711e+07	2.50975e+07	1.80155e+07	1.69548e+07	1.8215e+07	1.31969e+07	1.32356e+07	1.59144e+07	1.61603e+07	1.04402e+07	3.15083e+07	1.69706e+07	1.09553e+07	1.46057e+07	1.52101e+07	1.6065e+07	1.43286e+07	1.62545e+07	0.0510831
L-Asparagine	131.046	1.02	N/A	0.0431427	HMDB0000168	182657	349825	586362	659450	405675	351140	753528	892653	799942	1.02231e+06	297774	447403	880240	1.51262e+06	797131	514673	733125	657385	1.19621e+06	586322	748555	798265	376707	441260	2.15696e+06	1.40977e+06	1.48599e+06	802401	1.10846e+06	265501	676069	1.01756e+06	284522	1.68355e+06	761296	492074	724184	690596	782674	829302	715462	0.0813681
L-Aspartate	132.03	0.97	67	0.318727	HMDB0000191	910375	1.04825e+06	985553	2.06035e+06	1.84193e+06	2.78747e+06	2.64837e+06	1.6305e+06	3.16075e+06	3.19921e+06	1.38705e+06	1.11989e+06	4.33341e+06	2.6948e+06	3.68707e+06	1.78123e+06	1.5934e+06	3.74083e+06	2.33522e+06	3.10072e+06	2.26265e+06	2.31308e+06	2.38312e+06	2.18577e+06	3.82037e+06	3.2071e+06	5.19453e+06	4.17811e+06	1.45769e+06	1.20269e+06	2.16135e+06	2.31273e+06	1.95062e+06	2.74776e+06	4.90309e+06	1.82932e+06	2.33013e+06	2.51161e+06	2.4947e+06	2.62329e+06	3.4926e+06	0.0485354
Lauric Acid	199.17	12.66	50	-0.167852	HMDB0000638	3.98798e+07	3.36493e+07	3.28082e+07	3.40991e+07	4.32377e+07	3.78111e+07	3.1061e+07	4.50455e+07	3.30998e+07	3.32923e+07	2.62185e+07	2.54786e+07	2.35574e+07	2.21351e+07	2.58312e+07	3.52536e+07	2.43272e+07	3.2619e+07	3.16943e+07	4.91401e+07	2.61682e+07	5.61332e+07	3.78107e+07	3.07527e+07	2.24531e+07	2.38704e+07	2.98792e+07	2.58249e+07	2.96127e+07	4.02938e+07	3.46282e+07	5.33582e+07	3.44572e+07	2.46704e+07	2.47898e+07	3.63067e+07	3.41554e+07	3.50864e+07	3.51264e+07	3.52854e+07	5.67061e+07	0.0146814
L-Erythrulose	119.035	1.04	8	0.0178962	HMDB0006293	7.03929e+06	6.79381e+06	5.83057e+06	7.82516e+06	9.64238e+06	7.10504e+06	6.17275e+06	7.34502e+06	7.9574e+06	5.78999e+06	7.04286e+06	7.38786e+06	5.72287e+06	5.5017e+06	5.50086e+06	7.16742e+06	5.70134e+06	8.05247e+06	5.11419e+06	7.15127e+06	6.31414e+06	1.17185e+07	7.87111e+06	7.14869e+06	5.37701e+06	5.63832e+06	5.00368e+06	5.20913e+06	5.40871e+06	7.22833e+06	7.49456e+06	7.12894e+06	8.03967e+06	6.72556e+06	6.09829e+06	7.27904e+06	6.61351e+06	7.43199e+06	6.54401e+06	7.25675e+06	1.01876e+07	0.0644505
L-Glutamic Acid	146.046	0.96	75	0.121601	HMDB0000148	1.49243e+07	1.43737e+07	1.79519e+07	1.93451e+07	1.85738e+07	3.16693e+07	2.38801e+07	1.8143e+07	2.98708e+07	2.78384e+07	1.66388e+07	2.18689e+07	2.90122e+07	2.57851e+07	2.98417e+07	1.37704e+07	1.39886e+07	2.29354e+07	2.02192e+07	1.67948e+07	1.92886e+07	2.05405e+07	3.57844e+07	2.63968e+07	2.47817e+07	2.47324e+07	3.61016e+07	2.71731e+07	1.65037e+07	1.71194e+07	1.78588e+07	1.91539e+07	2.56775e+07	2.17837e+07	3.65954e+07	2.82411e+07	2.28578e+07	2.29778e+07	2.29425e+07	2.44943e+07	3.33034e+07	0.0336961
L-Glutamine	145.062	1.03	17	-0.0235031	HMDB0000641	1.02919e+07	9.34974e+06	1.43767e+07	1.69747e+07	1.15026e+07	1.09371e+07	9.55554e+06	1.50951e+07	1.9309e+07	1.56158e+07	7.48625e+06	1.15464e+07	2.04974e+07	2.16373e+07	1.889e+07	1.29383e+07	1.82286e+07	1.10725e+07	2.30804e+07	1.66752e+07	1.90378e+07	1.80767e+07	1.13128e+07	1.33413e+07	2.20163e+07	2.03163e+07	2.80245e+07	1.85552e+07	1.87661e+07	9.27e+06	1.86616e+07	1.38731e+07	7.37552e+06	2.20646e+07	1.99104e+07	8.91886e+06	1.6054e+07	1.54023e+07	1.62625e+07	1.56951e+07	1.53001e+07	0.0240517
L-Homocysteine	134.028	1.16	10	0.242231	HMDB0000742	547813	676592	495244	606501	650337	618172	534484	577116	831073	544361	411287	400940	851564	748159	452973	482634	487328	723914	595121	570348	540482	529416	465729	640726	544449	596591	903575	821242	502473	620659	715274	639535	478142	662854	906653	680358	621548	630797	625615	600688	1.03883e+06	0.0213075
Linoleic Acid	279.233	13.72	38	-0.866438	HMDB0000673	7.67262e+09	9.61441e+09	5.35619e+09	7.31885e+09	1.10288e+10	1.11006e+10	6.02191e+09	1.59367e+10	8.62153e+09	2.56069e+09	2.64127e+09	2.62967e+09	2.73412e+09	3.04718e+09	4.67718e+09	1.00867e+10	2.982e+09	9.91784e+09	6.93061e+09	8.64911e+09	6.24465e+09	1.16544e+10	1.18565e+10	5.35812e+09	2.43957e+09	2.51028e+09	4.43957e+09	6.61009e+09	7.43177e+09	1.10852e+10	8.91242e+09	1.55858e+10	1.03247e+10	2.60809e+09	5.26811e+09	8.94835e+09	8.38298e+09	8.0936e+09	8.2321e+09	8.31977e+09	1.45053e+10	0.0151793
L-Isoleucine	130.087	1.86	33	-0.0172884	HMDB0000172	13945788	16667263	18105870	18135971	21306807	21809632	16717261	25060469	24105381	21280619	13281811	13938883	31012554	28493572	24188461	13929252	22278948	26611985	13864267	16878292	18918374	38320991	21377193	15857206	31374991	19144636	25787821	23508455	15698756	17568896	24464206	28288401	16122879	34316460	15844705	19972702	22324818	22621007	21602969	21516289	106722517	0.024624
Lithocholic Acid	375.29	13.05	17	0.288327	HMDB0000761	301451	1391281	2092148	2622549	5244734	560219	1076034	5737274	557871	526832	530161	781943	481458	652185	1467330	4509028	1011692	4886256	421624	2462034	1632678	2323135	1177387	438419	1025093	457997	1143833	1429537	1311323	1958632	1073989	713803	1255117	797537	2928486	1716481	1505327	1597257	1520028	1593477	3352856	0.0309785
L-Leucine	130.087	2.03	33	-0.0172884	HMDB0000687	19564563	17554804	28722194	26884393	30461325	30322261	24983971	36694928	31899358	36545375	20904287	26597932	56392718	56597875	49285618	23262138	34514296	42137997	28010542	24412230	30523066	58926568	26593609	23853281	52380389	33115740	44626197	46301912	25733986	22214116	37367902	33630673	21034608	58346583	33644365	25594895	34931176	35288912	33038376	33231428	106722517	0.0337713
L-Lysine	145.098	1.03	N/A	0.0256127	HMDB0000182	1.65395e+06	724202	1.52e+06	1.9869e+06	1.69098e+06	1.78225e+06	1.92889e+06	2.5225e+06	3.56144e+06	3.00073e+06	918546	1.27907e+06	4.15419e+06	5.2409e+06	3.75318e+06	1.98559e+06	3.65316e+06	2.78169e+06	2.92656e+06	2.24428e+06	2.58651e+06	3.52829e+06	1.78478e+06	1.20473e+06	4.89364e+06	2.87469e+06	4.39081e+06	3.47037e+06	1.80242e+06	1.05339e+06	2.55323e+06	2.76214e+06	783964	5.5341e+06	2.6871e+06	1.76479e+06	2.56268e+06	2.20627e+06	2.79156e+06	2.39842e+06	2.94925e+06	0.0997702
L-Methionine	148.044	1.55	50	0.421482	HMDB0000696	2.93659e+06	3.75289e+06	5.0691e+06	5.90633e+06	7.14615e+06	6.15082e+06	4.08716e+06	7.24877e+06	5.7631e+06	5.5702e+06	3.09642e+06	2.86267e+06	6.43406e+06	7.34946e+06	5.4236e+06	5.06486e+06	6.34923e+06	5.06707e+06	5.78712e+06	5.17558e+06	6.4508e+06	7.13982e+06	4.9062e+06	5.6223e+06	7.24782e+06	6.31975e+06	7.1567e+06	7.84705e+06	5.79371e+06	3.87052e+06	6.34146e+06	7.62117e+06	4.39784e+06	9.85301e+06	5.70261e+06	5.84829e+06	5.58876e+06	5.81682e+06	5.84992e+06	5.85735e+06	5.69739e+06	0.0220698
L-Ornithine	131.083	1.07	20	-0.000806444	HMDB0000214	6.57041e+06	6.21732e+06	7.63244e+06	9.99651e+06	7.92458e+06	8.46917e+06	6.54811e+06	9.00329e+06	7.91319e+06	7.94429e+06	9.1228e+06	7.33469e+06	1.11929e+07	1.12833e+07	9.83238e+06	7.58499e+06	8.38877e+06	8.20321e+06	9.07893e+06	8.88424e+06	1.0888e+07	8.39147e+06	7.65942e+06	8.34026e+06	1.23413e+07	9.35618e+06	8.5971e+06	8.77807e+06	8.72305e+06	9.21411e+06	8.59131e+06	9.24767e+06	7.39286e+06	1.47177e+07	9.36865e+06	7.34634e+06	9.27412e+06	8.86504e+06	9.45861e+06	8.5021e+06	8.59672e+06	0.047404
L-Phenylalanine	164.072	4.61	28	-0.113467	HMDB0000159	1.46513e+07	1.64094e+07	1.83911e+07	2.04772e+07	2.47827e+07	2.08961e+07	1.88953e+07	2.34614e+07	1.70499e+07	1.72919e+07	1.35683e+07	1.42807e+07	2.13094e+07	2.0485e+07	1.76868e+07	1.94653e+07	1.63268e+07	2.13542e+07	1.38261e+07	1.82815e+07	1.78387e+07	2.18505e+07	2.06582e+07	1.78361e+07	2.1581e+07	1.47479e+07	1.76744e+07	2.06781e+07	1.56368e+07	1.60473e+07	2.28724e+07	1.6764e+07	1.87145e+07	2.37091e+07	1.54989e+07	2.17192e+07	1.93552e+07	1.95075e+07	1.90264e+07	1.88265e+07	2.32454e+07	0.0161152
L-Proline	114.056	1.15	47	-0.0466024	HMDB0000162	1.07752e+07	1.60537e+07	1.86074e+07	2.23251e+07	1.92089e+07	3.04287e+07	1.53167e+07	1.97112e+07	2.67277e+07	2.76444e+07	1.46821e+07	3.16632e+07	3.06453e+07	3.59739e+07	2.93793e+07	1.74103e+07	2.25451e+07	1.32037e+07	2.76648e+07	2.22352e+07	1.94916e+07	1.70439e+07	1.29359e+07	2.78946e+07	3.23354e+07	2.88386e+07	2.88906e+07	2.50138e+07	2.3486e+07	1.69317e+07	1.91428e+07	1.7415e+07	1.48724e+07	3.44976e+07	2.53593e+07	2.19439e+07	2.31339e+07	2.28886e+07	2.3507e+07	2.35843e+07	4.13115e+07	0.014001
L-Rhamnose	163.061	1.16	25	0.120311	HMDB0000849	7.10181e+06	5.6316e+06	7.23882e+06	8.84799e+06	8.45336e+06	1.18152e+07	4.99356e+06	7.93361e+06	2.51388e+06	3.68926e+06	1.07978e+07	4.59665e+06	6.13022e+06	6.10533e+06	4.65512e+06	2.27427e+06	4.15843e+06	4.76668e+06	7.65452e+06	4.59138e+06	8.66235e+06	1.77081e+06	1.13564e+07	1.31679e+07	2.70018e+06	7.35632e+06	2.65761e+06	4.43389e+06	6.4973e+06	9.55641e+06	1.08938e+07	2.84486e+06	7.1026e+06	6.80652e+06	5.18132e+06	6.15779e+06	6.74905e+06	6.99908e+06	7.01727e+06	7.09014e+06	1.08832e+07	0.0213283
L-Serine	104.035	1.03	N/A	-0.351741	HMDB0000187	1.6712e+06	2.38995e+06	2.05684e+06	2.87954e+06	1.65266e+06	1.82342e+06	2.34407e+06	2.35228e+06	2.55325e+06	2.24038e+06	1.66514e+06	1.39794e+06	2.30366e+06	2.82554e+06	2.71978e+06	1.96973e+06	1.31575e+06	2.4523e+06	2.08632e+06	3.27763e+06	2.8173e+06	1.7701e+06	1.69068e+06	2.74947e+06	2.02773e+06	1.89736e+06	2.40618e+06	2.38674e+06	2.69559e+06	1.97242e+06	3.36017e+06	2.85834e+06	1.86525e+06	2.62969e+06	2.24503e+06	2.34102e+06	2.25873e+06	2.20184e+06	2.32613e+06	2.33558e+06	2.25305e+06	0.0274737
LTB4	335.223	11.57	10	-3.76584	HMDB0001085	1130717	453062	530242	306486	1401595	904309	846384	5332699	345759	121280	500539	143522	152039	76195	99031	897311	62016	1080999	304751	379543	378407	272666	638288	433459	178858	127772	33050	297477	838792	1116242	779057	2258446	958009	149301	366985	1570713	756589	821841	783802	879456	1555798	0.0656911
L-Threonine	118.051	1.04	44	-0.0564309	HMDB0000167	6.0794e+06	3.31522e+06	8.32001e+06	1.02915e+07	1.02079e+07	7.53285e+06	7.46955e+06	1.16791e+07	1.29004e+07	1.16071e+07	4.4985e+06	3.28076e+06	1.53719e+07	1.64603e+07	1.46285e+07	8.9527e+06	9.92697e+06	1.41069e+07	9.22769e+06	9.64144e+06	1.20862e+07	1.11632e+07	6.57409e+06	5.96558e+06	1.49792e+07	1.32439e+07	1.25595e+07	9.26191e+06	7.38327e+06	5.27125e+06	1.37164e+07	1.64234e+07	6.71636e+06	1.98546e+07	1.14542e+07	5.47441e+06	9.65795e+06	1.0398e+07	1.06624e+07	9.16828e+06	1.01501e+07	0.0685743
L-Tryptophan	203.083	6.07	51	-0.850391	HMDB0000929	7.53439e+07	4.00469e+07	6.68666e+07	7.62955e+07	7.30933e+07	7.47213e+07	5.83899e+07	6.89475e+07	6.01909e+07	5.73479e+07	4.79537e+07	3.76668e+07	7.86393e+07	8.59979e+07	4.50583e+07	3.38189e+07	4.63704e+07	8.08555e+07	4.90758e+07	5.931e+07	4.78552e+07	5.88254e+07	6.30156e+07	6.82978e+07	8.48534e+07	6.48244e+07	5.47625e+07	5.14528e+07	3.35614e+07	5.7985e+07	8.7656e+07	6.81723e+07	8.32713e+07	1.09177e+08	4.05492e+07	7.89274e+07	6.26281e+07	6.42035e+07	6.31675e+07	6.47348e+07	1.4428e+08	0.0150498
L-Tyrosine	180.067	1.66	34	0.125462	HMDB0000158	1.83681e+07	1.56936e+07	2.83127e+07	3.1143e+07	3.54899e+07	3.45144e+07	2.57281e+07	4.08966e+07	3.11772e+07	3.29033e+07	2.62162e+07	1.84231e+07	4.25449e+07	3.90971e+07	2.77157e+07	1.88873e+07	1.93271e+07	3.77578e+07	2.30191e+07	3.34139e+07	3.75067e+07	2.95612e+07	2.86949e+07	2.65219e+07	4.49013e+07	2.83924e+07	2.76848e+07	3.24211e+07	2.41419e+07	2.35824e+07	4.07053e+07	4.87624e+07	2.72637e+07	5.06142e+07	2.27875e+07	3.34042e+07	3.04675e+07	3.17978e+07	3.13596e+07	3.20376e+07	3.69017e+07	0.0220149
L-Valine	116.072	1.18	64	0.0119613	HMDB0000883	2.95839e+07	2.16825e+07	3.64744e+07	3.58001e+07	4.1251e+07	3.95104e+07	3.48911e+07	4.83137e+07	4.30979e+07	5.55008e+07	2.72697e+07	2.81325e+07	8.34676e+07	6.96596e+07	6.1372e+07	2.87002e+07	5.55676e+07	5.65009e+07	3.95048e+07	3.03921e+07	3.77842e+07	8.09593e+07	3.3524e+07	3.23724e+07	6.54215e+07	4.20352e+07	5.79851e+07	5.69233e+07	2.91354e+07	2.94561e+07	5.38193e+07	4.56877e+07	3.12848e+07	7.56241e+07	3.64765e+07	3.49477e+07	4.43135e+07	4.53158e+07	4.47305e+07	4.50759e+07	9.24484e+07	0.00971476
LysoPA(16:0)	409.236	14.59	69	-0.634085	HMDB0243985	2.64784e+08	3.30115e+08	2.22104e+08	4.17292e+08	3.98911e+08	6.09674e+08	2.87549e+08	4.87926e+08	5.60604e+08	7.31334e+08	5.76506e+08	4.43815e+08	6.12899e+08	6.74981e+08	7.70526e+08	1.80205e+08	4.7602e+08	2.17945e+08	5.72688e+08	3.88048e+08	3.83247e+08	5.18301e+08	3.88445e+08	5.99169e+08	5.33361e+08	5.68594e+08	6.53239e+08	5.83138e+08	4.11373e+08	4.1017e+08	4.95255e+08	5.06114e+08	3.36762e+08	5.21066e+08	4.31572e+08	3.45623e+08	4.52921e+08	5.213e+08	4.94686e+08	4.97555e+08	7.91217e+08	0.0578105
LysoPA(16:1)	407.22	14.12	52	-0.0595693	HMDB0011154	2.05113e+07	2.23628e+07	1.64626e+07	2.55292e+07	2.35915e+07	3.63297e+07	1.63492e+07	3.42724e+07	3.72316e+07	3.89639e+07	3.90391e+07	3.40336e+07	4.15693e+07	3.69416e+07	4.58512e+07	9.83886e+06	2.27528e+07	9.97301e+06	2.33239e+07	2.13223e+07	2.60931e+07	4.20037e+07	2.50951e+07	4.36378e+07	2.72269e+07	3.16513e+07	4.76296e+07	2.94481e+07	2.53881e+07	2.80287e+07	2.96547e+07	4.1251e+07	2.21523e+07	2.74071e+07	2.14829e+07	2.30094e+07	2.99946e+07	3.2766e+07	2.93677e+07	2.9951e+07	5.64077e+07	0.0499508
LysoPA(17:1)	421.236	14.41	63	1.09535		861728	1654141	1132710	2786525	2645891	3133634	1278200	2729186	3270706	3507551	4726654	3014355	3485559	5081142	3838458	586717	1962465	118850	1963988	1536902	2832390	2209723	1692130	4817708	1925074	3266140	2910901	2496714	2032042	2932766	2356410	2338986	1441686	1842752	2871261	2782946	1885330	2558835	3113183	2732576	5164227	0.199525
LysoPC(16:0)+HCO3	556.326	14.59	90	-0.179784	HMDB0010382	7.22733e+07	8.50203e+07	6.59065e+07	1.00986e+08	9.74643e+07	1.23684e+08	8.16364e+07	1.10262e+08	1.21879e+08	1.48314e+08	1.20412e+08	1.03453e+08	1.3016e+08	1.36004e+08	1.48981e+08	5.68441e+07	1.13048e+08	6.3291e+07	1.20371e+08	9.70256e+07	9.36268e+07	1.14635e+08	9.66939e+07	1.19958e+08	1.16719e+08	1.24974e+08	1.3718e+08	1.21116e+08	9.64684e+07	9.54174e+07	1.10961e+08	1.08097e+08	8.54905e+07	1.14093e+08	1.06332e+08	9.43158e+07	1.03682e+08	1.14479e+08	1.07479e+08	1.18222e+08	1.44748e+08	0.0593705
LysoPC(16:1)+HCO3	554.31	14.14	69	-0.0961816	HMDB0010383	8.79647e+06	1.0403e+07	7.4867e+06	1.1458e+07	1.0803e+07	1.53102e+07	8.02568e+06	1.4049e+07	1.6094e+07	1.70078e+07	1.74176e+07	1.42798e+07	1.8143e+07	1.55182e+07	1.96423e+07	5.08475e+06	1.03472e+07	4.70364e+06	9.27631e+06	9.66115e+06	1.19807e+07	1.79462e+07	1.11726e+07	1.84471e+07	1.29585e+07	1.36358e+07	1.77594e+07	1.27997e+07	1.2015e+07	1.14334e+07	1.2001e+07	1.66381e+07	1.00654e+07	1.40166e+07	9.82068e+06	1.03749e+07	1.35362e+07	1.41471e+07	1.29823e+07	1.33108e+07	2.04143e+07	0.0364009
LysoPC(18:0)+HCO3	584.357	15.2	90	-0.303144	HMDB0010384	5.03978e+07	6.57722e+07	5.22368e+07	7.85469e+07	8.58856e+07	9.83976e+07	6.21536e+07	9.20027e+07	9.9659e+07	1.17192e+08	9.34306e+07	5.88168e+07	1.03178e+08	1.04453e+08	1.31929e+08	6.15364e+07	8.99633e+07	6.46931e+07	9.87874e+07	8.12253e+07	8.27155e+07	9.72356e+07	8.68787e+07	9.95708e+07	9.99806e+07	9.91914e+07	1.20112e+08	1.04232e+08	7.12213e+07	8.28432e+07	9.5974e+07	9.29253e+07	6.46713e+07	1.04752e+08	9.44577e+07	6.1355e+07	8.71996e+07	9.37973e+07	9.19198e+07	1.00843e+08	1.27523e+08	0.0605993
LysoPC(18:1)+HCO3	582.341	14.69	90	-0.384701	HMDB0002815	6.04826e+07	7.42338e+07	5.7696e+07	8.32646e+07	9.64427e+07	1.01082e+08	7.8429e+07	1.0043e+08	1.00857e+08	9.06714e+07	1.0375e+08	8.34201e+07	9.03537e+07	8.05142e+07	1.01092e+08	5.59202e+07	8.0352e+07	3.80821e+07	8.03652e+07	7.84001e+07	8.90958e+07	1.07844e+08	8.25216e+07	1.01275e+08	8.91116e+07	9.04583e+07	9.26632e+07	8.93527e+07	6.80639e+07	9.03834e+07	9.70191e+07	1.1424e+08	6.82531e+07	1.04898e+08	1.03506e+08	8.28008e+07	8.09805e+07	9.30136e+07	9.09367e+07	9.82809e+07	1.33237e+08	0.0797465
LysoPC(18:2)+HCO3	580.326	14.31	97	-0.42243	HMDB0010386	1.1936e+08	1.2701e+08	1.30005e+08	1.85963e+08	1.75103e+08	1.97715e+08	1.08472e+08	1.39793e+08	1.7925e+08	1.35115e+08	2.08807e+08	1.26231e+08	1.95856e+08	1.76234e+08	1.34166e+08	7.21342e+07	1.8603e+08	7.93891e+07	2.13839e+08	1.5481e+08	1.29284e+08	1.81129e+08	1.7056e+08	1.79891e+08	1.4192e+08	1.77406e+08	1.71203e+08	1.88747e+08	1.41751e+08	2.00503e+08	1.97342e+08	1.44557e+08	1.38767e+08	1.41601e+08	1.71243e+08	1.49007e+08	1.54987e+08	1.8365e+08	1.7732e+08	1.37492e+08	1.54904e+08	0.129654
LysoPC(18:3)+HCO3	578.31	14.6	42	-1.48298	HMDB0010387	5383142	5315533	5118349	5459150	5810681	4736767	5648301	5654406	4842756	6218784	4776525	5601970	5464461	5800424	5791584	4421514	6280057	4724883	5123132	5535101	5129861	5614829	5695875	4919386	5412307	6303399	5354919	5236762	5330152	4890040	4981150	4243453	5312049	5925267	5428260	6157374	5258984	5566405	5008391	5862801	4550128	0.0683866
LysoPC(19:0)+HCO3	598.373	15.2	N/A	-1.06317		2.23557e+08	2.9736e+08	2.27749e+08	3.98207e+08	4.54306e+08	5.46315e+08	2.80646e+08	4.99102e+08	5.73422e+08	6.95338e+08	4.93271e+08	2.69584e+08	6.04377e+08	5.93282e+08	8.07713e+08	2.72501e+08	4.602e+08	2.93115e+08	5.50063e+08	4.12487e+08	4.25864e+08	5.20446e+08	4.57843e+08	5.49242e+08	5.50446e+08	5.57657e+08	7.15083e+08	6.2809e+08	3.52225e+08	4.33461e+08	5.25917e+08	5.07929e+08	3.00895e+08	5.9214e+08	5.08107e+08	2.76188e+08	4.57604e+08	4.9813e+08	4.92655e+08	5.147e+08	8.03671e+08	0.0489359
LysoPC(20:4)+HCO3	604.326	14.24	100	-0.551535	HMDB0010395	7.90704e+07	7.82352e+07	6.50881e+07	1.07389e+08	1.24159e+08	1.39134e+08	7.74486e+07	1.51037e+08	1.6581e+08	1.27983e+08	1.32056e+08	7.80371e+07	1.12791e+08	1.15137e+08	1.15923e+08	7.07398e+07	1.18462e+08	5.8846e+07	1.40968e+08	1.02424e+08	1.2898e+08	1.2771e+08	1.33979e+08	1.28435e+08	1.11814e+08	1.30592e+08	1.51938e+08	1.26696e+08	8.26546e+07	1.35252e+08	1.41314e+08	1.44847e+08	9.66572e+07	1.08145e+08	1.45421e+08	1.06088e+08	1.03018e+08	1.20672e+08	1.24499e+08	1.40225e+08	1.8164e+08	0.125138
LysoPC(22:6)+HCO3	628.326	14.18	80	0.12792	HMDB0010404	2490972	1935692	1013266	3439395	2320263	4584978	1724913	5864168	6271238	4275371	3849616	1215155	2781616	4582851	7213353	1591146	4868937	2808933	6343252	3643467	4023571	7280817	3986119	4453576	6717943	8802670	15295465	3745887	1810575	4902899	3319093	3408467	1855013	3628149	6244845	1489082	4023854	4459632	4159977	4713319	7649470	0.0711604
LysoPE(16:0)	452.278	14.48	80	-0.0630742	HMDB0011474	5.33536e+06	7.80739e+06	6.29164e+06	1.38912e+07	1.42906e+07	1.80934e+07	7.29432e+06	1.58563e+07	1.16878e+07	1.82354e+07	1.51484e+07	1.93376e+07	1.92466e+07	2.14314e+07	1.75021e+07	7.16265e+06	1.00846e+07	7.84186e+06	1.48507e+07	1.07911e+07	7.49821e+06	1.60035e+07	9.61778e+06	1.2288e+07	1.34353e+07	1.21049e+07	1.64176e+07	1.48997e+07	9.72986e+06	9.9902e+06	1.61578e+07	1.4244e+07	9.40552e+06	1.11786e+07	1.28149e+07	1.29258e+07	1.11164e+07	1.25007e+07	1.34273e+07	1.44399e+07	3.04334e+07	0.109753
LysoPE(17:0)	466.294	14.78	30	-1.8347		50154	250823	109434	421801	459764	488953	193753	545719	248381	864503	600776	619492	687072	1048338	593031	150477	189631	22598	401447	229118	227687	38718	346306	551657	274822	448980	451324	340680	374449	203972	412629	302748	181090	124415	513586	584635	291189	421297	404022	494003	1000666	0.208385
LysoPE(18:0)	480.31	15.03	67	-0.101368	HMDB0011130	1.1589e+07	1.89688e+07	1.54154e+07	2.84131e+07	3.38938e+07	3.51243e+07	1.79276e+07	3.69041e+07	4.02589e+07	3.53869e+07	3.00122e+07	2.46895e+07	3.99396e+07	3.04248e+07	3.86592e+07	2.03584e+07	1.63094e+07	1.79539e+07	2.84513e+07	2.38826e+07	1.9509e+07	4.40043e+07	2.47215e+07	2.24644e+07	2.23185e+07	2.49771e+07	3.83374e+07	3.0173e+07	1.9399e+07	2.18593e+07	3.679e+07	3.05394e+07	1.78192e+07	2.04708e+07	3.66004e+07	2.62694e+07	2.60158e+07	2.96334e+07	2.8616e+07	3.30667e+07	5.75783e+07	0.0994873
LysoPE(18:1)	478.294	14.59	72	-0.0395998	HMDB0011505	1.36715e+07	1.48546e+07	1.80154e+07	2.88036e+07	2.96493e+07	2.92311e+07	1.15624e+07	4.02983e+07	2.67325e+07	2.08144e+07	2.68768e+07	2.86015e+07	3.37116e+07	2.82819e+07	3.12832e+07	1.76741e+07	1.93839e+07	1.2392e+07	2.40425e+07	2.08352e+07	2.21561e+07	4.28024e+07	1.56965e+07	2.03484e+07	2.09534e+07	2.11821e+07	2.29302e+07	2.54333e+07	2.25584e+07	2.22724e+07	3.10933e+07	4.13894e+07	1.8786e+07	2.5524e+07	2.44747e+07	1.71625e+07	2.17463e+07	2.59419e+07	2.47653e+07	2.54698e+07	4.97611e+07	0.0770406
LysoPE(18:2)	476.278	14.22	90	-0.10119	HMDB0011507	2.8454e+07	2.81503e+07	4.61387e+07	4.73716e+07	3.86634e+07	4.84875e+07	1.64303e+07	7.2486e+07	3.60253e+07	3.73814e+07	4.87808e+07	6.81781e+07	6.31623e+07	6.86757e+07	5.23554e+07	2.38401e+07	3.82653e+07	1.5468e+07	7.55056e+07	3.56338e+07	3.45043e+07	5.90677e+07	3.22868e+07	3.80668e+07	4.3715e+07	4.04334e+07	3.51522e+07	4.85956e+07	4.55165e+07	3.75937e+07	5.57405e+07	7.77528e+07	3.45169e+07	6.12139e+07	3.60736e+07	2.99635e+07	4.43391e+07	4.66905e+07	4.34765e+07	4.81312e+07	9.1291e+07	0.046771
LysoPE(18:3)	474.263	13.91	50	-1.90354	HMDB0011508	318572	368783	906063	792405	576927	503660	N/F	305675	494175	921968	701473	1553717	2716947	4058396	1900944	138022	1904294	95755	3016988	428064	341186	892294	200454	237681	1678037	1606545	977340	478984	884055	297720	1064959	696655	209738	2421312	664827	93529	798816	792744	753965	1151501	1252585	0.212631
LysoPE(20:3)	502.294	14.42	57	-1.77804	HMDB0011515	1014018	1986307	2327753	1763857	3515619	3190896	1081606	3828393	849809	1311800	3127592	3215223	1566079	2106306	1661030	1390226	550045	473656	903065	1726213	2538217	1203704	2466884	3782696	556306	808285	629822	2029086	2713389	1473421	2816865	4400429	2871263	566359	1368782	2744893	1893597	2363046	2532900	2189834	4224372	0.121547
LysoPE(20:4)	500.278	14.16	100	-0.122093	HMDB0011518	5.24268e+07	4.64507e+07	4.24633e+07	4.80994e+07	5.7362e+07	6.94024e+07	2.89877e+07	9.71997e+07	5.64351e+07	3.76067e+07	4.65685e+07	5.03263e+07	4.10849e+07	4.19651e+07	4.25271e+07	3.25826e+07	1.92113e+07	2.29933e+07	5.22204e+07	4.3816e+07	4.31289e+07	8.82393e+07	5.72908e+07	5.90192e+07	2.28796e+07	2.88753e+07	3.84275e+07	4.62725e+07	4.93423e+07	4.58822e+07	6.58317e+07	8.87674e+07	5.36887e+07	2.68346e+07	4.48069e+07	5.92076e+07	4.98603e+07	5.34515e+07	5.36683e+07	5.48442e+07	1.10395e+08	0.0406499
LysoPE(20:5)	498.263	14.21	36	-4.96817	HMDB0011489	1580402	1432894	2540219	2231779	1650407	1394350	947909	2152100	975519	1662462	1718588	3694636	2572546	2856498	2237102	1369849	1745613	982016	2338423	1597551	1418494	2045816	1084792	1474791	1788087	1574261	1138055	1695944	2548633	1212676	1736948	2531801	1683653	2503181	1393618	1401302	1888205	1558887	1574247	1944806	1875761	0.116823
LysoPE(22:4)	528.31	14.55	68	-0.383548	HMDB0011493	4462331	2894544	2807450	3023358	5038571	6176299	2949214	5107318	3230986	2150528	3616955	4058383	1972035	2233365	1584546	1964549	1026162	1204599	2317306	2914873	1754115	2195127	4242646	4695674	970157	1039711	861956	1967266	4741260	3059070	4390968	6007443	4945176	941220	2174943	5080955	2369727	3431355	3007288	3769646	7139079	0.191883
LysoPE(22:5)	526.294	14.28	72	-0.038568	HMDB0011494	4.69367e+06	4.6868e+06	4.19107e+06	4.01906e+06	5.5357e+06	8.20158e+06	3.55043e+06	7.4782e+06	8.37006e+06	4.84992e+06	5.38806e+06	5.46586e+06	7.42856e+06	7.53446e+06	4.76228e+06	3.22429e+06	2.83969e+06	3.15539e+06	8.3856e+06	4.10089e+06	4.53617e+06	7.3249e+06	6.63175e+06	6.65031e+06	3.10509e+06	3.72628e+06	4.70079e+06	6.09404e+06	5.09036e+06	4.29228e+06	6.02163e+06	6.39475e+06	5.18525e+06	2.67534e+06	6.86292e+06	5.16711e+06	5.14058e+06	7.06128e+06	6.87621e+06	5.638e+06	1.38527e+07	0.151689
LysoPE(22:6)	524.278	14.11	90	-0.234214	HMDB0011526	2.14218e+06	984823	1.01926e+06	2.24e+06	1.34206e+06	2.55471e+06	704422	3.23877e+06	2.7288e+06	1.33003e+06	1.15784e+06	1.14513e+06	1.11457e+06	2.06764e+06	3.52861e+06	983974	1.03829e+06	2.11552e+06	2.58737e+06	1.85647e+06	1.38213e+06	4.3129e+06	1.81968e+06	2.4565e+06	1.20784e+06	1.62516e+06	2.71708e+06	1.34819e+06	1.32865e+06	1.72529e+06	1.77753e+06	2.24817e+06	880633	977613	2.04394e+06	707890	1.79242e+06	2.00708e+06	2.02638e+06	2.0067e+06	4.51924e+06	0.0566165
LysoPG(16:0)	483.273	13.78	44	0.0477809	HMDB0240601	243976	190294	419983	601166	296583	619211	168639	341957	576705	536237	536720	680575	792013	663352	507181	247974	488412	229941	559376	373364	367485	600123	175132	343057	524811	555541	576407	532098	315041	332400	432283	508524	330179	905205	489475	224345	467626	385597	644517	403332	1043886	0.248718
LysoPG(18:0)	511.304	14.12	53	-0.195873		156545	409203	265719	873224	640558	1040883	639564	1045525	855099	849406	1054155	618270	1047674	812653	1181414	488942	571584	324977	1110472	629072	744562	1299119	543875	860214	892056	896936	1762698	936726	448594	694799	741665	410826	266243	826941	1081602	696814	851121	828454	639984	682543	1534845	0.139814
LysoPG(18:1)	509.288	13.81	50	-0.123591	HMDB0240602	2.0705e+06	2.06413e+06	2.1088e+06	2.61503e+06	2.45264e+06	3.21663e+06	1.579e+06	3.72286e+06	2.8085e+06	1.94078e+06	3.04454e+06	2.49582e+06	3.15351e+06	2.41878e+06	3.13641e+06	1.96346e+06	2.09149e+06	1.75627e+06	2.59641e+06	1.99256e+06	2.33635e+06	4.69575e+06	2.5408e+06	2.66128e+06	2.33633e+06	1.80778e+06	2.47295e+06	2.98189e+06	1.83503e+06	2.2603e+06	2.66867e+06	4.21126e+06	2.43723e+06	3.03212e+06	2.81639e+06	1.62294e+06	2.72433e+06	2.64683e+06	2.5921e+06	2.41458e+06	5.18995e+06	0.0507319
LysoPG(18:2)	507.273	13.55	40	0.0655758	HMDB0240600	635068	1.2439e+06	1.14108e+06	1.28948e+06	1.0747e+06	2.03832e+06	520734	2.42463e+06	1.4596e+06	1.22287e+06	1.27246e+06	1.29679e+06	1.98804e+06	1.43192e+06	1.54046e+06	1.05111e+06	1.26437e+06	458305	2.08233e+06	1.10936e+06	1.2556e+06	1.7075e+06	1.36727e+06	1.44025e+06	1.14879e+06	1.4314e+06	1.60186e+06	1.70175e+06	1.03607e+06	1.47087e+06	1.12446e+06	1.9004e+06	1.61011e+06	1.8936e+06	1.72411e+06	687732	1.54976e+06	1.43771e+06	1.51428e+06	1.67019e+06	3.31427e+06	0.0627612
LysoPI(16:0)	571.289	13.71	72	0.114389	HMDB0061695	433561	635058	2256739	4810655	6563812	7656526	1735846	7248426	5223474	9121699	8648562	2400366	5771728	6808430	6052840	605832	11360920	428686	12754866	4923818	4560984	6084300	451096	5192231	3472146	7701031	6331279	8304422	2094382	5643611	6582716	568649	936081	4925416	7461134	9852560	3744657	4994196	5507057	6898773	12728433	0.246912
LysoPI(18:0)	599.32	14.06	90	-0.275383	HMDB0240261	8945343	12853168	8852780	25199266	29886394	26306617	10310650	38088106	41701838	41854985	35276895	8682113	26724584	27509915	27080038	9905162	63123404	6438702	52280317	24602577	23522456	43470208	13796536	12980793	22121634	41927421	42876035	49890300	10515553	33955983	32577613	23889099	11071145	37040057	50709798	32414627	17124262	24696362	31618418	31726289	78398426	0.26397
LysoPI(18:1)	597.305	13.77	80	-0.105025	HMDB0061693	1770209	3493991	1041045	8465352	10296332	7279281	2180506	9281780	8042442	7570787	7552875	2543636	5787966	1208332	7501173	2761257	13819016	1520445	11601170	6262344	7507810	13583616	3795020	4287694	3975841	9399534	6801276	11115246	3693186	10573231	10003960	7569300	1998109	5702149	10278376	9003394	4825806	6878605	8198353	8753855	18626990	0.243721
LysoPI(18:2)	595.289	13.52	78	-0.241108	HMDB0240597	1587656	5281352	5618021	11468328	12378906	13327081	2637048	11711206	11894972	15695133	13349798	5013287	10855432	14308704	10987896	3179438	26952062	2887599	29688125	9276415	8622969	11527736	4659371	6625937	7281419	21203955	11977391	15846696	5651939	14041335	12168723	6724119	3481088	8324206	14535558	12166228	7850702	10972202	13252189	14930907	30306852	0.260825
LysoPI(20:3)	621.305	13.68	61	-3.48251		427740	987910	653837	1541700	2671414	2107238	866674	2067604	1474872	2346242	4780545	607998	1711298	1842065	1360813	578664	4130551	114278	2218499	1389748	1605933	996964	1913468	773130	564816	1677589	1554826	2707343	831904	1920199	2365577	1878870	795197	1493030	1623868	2654976	1153007	1333371	1585112	1793008	4285327	0.191578
LysoPI(20:4)	619.289	13.49	74	-0.282134	HMDB0061690	8511122	11749868	7735233	18947439	24678941	25228001	9230614	31608085	29358924	29139809	29143000	7484174	20388563	19927231	24074134	8749617	44402179	6747786	35336130	23505230	22134511	43965657	16780470	15037074	16032664	29749331	35024283	40267503	9436688	30464115	29233387	26224830	10909587	28165478	38603654	30805754	17081303	22988081	26766751	31145769	61042234	0.243382
LysoPI(22:4)	647.32	13.79	43	0.577112		190852	384685	214186	417682	785966	745407	274822	679465	499416	814812	932767	224580	370258	611270	454424	155557	1161006	31750	679164	572501	421962	107153	307293	337522	290476	581539	351214	516694	242107	822188	493089	606760	322965	404318	537971	972591	284938	508677	625499	676559	1256099	0.332357
LysoPI(22:5)	645.305	13.6	61	-0.12664		191197	362861	186273	487700	688859	684343	284912	1217967	963649	1294765	705998	159127	956206	952122	909816	193843	2194467	114564	1777301	533657	545184	899155	568179	589752	749753	1658543	1339910	1422968	240277	1117107	855965	380101	129267	879622	1695024	1040769	451302	727267	837760	1138371	2195029	0.360336
LysoPI(22:6)	643.289	7.07	10	0.852189		1.14282e+06	2.41884e+06	821392	2.7569e+06	5.37228e+06	1.01917e+07	2.73596e+06	1.45955e+06	6.14436e+06	6.00266e+06	3.72748e+06	1.54525e+06	1.01474e+07	6.74643e+06	7.44848e+06	4.24815e+06	4.07293e+06	1.26327e+07	3.89628e+06	6.62049e+06	2.41532e+06	6.62182e+06	4.49244e+06	7.17654e+06	5.73283e+06	6.63789e+06	8.61941e+06	8.5665e+06	4.42338e+06	1.41543e+06	7.2765e+06	3.77515e+06	3.99955e+06	5.40342e+06	8.66156e+06	2.55351e+06	4.96733e+06	5.23448e+06	4.97915e+06	5.10033e+06	1.11912e+07	0.0246251
LysoPS(18:0)	524.299	14.08	46	0.506373	HMDB0240606	336895	102131	270450	570241	1.26851e+06	1.16343e+06	671464	606402	1.75471e+06	1.63064e+06	748541	748528	2.27976e+06	931899	1.16726e+06	178903	510453	967087	884731	721832	2.57856e+06	1.03899e+06	440809	969679	1.28774e+06	897756	1.7896e+06	1.6149e+06	492739	753160	884926	1.56537e+06	643604	1.15416e+06	1.69195e+06	748325	827110	913953	842971	1.11336e+06	2.67579e+06	0.142307
LysoPS(18:1)	522.284	13.81	70	0.0705656	HMDB0240603	1.07668e+06	623777	598322	1.40901e+06	2.14905e+06	2.87087e+06	1.13603e+06	1.27632e+06	2.85119e+06	5.17023e+06	2.12249e+06	891093	4.7913e+06	3.74425e+06	3.66187e+06	821353	1.59141e+06	2.29497e+06	2.04828e+06	2.48146e+06	3.04726e+06	4.31811e+06	1.33515e+06	1.74369e+06	2.31039e+06	2.47416e+06	5.28662e+06	5.32822e+06	928146	1.81808e+06	1.22595e+06	3.78893e+06	1.84461e+06	5.08528e+06	5.35299e+06	1.94501e+06	2.55754e+06	2.47443e+06	2.25694e+06	2.59513e+06	5.65698e+06	0.0612545
LysoPS(18:2)	520.268	13.52	60	2.77566	HMDB0240604	69549	77964	155854	297078	583007	837324	233911	239509	930550	2117303	298396	208476	1749656	2036514	1311286	148603	268678	354399	886963	981506	1150669	1478014	410165	456508	841331	892728	1941436	2342875	110880	720882	581581	1345070	187217	1150363	1737624	557113	832812	787108	770820	794989	1637995	0.0329699
LysoPS(20:4)	544.268	13.5	60	0.00399978		291888	263040	253179	512036	1.05563e+06	1.49361e+06	545539	638221	2.27656e+06	2.38741e+06	545217	550297	2.30967e+06	1.23312e+06	1.20694e+06	258057	515137	940322	940157	904318	2.36412e+06	1.75874e+06	521516	771898	1.02338e+06	1.0778e+06	2.46308e+06	2.44879e+06	358569	718790	599300	1.57321e+06	653836	1.67941e+06	1.83357e+06	634555	1.12497e+06	1.15278e+06	1.04111e+06	1.19256e+06	2.08313e+06	0.0568685
Malic Acid	133.014	0.93	48	0.150506	HMDB0000744	1.07555e+07	1.22017e+07	7.10748e+06	1.06632e+07	1.43043e+07	1.70353e+07	1.23374e+07	1.31352e+07	1.05245e+07	1.87202e+07	1.26732e+07	1.89268e+07	1.64942e+07	1.62081e+07	1.74038e+07	2.19197e+07	6.87335e+06	1.3601e+07	8.18925e+06	1.07892e+07	9.42886e+06	1.21902e+07	2.22808e+07	1.50196e+07	9.85825e+06	1.37842e+07	1.4708e+07	1.97597e+07	1.41475e+07	1.05461e+07	1.12009e+07	1.66684e+07	1.8779e+07	1.41074e+07	1.96338e+07	1.50546e+07	1.38379e+07	1.3881e+07	1.47052e+07	1.46201e+07	2.5226e+07	0.0326309
Maltol	125.024	1.08	N/A	0.234572	HMDB0030776	833179	699199	649661	678861	529137	697176	713262	392972	605206	613887	776081	1.18525e+06	901392	769089	445413	238772	429028	269935	678244	996710	342985	652541	535040	709857	763123	708747	447813	762032	655201	913922	761783	788462	1.05028e+06	379307	772216	668649	810252	711117	747222	630356	773930	0.103598
m-Cresol	107.05	7.73	N/A	-0.254317	HMDB0002048	524105	173743	638587	284331	474768	282121	517978	673873	637861	275868	520683	604473	602810	1186889	526433	446984	857302	478132	503827	380026	545881	229534	496383	414478	230972	803235	524907	735505	399727	463073	262756	393633	329789	455189	394751	419282	470674	513021	543757	434454	839436	0.0976211
Methylisocitric acid	205.035	0.89	N/A	-0.350378	HMDB0006471	209078	776704	308225	725762	479255	856782	494122	284067	314899	411224	892745	1059064	115078	204702	125993	274366	314866	327892	152627	362092	283687	559644	336088	335174	225499	283294	338500	163461	532824	542232	364167	251580	702552	414890	267538	700067	426692	499915	474197	461581	961646	0.0653977
Muramic acid	250.093	1.04	N/A	0.254805	HMDB0003254	2.01587e+06	1.28527e+06	832581	1.87716e+06	160761	1.01966e+06	1.15486e+06	719326	1.03409e+06	4.19641e+06	830095	271486	116660	251933	401456		292161	714031		312383		231379	204249	1.57109e+06	2.27896e+06	1.23143e+06	979305	175490	2.74925e+06	306920	470704		1.17875e+06	3.74487e+06	2.165e+06	1.21047e+06	1.20179e+06	1.04376e+06	1.04996e+06	923086	1.15298e+06	0.108249
Myristic Acid	227.202	13.4	50	-0.359752	HMDB0000806	5.43515e+08	4.85929e+08	3.23403e+08	3.43288e+08	5.91312e+08	5.95415e+08	3.20407e+08	9.67326e+08	4.38024e+08	1.65032e+08	1.86788e+08	1.84783e+08	1.42634e+08	1.3897e+08	1.98378e+08	4.85349e+08	1.26632e+08	5.69666e+08	3.38457e+08	4.83881e+08	2.43571e+08	7.75106e+08	6.53836e+08	3.04778e+08	1.52252e+08	1.56471e+08	2.70967e+08	2.75289e+08	3.40612e+08	5.87055e+08	4.65399e+08	1.13905e+09	6.50062e+08	1.30379e+08	2.34584e+08	5.12684e+08	4.36568e+08	4.69688e+08	4.41724e+08	4.60012e+08	8.44475e+08	0.0342931
Myristoleic Acid	225.186	13.01	10	0.00704778	HMDB0002000	3.02892e+07	1.89395e+07	1.16058e+07	1.58706e+07	3.4651e+07	2.28121e+07	1.66995e+07	5.06245e+07	2.82755e+07	1.08391e+07	7.06002e+06	8.37417e+06	1.02309e+07	7.01984e+06	1.34966e+07	3.6342e+07	8.23299e+06	3.90029e+07	1.34527e+07	2.3389e+07	1.78672e+07	9.04098e+07	3.9926e+07	1.52608e+07	5.9208e+06	7.02822e+06	1.47305e+07	1.85851e+07	1.28421e+07	2.92841e+07	2.3797e+07	8.57415e+07	2.26665e+07	7.54901e+06	1.47584e+07	2.54247e+07	2.56536e+07	2.75035e+07	2.53598e+07	3.00029e+07	5.4935e+07	0.0787854
N-Acetyl-D-Glucosamine-6-Phosphate	300.049	0.94	14	0.101506	HMDB0001062	329131	121330	257106	371957	431805	529529	309146	442784	600291	296271	224959	344998	411672	276279	169191	165713		328533	259425	330722	713972	392181	568854	397004	378293	333049	433653	363652	241951	383886	255190	496545	488361	374882	227128	476357	354636	333284	343003	338080	542145	0.0267663
N-Acetyl-Dl-Methionine	190.054	1.65	7	0.59809	HMDB0011745	266425	157603	145769	363146	109231	241214	182220	260364	284415	945808	126932	49637	137452	162115	94787	29712	131768	244317	54522	49786	45411	166109	103813	321581	969267	388615	263881	109280	560415	53204	97746	19325	226146	2445435	535902	233763	306718	294518	293729	292602	311947	0.0222231
N-Acetyl-D-Tryptophan	245.093	7.21	56	-0.0417707	HMDB0013713	533660	308151	447644	726323	345514	943022	433257	300907	321164	437986	716880	307151	564902	610087	267228	152068	397589	531884	410792	352310	278969	468985	484280	683872	650170	441733	329433	274777	267268	448204	571100	402336	721948	801665	275774	799872	452164	488712	516925	469630	1238066	0.0575615
N-Acetylglutamic Acid	188.056	0.97	43	0.0165462	HMDB0001138	1.46909e+06	1.60289e+06	1.30057e+06	2.4062e+06	2.05762e+06	2.07796e+06	1.61319e+06	1.89942e+06	2.53237e+06	3.80766e+06	1.39823e+06	2.56247e+06	2.08452e+06	1.32543e+06	858550	2.16495e+06	2.02067e+06	5.53684e+06	1.12297e+06	3.55444e+06	644239	2.22206e+06	1.17136e+06	2.15225e+06	3.57892e+06	1.56628e+06	1.90755e+06	877714	1.72918e+06	849313	972751	3.98532e+06	3.57003e+06	6.37359e+06	2.86822e+06	2.86757e+06	2.3359e+06	2.42291e+06	2.61993e+06	2.67544e+06	4.13538e+06	0.0638626
N-Acetylglycine	116.035	1.08	43	-0.0625913	HMDB0000532	4.95714e+06	3.21472e+06	1.98883e+06	4.2312e+06	2.26747e+06	2.87766e+06	2.04756e+06	5.61733e+06	3.7563e+06	3.04165e+06	2.35572e+06	2.46797e+06	1.47244e+06	1.13839e+06	1.5731e+06	1.68681e+06	3.43583e+06	8.53721e+06	1.03551e+06	2.73419e+06	1.59053e+06	1.47999e+07	2.60645e+06	3.40226e+06	1.91781e+06	1.97255e+06	2.03609e+06	1.03431e+06	2.42435e+06	4.9513e+06	8.08557e+06	1.14537e+07	2.7691e+06	4.3685e+06	2.12017e+06	5.19668e+06	4.00058e+06	4.56991e+06	4.20182e+06	4.10219e+06	4.9093e+06	0.0588306
N-Acetylleucine	172.098	2.5	20	-0.0193696	HMDB0011756	2473593	1338344	1264188	1929176	633168	1491773	1598644	1614039	2298263	6093885	1261274	762536	1249860	1311925	1020701	292302	1060003	2074840	432120	449583	387113	1750780	743794	1438113	6399283	2265869	1748446	752862	2767953	564539	1045110	398603	1303830	10773155	3266128	1489834	1950752	2042112	1948321	1990018	4241544	0.0221486
N-Acetyl-L-Phenylalanine	206.082	6.95	13	-0.02096	HMDB0000512	173927	287974	209562	317178	279267	274610	206776	215440	149167	185002	171298	112087	219995	179234	189543	173349	219002	191485	119470	152836	191976	247161	259603	193148	204955	145455	119049	162010	159598	202509	226094	159561	309046	415507	137398	378769	214794	220521	212649	224848	591523	0.0253785
N-Acetylneuraminic Acid	308.099	0.92	30	-0.110216	HMDB0000230	5.45352e+06	2.6853e+06	2.1723e+06	3.94295e+06	1.15055e+06	4.92267e+06	4.14272e+06	2.16323e+06	5.07262e+06	1.46498e+07	3.00924e+06	1.53718e+06	2.16732e+06	2.09745e+06	1.5994e+06	1.7396e+06	1.07785e+06	3.12728e+06	698977	3.07693e+06	1.44575e+06	1.53113e+06	2.57745e+06	4.42296e+06	7.68473e+06	4.15731e+06	4.60176e+06	1.55877e+06	5.0193e+06	1.30192e+06	1.44299e+06	1.27907e+06	4.70064e+06	1.08031e+07	1.12966e+07	4.4384e+06	3.9523e+06	4.00716e+06	3.97123e+06	3.95938e+06	6.96507e+06	0.00613735
N-Alpha-Acetyllysine	187.109	1.16	24	0.0412518	HMDB0000446	644366	443358	408708	897869	450644	549800	534100	668085	1.08583e+06	1.37649e+06	444654	389858	768382	713803	568874	497762	852996	716707	482761	474875	371494	798840	425231	371712	2.05307e+06	939912	776982	470603	839588	354556	552407	443482	437576	2.80163e+06	1.29861e+06	674213	733282	602322	835277	809390	852666	0.140319
Nervonic Acid	365.342	15.27	40	-0.281781	HMDB0002368	5.14836e+07	5.18899e+07	3.79033e+07	5.26751e+07	8.34848e+07	6.65882e+07	5.38309e+07	7.55922e+07	6.7054e+07	5.49171e+07	5.8914e+07	5.45172e+07	7.0726e+07	4.40158e+07	9.58595e+07	5.22699e+07	5.52281e+07	8.43516e+07	4.60335e+07	5.65801e+07	6.69867e+07	1.29026e+08	5.98044e+07	5.77486e+07	4.14247e+07	3.45378e+07	5.97105e+07	8.10131e+07	5.55097e+07	5.66726e+07	8.95447e+07	1.17592e+08	6.91384e+07	6.55121e+07	8.99533e+07	6.91069e+07	6.70849e+07	6.96448e+07	6.72387e+07	6.8851e+07	1.2861e+08	0.0183096
N-Methyl-L-Glutamate	160.062	0.97	48	0.160253	HMDB0062660	856459	280564	435891	813183	1336797	1211152	2818874	2604978	1715935	2350496	225985	206314	1902952	2891134	1238280	942803	3576086	1998838	498433	460134	1515655	5847840	2432860	167509	4405228	1041368	1234570	573764	641327	218277	1374410	833676	400883	2787006	241280	2175320	1491467	1520294	1505850	1598739	2043028	0.0313275
N-Methyl-L-Histidine	168.078	1.17	25	0.0665911	HMDB0000479	856991	1.82044e+06	1.03741e+06	1.67485e+06	1.92281e+06	1.1539e+06	1.23913e+06	1.02625e+06	1.70616e+06	822587	899367	1.01124e+06	1.5569e+06	1.22424e+06	1.25002e+06	1.96636e+06	2.05303e+06	2.0078e+06	1.08214e+06	1.64668e+06	1.58114e+06	3.66678e+06	1.39126e+06	910444	1.19808e+06	769614	2.09912e+06	1.79858e+06	1.05174e+06	1.16262e+06	2.07894e+06	1.95881e+06	1.10529e+06	1.65554e+06	1.69628e+06	1.66247e+06	1.44172e+06	1.60052e+06	1.45654e+06	1.47476e+06	2.74385e+06	0.0486765
N-Methylnicotinamide	135.056	6.09	18	-0.441572	HMDB0003152	24412	64566	10336	142136	80734	6921	72110	49973	58977	5368	75100	33628	86963	13220	73148	50855	74180	84831	88193	55794	77124	14106	130086	107197	53193	43372	108279	17502	18284	74581	58147	23885	103519	98002	49716	19282	61903	57873	69254	59546	150062	0.0807801
N-Oleoyl Taurine	388.253	13.78	41	0.00993533	HMDB0242113	3.59247e+06	4.78147e+06	1.30045e+06	5.08487e+06	6.97134e+06	3.61492e+06	2.14301e+06	6.41812e+06	1.37573e+07	3.29743e+06	2.2496e+06	1.48988e+06	2.68467e+06	1.53046e+06	4.07644e+06	5.41609e+06	990256	5.52266e+06	1.69345e+06	9.97234e+06	5.05381e+06	2.12555e+07	2.96699e+06	3.12257e+06	1.10831e+06	1.94869e+06	5.28462e+06	4.22115e+06	6.4066e+06	4.27822e+06	1.21186e+07	9.54399e+06	6.94925e+06	2.52402e+06	3.15506e+06	2.23157e+06	5.18583e+06	5.57738e+06	5.48353e+06	5.55737e+06	1.10762e+07	0.0332684
Nonadecanoic Acid	297.28	14.56	29	-0.0121922	HMDB0000772	2.54565e+07	3.33597e+07	2.18698e+07	2.10956e+07	3.88276e+07	3.25297e+07	2.7292e+07	5.88274e+07	2.6434e+07	1.93014e+07	1.94629e+07	2.00818e+07	1.60986e+07	1.67295e+07	2.01154e+07	3.23439e+07	1.79288e+07	3.36482e+07	2.16525e+07	2.48999e+07	2.63074e+07	4.00128e+07	3.28884e+07	2.55865e+07	1.47257e+07	1.77889e+07	1.97969e+07	2.62886e+07	2.63344e+07	3.58731e+07	3.29415e+07	5.96651e+07	3.26073e+07	1.64345e+07	2.48336e+07	3.23869e+07	2.81802e+07	3.04795e+07	3.03105e+07	3.13947e+07	5.22561e+07	0.0452008
N-Palmitoyl Taurine	362.237	13.68	22	0.514007	HMDB0240594	499214	354394	461183	389176	541496	398326	369840	1290575	895312	502742	383268	274051	379407	364215	602220	493974	167880	983135	452622	176666	490846	2073561	714829	721746	147379	211933	530347	424913	469851	269919	1267700	1450608	339119	605570	600656	457234	580499	470229	723891	538959	1181816	0.185214
N-Palmitoylsphingosine	536.505	15.77	74	0.101908	HMDB0061712	10326339	12870454	9451539	7847349	7382473	11769196	13656280	4170249	9969748	15030614	11593229	8434030	4326100	9735419	11500890	7277509	10525704	10699485	12379209	16894557	9206915	8332974	8191234	8124211	10509411	15370611	7564152	9138273	5221558	5158020	17093229	7198670	10053191	11912687	6649721	10534974	14677242	10482807	20601591	12242777	9657673	0.304504
Omega-Muricholic Acid (w-MCA)	407.28	11.74	57	-0.677981		17485	65688	345209	132625	315556	1688418	99235	770834	109147	184776	70910	1802780	145880	496827	541974	2903817	335056	1516073	524425	733464	106421	20446	119931	216442	103617	279397	3034403	323442	745549	35595	156640	494145	286679	641376	197047	1556888	253129	423052	248721	224733	638709	0.317616
Oxalacetic Acid	130.999	0.89	18	0.20742	HMDB0000223	184491	771355	101886	289450	169182	202105	272141	117589			409221	558287		142843	130711	170168				173618		202517	191610	120861		218116		179448	223828	255903	142700	326684	333197		272208	303824	243086	170194	199861	205424	527345	0.146274
Oxoadipic Acid	159.03	0.95	NA	0.0624982	HMDB0000225	290714	280913	473104	417108	1717517	991835	1304976	1198324	484311	326340	204363	797004	418718	369578	146626	483214	776519	410622	158993	370878	532941	4566552	1161916	249971	534660	316492	227905	133285	645265	273304	581938	309136	352876	390994	134830	1371754	838594	791567	885583	898998	1331700	0.0572152
Palmitaldehyde	239.238	15.42	10	0.0800458	HMDB0001551	271536	240619	221229	189357	328900	354729	171978	350947	254510	708436	290897	197734	259496	257003	422682	177332	195788	315342	370827	144937	175542	221348	279531	425991	372055	155835	839428	414672	197396	358279	255768	236754	353407	312010	989397	394467	344233	377262	317430	368670	678589	0.0764523
Palmitic Acid	255.233	13.94	50	-0.827015	HMDB0000220	1.30132e+10	1.36431e+10	8.68562e+09	1.01921e+10	1.56454e+10	1.42291e+10	1.11603e+10	1.99816e+10	1.22125e+10	6.58732e+09	6.39356e+09	5.92133e+09	6.00214e+09	5.68387e+09	8.22039e+09	1.35643e+10	5.84049e+09	1.44838e+10	9.4455e+09	1.21584e+10	1.00779e+10	1.72501e+10	1.46068e+10	9.83756e+09	5.50485e+09	5.74446e+09	8.38786e+09	9.94868e+09	1.10114e+10	1.39073e+10	1.38645e+10	2.14899e+10	1.48119e+10	6.02314e+09	9.21081e+09	1.35952e+10	1.18516e+10	1.23482e+10	1.24045e+10	1.24742e+10	1.93965e+10	0.0230992
Palmitoleic Acid	253.217	13.55	40	-0.576856	HMDB0003229	1.62758e+09	1.35651e+09	7.40142e+08	9.2567e+08	1.70854e+09	1.5987e+09	8.86791e+08	2.13716e+09	1.11838e+09	2.71528e+08	3.46651e+08	3.61747e+08	2.77534e+08	2.21679e+08	5.1199e+08	1.04865e+09	2.44021e+08	2.03269e+09	7.22857e+08	1.02976e+09	6.77918e+08	1.79142e+09	1.66342e+09	1.05926e+09	2.32443e+08	2.17063e+08	5.1487e+08	5.89575e+08	7.19507e+08	1.67344e+09	1.29482e+09	2.72096e+09	1.67085e+09	1.99044e+08	6.3006e+08	1.15831e+09	1.09501e+09	1.1326e+09	1.10314e+09	1.11107e+09	2.32232e+09	0.0145479
Pantothenic Acid	218.103	1.98	35	-0.228553	HMDB0000210	2.82714e+06	3.47079e+06	3.69622e+06	2.80877e+06	4.62892e+06	4.7645e+06	3.23293e+06	4.10629e+06	5.70857e+06	4.79144e+06	3.46059e+06	4.82555e+06	6.87605e+06	4.09248e+06	6.94341e+06	3.63091e+06	2.93282e+06	4.41769e+06	2.9002e+06	4.11605e+06	3.6284e+06	5.83324e+06	4.22344e+06	3.94493e+06	3.81226e+06	3.78522e+06	4.84679e+06	5.03428e+06	3.2243e+06	3.508e+06	5.2362e+06	3.25254e+06	4.49113e+06	4.6465e+06	5.95556e+06	4.74844e+06	4.15457e+06	4.79777e+06	4.34575e+06	4.50835e+06	5.79977e+06	0.0611752
PC(16:0/18:1)+HCO3	820.571	17.72	80	-0.404796	HMDB0007971	13514286	12767982	16573519	10990007	7688239	16412909	6486750	10649165	13407512	10319229	16525511	12872526	11270548	11760569	11461941	17113751	13797806	18988040	22170450	14462226	12111492	13322547	11621640	13671965	16037652	5050477	11003042	18193260	12416048	10815466	15074087	17693924	13078990	13947297	13489001	10526166	17220292	10478229	13248964	8447674	12687518	0.307508
PC(16:0/18:2)+HCO3	818.555	15.48	87	0.176525	HMDB0007973	60667359	44994966	50209214	50402572	28899509	58482736	21252283	54902906	53305414	29206760	53611113	47292297	50466602	47955723	51454417	49212083	54586559	79725063	77075298	59323886	62609548	56923758	37063046	57440766	61660978	20936145	50213666	59739719	65588068	59798217	63063710	74719102	57499113	43579490	54773650	45612619	65020660	42185441	52993130	24166259	45647969	0.376187
PC(18:0/20:4)+HCO3	870.587	17.65	88	-0.0301144		17851168	15200640	13766578	24048062	16561796	18679407	13018009	21096682	18034893	18962880	20238007	15830505	22182770	14224335	23133929	17145991	20670560	13571202	13676541	17835674	19465853	22642160	15000205	19779223	15223249	10760690	18854332	15378299	20080669	20771979	18261525	18031824	17976365	15781553	20726625	18109255	16750893	14041454	19424244	7582962	17634820	0.351426
PC(18:1/18:2)+HCO3	844.571	15.71	82	0.310112		21798802	13216643	16061801	21521719	9892126	29044019	8238637	19291209	18091817	8805561	19664135	17137708	16654614	11932331	21091449	21294875	17863588	25912102	21195279	17975324	23861742	24056735	12238821	26335644	18354282	5426503	18118476	18146668	19261961	17829311	31832075	24928967	20485415	12475662	13787378	14818442	16664908	15329350	18053698	4793740	13774733	0.441097
p-Cresol	107.05	6.6	N/A	-0.254317	HMDB0001858	593571	501081	1000561	835823	1184923	589018	885866	988499	661290	651700	765976	631714	715270	846308	721976	574735	268732	570540	556934	617301	622000	538211	741551	723114	337292	588898	814462	415570	490833	892938	451023	534334	778725	405142	521001	973257	566121	957427	821944	687270	1401324	0.222895
P-Cresol sulfate	187.007	7.72	50	-0.192736	HMDB0011635	1.5319e+07	4.04212e+06	2.70604e+07	1.04134e+07	1.9184e+07	9.37192e+06	1.44032e+07	2.01675e+07	1.72527e+07	1.24275e+07	1.70001e+07	1.68897e+07	2.00322e+07	5.47626e+07	1.62431e+07	9.56473e+06	3.47292e+07	1.78066e+07	2.0594e+07	1.19809e+07	1.99231e+07	8.13203e+06	8.89541e+06	1.39374e+07	9.13919e+06	3.45857e+07	1.7439e+07	2.83759e+07	1.62396e+07	1.39825e+07	9.89527e+06	1.05985e+07	1.17773e+07	1.81266e+07	1.68155e+07	1.66431e+07	1.68385e+07	1.77133e+07	1.7213e+07	1.7631e+07	3.51101e+07	0.0233279
Pelargonic Acid	157.123	15.24	25	0.191188	HMDB0000847	30290995	28818769	26148672	25158163	34341996	33452571	27799696	30044600	28779768	27359906	30785174	31971195	32257872	28931140	33906482	29677714	29354729	24840025	27258736	26689502	25132215	25335515	25322425	28021361	28206954	29644535	32296196	27550780	29178109	28764576	27669730	26772086	23921817	26605923	26593045	25706545	41379308	43760082	47059488	42005155	58349372	0.0584793
Pelargonic Acid-isomer	157.123	15.11	25	0.191188		17889538	17750341	14369767	14231348	22416080	18769847	17910238	14645128	18134730	15111220	17619923	20448036	20722646	15001860	19706604	15253120	17504808	13831633	14420002	13060989	14858760	14781860	13040881	14899434	16018171	15898633	17026634	15814895	17357348	15967819	15953085	15313395	14240916	13462488	14427405	15933389	29653005	30663277	31455266	28623997	46531293	0.040837
Pentacosylic Acid	381.374	16.15	N/A	-0.0169473	HMDB0002361	9190231	7450410	7941590	10634420	10803147	12350206	9522621	10729666	10424063	9925228	10812641	14072349	10054354	7600506	9541942	9191495	9775812	8978880	11102961	9493655	9974278	10118767	8683911	9566479	10741880	11143667	10165585	10045237	11287236	9937712	10190170	9751718	9942185	13370953	9362968	10042016	7494559	9890510	10918118	9085386	12963919	0.154589
Pentacosylic Acid-isomer	381.374	16.01	N/A			7651441	7413061	7923895	8031809	7763589	7452899	7847285	8019309	7726411	8170580	7923730	7492431	7945743	7559031	7621086	7454582	7848652	7675908	7263484	7338107	7732264	7365548	7636794	7936931	7423942	7905293	7456852	7843476	7419997	8296693	7693454	7326152	7407993	7680886	7794351	7518260	7460798	8037338	7698863	7743564	8253991	0.0305909
Pentadecanoic Acid	241.217	13.69	25	-0.18524	HMDB0000826	7.02031e+07	7.43006e+07	7.27662e+07	6.47312e+07	8.16474e+07	7.85454e+07	6.05034e+07	1.07387e+08	6.64561e+07	7.11615e+07	5.03822e+07	6.64404e+07	5.64585e+07	5.99636e+07	5.90945e+07	6.70775e+07	4.98228e+07	6.42926e+07	6.70345e+07	1.18949e+08	6.16041e+07	6.59488e+07	7.03931e+07	6.52884e+07	5.0241e+07	4.58882e+07	7.58286e+07	6.06343e+07	6.60964e+07	9.76286e+07	6.88322e+07	8.7705e+07	6.93525e+07	4.74633e+07	5.87866e+07	7.24811e+07	7.62755e+07	7.29708e+07	6.97738e+07	7.08092e+07	9.72554e+07	0.0396489
PG(16:0_16:0)	721.503	16.03	55	1.17949	HMDB0010570	568738	669388	720694	879973	1056160	600400	1134013	1000033	952723	1121254	807797	729636	877034	637675	1073902	1050804	1079217	811870	680278	725636	761268	1017764	1087298	837948	744269	1085955	791322	898773	643429	625025	607798	623425	721127	994642	1045938	963593	589889	802372	960450	1010888	1049845	0.2253
PG(16:0_17:1)	733.503	15.94	51	-0.0398893		794843	847751	938951	720858	861723	851979	16115	878892	909048	852676	803173	831072	871442	827095	933653	807836	769487	766096	762518	727671	877886	775747	988800	860853	885024	858050	927553	859453	777456	775673	849507	749306	737203	950664	945807	715488	851438	930407	736285	952101	772424	0.112525
PG(16:0_18:1)	747.518	16.08	68	0.348368	HMDB0010630	971693	1169368	1326743	1449091	1269860	1132403	1299124	1774925	1422310	1366499	1490405	1634464	1661992	1442534	1520309	1337347	1309820	1020161	1401225	1267075	1445636	1689829	1379173	1082537	1701714	1596236	1262298	1276835	1481687	1068587	1272137	1223279	1102196	1405385	1350773	1040355	1193496	1354799	1405326	1372303	1835631	0.0708574
PG(16:1-16:0)	719.487	15.55	52	1.79439		534876	704961	569243	529699	871946	424803	1002549	607650	636380	886139	510021	759527	590286	724769	746806	788552	604101	477577	526953	675022	640737	526029	1064101	557028	526179	1008750	603259	499379	511671	481026	439762	400880	478718	912196	807959	663106	582697	736116	618122	1189799	726044	0.358036
Phenaceturic Acid	192.067	6.44	47	-0.138367	HMDB0000821	1.15087e+07	1.34194e+07	2.47177e+07	1.97125e+07	2.53488e+07	2.23423e+07	1.83623e+07	3.33679e+07	1.0052e+07	1.28612e+07	1.99189e+07	1.68718e+07	1.522e+07	2.34724e+07	2.11681e+07	1.12964e+07	9.31922e+06	1.60142e+07	1.56742e+07	1.65476e+07	1.34626e+07	7.65821e+06	2.46937e+07	1.72452e+07	8.39272e+06	1.46599e+07	1.64785e+07	1.53283e+07	1.43559e+07	2.19197e+07	1.31218e+07	1.03652e+07	2.01693e+07	9.44346e+06	1.40363e+07	2.98089e+07	1.72888e+07	1.76964e+07	1.7407e+07	1.77959e+07	3.75483e+07	0.0135878
Phosphoribosyl Formamidocarboxamide	365.05	1.13	N/A	2.244	HMDB0001439	449937	524690	667186	671330	692486	761364	497931	722273	624189	641096	413102	605552	718691	818581	690097	459159	329796	623232	574076	783934	788463	1.1612e+06	529567	523408	723990	631972	1.5068e+06	913343	617292	467485	729249	894727	553435	784825	630149	635141	826149	677710	698320	592519	394539	0.138172
Phosphoric Acid	96.9696	0.94	42	-1.65481	HMDB0002142	2.45028e+07	3.12894e+07	2.27961e+07	1.55888e+07	1.47171e+07	2.93511e+07	2.44071e+07	2.3144e+07	7.05108e+06	1.25606e+07	1.36735e+07	2.38371e+07	2.9315e+06	6.34162e+06	6.83153e+06	3.62942e+07	1.63247e+06	2.25204e+07	4.97795e+06	1.20035e+07	1.0109e+07	3.14217e+06	3.7727e+07	7.47367e+06	6.30499e+06	6.3445e+06	9.52256e+06	7.53716e+06	1.10485e+07	2.57731e+07	1.11525e+07	1.06712e+07	3.19409e+07	5.39317e+06	1.38001e+07	1.58491e+07	1.49354e+07	1.53427e+07	1.57973e+07	1.55991e+07	2.24152e+07	0.0241309
PI(16:0_18:2)	833.519	15.64	70	1.26023	HMDB0009784	1473482	4936026	6500321	4435942	3034818	6313351	2619169	4900805	5780876	13477611	6317860	11212536	8763163	24020736	12552924	2463827	8682120	656003	15599336	6717450	6676786	2130878	2589215	5893918	10317724	19238087	8377583	5646791	10510208	2365021	2983112	2951881	2054920	9066713	3506640	1253765	8671438	8238963	4741341	7209229	8754345	0.243875
PI(16:0_20:4)	857.519	15.6	86	0.293337	HMDB0009789	1808649	4532182	2579852	1890025	2209105	3767764	3040941	5339926	3802113	6828931	4712874	5325081	3788810	7726675	5143328	1651534	3077139	466400	4072395	4318490	4089855	2575840	3927455	5668029	5160994	7950334	7009282	3214492	4990558	1400437	2007379	4283774	1935617	7047597	2649423	1507921	5130900	5265301	2497201	4978303	5579874	0.295224
PI(17:0_20:4)	871.534	15.84	86	0.871735		270249	723328	330769	214526	255325	335683	451282	553151	294786	1151343	902047	841873	375825	1782146	693454	122605	483178	N/F	512897	506189	499628	93058	359797	672767	642337	1111040	608014	342312	771850	178649	154941	512722	278590	562959	227814	309256	759187	590528	323086	524695	755043	0.328202
PI(18:0_18:2)	861.55	16.02	82	0.191423	HMDB0009809	5177193	14061976	14516710	17208171	8395221	11732380	7659621	9977142	15224500	37525375	14588946	24666863	22766181	46099183	35503942	10330476	34059182	5697006	31242431	20883403	16351999	17348478	5332070	10376626	25026464	43244530	18742650	21861524	17544240	7635410	9470703	9050753	8491944	24533176	10338417	4503179	18909063	18637141	16430864	14473139	27906853	0.121566
PI(18:0_20:4)	885.55	16.05	86	-0.541291	HMDB0009815	34925637	52968096	29260143	44678338	25349203	36076369	42337560	48246496	67068239	107452693	52403158	54511709	68714151	108500212	120576404	41501079	93993329	18361640	68293544	75708029	67654955	80788088	34597552	38192603	95148405	100009691	96200251	94097156	50412100	27200854	38898414	61034287	44072891	122162447	43839642	19231827	70812750	65200232	54135602	50128211	89960478	0.159614
PI(18:1_20:4)	883.534	15.55	97	0.554217	HMDB0009844	2308002	4241505	2135214	3251715	2697423	3178728	4018459	4756568	5931417	8004473	3840407	3629147	6803525	11350062	12770504	3201395	5476498	1020515	4516831	5588468	10117322	6983895	4785084	5036005	9485459	11404274	7987713	7269741	5793757	2353819	3479532	8356401	2576082	9828705	3990111	1345801	7167948	6843164	3938203	6892120	7590895	0.244994
Picolinic Acid	122.025	0.95	20	0.27866	HMDB0002243	327928	763141	426892	462346	220639	682772	757524	527123	829915	627008	550023	675479	689202	306077	180422	362469	615778	445883	315146	685091	474103	763256	499431	161073	705345	621497	282695	610509	294520	503465	545353	472628	811092	925767	879010	920380	478869	636598	514519	529723	661508	0.125721
Pipecolic Acid	128.072	1.16	N/A	-0.153308	HMDB0000070	132796	259035	453518	311421	429537	384744	276543	191172	382512	324384	280532	343570	358877	434481	599730	206381	353243	350318	447818	327584	288389	421415	351574	311181	274037	371647	336218	279257	186626	534805	262737	218192	441798	325827	381744	500810	280570	328466	273977	425146	1065023	0.213326
Prostaglandin E2	351.218	10.53	20	-5.83761	HMDB0001220	68629	46204	11842	59788	48576	267816	88528	20259	31514	20151	85011	38346	11448	30728	16284	32879	10515	23569	28653	32675	28092	60494	41851	114112	10349	16080	19521	35022	28363	196047	29939	39437	78017	16896	16863	162646	54999	60995	60435	56561	113026	0.0502794
Prostaglandin F2A	353.233	13.93	N/A	-6.6228	HMDB0001139	2920751	4330962	2868816	4072017	5509189	3492375	4934056	3771872	3534630	3103776	2924693	2724220	3238196	2423414	3428059	3645291	2625621	4287928	3709450	4167368	4690284	5209757	4979115	4575684	3135566	3279120	5106941	3253682	3363245	5477186	5565890	6009384	4856310	2908290	3752935	6219255	4098254	4176177	4496896	4752608	6671335	0.0689104
PS(18:0_20:4)	810.529	16.07	60	0.319021		1021522	963184	999790	1275702	1116689	1946450	1047664	985925	1672398	1180667	1205768	3162064	1594845	1362769	830396	941158	427490	889373	1265465	1493526	1721115	1014679	1141173	692236	1145143	838003	1217106	931678	1025097	867634	1195719	1454340	1346671	829443	1000801	459588	1201006	1303115	956233	1164803	2085358	0.125974
PS(18:1_18:1)	786.529	16.13	62	0.320134		806932	667662	515414	1007983	1153341	1299879	756632	633140	982612	822061	2341867	846939	1785279	961597	1281564	999202	525697	1075588	755837	2938577	1442621	2196167	1084505	935879	835994	758291	1189789	1346542	937854	1216259	1027282	3490688	1372676	783439	1320923	816045	1288570	1408725	1066223	1107106	2413632	0.131305
Pyroglutamic Acid	128.035	1.09	53	0.0531838	HMDB0000267	8.59404e+06	7.77994e+06	8.30365e+06	1.10895e+07	1.27919e+07	1.11405e+07	8.50909e+06	1.0933e+07	1.88729e+07	1.50614e+07	7.44413e+06	5.45069e+06	2.09975e+07	1.25743e+07	1.64025e+07	1.9311e+07	9.62972e+06	2.25041e+07	1.29448e+07	3.70073e+07	1.23331e+07	1.44615e+07	1.23116e+07	1.18064e+07	1.28092e+07	1.46055e+07	1.63979e+07	1.95388e+07	8.37783e+06	8.35601e+06	1.1961e+07	1.23903e+07	8.87201e+06	1.59211e+07	1.83751e+07	7.71832e+06	1.31969e+07	1.25843e+07	1.44069e+07	1.31743e+07	1.48682e+07	0.0573679
Pyrophosphate	176.936	0.94	41	0.242467	HMDB0000250	645347	899565	625939	218366	208169	1138961	631643	619876	15847	145354	189124	569088	1249	1604	1439	1397027	N/F	547357	2197	144151	89909	1123	1720016	18084	12144	32632	68741	2629	64932	709289	134934	97252	1203750	789	97405	194282	265128	182960	250733	220642	376581	0.158138
Pyruvic Acid	87.0088	0.95	25	-0.673356	HMDB0000243	1.15398e+07	2.23142e+07	7.14473e+06	1.66823e+07	2.33459e+07	1.35689e+07	2.01447e+07	7.23083e+06	8.00509e+06	1.43143e+07	2.47868e+07	1.32949e+07	1.23199e+07	1.30858e+07	1.4143e+07	1.37855e+07	1.15367e+07	1.32051e+07	6.06719e+06	1.15297e+07	1.13165e+07	5.90815e+06	1.59177e+07	2.01875e+07	6.51712e+06	6.99794e+06	1.07559e+07	9.14498e+06	1.43845e+07	2.54399e+07	1.30725e+07	1.04029e+07	2.29505e+07	6.91853e+06	1.49593e+07	3.40485e+07	1.20687e+07	1.2965e+07	1.35547e+07	1.23601e+07	2.17061e+07	0.0518679
Quinolinic Acid	166.015	0.95	36	0.0793107	HMDB0000232	375179	927962	440740	577539	225409	701194	1.10288e+06	555712	1.09728e+06	611595	634087	812292	728489	246216	195904	420481	627883	447103	306238	852019	535733	986458	680637	246588	801492	687479	326887	655067	305657	546909	512842	597717	866948	987284	883437	1.12533e+06	580016	667552	662113	669023	905927	0.0670243
Retinoic Acid	299.202	13.41	N/A	-3.49514	HMDB0001852	2223051	2122323	1660662	1890798	3034546	3253926	1483672	4285979	2653792	1048642	1061938	917732	1073641	1221116	1524800	2717165	1255957	3131319	2174686	2283673	1312285	3636893	2875069	1411338	987995	1155314	1406121	2120109	1788240	3243121	2584223	4818845	2896288	1224038	1646095	2409432	2509513	2452726	2486651	2439978	4397514	0.0128308
Ribose 5-Phosphate	229.012	0.94	36	-0.152343	HMDB0001548	470867	183567	451125	509863	187066	229833	180502	447454	140463	123290	354782	468549	263467			118296			122637	310126	331255		666555	250565		109929				765139	267318	271322	309092			336406	273823	252847	232582	273303	399545	0.076081
Ricinoleic Acid	297.244	12.88	12	-0.202714	HMDB0034297	20143472	21940584	18144289	16791582	31928722	136527862	18289797	44039133	14869694	10085892	7012269	10086296	7237269	6892726	7818019	60053996	906341	29244788	13829287	20144551	57365290	26847270	38621001	14763460	8416486	7901512	10104893	15011503	101117664	23092047	39182143	60059622	29787451	6017472	12925956	19693704	20559122	19579250	23062738	26291833	46712491	0.13391
Salicyluric Acid	194.046	2.01	22	-0.524919	HMDB0000840	150004	194639	301519	362373	565493	735618	216971	333519	384918	499591	682089	747779	818071	833485	1953094	178533	2130657	363822	458408	398821	348512	130474	287959	222237	649637	639011	494518	600615	246066	347766	191232	343413	442438	1302381	1951545	398572	508789	578137	531391	573567	843583	0.0612119
Sebacic Acid	201.113	3.44	29	-0.421269	HMDB0000792	317254	174942	193988	222788	144679	196996	147995	2456164	120098	81107	126662	88324	89382	64657	99976	297376	50481	628170	83075	136229	143811	595744	229405	119231	67736	80778	43872	211164	273596	223598	192643	1520406	98694	141075	146063	199417	288073	327969	348591	371329	554417	0.105886
Stearic Acid	283.264	14.34	40	-0.898945	HMDB0000827	1.03342e+10	1.07893e+10	6.73782e+09	7.34261e+09	1.13042e+10	1.09016e+10	8.93401e+09	1.63607e+10	9.14822e+09	6.12578e+09	6.27988e+09	5.55765e+09	5.32038e+09	5.65608e+09	6.89107e+09	1.08694e+10	5.42345e+09	1.07319e+10	7.24492e+09	8.96057e+09	8.69766e+09	1.4029e+10	1.06825e+10	7.91541e+09	5.07978e+09	5.25542e+09	6.43545e+09	8.5477e+09	8.94399e+09	9.98004e+09	1.02171e+10	1.75038e+10	1.10093e+10	5.37424e+09	7.56872e+09	1.09759e+10	9.50574e+09	9.78992e+09	9.44614e+09	9.9042e+09	1.4806e+10	0.0228363
Stearidonic Acid	275.202	13.14	11	0.0319744	HMDB0006547	1980369	867674	499178	739219	1158140	1203622	663239	5118548	2056427	787112	298027	338679	867343	903877	1254634	910324	530333	2042695	1832824	1408580	737109	7295035	1211454	830724	270351	435828	571387	1756683	793952	1917572	1166892	11846119	1645533	597463	1025098	1429091	2872030	3110179	2748655	3082472	6184510	0.0585758
Suberic Acid	173.082	1.16	1	2.32088	HMDB0000893	162012	97738	165520	168157	86955	158743	166715	1054471	N/F	233177	115057	41501	125833	26051	75767	104440	100337	457997	158152	221657	60591	243186	97855	136709	151417	147198	45105	28468	116933	156672	134304	966220	86769	229133	36391	178650	240637	237584	163506	344445	180677	0.301673
Succinate	117.019	0.93	31	-0.0492296	HMDB0000254	3.55638e+06	4.25109e+06	3.36722e+06	3.60772e+06	3.81262e+06	6.35311e+06	3.90291e+06	4.60836e+06	3.95825e+06	5.37978e+06	3.99896e+06	4.31604e+06	5.42047e+06	4.78951e+06	4.84715e+06	2.82194e+06	3.46345e+06	9.04911e+06	4.0545e+06	3.37212e+06	3.51396e+06	3.65001e+06	5.12413e+06	4.08877e+06	4.03911e+06	4.14864e+06	4.94785e+06	4.971e+06	3.04713e+06	4.70173e+06	3.95325e+06	4.31476e+06	5.2627e+06	4.99471e+06	6.61366e+06	4.33806e+06	4.67793e+06	4.32662e+06	4.36176e+06	4.11349e+06	8.03018e+06	0.0532698
Succinate Semialdehyde	101.024	0.93	9	-0.417911	HMDB0001259	1.21707e+07	1.3321e+07	9.85095e+06	1.32321e+07	1.72166e+07	1.9275e+07	1.62642e+07	1.32333e+07	1.32184e+07	1.63548e+07	1.41146e+07	1.88445e+07	1.66887e+07	1.59206e+07	1.64433e+07	1.19229e+07	8.36518e+06	1.07872e+07	1.11356e+07	9.91588e+06	1.16086e+07	1.46883e+07	2.47952e+07	1.7521e+07	1.07928e+07	1.09642e+07	1.77923e+07	1.65103e+07	9.90628e+06	1.05177e+07	1.23316e+07	1.31937e+07	1.89674e+07	9.5105e+06	1.82563e+07	1.80203e+07	1.35998e+07	1.39394e+07	1.42107e+07	1.44719e+07	2.23779e+07	0.0265773
Sulfate	96.9601	0.93	38	-0.446278	HMDB0001448	1.22886e+08	1.37668e+08	1.45145e+08	1.04413e+08	1.40095e+08	1.30178e+08	1.018e+08	1.12612e+08	1.14955e+08	1.09077e+08	9.56667e+07	1.21709e+08	1.78534e+08	1.48361e+08	1.81055e+08	1.2818e+08	1.76831e+08	1.49939e+08	1.40444e+08	1.23555e+08	9.42832e+07	1.21356e+08	1.11961e+08	7.26108e+07	1.55082e+08	1.50671e+08	1.84278e+08	1.61742e+08	1.24772e+08	1.04087e+08	1.05221e+08	1.25781e+08	1.25053e+08	1.44065e+08	1.71835e+08	1.49475e+08	1.25838e+08	1.27941e+08	1.31463e+08	1.31603e+08	2.40214e+08	0.0217902
Sulfoacetate	138.971	0.93	14	0.306679	HMDB0258590	532684	316606	267358	241624	230741	396349	353542	645587	491050	215960	701928	332905	313056	223402	163250	224851	276307	324096	211520	343828	287871	409270	690178	294029	324827	163825	135781	164252	124871	338097	325283	743043	346409	464971	282263	581870	353876	394938	315114	341300	507616	0.0946983
Tartaric Acid	149.009	9.74	25	2.92655	HMDB0000956	781766	780331	767725	745026	693238	855035	825630	801767	845716	775025	769304	786707	785169	797415	749709	799570	760545	771229	867570	921365	789564	771022	725145	866531	920058	804309	729840	807637	796528	788516	744097	917018	807468	792126	752525	720860	820398	773236	838420	678841	712664	0.0918339
Taurine	124.007	1.02	26	-0.0382736	HMDB0000251	9.50495e+06	7.4489e+06	9.76269e+06	1.10251e+07	1.06798e+07	1.17922e+07	1.22037e+07	1.48839e+07	1.46249e+07	1.26481e+07	8.36467e+06	1.08309e+07	1.68082e+07	1.06871e+07	1.25789e+07	1.22259e+07	9.17351e+06	9.57031e+06	9.7459e+06	1.20491e+07	1.66094e+07	9.90619e+06	1.56292e+07	1.2169e+07	1.20196e+07	1.14446e+07	1.74128e+07	1.29652e+07	1.1916e+07	8.63403e+06	1.18729e+07	1.52527e+07	1.18211e+07	1.12271e+07	1.56731e+07	1.06068e+07	1.2053e+07	1.22772e+07	1.24614e+07	1.23894e+07	1.20803e+07	0.0145083
Taurochenodeoxycholic Acid	498.289	12.3	33	-0.0212713	HMDB0000951	186916	581694	2386600	993179	10803524	528271	5685577	4467622	5784251	1413426	872748	5796634	2438091	3867023	1527553	2669453	6758061	2725210	7763258	3277289	614539	1581390	1340633	545966	9731767	2204766	4003950	6322003	1893677	544042	1582057	7450545	2970168	4543697	4534069	328579	3305484	3254417	3217592	3198037	6807517	0.014567
Taurocholic Acid	514.284	11.28	33	0.0199569	HMDB0000036	386399	219832	4427033	391539	7759125	634423	2643794	2684494	1301972	682073	683215	10680247	2482675	1310199	1512050	1171844	3149545	393597	8537302	4504552	303961	177495	842539	1861247	6317881	696224	1544104	5088879	1396368	175971	987661	14044812	2196209	2331564	1562477	151612	2426765	2409484	2487827	2642107	5250922	0.042484
Tauroursodeoxycholic acid	498.289	11.45	44	-0.0212713	HMDB0000874	219498	1640571	10044751	7774571	21293613	1354809	9006182	5629344	15840768	6355075	3100650	24664259	15449849	14700408	8969798	7747060	31055649	17570031	28123987	14972937	5763568	10183652	1756083	3277641	18504130	7604013	6088935	19776443	13275732	1327996	4452457	5211399	4537409	34739875	8326878	1631019	10052407	9881170	9972945	10055417	21384980	0.00823542
Tetracosanoic Acid	367.358	15.77	34	-0.230139	HMDB0002003	5.17186e+07	5.69211e+07	6.2846e+07	6.69947e+07	6.69194e+07	7.64796e+07	5.43654e+07	7.3596e+07	6.48674e+07	6.59436e+07	6.63582e+07	7.8912e+07	7.0944e+07	6.33679e+07	7.27016e+07	5.43309e+07	6.36229e+07	5.93443e+07	7.08426e+07	6.28164e+07	5.87727e+07	7.2341e+07	5.43529e+07	5.93301e+07	6.40147e+07	6.00754e+07	6.43353e+07	6.67204e+07	6.16808e+07	6.02407e+07	6.52766e+07	6.82477e+07	6.00828e+07	8.47575e+07	6.67597e+07	6.41097e+07	6.25112e+07	6.50561e+07	6.84753e+07	6.65763e+07	9.69843e+07	0.0383764
Tetradecanedioic Acid	257.176	9.3	43	0.016126	HMDB0000872	6174440	3822014	3829018	790894	1892869	2141633	1770551	30727748	641167	423991	540911	1906095	663315	397165	580481	3934026	426146	3496472	558334	2340466	3271842	3416337	3138571	795269	663475	238143	316137	804047	6261557	2659058	6444818	17105465	5108651	683300	310507	7408781	3887644	3923260	3765488	3887875	8250612	0.0178759
Threonic Acid	135.03	0.97	21	1.11575	HMDB0000943	2864594	5678778	3890111	5879492	5876010	6168183	5598265	5123279	3502252	2073749	4376631	4818135	1863247	1815509	2660907	5225641	2092299	5735380	1433624	3926030	5873232	3966774	4623614	4522018	1350265	4032886	2209980	1632901	3753376	4815051	5494387	3612002	6892114	2247778	2687480	7835190	3995069	4236126	4167311	4840637	4822566	0.0854189
Thymidine	241.083	5.68	21	-0.00275644	HMDB0000273	1.54812e+06	2.66676e+06	1.19079e+06	2.62532e+06	1.02026e+06	1.46462e+06	1.03849e+06	1.04711e+06	908346	1.22563e+06	703645	914129	1.20776e+06	687589	1.37992e+06	1.24604e+06	359580	1.24608e+06	825687	1.85569e+06	2.72801e+06	1.20935e+06	2.08515e+06	1.63127e+06	991226	843242	998645	1.43097e+06	1.2941e+06	1.48237e+06	1.9345e+06	1.58691e+06	1.75398e+06	1.22737e+06	1.12632e+06	2.30675e+06	1.50949e+06	1.49161e+06	1.48233e+06	1.52022e+06	3.09649e+06	0.0113991
Thyroxine	775.679	11.33	50	0.371311	HMDB0000248	329982	144918	251022	375040	292515	234055	118159	193764	530893	691154	244357	257846	502578	431384	463047	93533	547333	306568	343122	496654	557639	329011	307521	170621	360377	392989	182827	409741	246385	311112	535274	362664	163742	599318	373999	184173	318841	333519	309250	339167	581425	0.0419807
Thyroxine Sulfate	855.636	15.21	N/A	-1.59473	HMDB0002728	1.64393e+06	1.97562e+06	1.7372e+06	2.45357e+06	2.73535e+06	2.97381e+06	2.25087e+06	2.5012e+06	2.55266e+06	3.74356e+06	2.89435e+06	2.01239e+06	3.0918e+06	3.2459e+06	3.45968e+06	1.76437e+06	2.68072e+06	2.09319e+06	2.77314e+06	2.66132e+06	2.65549e+06	2.58673e+06	2.74988e+06	3.10111e+06	2.96038e+06	3.04781e+06	3.06755e+06	3.31571e+06	2.67943e+06	2.82515e+06	2.65851e+06	2.76122e+06	1.89323e+06	2.86106e+06	2.57536e+06	1.94443e+06	2.71106e+06	2.92883e+06	2.78856e+06	2.95148e+06	3.52585e+06	0.0403286
Trans-4-Hydroxyproline	130.051	1.04	47	-0.077296	HMDB0000725	2.3781e+06	4.24503e+06	1.55392e+06	2.91459e+06	1.77288e+06	2.43766e+06	2.07824e+06	2.15477e+06	4.09465e+06	4.51221e+06	1.59366e+06	1.54477e+06	1.64876e+06	2.00637e+06	2.06517e+06	1.66751e+06	2.10256e+06	1.67444e+06	1.85314e+06	1.64128e+06	1.44014e+06	1.82618e+06	1.66638e+06	2.32685e+06	2.97219e+06	4.23085e+06	4.86676e+06	3.54669e+06	3.03313e+06	1.96581e+06	1.51795e+06	1.85588e+06	1.91826e+06	6.58004e+06	5.51295e+06	2.44993e+06	2.23836e+06	2.26653e+06	2.51385e+06	2.20434e+06	3.004e+06	0.0611649
Trans-Aconitic acid	173.009	0.9	50	-0.0410396	HMDB0000958	8.64164e+06	2.22146e+07	4.90339e+06	1.07618e+07	8.04498e+06	9.7604e+06	9.47553e+06	6.10775e+06	4.21775e+06	5.57399e+06	1.23669e+07	2.03728e+07	2.84745e+06	5.27072e+06	8.10649e+06	7.26664e+06	2.14084e+06	5.6081e+06	2.60765e+06	8.26382e+06	3.32325e+06	8.97602e+06	8.90377e+06	4.90704e+06	3.58361e+06	7.91649e+06	4.22982e+06	7.02954e+06	8.68891e+06	9.47928e+06	6.92601e+06	1.21748e+07	1.18835e+07	6.28929e+06	1.09162e+07	1.11228e+07	8.02853e+06	8.37961e+06	8.36312e+06	8.03808e+06	1.83478e+07	0.0238149
Traumatic Acid	227.129	6.89	49	0.124531	HMDB0000933	668249	282639	233551	142638	342444	321697	181549	4198812	128545	140249	115747	136505	89483	51707	117873	523346	74350	825054	121285	164590	102504	1339504	306082	203611	256002	71629	124620	136976	358222	244489	377597	2972261	210806	124794	107867	271011	576188	474027	478221	481989	976687	0.0978145
Tricosylic Acid	353.342	15.46	N/A	-0.139723	HMDB0001160	1.23919e+07	1.29679e+07	1.47499e+07	1.44617e+07	1.54955e+07	1.74304e+07	1.28478e+07	1.54291e+07	1.38852e+07	1.42803e+07	1.48878e+07	1.63148e+07	1.41824e+07	1.31985e+07	1.41671e+07	1.24065e+07	1.38454e+07	1.36894e+07	1.64591e+07	1.41011e+07	1.33414e+07	1.52823e+07	1.27165e+07	1.31394e+07	1.50554e+07	1.31998e+07	1.38198e+07	1.36223e+07	1.44749e+07	1.39863e+07	1.46953e+07	1.46783e+07	1.46348e+07	1.78999e+07	1.39793e+07	1.34913e+07	1.44992e+07	1.4912e+07	1.52428e+07	1.47863e+07	1.9573e+07	0.0207371
Tridecylic Acid	213.186	13.06	20	-0.00210089	HMDB0000910	6.52801e+06	5.29875e+06	5.52305e+06	5.23187e+06	6.73475e+06	5.4936e+06	5.59593e+06	7.30677e+06	5.46408e+06	6.43979e+06	4.23874e+06	5.79339e+06	5.1598e+06	4.60575e+06	5.28136e+06	5.20844e+06	4.67817e+06	4.68728e+06	4.79341e+06	1.89247e+07	4.15594e+06	5.2214e+06	5.62942e+06	5.04746e+06	4.46504e+06	4.3672e+06	6.76711e+06	4.96991e+06	3.94324e+06	4.9817e+06	4.97536e+06	7.46521e+06	4.60129e+06	3.91129e+06	2.68004e+06	4.81185e+06	6.09632e+06	6.62867e+06	5.9016e+06	5.178e+06	9.21532e+06	0.100836
Trp-Ile	316.167	9.23	38	-0.0963416	HMDB0029086	483784	285593	244139	731884	304426	647206	338847	483683	388452	358657	433610	207853	302260	199587	201769	406825	380704	962331	449384	224334	316578	339215	192822	446125	514067	453744	549916	253106	199250	267965	372704	329170	353439	649927	249890	321002	404925	396319	405590	400994	870698	0.0106251
Trp-Phe	350.151	9.74	44	-0.243166	HMDB0029090	368228	228800	242338	368797	203045	1.1171e+06	202829	517271	304399	217643	690488	425517	112612	222163	157287				324736	188751	471786	277240	276014	762064	222655	184932	280535	138244	102885	458729	292245	796778	221820	244487	100739	527976	333924	330612	328503	320347	706392	0.0176069
Tryptamine	159.093	6.1	50	-0.276785	HMDB0000303	1.0764e+06	608295	972835	1.07633e+06	995028	1.05681e+06	843363	968516	850517	839848	712043	576001	1.11017e+06	1.24623e+06	652641	541657	724222	1.16804e+06	751393	869448	726009	846432	959771	1.01175e+06	1.30992e+06	944908	792895	796246	493949	868852	1.26639e+06	1.01904e+06	1.25236e+06	1.61731e+06	595297	1.19833e+06	891570	877479	892093	910706	2.12995e+06	0.015263
Undecanoic Acid	185.155	12.17	20	-0.0455364	HMDB0000947	2.25246e+06	3.30564e+06	2.08368e+06	2.60189e+06	2.70911e+06	2.2339e+06	2.47816e+06	2.64069e+06	2.61049e+06	2.38654e+06	2.05551e+06	2.60634e+06	2.39198e+06	2.20228e+06	2.81756e+06	2.57069e+06	2.66606e+06	2.57229e+06	2.35265e+06	6.19241e+06	2.32615e+06	2.63096e+06	2.55673e+06	2.841e+06	1.96321e+06	3.08236e+06	2.35263e+06	2.45642e+06	2.02701e+06	2.64445e+06	2.30116e+06	2.40075e+06	2.45199e+06	2.4851e+06	2.3171e+06	2.9843e+06	2.46161e+06	2.22668e+06	2.88263e+06	2.70555e+06	3.15421e+06	0.111399
Uric Acid	167.021	1.12	22	0.0619878	HMDB0000289	1.0418e+06	843173	360194	937155	899840	961465	1.25077e+06	2.19097e+06	862082	900990	1.40449e+06	590066	856755	685485	1.21676e+06	924228	1.12859e+06	1.35634e+06	402574	1.09401e+06	1.38984e+06	635505	1.2492e+06	1.80668e+06	447263	571275	583354	823004	565280	1.60642e+06	1.01939e+06	1.10995e+06	893336	1.25297e+06	819400	1.50957e+06	1.02475e+06	1.04602e+06	1.12819e+06	1.10152e+06	1.29281e+06	0.0445976
Uridine	243.062	1.17	27	-0.203972	HMDB0000296	2.95611e+06	5.55055e+06	2.81516e+06	5.36041e+06	3.92274e+06	4.25902e+06	4.4197e+06	4.68404e+06	3.99279e+06	2.87965e+06	4.09388e+06	4.34591e+06	2.64169e+06	2.83332e+06	3.20373e+06	4.88037e+06	4.56715e+06	4.13637e+06	2.5011e+06	4.10498e+06	3.25054e+06	5.47133e+06	4.76238e+06	3.65351e+06	2.60484e+06	3.01288e+06	3.27376e+06	3.06066e+06	3.89123e+06	4.67206e+06	4.19165e+06	4.92322e+06	5.11524e+06	4.11163e+06	3.55417e+06	7.1842e+06	4.30345e+06	3.98514e+06	4.27124e+06	4.64048e+06	8.33722e+06	0.0623863
Ursodeoxycholic Acid	391.285	11.53	50	-0.445311	HMDB0000946	2364207	85393830	185652565	155662049	201955120	95588374	102336866	122116621	158653892	80378812	27333276	431044204	43561793	227159124	387584626	561509252	493649693	91838886	103249184	283533907	73526345	126413286	43654508	62024966	25489376	88712957	98844523	73541329	303479389	43076420	100614512	19304933	67813504	157312771	86424191	86758725	132390392	129160093	129534080	135848539	295605075	0.0235303
Valproic Acid	143.108	9.97	17	0.19742	HMDB0001877	1.41714e+06	1.30736e+06	1.32641e+06	1.5962e+06	2.27397e+06	1.62382e+06	1.77854e+06	1.70515e+06	1.65492e+06	1.34381e+06	1.97839e+06	1.37079e+06	1.30511e+06	1.18554e+06	1.4035e+06	1.95665e+06	1.63716e+06	1.92311e+06	1.41533e+06	2.56265e+06	1.21277e+06	3.5037e+06	2.08888e+06	1.36652e+06	1.16055e+06	1.28615e+06	1.59055e+06	1.61554e+06	1.47173e+06	1.59389e+06	1.63787e+06	1.53676e+06	1.53541e+06	1.47133e+06	1.67044e+06	1.71243e+06	1.64867e+06	1.71274e+06	1.86001e+06	1.75081e+06	2.48781e+06	0.0508478
Vitamin A (All-trans-Retinol)	285.222	14.23	N/A	1.83565	HMDB0000305	224740	148801	166969	359448	545206	531593	244066	667461	742779	411469	466348	168719	351895	260185	415988	255481	343416	161818	572454	334419	432803	512331	582722	360406	245287	454359	656230	403018	316037	372080	477889	417223	355643	344093	615806	268205	347445	414474	402927	413274	808855	0.0806406
Xanthine	151.026	1.16	13	0.167295	HMDB0000292	699590	508312	438616	534431	962837	640592	893853	1.03055e+06	661463	750113	854852	667979	991965	943098	942776	773025	674095	1.10154e+06	401377	742120	1.04447e+06	644171	845182	929936	402593	502549	829282	739591	619706	790360	662493	768463	850007	614535	747237	933240	769923	726157	721196	834147	547579	0.068595
