# Supplementary material for: Screening and functional verification of potential metabolites for high fertility in sows
Source: Front Nutr. 2026 May 19;13:1753880. doi: 10.3389/fnut.2026.1753880 (PMC13228118; doi:10.3389/fnut.2026.1753880)
Supplement: Supplementary file 2 [file Table_2.xlsx]

## Sheet: Sheet1
Compound Name	m/z (Expected)	RT	Library Score (%)	HMDB	1ul-pos-01	1ul-pos-02	1ul-pos-03	1ul-pos-04	1ul-pos-05	1ul-pos-06	1ul-pos-07	1ul-pos-08	1ul-pos-09	1ul-pos-10	1ul-pos-11	1ul-pos-12	1ul-pos-13	1ul-pos-14	1ul-pos-15	1ul-pos-16	1ul-pos-17	1ul-pos-18	1ul-pos-19	1ul-pos-20	1ul-pos-21	1ul-pos-22	1ul-pos-23	1ul-pos-24	1ul-pos-25	1ul-pos-26	1ul-pos-27	1ul-pos-28	1ul-pos-29	1ul-pos-30	1ul-pos-31	1ul-pos-32	1ul-pos-33	1ul-pos-34	1ul-pos-35	1ul-pos-36	QC1	QC2	QC3	QC4	CV
IS-CA-D4-NH4	430.347	1.85743	N/A		1.3071e+08	1.1674e+08	1.31274e+08	1.1829e+08	1.25972e+08	1.28717e+08	1.25933e+08	1.28018e+08	1.21881e+08	1.18971e+08	1.15507e+08	1.25508e+08	1.18787e+08	1.30869e+08	1.21348e+08	1.1907e+08	1.21108e+08	1.24658e+08	1.19358e+08	1.11626e+08	1.1778e+08	1.18703e+08	1.26423e+08	1.22025e+08	1.24312e+08	1.17964e+08	1.16792e+08	1.21453e+08	1.22934e+08	1.29281e+08	1.16461e+08	1.14811e+08	1.22079e+08	1.12393e+08	1.18625e+08	1.27761e+08	1.29267e+08	1.24327e+08	1.20817e+08	1.14395e+08	0.0511691
IS-Gln-N15	148.073	10.7061	55		2.75365e+06	3.16046e+06	5.48053e+06	7.03534e+06	4.81086e+06	4.86461e+06	3.02189e+06	5.61463e+06	7.34259e+06	5.05889e+06	2.48134e+06	3.75303e+06	7.98492e+06	8.2573e+06	6.3718e+06	4.2914e+06	6.06642e+06	3.55751e+06	7.95623e+06	5.99403e+06	6.39683e+06	8.12358e+06	3.95574e+06	4.80368e+06	7.35443e+06	7.28402e+06	1.06711e+07	7.98343e+06	6.24506e+06	2.88331e+06	8.57425e+06	5.2973e+06	2.77093e+06	8.45795e+06	8.0969e+06	3.25239e+06	6.19048e+06	5.54145e+06	5.82324e+06	5.5671e+06	0.0521468
IS-Inosine-4N15	273.076	6.64466	43		8.21079e+07	8.26676e+07	9.02078e+07	8.04112e+07	8.19573e+07	8.4362e+07	8.01916e+07	8.05241e+07	8.23992e+07	7.67378e+07	7.74309e+07	7.32673e+07	7.94037e+07	8.41886e+07	7.65708e+07	8.77645e+07	8.20644e+07	8.27538e+07	7.66322e+07	8.15326e+07	7.33443e+07	8.19849e+07	7.59666e+07	8.36117e+07	8.17306e+07	7.64084e+07	7.66217e+07	8.50101e+07	7.72774e+07	8.05699e+07	8.30068e+07	7.67609e+07	8.21262e+07	7.27992e+07	8.10168e+07	8.06451e+07	8.68431e+07	7.93968e+07	7.76193e+07	7.43342e+07	0.0665765
IS-Met-D3	153.077	8.81964	10		3.8495e+07	3.56597e+07	5.19758e+07	3.29458e+07	2.83149e+07	3.57024e+07	5.00528e+07	3.52993e+07	4.12554e+07	5.77435e+07	5.90009e+07	4.38802e+07	3.74337e+07	6.00291e+07	3.03359e+07	5.21512e+07	3.59135e+07	3.70418e+07	3.63582e+07	3.33663e+07	5.2563e+07	4.2542e+07	3.53433e+07	4.43163e+07	6.30892e+07	4.96139e+07	3.22679e+07	3.67351e+07	5.1291e+07	3.62001e+07	3.19975e+07	3.03158e+07	3.80511e+07	3.96164e+07	4.79746e+07	3.5624e+07	4.11933e+07	3.73235e+07	3.2496e+07	4.329e+07	0.123061
IS-Phe-D8	174.137	8.08693	71		2.79403e+08	2.80573e+08	3.06715e+08	2.78964e+08	2.92202e+08	2.91503e+08	2.82726e+08	2.90734e+08	2.90407e+08	2.65972e+08	2.54726e+08	2.64622e+08	2.82784e+08	2.89214e+08	2.74312e+08	2.92995e+08	2.83245e+08	2.68709e+08	2.64292e+08	2.74512e+08	2.72983e+08	2.93082e+08	2.7116e+08	2.92656e+08	2.76195e+08	2.5319e+08	2.68906e+08	2.95203e+08	2.64261e+08	2.67624e+08	2.82734e+08	2.67996e+08	2.69469e+08	2.41024e+08	2.65517e+08	2.69048e+08	2.99078e+08	2.70342e+08	2.71737e+08	2.66351e+08	0.0540885
IS-Trp-d5	210.129	8.11152	83		1.36503e+08	1.4037e+08	1.61902e+08	1.4288e+08	1.56234e+08	1.58696e+08	1.3924e+08	1.53075e+08	1.40411e+08	1.32631e+08	1.25594e+08	1.21094e+08	1.49568e+08	1.63792e+08	1.37197e+08	1.53331e+08	1.39593e+08	1.36895e+08	1.25604e+08	1.35837e+08	1.35304e+08	1.55363e+08	1.3669e+08	1.5513e+08	1.50294e+08	1.23069e+08	1.29138e+08	1.56155e+08	1.204e+08	1.28399e+08	1.54239e+08	1.342e+08	1.3923e+08	1.28082e+08	1.31855e+08	1.40249e+08	1.63112e+08	1.37736e+08	1.39995e+08	1.31372e+08	0.0968977
IS-Tyr-D4	186.10627	9.612	10		2.61838e+07	1.6251e+07	1.29298e+07	1.40877e+07	2.16491e+07	2.45994e+07	1.41231e+07	2.13662e+07	1.71763e+07	1.07829e+07	1.51614e+07	1.30123e+07	9.44285e+06	1.17499e+07	8.72679e+06	3.68391e+07	1.93764e+07	8.54637e+06	1.00879e+07	2.10244e+07	1.45456e+07	2.56917e+07	1.51819e+07	1.5973e+07	7.25252e+06	7.76882e+06	1.23413e+07	8.60891e+06	1.75723e+07	1.49426e+07	1.66486e+07	2.98578e+07	3.38261e+07	1.16441e+07	9.32713e+06	2.12414e+07	1.66503e+07	1.60919e+07	1.6041e+07	1.57608e+07	0.0230834
(25R)-5beta-cholestane-3alpha,7alpha,12alpha,26-tetrol	437.363	6.08	N/A		N/F	69531	N/F	1000384	275709	760008	648219	1375028	908245	61741	230116	198770	979214	144384	N/F	N/F	811701	104470	385567	195688	701111	1073858	536826	378986	1644727	460723	1669178	1023539	186580	1002439	801590	411694	324694	1733507	1654097	988775	375515	620312	627241	528372	0.217968
(2S,4R,5S)-Muscarine	174.149	5.89	71	HMDB0029936	6652513	18148644	7386692	11403065	9212878	16105624	6368505	5161092	4674286	4602953	12336967	16415552	3293475	5684756	4998635	5926362	6513786	6506327	7670638	12111547	8742147	4111983	7598768	8511040	7486536	9093998	7884692	3446198	12263613	14432478	6226709	7626173	20661925	7808430	7168148	10078960	9215130	8810743	9266472	9371745	0.0268012
(RS)-Mevalonic Acid	149.081	10.7005	N/A		2.18622e+06	2.91635e+06	4.95011e+06	5.02823e+06	3.86259e+06	4.28564e+06	2.24867e+06	4.21965e+06	5.94996e+06	4.35149e+06	1.8931e+06	3.01052e+06	6.94751e+06	7.06491e+06	5.5221e+06	3.29263e+06	5.00386e+06	3.34569e+06	6.96161e+06	4.84191e+06	5.27613e+06	6.3694e+06	3.52924e+06	4.32627e+06	6.01987e+06	5.80004e+06	9.36892e+06	6.01894e+06	4.99313e+06	2.14546e+06	7.12748e+06	4.86531e+06	2.13267e+06	6.89636e+06	6.50653e+06	2.64183e+06	4.89881e+06	4.42821e+06	4.83173e+06	4.73243e+06	0.0440294
(S)-1-Pyrroline-5-carboxylate/1-Pyrroline-2-carboxylic acid	114.055	9.94	50		2314720	3020028	2592578	4118705	2079214	3511561	3535186	2850304	2745133	3029669	2113641	2429309	2689555	3899006	3053151	2453181	2978367	3554296	3233340	2496779	1938529	2958052	1894662	3707058	3102590	3345154	4276770	3928268	3358023	3283725	2582111	3950697	3265837	3754058	4696280	2957432	2889446	2958119	3061665	3067892	0.0287662
(S)-2,3,4,5-Tetrahydropyridine-2-carboxylate/D-1-Piperideine-2-carboxylic acid	128.071	6.63	N/A		7399806	3970912	13484643	6035187	3248236	12454317	2471615	13007948	3360623	5127859	2831737	2812704	114112	2956197	1658887	2021278	2858683	2766698	3194208	1494928	2949819	14409163	2047923	2101999	6497783	2411665	2549670	2921460	6064798	5289894	6717152	3262932	3961684	8451230	3591364	6181129	6092406	6582014	4246036	4663741	0.207201
1-(beta-D-Ribofuranosyl)-1,4-dihydronicotinamide	257.113	4.26945	59	HMDB0011648	1.16334e+07	1.68875e+07	1.20728e+07	1.52007e+07	1.61423e+07	1.42262e+07	1.54745e+07	1.42306e+07	1.41757e+07	1.05395e+07	1.18853e+07	1.22645e+07	1.21384e+07	1.01342e+07	1.02394e+07	1.64488e+07	1.58796e+07	1.57713e+07	7.20818e+06	1.3084e+07	9.62859e+06	2.33781e+07	1.32959e+07	9.00947e+06	7.51703e+06	8.33378e+06	1.11466e+07	9.98646e+06	1.05568e+07	1.8655e+07	1.56767e+07	1.8614e+07	1.76898e+07	1.30159e+07	1.17375e+07	2.18922e+07	1.37719e+07	1.35096e+07	1.43358e+07	1.40761e+07	0.0258133
1-(sn-Glycero-3-phospho)-1D-myo-inositol	335.074	13.501	66	HMDB0011649	1.983e+06	2.06071e+06	1.01721e+06	1.54468e+06	2.80858e+06	2.41458e+06	1.41404e+06	1.37756e+06	1.77009e+06	1.15041e+06	1.91736e+06	2.45145e+06	1.49154e+06	951332	1.21392e+06	991312	1.56446e+06	1.31265e+06	2.29929e+06	1.69468e+06	1.04254e+06	1.58723e+06	1.16655e+06	807141	731459	1.06171e+06	1.8133e+06	1.20085e+06	910150	5.29072e+06	2.34337e+06	1.7662e+06	1.82068e+06	1.09448e+06	1.16821e+06	3.21369e+06	1.24729e+06	1.70847e+06	2.09418e+06	2.18662e+06	0.236577
13Z-Docosenamide/13E-Docosenamide	338.342	0.842084	100	HMDB0000583	4.80144e+08	1.27844e+08	7.2032e+07	1.06942e+08	1.80761e+08	1.7445e+08	1.74624e+08	1.43918e+08	1.10632e+08	4.46012e+08	3.45338e+08	6.18122e+07	2.09678e+08	1.26906e+08	1.68423e+08	1.08697e+08	1.967e+08	2.34105e+08	1.13445e+08	1.20245e+08	6.86538e+07	1.2286e+08	7.94868e+07	9.85242e+07	2.49036e+08	6.88496e+07	2.67977e+08	1.0447e+08	1.32961e+08	1.16456e+09	1.50314e+08	1.54109e+08	1.02946e+08	2.20083e+08	1.88955e+08	1.05741e+08	2.2992e+08	1.65025e+08	1.73895e+08	1.80435e+08	0.155322
15-Deoxy-d-12,14-PGJ2	317.211	0.88	35	HMDB0005079	1100110	755003	1065728	577600	470865	2361748	686470	2362078	559652	708352	49597	N/F	121250	129791	857212	245153	22074	1438672	686610	1918922	299661	1614948	1350227	87683	109744	125643	404869	388050	321162	1547342	682217	4509122	432696	561832	443419	752246	1609067	1651429	1162561	1369628	0.15693
1H-Indole-4-carboxaldehyde	146.06	8.1	33		98500114	60023079	103219580	111253670	112395305	113974330	81661875	104990650	87616961	79152164	61402053	51098595	111282164	124831019	59920935	61637879	69852568	112682026	59745947	80427738	67066402	92212345	85497356	101617216	128157666	80973178	70525413	76279193	45908125	74689056	126353444	95401022	111023908	138804393	57363703	106179247	93738608	82647227	86525411	81298691	0.0648737
1-methyladenosine	282.12	8.84727	40	HMDB0003331	3.71376e+07	5.01468e+07	3.43475e+07	4.76759e+07	3.32808e+07	4.91968e+07	3.6669e+07	4.61199e+07	4.10444e+07	3.29348e+07	3.73201e+07	3.66473e+07	4.20467e+07	3.04404e+07	3.89214e+07	3.62863e+07	4.02638e+07	3.65116e+07	3.29645e+07	3.88075e+07	3.53245e+07	4.04341e+07	4.26594e+07	4.19796e+07	2.70462e+07	2.91295e+07	4.55988e+07	4.2976e+07	3.27075e+07	4.04567e+07	4.35193e+07	3.97971e+07	4.84937e+07	3.59259e+07	3.95374e+07	4.84012e+07	4.29389e+07	3.87137e+07	3.92564e+07	3.6737e+07	0.0656878
1-Methylnicotinamide	137.071	6.86039	59	HMDB0000699	2.20213e+07	5.57444e+07	3.42149e+07	8.56066e+07	6.26485e+07	1.20835e+08	6.96653e+07	4.77555e+07	3.66809e+07	1.15548e+08	4.42173e+07	1.85317e+07	2.2856e+08	2.20207e+08	8.98306e+07	3.74826e+07	3.55987e+07	1.37111e+07	7.96165e+07	1.21659e+08	7.41782e+07	8.24413e+07	3.62461e+07	5.24105e+07	2.0983e+08	1.25865e+08	1.88891e+08	1.03449e+08	9.21144e+07	2.81466e+07	1.09442e+08	6.48341e+07	4.92904e+07	3.45545e+08	1.35639e+08	6.17515e+07	1.1032e+08	1.01853e+08	9.13619e+07	8.8996e+07	0.100481
2-Aminobutyric acid	104.071	9.42	59		43299211	28498448	31118929	76584540	115436219	45045893	48075196	105695453	178847184	32856724	19009702	11196652	31966632	27268435	27002672	120645315	64167680	243826436	19856018	62587675	36514044	287123306	51659353	21039571	43301762	23886308	56489666	35046019	25856501	31186008	135497744	152303635	35328914	146008549	26060560	35054457	70929067	65470475	65633457	64410011	0.0439798
2-Aminomethylpyrimidine	110.07127	12.1577	87		7.7052e+07	9.42808e+07	9.89491e+07	1.32879e+08	1.30511e+08	1.31442e+08	8.78597e+07	1.33954e+08	1.31838e+08	1.32264e+08	7.02718e+07	1.05563e+08	1.49657e+08	1.42822e+08	1.35515e+08	9.22591e+07	8.97539e+07	1.00505e+08	1.11668e+08	1.45238e+08	1.1725e+08	2.05878e+08	1.10178e+08	1.15829e+08	1.40466e+08	1.14224e+08	2.51638e+08	1.71645e+08	1.04083e+08	9.76678e+07	1.38199e+08	1.46889e+08	1.09758e+08	1.55187e+08	1.35467e+08	1.10449e+08	1.29658e+08	1.18997e+08	1.20142e+08	1.25927e+08	0.0404918
2-Ethylacrylylcarnitine, Tiglylcarnitine	244.154	5.68	33	HMDB0240764/HMDB0002366	6397659	8947194	5577010	13339158	20863812	13166778	9150753	10492736	8705077	4144002	5311683	7004696	6123931	6336754	5048616	17259636	13676070	16736704	1873539	9759756	6756385	26527503	14617937	6021643	3223272	1539562	3447626	2604970	10075108	4229155	11080779	13258254	14618121	5517348	1909306	8207635	10739570	9179670	8552799	8270817	0.120116
2-Hydroxyadenine	152.05669	8.31	60	HMDB0000403	21813494	15627282	11065698	16853563	4831755	N/F	7992603	11884349	16086729	1257216	2310810	11542952	8581719	N/F	7395030	4028790	5063523	3522211	14500986	1660975	8360143	3456760	13747302	5495307	8356862	3091114	3506391	N/F	6749608	6176007	5350650	1863140	4422099	14962657	3656689	5717771	7091250	6418253	7778314	7136437	0.0781898
2-Indolecarboxylic acid	162.055	1.82	39	HMDB0002285	10284810	27211066	21957392	34207269	20726955	15943634	15141938	24412959	4661635	18809924	20649441	24239997	6954134	11194647	10555006	16535140	6068362	4764982	8601399	20091058	12006254	2878546	18437911	21240055	8729123	10107762	9063611	18431947	17995551	18961769	13026918	10928417	17486704	2651448	20980724	15058186	15273588	15340158	15589665	16551658	0.0376785
2-Methoxybenzoic acid	153.055	7.20861	20	HMDB0032604	2.77152e+06	2.78114e+06	2.62903e+06	3.65687e+06	2.50012e+06	4.29259e+06	3.94406e+06	2.78457e+06	5.92159e+06	5.37942e+06	4.50714e+06	3.1296e+06	6.56222e+06	2.65684e+06	4.98747e+06	3.05453e+06	3.22877e+06	3.69581e+06	4.09196e+06	4.77985e+06	4.20849e+06	3.99992e+06	4.75213e+06	4.95088e+06	4.2155e+06	4.9638e+06	7.8516e+06	5.12732e+06	3.07745e+06	4.07993e+06	3.2966e+06	4.37727e+06	3.57681e+06	5.30315e+06	6.19808e+06	3.32087e+06	3.94364e+06	3.94143e+06	4.01385e+06	4.24899e+06	0.035989
2-Pyrrolidinone	86.06	6.99	34	HMDB0002039	45363358	47881595	50507693	46991567	44692829	47769671	46555252	46608135	44326830	45212857	47964362	45004099	47899086	48655609	48690644	44384500	47517858	46662896	45725907	45825162	45770426	47533997	44096377	48699779	45537381	45606836	46381615	46520056	44129424	47463476	47735962	45962575	44639568	42320237	45491179	44674841	46483514	44532943	45191537	47535398	0.0291544
2-quinolinecarboxylic acid	174.055	2.16	20	HMDB0000842	N/F	N/F	347060	1185410	N/F	520166	136720	242242	240062	620848	211309	N/F	4350103	109122	N/F	573549	735575	770258	358702	343336	362176	2555538	89563	332669	1499665	484992	433065	N/F	N/F	212209	502730	129749	780664	7694213	N/F	106053	861882	709932	633335	818252	0.137184
3,4-Dimethoxyphenylethylamine	182.11756	1.29	N/A	HMDB0041806	1110093	967112	937971	986524	1609019	312872	1537195	761206	1068041	727418	508345	629490	1486278	447197	691066	764361	509866	185338	1087473	579901	1115549	1400704	1208752	607542	1018463	612221	1111907	777274	487675	917734	573120	783451	1015038	2036099	791271	1129149	875182	666878	779019	1048708	0.191968
3-hydroxy-3-methylglutarate	163.06	11.3234	40	HMDB0000355	7.53161e+06	1.31125e+07	3.64839e+06	6.97885e+06	4.29437e+06	9.22525e+06	6.73262e+06	4.20497e+06	3.6748e+06	2.17417e+06	4.31262e+06	2.74058e+07	3.57964e+06	2.64476e+06	3.28293e+06	6.11752e+06	4.04794e+06	4.01573e+06	2.15015e+06	5.63098e+06	1.45776e+06	5.44699e+06	3.29687e+06	2.12198e+06	2.27541e+06	2.08996e+06	4.3733e+06	3.69259e+06	7.03682e+06	3.22234e+06	5.74085e+06	7.29375e+06	2.0936e+07	2.87198e+06	3.12977e+06	5.28295e+06	6.61326e+06	6.06705e+06	6.04886e+06	5.79103e+06	0.0564306
3-Hydroxyanthranilic acid	154.05	1.38	57	HMDB0001476	2909300	4967790	1402364	5095774	8690976	1550142	5416685	2093643	1577742	2919557	3489584	4004532	1472521	872104	2486794	2297283	2293563	4844791	3046226	59974856	3747148	1068522	1890120	5952296	1038410	1245358	885144	4656233	2002251	4079207	2381519	2228023	2292557	6761079	3079042	2886032	5471998	4287150	4531629	4914752	0.107537
3-Hydroxy-cis-5-tetradecenoylcarnitine	386.29	3.34	66	HMDB0013330	1893174	3320995	5364518	4214886	30751820	9085125	4400717	5089321	6085120	1767807	949074	4489072	1339458	1899615	3178527	14506353	12551459	12409196	381019	4926872	1876868	8359360	1397784	3671320	486063	809708	1069890	1539212	7355824	412024	12133320	5673080	6019860	2031527	1226136	1454014	6027095	4743331	4319973	3772968	0.203608
3-Hydroxyisovalerylcarnitine	262.165	8.51	66	HMDB0061189	3570907	8241454	6204310	7963617	9185776	10432049	7233595	5148399	6579970	6586110	3371943	4855209	9902258	7713960	7054797	17248027	19746767	7818836	1384177	5902919	8994982	19691456	8444264	6252672	4071193	2595360	3916726	2992717	9483738	1571550	6938998	7456008	9166636	5075365	3618037	5401565	9028242	6607790	6357120	5810464	0.204915
3-hydroxy-N6,N6,N6-trimethyl-L-lysine	205.15467	11.96	10	HMDB0001422	3968847	7841159	4183248	7148491	4345296	3148072	3916053	4211064	8960212	4198586	2753249	5122539	7283276	5587657	5234227	4126323	12883802	5052342	2538287	14133911	7586601	10715819	6928646	5294592	5694284	3751362	14638032	4791131	6986967	2551083	13754562	3882130	4958812	7121420	7670236	4633004	6296270	6073592	6437008	6248945	0.0239385
3-ketosphingosine	298.274	0.886115	75		7.555e+06	2.89629e+06	4.97134e+06	2.10578e+07	2.97352e+06	5.60974e+06	3.03853e+06	2.62115e+06	5.31141e+06	1.73635e+06	8.06671e+06	1.06702e+06	4.68493e+06	1.01133e+06	3.30476e+06	3.36483e+06	6.68812e+06	936125	6.44419e+06	4.26922e+06	2.79197e+06	1.26475e+07	5.26324e+06	2.22925e+07	1.34118e+06	3.20916e+06	6.33935e+06	4.15878e+06	2.13918e+06	1.42797e+07	7.47954e+06	7.87713e+06	4.89504e+06	3.93933e+06	7.44861e+06	3.34022e+07	7.72802e+06	7.58676e+06	6.39525e+06	6.81896e+06	0.0887807
3-methyglutaric acid	147.065	0.909925	58	HMDB0000752	5.24669e+06	6.10109e+06	4.69979e+06	4.31699e+06	6.24623e+06	5.53256e+06	5.54743e+06	5.3202e+06	5.20567e+06	5.21203e+06	5.68817e+06	4.71137e+06	4.74187e+06	5.07043e+06	4.69198e+06	5.55199e+06	4.65872e+06	8.44974e+06	5.72829e+06	4.9706e+06	4.99527e+06	4.87039e+06	5.81633e+06	6.04259e+06	6.49629e+06	5.68482e+06	5.86675e+06	6.20565e+06	7.21854e+06	4.84757e+06	5.7849e+06	7.83948e+06	5.72024e+06	5.65324e+06	8.27989e+06	7.25765e+06	3.39068e+06	3.86197e+06	4.78329e+06	4.94294e+06	0.174899
3-Methylglutarylcarnitine	290.16	9.20148	55	HMDB0000552	8.56729e+06	5.41439e+06	2.18258e+06	7.36908e+06	6.48137e+06	4.48779e+06	8.51962e+06	6.29514e+06	2.83785e+06	2.01396e+06	3.73558e+06	3.73146e+06	1.41053e+06	2.17743e+06	3.91473e+06	7.23628e+06	6.50719e+06	1.01033e+07	2.68944e+06	5.65758e+06	5.47599e+06	3.8837e+07	1.04514e+07	2.43609e+06	1.86317e+06	1.13713e+06	2.67687e+06	4.26706e+06	5.93803e+06	4.01263e+06	7.71189e+06	1.19413e+07	8.1365e+06	7.88564e+06	3.13549e+06	8.42986e+06	7.94603e+06	6.22593e+06	6.07385e+06	5.33826e+06	0.172553
3-methylhistamine	126.103	8.91	35	HMDB0001861	65815435	43039613	60845042	119026104	22651333	52947374	40012321	53007643	54131040	42827853	26937388	40616103	23058028	16549065	29047964	20186696	82860012	2718440	62370814	23337423	66154326	24578467	56250942	95200171	15582859	21846130	68858076	22484787	20983284	53713485	33040814	31303090	45281321	48289853	7964196	94934104	52182055	48185642	48354646	43995319	0.0694192
3-Methylhistidine	170.092	11.5253	87	HMDB0000479	3.35757e+08	7.96663e+08	4.5049e+08	9.77298e+08	1.43688e+09	5.85085e+08	5.22733e+08	6.69246e+08	1.24328e+09	5.3117e+08	3.83235e+08	3.23265e+08	1.4936e+09	5.2714e+08	1.07644e+09	7.39185e+08	1.80468e+09	1.08997e+09	9.63346e+08	8.287e+08	8.98306e+08	2.47045e+09	6.7624e+08	5.05671e+08	9.99671e+08	5.06112e+08	1.47003e+09	1.10289e+09	5.20463e+08	7.60271e+08	1.05446e+09	1.18782e+09	4.06576e+08	1.02275e+09	8.93928e+08	5.871e+08	8.3051e+08	8.54492e+08	8.59662e+08	8.2978e+08	0.0186043
3-Ureidopropionic acid	133.06077	10.8799	60	HMDB0000026	3.58835e+07	3.50583e+07	6.25757e+07	6.90059e+07	5.77829e+07	6.32897e+07	4.18438e+07	7.45084e+07	6.38149e+07	7.20462e+07	2.76454e+07	3.69205e+07	7.58457e+07	1.17489e+08	6.22719e+07	4.48802e+07	6.24875e+07	4.33712e+07	9.13878e+07	6.24977e+07	5.42251e+07	7.09096e+07	5.23988e+07	4.07668e+07	1.26371e+08	9.29657e+07	9.12517e+07	7.13398e+07	6.28431e+07	3.51321e+07	7.04726e+07	7.46523e+07	4.27367e+07	1.38801e+08	6.04777e+07	4.92419e+07	6.62422e+07	6.34833e+07	6.20865e+07	6.42239e+07	0.0270682
4-(2-Aminophenyl)-2,4-dioxobutanoic acid	208.06043	2.43	N/A	HMDB0000978	31626	177801	313474	412243	1278095	410371	202393	N/F	131707	251583	29465	1131410	969515	984878	36325	62683	397504	21148	321960	248372	25412	N/F	671877	236463	873485	841518	N/F	96694	146695	604742	35253	30383	397375	1257241	420721	317051	404560	391983	324662	455052	0.136269
4-acetamidobutanoate	146.081	1.65	20	HMDB0003681	6220847	9675579	9050947	7233646	13385413	18871335	11302846	7190138	6152152	3947645	14431321	6017297	5900085	5543143	3919804	11595217	6434612	11775746	3428573	7387237	5339824	4909285	7513812	7228811	5406310	4709728	3526830	3397820	5120371	13364943	5935790	5931493	10721701	7084743	5156911	17495766	8199159	8056667	8153656	8347559	0.0147893
4-Aminohippuric acid	195.076	1.83	14	HMDB0001867	1866117	675266	2371887	3631868	1506507	2582246	2046662	3544771	2648828	2604612	2237244	977935	12558467	2214052	1182071	5105545	2201227	3704052	1095622	1727596	3605715	5422385	2194848	1270319	4145203	1635334	1433055	894330	961665	2065549	2787367	4578133	4645964	26829661	990431	1914639	3106945	3404940	3231728	3194096	0.0386818
4-Aminopyridine	95.0604	10.35	43		359240823	40900513	350870850	234211201	16418731	273806624	176503838	391133969	24048735	126723687	95246252	468325502	62787230	76552523	156570068	163356325	284088478	4777420	203016312	11888636	333920265	7780675	320191150	563329050	71113223	245049847	316282992	147574059	150593414	248382175	63148934	97690418	287602406	262642890	26650818	474127316	246024061	219419588	233469356	218507778	0.0569127
4-Guanidinobutanoic acid	146.092	9.34537	30	HMDB0003464	5.38692e+06	1.21729e+07	5.98861e+06	1.09045e+07	5.20839e+06	7.58433e+06	7.01735e+06	4.3583e+06	6.77474e+06	4.06341e+06	6.20691e+06	6.85369e+06	3.47718e+06	4.70334e+06	4.29215e+06	6.94827e+06	3.80915e+06	6.36767e+06	2.48e+06	1.0003e+07	3.72344e+06	6.11791e+06	8.41514e+06	8.71892e+06	2.69845e+06	2.16237e+06	3.01238e+06	3.41402e+06	5.64657e+06	8.46134e+06	1.01857e+07	5.54321e+06	1.12086e+07	5.29055e+06	5.6111e+06	1.70176e+07	7.36048e+06	6.04971e+06	6.79419e+06	6.275e+06	0.088208
4-Hydroxybenzaldehyde	123.044	9.20204	90	HMDB0011718	9.59206e+06	7.29709e+06	1.39495e+07	1.42794e+07	1.53146e+07	1.63851e+07	1.31813e+07	1.94345e+07	1.61806e+07	1.5744e+07	1.17776e+07	9.17971e+06	1.82456e+07	1.88828e+07	1.36055e+07	9.13869e+06	8.31148e+06	1.72963e+07	1.14819e+07	1.48216e+07	1.65297e+07	1.24813e+07	1.30303e+07	1.19515e+07	2.11817e+07	1.33829e+07	1.33759e+07	1.56017e+07	1.16699e+07	1.12131e+07	1.71451e+07	2.14722e+07	1.28597e+07	2.15225e+07	1.04834e+07	1.62209e+07	1.51979e+07	1.29202e+07	1.44583e+07	1.23838e+07	0.0953827
4-Hydroxybenzyl alcohol	125.06	1.53714	N/A	HMDB0011724	960371	1.41889e+06	1.09854e+06	1.56238e+06	1.06751e+06	1.31342e+06	1.45422e+06	895447	2.6442e+06	1.3845e+06	1.23739e+06	1.07569e+06	2.13464e+06	1.30887e+06	1.80443e+06	849521	1.14836e+06	1.17618e+06	1.24049e+06	6.07767e+06	2.09218e+06	1.09869e+06	1.41728e+06	1.94121e+06	2.0255e+06	1.0384e+06	1.80587e+06	1.92953e+06	1.41876e+06	1.31714e+06	1.16719e+06	1.29964e+06	1.20371e+06	1.89233e+06	2.12235e+06	1.25301e+06	1.40843e+06	1.59296e+06	1.39791e+06	1.55488e+06	0.0671071
4-Hydroxyindole	134.06	1.08983	30		4.12814e+07	4.77506e+07	8.61885e+07	4.15527e+07	5.73019e+07	1.04374e+08	7.00151e+07	9.81115e+07	2.31764e+07	5.55617e+07	5.57702e+07	5.09319e+07	2.52317e+07	6.8276e+07	5.88175e+07	4.96783e+07	4.01619e+07	5.00357e+07	5.52383e+07	4.0856e+07	1.57052e+07	1.63552e+07	8.25181e+07	5.52172e+07	1.52086e+07	5.23189e+07	5.18158e+07	5.68158e+07	5.66211e+07	4.26346e+07	3.40841e+07	5.40078e+07	7.71091e+07	8.13238e+07	3.89728e+07	6.49494e+07	5.45109e+07	5.05872e+07	5.18114e+07	5.02113e+07	0.0375517
4-Pyridoxic Acid	184.06	2.33138	40	HMDB0000017	2.47693e+07	2.91378e+07	2.80638e+07	3.47475e+07	3.10745e+07	4.43829e+07	2.64978e+07	4.10888e+07	2.19437e+07	1.57622e+07	3.50146e+07	3.33193e+07	1.77211e+07	2.22747e+07	1.73169e+07	3.16835e+07	1.92464e+07	2.37782e+07	1.40159e+07	2.57346e+07	2.66619e+07	1.54555e+07	3.68852e+07	2.8651e+07	1.70936e+07	2.03867e+07	1.16011e+07	1.44218e+07	2.42307e+07	3.70734e+07	2.35282e+07	2.22715e+07	3.6336e+07	1.73513e+07	1.70014e+07	5.42942e+07	2.71167e+07	2.6789e+07	2.96331e+07	3.03005e+07	0.0620665
5,6-dihydrouracil	115.05	4.11	57	HMDB0000076	27102148	33516334	21282592	27496546	35886046	29367907	49292370	31012032	23607616	30945858	28791055	14120133	28039182	20462789	37443199	15791765	20075211	26424178	11317465	19614517	30789763	26095709	31475267	33887799	16814358	13902930	38740623	38547578	12809886	35493079	21216666	28402501	25561728	20764429	39642016	41691916	28742796	28052447	28720798	29456301	0.019947
5,6-Dihydroxyindole	150.05495	1.68	N/A	HMDB0004058	566065	1827777	1124059	1297406	929436	1344936	1052345	522256	584098	714840	1392469	1362740	679539	1163858	617972	849897	796167	424965	643037	630698	664772	407528	797259	1315091	714233	709762	919713	494350	1003890	1315400	631162	894065	1558948	640167	911798	1629330	977606	996708	834398	921199	0.0780947
5-amino-1-[3,4-dihydroxy-5-(hydroxymethyl)oxolan-2-yl]imidazole-4-carboxamide	259.1037	5.94	N/A	HMDB0062179	286010	841653	N/F	N/F	689978	469001	N/F	493391	313331	1813408	311966	278847	118962	702717	1180622	555894	463870	683125	692358	778959	N/F	N/F	N/F	305044	N/F	453014	896325	844477	239774	330155	213571	297806	426351	N/F	2698679	157660	415594	446281	476660	546236	0.118627
5-Hydroxyindoleacetic acid	192.066	8.14	57	HMDB0000763	1609370	2023288	1568075	3199624	3983078	1535505	2054812	2433451	3593685	5316323	1237484	968974	4967289	942354	742625	8796829	4038987	15633406	1429752	5158903	2459595	5629312	2294345	716157	4850824	3515478	1662189	4311225	1143066	1672658	3071061	2539716	2621744	17483082	6325261	1566169	3154938	3048809	3388346	3303832	0.0469873
5-Hydroxy-L-tryptophan	221.092	6.56437	31	HMDB0000472	4.94314e+06	3.52402e+06	1.66065e+06	3.23904e+06	5.4198e+06	1.8142e+06	1.39804e+06	4.47319e+06	2.27071e+06	2.65383e+06	1.09326e+06	2.80482e+06	2.63117e+06	2.15821e+06	3.88536e+06	2.05145e+06	3.37104e+06	2.12775e+06	3.10608e+06	1.73708e+06	2.86014e+06	1.42827e+06	2.259e+06	1.83448e+06	4.02424e+06	2.09296e+06	3.33938e+06	2.67401e+06	1.88545e+06	3.17666e+06	2.56393e+06	5.53757e+06	3.04115e+06	4.02393e+06	3.83546e+06	3.62272e+06	2.72021e+06	3.0669e+06	2.9248e+06	3.3999e+06	0.0944189
5-hydroxylysine	163.10772	13.3221	N/A	HMDB0000450	551217	386753	350735	456754	681871	718324	651462	1.09001e+06	885722	814233	410720	337942	1.508e+06	1.08885e+06	1.38775e+06	590422	1.05464e+06	896033	820669	699469	426207	1.27652e+06	485015	528475	1.30168e+06	952032	1.56912e+06	1.75194e+06	332381	708182	840001	1.21e+06	519727	2.29698e+06	1.43671e+06	597503	856967	936042	937593	865636	0.0486587
5-hydroxytryptophol	178.08626	9.36	na	HMDB0001855	347762	1071551	253746	841473	1522321	699519	325073	522481	816521	1124367	155195	257968	1368434	1272139	1208622	1148262	4503082	847764	536416	531803	273956	2066368	636526	436076	727253	723776	1100261	965680	549447	298868	842235	617711	354513	1869001	1239876	447291	971648	607058	629148	621136	0.249564
5-methylcytosine	126.066	6.30152	44	HMDB0002894	1.68738e+07	2.65227e+07	2.9757e+07	3.30978e+07	2.70746e+07	3.62268e+07	1.82107e+07	1.03581e+07	1.74062e+07	1.65143e+07	1.10969e+07	5.01315e+07	1.64213e+07	2.32232e+07	1.57181e+07	1.41882e+07	3.2995e+07	1.92666e+07	1.26875e+07	2.52848e+07	1.01923e+07	1.08741e+07	1.07581e+07	2.50802e+07	1.64457e+07	1.99074e+07	1.66284e+07	1.31182e+07	2.44959e+07	1.452e+07	1.58544e+07	9.04785e+06	2.6372e+07	2.3221e+07	1.6705e+07	1.44322e+07	2.39036e+07	1.80309e+07	1.76045e+07	1.57698e+07	0.187155
5'-Methylthioadenosine	298.097	2.2252	60	HMDB0001173	5.39425e+06	4.1724e+06	4.61186e+06	6.49737e+06	6.06865e+06	2.83539e+06	6.54166e+06	7.28644e+06	3.08484e+06	1.45419e+06	3.59353e+06	5.53394e+06	2.35718e+06	2.18604e+06	2.40824e+06	7.40535e+06	5.36697e+06	4.65514e+06	1.75067e+06	2.59181e+06	6.2526e+06	4.29638e+06	1.05983e+07	3.57631e+06	2.79691e+06	2.49336e+06	1.07326e+06	2.15119e+06	4.50507e+06	3.26174e+06	3.42942e+06	7.99832e+06	4.73689e+06	3.44469e+06	1.80761e+06	5.05446e+06	3.72792e+06	4.09879e+06	4.49862e+06	4.9661e+06	0.123048
6-Hydroxyhexanoic acid/Butoxyacetic acid	133.08592	1.48	41		13340956	1901024	15013425	2445375	4518632	31604009	12344378	26794850	3087833	5417709	18992237	12031091	3099766	3091398	4095840	12836352	1821783	9047420	2345982	36037413	3005872	4632952	21670120	26610652	3798196	1779902	3972055	3222538	2585516	19120381	2444714	14785456	17498784	3324609	5445266	15506701	12102601	13339614	11501143	12075126	0.0632132
7a,12a-Dihydroxy-5b-cholestan-3-one	419.352	0.82	N/A		384356	200365	111761	206289	695172	883974	416506	486073	697543	3343601	922557	189573	1245383	724581	825152	N/F	702313	1279191	1389247	842914	N/F	757130	400614	418869	1321352	669622	1010031	396449	145466	1396491	513718	2193153	169457	1213547	1293826	194519	657205	602756	795041	830489	0.150842
7-Hydroxy-3-oxocholanoic acid	391.284	0.78	86	HMDB0000460	2728455	1664352	2073727	2237465	1927632	3179797	3190636	4241807	1965718	2282928	3330247	2076387	3329027	2077072	1732995	1893654	1548996	1503333	1817184	5813642	2186287	3774765	2543929	2656976	1718617	1922805	1237524	2444371	3636282	2681257	2441706	5127634	2878483	2041344	2953432	3275012	3138500	2862378	2763801	3042705	0.0575115
7-Methylguanine	166.072	5.66781	44	HMDB0000897	8.65387e+07	1.24765e+08	8.24385e+07	1.18111e+08	1.086e+08	1.51388e+08	9.97939e+07	1.21503e+08	7.9676e+07	5.99681e+07	1.16555e+08	9.55237e+07	6.33118e+07	5.44275e+07	6.52934e+07	9.12823e+07	8.00747e+07	9.98558e+07	4.93178e+07	8.10152e+07	7.6095e+07	1.07593e+08	1.25501e+08	1.21843e+08	4.80105e+07	5.56814e+07	6.21181e+07	7.43429e+07	7.14767e+07	1.40883e+08	1.06319e+08	1.10847e+08	1.29164e+08	6.94023e+07	7.83955e+07	1.812e+08	1.02551e+08	9.58496e+07	9.43836e+07	9.38786e+07	0.0415015
7-Methylguanosine	299.12242	1.18	N/A	HMDB0001107	926958	213934	236280	N/F	348857	202228	392019	3499226	N/F	N/F	N/F	N/F	N/F	N/F	N/F	874481	N/F	646139	78128	N/F	N/F	941817	306917	N/F	N/F	N/F	N/F	232070	257394	675587	483621	2410293	238318	N/F	N/F	803523	514310	536718	447245	530587	0.080997
9,12-Hexadecadienoylcarnitine	396.311	2.68	82	HMDB0013334	2711794	3506655	945577	3438348	4346247	2756827	2552441	4681652	7340207	1635984	635559	547687	3819212	1515626	4877889	10534347	3825446	4188051	1047539	2453032	2855593	28559734	4659467	1286789	1290363	842044	2228006	4144686	3790495	520222	4041231	17594428	3540009	3544574	2986905	2123829	5382608	4381199	3806059	3201891	0.221284
acetoacetate	103.039	9.26855	56	HMDB0000060	1.91674e+07	4.82095e+07	1.99326e+07	4.23383e+07	6.49673e+07	2.91344e+07	2.45867e+07	2.44592e+07	3.22319e+07	1.4762e+07	1.49055e+07	1.30595e+07	2.23086e+07	1.1622e+07	1.88251e+07	7.4832e+07	8.85397e+07	3.74947e+07	9.75164e+06	3.31577e+07	3.19924e+07	5.52994e+07	3.74068e+07	1.73678e+07	1.04662e+07	9.09936e+06	1.52605e+07	1.1754e+07	3.92693e+07	2.35774e+07	4.86778e+07	4.24544e+07	3.21723e+07	2.93726e+07	1.24442e+07	1.99894e+07	3.26924e+07	3.08974e+07	3.15912e+07	3.05636e+07	0.0299189
AcylCarnitine(10:3)	310.201	3.72	87		603537	473266	N/F	768491	286488	N/F	414500	247815	N/F	13899903	N/F	N/F	18903339	12948745	21416645	952111	49965261	162688	7610102	960234	213286	1624021	990687	N/F	10652275	9523384	9015226	15761584	N/F	229144	1141491	1111846	674791	22675925	15855234	128934	5548812	5218735	5038409	4413343	0.0943702
AcylCarnitine(12:1)	342.264	2.97003	100	HMDB0013326	6.48701e+06	8.9242e+06	2.58089e+06	8.19275e+06	1.15448e+07	5.55717e+06	7.76874e+06	8.38026e+06	1.03712e+07	3.00163e+06	1.77034e+06	3.15616e+06	5.25824e+06	2.54436e+06	8.36284e+06	3.26573e+07	7.27967e+06	2.03779e+07	1.17886e+06	5.08097e+06	5.34416e+06	3.82896e+07	1.26827e+07	7.90939e+06	2.46122e+06	1.99015e+06	3.23214e+06	6.54662e+06	7.40513e+06	778494	9.38043e+06	2.35246e+07	9.00627e+06	5.64323e+06	5.8074e+06	3.74976e+06	1.1742e+07	8.49314e+06	7.17751e+06	5.69269e+06	0.311509
AcylCarnitine(14:2)	368.28	2.82	91	HMDB0013331	8609870	11437851	3352964	11840908	14893865	8324496	8730714	12662609	19309912	5315727	2700632	2271836	11604946	5202916	12765046	40934455	11895831	21943250	2971270	7963792	10296354	66042163	17763487	5474485	4420658	3911645	6579205	12315467	12108815	1473180	13589928	45284955	11342545	10859592	8808151	6434198	17124241	13195182	11400979	9269959	0.26121
AcylCarnitine(20:1)	454.389	2.40203	94		1.41354e+06	1.19746e+06	665151	1.0091e+06	1.39668e+06	1.01808e+06	1.30387e+06	2.10407e+06	2.38409e+06	1.68313e+06	585503	486763	2.36619e+06	920667	4.28021e+06	1.91707e+06	1.88218e+06	1.15026e+06	518639	1.08113e+06	2.19294e+06	8.99607e+06	2.31845e+06	1.41852e+06	1.17032e+06	463899	1.89832e+06	2.75098e+06	1.41731e+06	379521	1.89684e+06	6.66509e+06	1.77912e+06	2.73477e+06	3.02959e+06	965883	2.23184e+06	2.05343e+06	1.56349e+06	1.51888e+06	0.192882
AcylCarnitine(20:2)	452.373	2.44795	81		694776	921348	481180	855896	866315	676038	874979	1.50664e+06	2.15158e+06	970216	284081	248812	2.01943e+06	996786	2.74137e+06	1.63942e+06	1.76734e+06	956243	574404	723689	1.30875e+06	4.78899e+06	1.83184e+06	717884	876045	258972	1.50679e+06	2.11883e+06	937946	167750	1.29677e+06	3.51094e+06	784368	1.66164e+06	1.96791e+06	621789	1.46016e+06	1.41988e+06	1.23907e+06	1.08566e+06	0.132868
AcylCarnitine(20:3)	450.358	2.46	N/A		404149	562952	226281	711423	553769	1247059	133955	1044323	1166752	731744	N/F	223474	1968560	515546	1442502	860651	1412572	326918	578183	598852	776358	2770291	1067312	561936	657557	429021	858946	1552212	723067	N/F	946912	1733500	660180	1059593	1034491	464309	1123344	939521	797760	732508	0.192753
AcylCarnitine(20:4)	448.342	2.48	48	HMDB0006455	453127	569743	N/F	416569	672261	770533	397139	606599	2436824	877675	N/F	N/F	2621338	1007197	2208271	870132	1961583	818751	179998	408020	1193148	5023772	1043636	620760	741679	373617	1638273	1434789	513107	N/F	469342	2177007	693280	2413344	1203188	278367	1422508	1100855	806267	747383	0.304276
AcylCarnitine(22:5)	474.358	0.811312	N/A	HMDB0006496	416851	984308	668372	1.35842e+06	878123	492817	363789	504227	1.00535e+06	719704	648466	461825	785441	575033	833332	484595	589455	558822	491680	952977	824030	1.32124e+06	496162	447854	549787	461234	370194	659866	858662	389531	1.02169e+06	452557	461677	693066	740085	499114	660409	617762	644521	697309	0.0507567
Adenine	136.062	4.41	44	HMDB0000034	12891674	9467349	7966288	8986711	14019133	7010284	9801783	11352164	8520982	8686318	8181240	4430205	8122615	6223300	6663028	21241169	35466554	15950671	7954980	20708404	8266605	8871006	11832255	8232891	7256497	16437122	6196913	4673432	6187787	16543715	9995746	11636779	5356914	7870100	10994523	15016801	9628976	11030896	11087941	11628108	0.0787101
Agmatine	131.129	11.34	40	HMDB0001432	317892	104509	118196	659012	2959783	147315	514122	672231	988408	152409	230455	366312	616220	516432	748940	6195451	556239	2465995	411327	752920	856526	528330	662583	559823	785866	851357	792357	137164	457593	511401	597053	193762	200916	768760	614777	378609	706358	828466	677903	594121	0.138243
Allantoic acid	177.06183	12.6965	10	HMDB0001209	2.3827e+06	3.23772e+06	4.81327e+06	5.76472e+06	4.18535e+06	7.01037e+06	3.43412e+06	3.93564e+06	6.82231e+06	5.14968e+06	4.67838e+06	4.83805e+06	1.75207e+07	1.26443e+07	8.03449e+06	3.55481e+06	7.13353e+06	4.63577e+06	8.72144e+06	1.04358e+07	5.41596e+06	5.94807e+06	4.16214e+06	6.16947e+06	1.51934e+07	1.09077e+07	5.00699e+06	8.58077e+06	4.02836e+06	4.0415e+06	6.14637e+06	4.58338e+06	2.40106e+06	1.03313e+07	8.33352e+06	4.8112e+06	7.45919e+06	6.83678e+06	6.30488e+06	5.64171e+06	0.117853
Allantoin	159.051	5.5784	20	HMDB0000462	534879	941261	496535	893168	803930	595436	589707	761613	1.43552e+06	784436	980354	605815	1.70941e+06	801769	804499	2.28517e+06	724071	589064	531580	952100	600210	2.9484e+06	1.5178e+06	579951	2.34058e+06	823524	862588	879341	522991	869727	921056	831722	1.18373e+06	3.65914e+06	1.11384e+06	3.58506e+06	1.07697e+06	1.07554e+06	949099	962383	0.0686941
Alpha-Linolenic acid	279.232	0.823024	87	HMDB0001388	8.35989e+06	7.21722e+06	1.39156e+07	1.20463e+07	1.09146e+07	2.57753e+07	6.69224e+06	1.46054e+07	7.05184e+06	1.56772e+07	8.0469e+06	1.00538e+07	1.21645e+07	3.52914e+07	2.30923e+07	1.08514e+07	1.87868e+07	9.58583e+06	2.37049e+07	8.52762e+06	6.41489e+06	7.64842e+06	6.4274e+06	1.4935e+07	1.61626e+07	2.00364e+07	1.07921e+07	1.45156e+07	1.27019e+07	1.20295e+07	1.25432e+07	1.7196e+07	1.07017e+07	1.24339e+07	1.09716e+07	1.73568e+07	1.54506e+07	1.37147e+07	1.22983e+07	1.29161e+07	0.100497
Anserine	241.13	12.2192	71	HMDB0000194	3.45467e+07	5.90798e+07	3.83759e+07	5.58426e+07	6.86501e+07	4.71297e+07	3.4665e+07	4.8839e+07	4.82819e+07	2.33005e+07	2.47544e+07	3.37943e+07	3.78983e+07	8.38019e+07	2.62894e+07	8.51995e+07	7.43192e+07	6.45525e+07	2.45644e+07	4.44622e+07	2.92998e+07	1.09246e+08	7.17445e+07	2.81764e+07	2.4385e+07	1.56956e+07	3.78204e+07	4.79442e+07	3.25578e+07	4.32889e+07	6.5806e+07	5.3155e+07	8.44571e+07	3.90088e+07	2.92146e+07	4.96101e+07	4.95323e+07	4.33544e+07	4.42454e+07	4.3937e+07	0.0633408
Arachidyl carnitine(C20:0)	456.405	2.37527	N/A	HMDB0006460	529177	440972	288602	781406	844175	588759	561251	702266	1.86691e+06	1.01101e+06	360658	326913	2.10258e+06	911097	3.25679e+06	446415	1.33209e+06	612753	373398	679748	1.23327e+06	4.71187e+06	761807	717393	1.29137e+06	889589	1.56568e+06	1.75948e+06	657784		976382	1.72107e+06	840005	2.62605e+06	2.17514e+06	432828	1.25866e+06	1.1247e+06	913212	848721	0.182743
Ascorbic acid/monodehydroascorbate	177.039	1.05219	N/A		1.91058e+06	2.03945e+06	3.02904e+06	2.22747e+06	2.34523e+06	2.68021e+06	1.50255e+06	2.16118e+06	2.31016e+06	1.59054e+06	2.66972e+06	1.80894e+06	2.03885e+06	3.48004e+06	1.97833e+06	2.19636e+06	2.33276e+06	2.70388e+06	1.12248e+06	2.78278e+06	2.00596e+06	1.63272e+06	2.63016e+06	1.84477e+06	1.46458e+06	2.12845e+06	1.79502e+06	1.72135e+06	1.48441e+06	2.18661e+06	2.28406e+06	2.22651e+06	2.72603e+06	1.86432e+06	1.7439e+06	2.36995e+06	2.22752e+06	1.97426e+06	1.83431e+06	1.96198e+06	0.0823427
Asn-Asn	247.104	9.19074	N/A	HMDB0028726	3.75718e+06	2.42922e+06	1.41228e+06	2.34672e+06	1.22131e+06	2.34048e+06	2.48305e+06	3.29941e+06	2.83151e+06	1.03534e+06	2.80562e+06	1.57494e+06	1.42627e+06	805000	1.94397e+06	1.99797e+06	442507	2.11859e+06	1.15193e+06	2.93712e+06	1.22878e+06	2.50136e+06	2.43559e+06	2.24328e+06	1.42033e+06	1.17365e+06	2.1056e+06	1.99175e+06	1.67457e+06	2.61079e+06	2.07959e+06	2.00401e+06	2.61787e+06	1.41997e+06	2.33448e+06	3.02429e+06	1.92404e+06	2.21687e+06	2.17374e+06	1.8619e+06	0.0867168
Asn-Asp	248.088	7.7504	N/A	HMDB0028727	7.19151e+06	6.9268e+06	8.35741e+06	7.45115e+06	6.85829e+06	8.17607e+06	6.83753e+06	7.78945e+06	7.13131e+06	6.75711e+06	6.92289e+06	6.55476e+06	6.97374e+06	7.13343e+06	7.31615e+06	8.3773e+06	7.30078e+06	7.28844e+06	7.06469e+06	7.25967e+06	6.69312e+06	7.2001e+06	6.64553e+06	7.61173e+06	7.05149e+06	6.58434e+06	6.31582e+06	7.85647e+06	7.01735e+06	6.60143e+06	7.62975e+06	7.2404e+06	6.52589e+06	5.9013e+06	7.07535e+06	6.78576e+06	8.14235e+06	6.91609e+06	7.23677e+06	6.51422e+06	0.0962022
Aspartic Acid	134.045	11.62	36	HMDB0000191	6.60055e+06	6.44644e+06	7.54452e+06	1.19671e+07	1.19947e+07	2.30977e+07	1.48391e+07	9.63625e+06	1.7564e+07	1.75749e+07	7.79454e+06	7.13376e+06	2.85107e+07	1.99242e+07	2.12191e+07	1.05575e+07	1.09859e+07	2.29453e+07	1.44114e+07	1.95665e+07	1.15577e+07	1.38075e+07	1.5184e+07	1.4465e+07	2.23905e+07	1.74595e+07	3.67462e+07	2.99217e+07	9.3349e+06	7.72635e+06	1.33265e+07	1.5589e+07	1.21587e+07	1.68557e+07	3.25306e+07	1.22382e+07	1.60108e+07	1.53405e+07	1.54358e+07	1.48006e+07	0.0321961
Asymmetric dimethylarginine	203.15	11.4352	100	HMDB0001539	2.87414e+08	4.687e+08	3.07084e+08	4.89618e+08	5.19762e+08	4.8043e+08	3.25218e+08	4.59045e+08	5.08778e+08	3.07937e+08	2.52349e+08	3.68077e+08	3.55412e+08	2.94422e+08	3.58833e+08	4.84263e+08	4.79349e+08	4.2272e+08	2.31538e+08	4.93376e+08	3.02932e+08	7.72615e+08	2.90212e+08	2.72895e+08	2.77295e+08	2.62733e+08	4.90496e+08	3.73263e+08	3.20942e+08	3.22968e+08	6.11427e+08	5.22458e+08	4.179e+08	4.22622e+08	4.13703e+08	4.62865e+08	4.50326e+08	4.05419e+08	3.81374e+08	3.6489e+08	0.0927614
Benzenebutanoic acid	165.091	0.793894	N/A	HMDB0000543	4.10601e+06	3.26131e+06	3.37314e+06	4.82825e+06	4.52885e+06	6.94098e+06	4.10466e+06	4.12237e+06	3.87545e+06	4.82186e+06	4.86404e+06	6.6079e+06	5.44403e+06	6.66893e+06	4.45366e+06	2.40592e+06	3.92943e+06	3.02404e+06	5.32187e+06	4.47985e+06	3.37608e+06	1.89725e+06	7.03548e+06	5.94936e+06	6.53761e+06	5.31035e+06	6.66809e+06	5.63896e+06	4.978e+06	6.56466e+06	4.52204e+06	5.0433e+06	5.75269e+06	4.66014e+06	4.77536e+06	5.03322e+06	5.64274e+06	4.60259e+06	5.21824e+06	5.617e+06	0.0921443
Benzylamine	108.081	1.02493	13	HMDB0033871	1.70473e+07	1.64882e+07	1.73288e+07	1.63473e+07	1.48328e+07	1.38783e+07	1.47662e+07	1.37321e+07	1.47609e+07	1.73319e+07	1.44253e+07	1.63098e+07	1.71027e+07	1.35388e+07	1.35097e+07	1.72167e+07	1.53107e+07	1.52187e+07	1.3904e+07	1.31495e+07	1.32732e+07	1.31823e+07	1.40916e+07	1.42326e+07	1.47976e+07	1.40882e+07	1.67491e+07	1.42784e+07	1.68997e+07	1.67029e+07	1.33768e+07	1.54983e+07	1.43714e+07	1.62947e+07	1.61569e+07	1.6674e+07	1.34705e+07	1.68576e+07	1.46681e+07	1.76141e+07	0.122504
Benzylideneacetone	147.08044	0.822888	N/A	HMDB0031617	2.14551e+06	2.45424e+06	2.13654e+06	1.92206e+06	2.98725e+06	2.61628e+06	3.16587e+06	2.68462e+06	2.09185e+06	3.07451e+06	4.05734e+06	3.68475e+06	4.53809e+06	3.92669e+06	4.31797e+06	1.43273e+06	4.24728e+06	2.81919e+06	2.36601e+06	1.15025e+06	2.42521e+06	1.33879e+06	1.51487e+06	1.72469e+06	3.47528e+06	3.74025e+06	2.76054e+06	4.01652e+06	4.70192e+06	1.1412e+06	1.27787e+06	4.15332e+06	3.33696e+06	3.30337e+06	3.95092e+06	3.0599e+06	3.40102e+06	3.46583e+06	2.11093e+06	1.73665e+06	0.330499
beta-Alanine	90.055	9.91	67	HMDB0000056	349912232	468600014	490936643	574952280	525462615	741752902	457007721	442682360	422526159	462909738	364515991	469374919	403880364	512496525	502584043	517196039	381496880	383761541	407483747	585610427	424722113	313441430	466529172	645886775	417851838	438625071	572377371	500829897	504887628	369182793	439459229	398139173	505942996	497610403	523916124	555182275	511428053	474509217	466022226	448964464	0.0554802
Betaine	118.086	8.38	71	HMDB0000043	29470163215	32192187892	34800088941	34545750458	38243085617	42008564891	30646554493	36559226311	29758106546	23889090492	32340174383	38694197694	24671794444	30282597294	28968508232	29522374996	25418226932	30204404423	24080544491	28721657292	36872700972	24761643773	24678971796	43327668319	24490481960	29462707420	29494489854	27494593611	34921895380	34399328680	31119401534	31533786636	36831231175	23467795935	28004264968	30572981593	33579593448	30769439765	31495259583	31872726227	0.0373227
Betaine aldehyde	102.091	9.25	76	HMDB0001252	28869593	73293183	28884241	61049932	100153198	45321659	35508095	37277489	47628864	21267504	20047774	17999450	32329753	16735544	28586018	107798549	129049115	54942246	13200229	46847640	42755051	82160189	53622095	24932824	14181969	11770047	19793077	15760460	55652474	34510084	74879721	61379317	49198224	41127921	17069100	26973274	47793006	43656077	47158023	42792361	0.054977
Bicine	164.092	10.4162	46	HMDB0011727	7.54087e+06	1.01617e+07	8.75909e+06	1.327e+07	1.60373e+07	9.37998e+06	1.22572e+07	1.25203e+07	1.72637e+07	4.27569e+06	6.57687e+06	7.96068e+06	9.6585e+06	7.40496e+06	6.36647e+06	1.35094e+07	1.06224e+07	1.43374e+07	6.13396e+06	1.21402e+07	9.65885e+06	1.88369e+07	9.54241e+06	7.41878e+06	9.54403e+06	8.72258e+06	1.17833e+07	1.54909e+07	1.11387e+07	1.09192e+07	1.59616e+07	1.13022e+07	1.00413e+07	1.04985e+07	1.47966e+07	1.263e+07	1.11042e+07	1.07536e+07	1.05406e+07	1.07389e+07	0.0217311
Bilirubin	585.271	0.847484	82	HMDB0000054	2.05509e+08	1.47375e+08	1.18941e+08	9.56737e+07	3.47313e+08	1.11765e+08	1.77979e+08	5.97422e+08	1.62575e+08	7.5256e+07	4.20676e+07	6.97518e+07	9.20319e+07	7.91077e+07	8.09801e+07	5.89411e+08	9.97476e+07	2.35545e+08	1.36115e+08	1.53624e+08	1.7912e+08	4.16458e+08	2.47934e+08	1.21689e+08	5.93565e+07	7.43589e+07	6.49321e+07	2.27177e+08	1.71181e+08	1.64807e+08	3.94561e+08	7.01854e+08	2.17072e+08	1.24071e+08	1.32671e+08	2.72218e+08	1.93761e+08	1.93533e+08	2.00149e+08	1.90697e+08	0.0205301
Biotin	245.09544	3.07	N/A	HMDB0000030	1870470	2915075	1387102	2570222	2144296	3250897	2351788	2377095	2246420	1825285	1934908	2345931	1825068	1844013	1929820	2583289	2675678	2683768	1472107	1475371	1487230	3560703	2635999	2295303	1321762	1317776	1710700	1953302	1890708	2033329	2303853	3280326	3182801	2602118	1880073	4449331	2481101	2183514	2202671	2130707	0.0699587
Butyrylcarnitine	232.154	6.05045	61	HMDB0002013	7.30089e+07	1.55374e+08	6.01322e+07	1.51793e+08	3.11825e+08	1.26998e+08	1.00496e+08	7.62012e+07	1.11706e+08	5.91879e+07	3.94199e+07	7.90073e+07	7.65496e+07	8.23341e+07	8.75519e+07	2.83474e+08	2.84631e+08	1.71298e+08	3.02648e+07	9.97046e+07	7.1328e+07	3.24062e+08	1.5252e+08	6.41365e+07	4.89637e+07	3.93801e+07	4.87155e+07	3.87464e+07	1.13256e+08	2.93997e+07	1.14402e+08	1.04086e+08	1.7998e+08	1.21972e+08	5.26486e+07	6.41524e+07	1.28038e+08	1.07145e+08	9.94656e+07	9.05799e+07	0.150418
C18:4-OH carnitine	436.306	1.85743	N/A		4.14607e+07	4.19425e+07	4.76878e+07	4.50234e+07	4.25862e+07	4.48002e+07	4.34279e+07	4.51534e+07	3.8326e+07	4.15638e+07	4.41244e+07	4.54075e+07	4.35419e+07	4.47944e+07	3.78822e+07	3.87072e+07	3.84465e+07	4.19844e+07	4.09198e+07	4.04259e+07	3.96234e+07	3.52888e+07	4.5073e+07	4.21583e+07	3.92993e+07	4.11247e+07	4.17923e+07	3.95882e+07	4.15443e+07	4.65511e+07	3.7575e+07	3.68478e+07	4.57167e+07	3.83661e+07	3.69657e+07	4.46664e+07	4.14106e+07	4.12567e+07	4.36856e+07	4.29867e+07	0.0281679
Cadaverine	103.123	11.2216	23	HMDB0002322	2.72148e+08	2.655e+08	2.8989e+08	2.8283e+08	2.61367e+08	3.10276e+08	2.81565e+08	2.66884e+08	2.71034e+08	2.6528e+08	2.72465e+08	2.41256e+08	2.63208e+08	2.94646e+08	2.72075e+08	2.75606e+08	2.61158e+08	2.75133e+08	2.64162e+08	2.69227e+08	2.64913e+08	2.64187e+08	2.6388e+08	2.88739e+08	2.576e+08	2.64793e+08	2.74586e+08	2.77048e+08	2.69954e+08	2.77182e+08	2.78354e+08	2.73956e+08	2.52611e+08	2.67691e+08	2.79464e+08	2.85008e+08	2.93572e+08	2.69168e+08	2.71243e+08	2.60715e+08	0.0512466
Calcidiol/7a-Hydroxy-cholestene-3-one	401.341	0.850949	N/A	HMDB0003550/HMDB0001993	1.74186e+06	4.32344e+06	6.40377e+06	1.87842e+07	5.68623e+06	2.24558e+07	3.70321e+06	7.60646e+06	1.77098e+07	2.79439e+07	9.93423e+06	5.35313e+06	2.44269e+07	7.01374e+07	2.68078e+07	834040	3.34795e+07	4.42107e+06	2.421e+07	1.17369e+07	5.38268e+06	3.00369e+06	7.93804e+06	2.31799e+07	2.28591e+07	2.9148e+07	3.74774e+07	2.11987e+07	5.57223e+06	5.77009e+06	1.14133e+07	7.98079e+06	4.28222e+06	1.66641e+07	1.04454e+07	9.48988e+06	1.11106e+07	1.14236e+07	1.20497e+07	1.20923e+07	0.0412795
Caproylcholine	202.18016	5.95019	N/A	HMDB0013224	1.34602e+07	2.04624e+07	2.09627e+07	1.70194e+07	1.98957e+07	1.36719e+07	2.22889e+07	2.58316e+07	1.54455e+07	1.29829e+07	8.44015e+06	1.35716e+07	2.24927e+07	3.13073e+07	1.64773e+07	6.52418e+07	3.86179e+07	1.63138e+07	1.83534e+07	1.84036e+07	1.50612e+07	1.6441e+07	2.06335e+07	1.52289e+07	2.69149e+07	1.05579e+08	2.31568e+07	1.30973e+07	9.93275e+06	2.8111e+07	4.33071e+07	8.93954e+06	2.62118e+07	6.76336e+06	1.74963e+07	1.42077e+07	2.4556e+07	2.19374e+07	2.15524e+07	2.09458e+07	0.0715552
Capryloylglycine	202.14377	5.91	N/A	HMDB0000832	7856049	988866	6071780	2502205	1124974	4348018	1967628	11043783	1542582	3108030	1228204	245356	601572	798473	221179	717369	853570	2791590	368164	330012	436342	18836578	805052	249805	3722086	421962	1077299	592179	2229818	1716780	2946711	2438956	1767218	8865354	911999	2017725	3532578	3231668	3035458	3220687	0.0632013
Carnosine	227.114	12.6409	100	HMDB0000033	1.11421e+08	1.38518e+08	1.0977e+08	1.02112e+08	8.48829e+07	1.4993e+08	9.67893e+07	1.39459e+08	9.97583e+07	1.00315e+08	7.29043e+07	1.34709e+08	8.74356e+07	2.05733e+08	7.98913e+07	1.24819e+08	1.07527e+08	1.29219e+08	6.13767e+07	8.11789e+07	6.0159e+07	1.96008e+08	1.45761e+08	1.24157e+08	9.4193e+07	7.86134e+07	1.82413e+08	1.16728e+08	9.85979e+07	9.38151e+07	1.25509e+08	1.26004e+08	1.61578e+08	1.43394e+08	8.89764e+07	1.61638e+08	1.23916e+08	1.13411e+08	1.10015e+08	1.1241e+08	0.0535272
Chenodeoxycholic acid glycine conjugate	450.321	1.29	80	HMDB0000637	1175584	1460901	1829420	1365844	1276510	1129824	1246625	1313439	1789422	1364598	1304861	1294754	1282289	1428971	1588528	1612703	1731550	1057970	1417314	1132164	1096723	1336646	1437795	801366	1626876	1551266	1517392	1564433	1331807	1136849	1295422	1262136	1307684	1288351	1468237	1065386	1340497	1197154	1395530	1125890	0.0986396
Cholesterol-H2O	369.352	0.832065	97	HMDB0000067	1.8139e+07	2.49257e+07	2.26627e+07	2.33762e+07	1.37431e+07	2.76115e+07	1.95566e+07	1.65634e+07	1.72895e+07	1.86555e+07	2.29819e+07	2.73968e+07	3.05587e+07	3.87622e+07	1.98293e+07	2.02328e+07	2.78559e+07	3.2474e+07	2.4864e+07	1.77292e+07	1.58765e+07	1.23745e+07	1.89169e+07	3.07413e+07	3.05647e+07	3.58359e+07	3.03758e+07	2.59823e+07	1.98097e+07	1.1889e+07	1.98408e+07	1.84083e+07	2.62184e+07	2.4636e+07	2.20618e+07	3.27391e+07	2.31897e+07	2.06728e+07	2.39528e+07	2.27943e+07	0.0620069
Cholic acid	409.295	1.64	N/A	HMDB0000619	N/F	N/F	1466294	N/F	1058782	815605	N/F	1948339	132436	214064	N/F	7281925	N/F	728350	2719321	2214316	1421049	N/F	2061322	2375652	N/F	N/F	180845	643183	132051	202622	467573	588766	1468442	N/F	339123	372491	559355	301676	217419	N/F	611804	644669	603599	479205	0.12416
Choline	104.107	5.08098	75	HMDB0000097	7.74442e+09	7.57873e+09	7.25011e+09	9.2354e+09	1.09515e+10	1.15162e+10	9.57225e+09	9.85785e+09	1.21288e+10	1.18965e+10	7.82799e+09	7.07643e+09	1.50249e+10	1.18278e+10	1.45884e+10	7.72423e+09	1.19098e+10	1.15628e+10	8.77981e+09	1.00558e+10	1.18498e+10	1.19645e+10	9.7731e+09	1.14314e+10	1.23572e+10	1.05539e+10	1.74103e+10	1.6829e+10	7.3984e+09	8.00874e+09	9.99292e+09	1.20122e+10	9.51964e+09	1.28772e+10	1.35406e+10	8.81865e+09	1.1287e+10	1.10929e+10	1.09575e+10	1.08223e+10	0.0179666
Cinnamoylglycine	206.08117	1.48	N/A	HMDB0011621	265661	1089380	441760	1049766	551666	1464196	1853918	314435	140849	204085	747245	1462327	N/F	101084	137201	560386	560314	920607	96756	312580	786568	271732	964978	692692	N/F	220896	349015	120527	388169	4509580	199175	711583	3262630	368883	N/F	2798482	541065	729670	738948	682529	0.135789
cis-5-Tetradecenoylcarnitine	370.295	2.77	98	HMDB0002014	48551167	52109038	12057877	43005573	67818274	35442012	41742043	62062773	69411113	15721675	10607638	8175981	25421811	11578543	40949210	145650249	31464153	77301963	7508115	33857724	39288570	425574591	69567131	20655445	10996592	8000552	18376039	37805145	45234416	6201699	65726517	291733043	44098664	32228380	33250017	25669323	72514756	59370167	50613236	41848144	0.233233
Citrulline	176.103	11.1177	89	HMDB0000904	1.03355e+08	1.2775e+08	1.5711e+08	2.16382e+08	1.79011e+08	2.60038e+08	1.01174e+08	1.62432e+08	1.19286e+08	1.27069e+08	2.51743e+08	1.74818e+08	1.31409e+08	1.25238e+08	1.18658e+08	1.17595e+08	8.79399e+07	1.31048e+08	1.10685e+08	1.43771e+08	2.08575e+08	1.3378e+08	1.38521e+08	1.97433e+08	1.48572e+08	1.07207e+08	1.02881e+08	1.06159e+08	1.79143e+08	2.2615e+08	1.70439e+08	1.7434e+08	1.81446e+08	1.2508e+08	1.48329e+08	1.67518e+08	1.59209e+08	1.52197e+08	1.51079e+08	1.47855e+08	0.031355
CMP-2-keto-3-deoxy-D-glycero-D-galacto-nononate	572.112	10.77	N/A		368605	422796	411242	441183	342374	401086	375760	411057	248541	324059	162690	N/F	363707	504813	464168	N/F	212386	315483	235382	419631	436196	267810	246443	534996	289101	201223	247946	422523	314760	450420	590025	343464	396169	222064	397849	598964	404642	548747	406407	387324	0.172031
cortisol	363.217	0.9	na	HMDB0000063	1153629	1703522	245260	344119	2933081	5419752	2707473	1988186	N/F	369306	2201464	1349859	149274	N/F	663009	1931102	138690	1473909	N/F	440722	152099	963475	863061	2664666	209619	N/F	N/F	444352	N/F	3749525	352063	2387579	5767097	270978	618814	4708663	2014347	2091556	1240885	1956052	0.215704
Creatine	132.077	9.90971	80	HMDB0000064	7.94287e+09	1.00936e+10	9.85465e+09	9.55562e+09	1.16453e+10	1.0631e+10	9.25405e+09	1.01499e+10	7.48439e+09	6.37114e+09	8.14054e+09	8.2951e+09	5.03715e+09	8.00363e+09	7.19163e+09	1.09365e+10	8.58669e+09	9.98857e+09	6.10226e+09	7.76442e+09	8.93205e+09	9.51777e+09	1.03212e+10	1.01253e+10	7.68313e+09	4.54099e+09	4.82218e+09	4.73472e+09	8.84893e+09	9.48407e+09	1.00378e+10	8.89512e+09	1.03931e+10	7.05145e+09	7.92574e+09	1.10993e+10	9.54302e+09	8.73507e+09	8.48846e+09	8.39791e+09	0.0592783
Creatinine	114.066	5.25713	80	HMDB0000562	1.79966e+10	2.13743e+10	1.8623e+10	1.99185e+10	2.15834e+10	2.1994e+10	1.90863e+10	2.0496e+10	2.04182e+10	1.63174e+10	1.77026e+10	1.82943e+10	1.6193e+10	1.82853e+10	1.46736e+10	2.04503e+10	1.91042e+10	1.90479e+10	1.53673e+10	1.87818e+10	1.58739e+10	2.17785e+10	2.09786e+10	1.7449e+10	1.39354e+10	1.5218e+10	1.57137e+10	1.64966e+10	1.68547e+10	2.04051e+10	2.0064e+10	1.97246e+10	2.31411e+10	1.83806e+10	1.74038e+10	2.41039e+10	1.98044e+10	1.83059e+10	1.86847e+10	1.85057e+10	0.0356376
Cytarabine (low)	244.093	7.80511	21	HMDB0015122	4.46609e+06	5.8172e+06	4.6741e+06	5.89575e+06	6.337e+06	9.94145e+06	5.75167e+06	5.16647e+06	9.3189e+06	1.13347e+07	4.69641e+06	4.32146e+06	1.47608e+07	1.08782e+07	1.19233e+07	4.38898e+06	4.30009e+06	6.72103e+06	7.53532e+06	6.854e+06	6.36146e+06	7.36009e+06	8.20112e+06	9.08424e+06	9.17727e+06	8.575e+06	1.17086e+07	1.32243e+07	4.73266e+06	6.58899e+06	6.70236e+06	7.65902e+06	7.83571e+06	9.20425e+06	1.52288e+07	8.15843e+06	8.85003e+06	7.69191e+06	7.55994e+06	7.46229e+06	0.081892
Cytosine	112.051	6.61	50	HMDB0000630	97837164	118282630	119886042	129387347	123962885	138988191	64026538	96351345	111013335	101888338	70106485	136899643	118525849	111416437	124943699	34616410	109731550	83403907	85263259	108707820	84818125	103427013	99373198	120064985	95964882	91548278	128014240	97992784	100355390	81933279	118572955	100291857	111237819	105391637	110517879	111290220	110854327	104347602	103448425	103070197	0.0346732
Dantron	241.05	9.2	N/A	HMDB0029752	39571	180638	325151	73399	N/F	105231	161474	336628	100022	539042	56424	320846	599517	472148	122527	66340	309019	N/F	469740	347724	112764	244073	136452	681110	840417	154157	720222	545600	220338	61034	N/F	56871	128244	534509	445145	148606	448380	423911	312479	264539	0.242942
Decanoylcarnitine	316.248	3.2035	67	HMDB0000651	1.75358e+07	2.89004e+07	6.66464e+06	2.20446e+07	3.86517e+07	1.78704e+07	1.94261e+07	1.88446e+07	2.83129e+07	9.89234e+06	6.92998e+06	5.64346e+06	1.35951e+07	6.79966e+06	2.30197e+07	8.06568e+07	2.03844e+07	5.38649e+07	5.03433e+06	1.56249e+07	1.7661e+07	1.04034e+08	3.76573e+07	1.30878e+07	5.64328e+06	4.85961e+06	1.37448e+07	2.43744e+07	1.69163e+07	5.1316e+06	2.67604e+07	5.35585e+07	3.22159e+07	1.74724e+07	1.9818e+07	1.65654e+07	2.96459e+07	2.37488e+07	2.15903e+07	1.85117e+07	0.201123
Decenoylcarnitine(C10:1)	314.233	3.29	93		9847098	22366052	5354886	20415523	23325051	13726090	15918649	12951852	19474944	8449747	4870661	5061400	15394094	8132680	21722692	59194731	26681311	35541017	4424141	11240250	12060076	43096065	26502003	10289924	6102270	4923923	11449886	29422002	12919500	3071123	15878404	26761324	20958870	18053043	17669793	10247009	23580559	17213630	14509723	12347270	0.287983
Demethylated antipyrine	175.087	1.05	18	HMDB0006240	2409891	3096383	4787239	2285881	3503908	7693491	3705417	6256544	1133068	2973645	3019425	2407917	1161791	3548132	3100007	2646666	1959445	3036187	2722708	2005595	791547	803837	4985443	3005809	786028	2691723	2824817	3253724	2763910	2161697	1958584	2974520	4606072	4600761	2028690	3568940	3481689	2569369	2838649	2847502	0.131915
deoxycarnitine	146.118	9.11047	50	HMDB0006831	7.93067e+08	1.93239e+09	1.17783e+09	1.74413e+09	4.01256e+09	1.62984e+09	1.14028e+09	1.81714e+09	1.49341e+09	1.00311e+09	7.54786e+08	9.62288e+08	1.40826e+09	1.1672e+09	1.09688e+09	5.5086e+09	5.27307e+09	1.89898e+09	5.91013e+08	1.88191e+09	1.18548e+09	1.95052e+09	1.059e+09	9.5965e+08	8.92952e+08	8.74926e+08	7.78115e+08	1.0798e+09	2.27242e+09	1.15101e+09	1.97236e+09	2.20989e+09	1.92598e+09	2.12878e+09	9.64225e+08	1.36437e+09	1.78923e+09	1.55851e+09	1.54928e+09	1.52913e+09	0.0761967
Deoxyinosine	253.093	3.53	N/A	HMDB0000071	3732091	1714212	1781723	1663416	2077029	883460	2113693	2668756	3685781	1463450	1759918	2271017	2115563	1133042	3297641	1675392	1562541	3081432	1789910	621137	1528546	4520027	3138835	2071235	1480748	1213979	4163969	2445296	1663397	1760505	2903318	2981476	2680248	2539799	2250657	2601126	2223073	2084119	2068550	2172899	0.034362
Deoxyuridine monophosphate	309.048	9.23	N/A	HMDB0001409	2444350	853898	2808228	1980184	2076766	2736220	2757774	3571751	3487985	4187340	1583033	1335408	5815190	3832904	4796695	2208513	2544884	3175814	2520612	1452285	3494249	3980777	3160578	2206755	3828818	3033471	4938488	5095805	2278273	1889857	3027947	3166032	2409408	3515968	3169017	2839583	3844537	2638676	3245296	3047372	0.15714
Desaminotyrosine	167.07	5.67923	N/A	HMDB0002199	1.8228e+06	2.44325e+06	1.80539e+06	2.04812e+06	2.2107e+06	2.70099e+06	2.16815e+06	2.46594e+06	1.51759e+06	1.3543e+06	2.15839e+06	2.07401e+06	1.6602e+06	1.21108e+06	1.62082e+06	2.23673e+06	1.49235e+06	1.88585e+06	1.21012e+06	1.57917e+06	1.69987e+06	2.10609e+06	2.2242e+06	2.42757e+06	1.24833e+06	1.06043e+06	1.22456e+06	1.6382e+06	1.64518e+06	2.59367e+06	2.14526e+06	2.3441e+06	2.70635e+06	1.35795e+06	1.86399e+06	3.59463e+06	1.95907e+06	2.12943e+06	1.96015e+06	1.85668e+06	0.0571828
D-Glutamylglycine	205.0819	12.04	66		981752	1900883	2214730	1906994	1894242	2546343	951260	1845564	2910727	2735135	1376664	2445406	2708295	4077120	2630999	680838	2192698	783583	4588242	2704648	2155271	2247651	565302	3415606	1914333	3917357	3809530	2085923	2760821	1799041	3362495	2013631	1352184	3453598	2525252	1824485	2534127	2389503	2327411	2517914	0.0410392
Diaminopimelic acid	191.10263	10.792	33	HMDB0001370	1.89203e+06	5.4536e+06	2.34299e+06	2.79956e+06	1.80324e+06	2.83541e+06	2.14148e+06	2.39382e+06	3.98855e+06	1.58111e+06	1.46627e+06	3.04304e+06	4.85726e+06	4.06561e+06	3.31854e+06	2.37993e+06	5.80806e+06	1.50677e+06	2.10752e+06	3.49332e+06	2.67819e+06	4.00334e+06	2.43265e+06	1.89825e+06	2.97876e+06	2.16554e+06	4.97501e+06	3.51207e+06	3.09944e+06	2.17014e+06	3.64824e+06	2.20391e+06	3.21215e+06	2.85207e+06	4.19516e+06	4.22159e+06	3.17626e+06	3.038e+06	3.08943e+06	2.92181e+06	0.0347857
diethanolamine	106.086	8.28	80	HMDB0004437	5833706762	6316718320	6495172450	6133252112	6133055740	6568056747	5849580141	6055788738	5749342698	5579355027	5921943509	5694642443	5777007557	6678771051	5671038445	5866059884	5740368615	5787875007	5662924278	5675242917	5948644798	5567635112	5649933659	6424786634	5530644309	5973373071	5950893462	6186301351	6107078115	6018183362	6371998098	5945864764	5974317315	5586687582	6294758886	6179307314	7064283041	5956255537	5884734726	6057709390	0.0887062
Dimethylbenzimidazole	147.092	3.64	25	HMDB0003701	3799769	910728	1501048	84427488	6043431	1317356	1466115	1982954	1267270	1981507	1156828	365102	363528	204568	1210957	716319	258071	32077153	744888	1933755	197909	1262156	1047022	775932	622209	1420295	948196	649221	914369	1216873	1247704	5333735	451920	1024839	1963963	1729958	4362931	4504115	4054768	4540801	0.0506194
Dimethylglycine	104.071	9.19	59	HMDB0000092	58050394	102348371	63019002	104745333	107371028	72391941	64815253	66726883	60753464	32605896	58736606	91163185	41840732	52008368	44387207	103783229	72885583	91451542	37535852	57325211	82419533	59844687	69722465	56104945	46622006	34064265	38075493	39443638	59761664	78314486	72474078	54461590	70272529	44685089	46429102	88561645	66729211	61001273	60385198	59505107	0.0528888
Dimethylurea	89.0709	1.46	38	HMDB0029198	4345862	3222280	3165623	3500352	3373031	9786203	2484268	4679037	4048307	4244176	3369648	3621918	3312495	4766714	4141918	4312065	4158803	3529334	5309832	2876564	2623512	3972501	2741089	3751648	4052222	3831725	5621016	4358995	4702585	3451301	4845532	2455441	3431317	3424224	4353177	3146968	4744643	4074409	3043175	3532313	0.189911
D-lactose	343.123	11.3206	83	HMDB0041627	1.19774e+07	2.13487e+07	6.40853e+06	1.12007e+07	7.16227e+06	1.50545e+07	1.16689e+07	6.88784e+06	5.90131e+06	3.69199e+06	6.96911e+06	4.35008e+07	6.04536e+06	4.07872e+06	5.21339e+06	1.04609e+07	6.99985e+06	6.79902e+06	3.32309e+06	9.65026e+06	2.88629e+06	8.8227e+06	5.09226e+06	3.35504e+06	3.85033e+06	3.65769e+06	6.84456e+06	5.73649e+06	1.15733e+07	5.33751e+06	9.24028e+06	1.1777e+07	3.42718e+07	5.01554e+06	5.28205e+06	8.24696e+06	1.02048e+07	1.01816e+07	9.72406e+06	9.35626e+06	0.041145
DL-Homocysteine	136.043	9.20915	32	HMDB0000742	4.38825e+06	5.43879e+06	4.15158e+06	3.83658e+06	3.98217e+06	5.1068e+06	4.36444e+06	4.48873e+06	5.85272e+06	4.0079e+06	3.01872e+06	3.10927e+06	6.30745e+06	5.84158e+06	3.31929e+06	3.2754e+06	2.13608e+06	5.517e+06	4.70999e+06	3.56993e+06	3.54404e+06	2.97557e+06	2.86168e+06	5.53407e+06	4.31735e+06	3.6624e+06	6.45774e+06	5.70737e+06	2.93684e+06	4.72526e+06	5.46886e+06	5.55734e+06	4.13995e+06	4.7768e+06	6.66913e+06	4.81184e+06	4.72863e+06	4.53615e+06	4.65658e+06	4.55566e+06	0.0194866
DL-Stearoylcarnitine	428.373	2.48751	87	HMDB0000848	1.80026e+07	1.54905e+07	6.1125e+06	1.26563e+07	1.54444e+07	1.22504e+07	1.34553e+07	2.90094e+07	3.05043e+07	1.28719e+07	7.84406e+06	5.9039e+06	1.7677e+07	1.02227e+07	2.33114e+07	2.09111e+07	1.47173e+07	1.44392e+07	5.92256e+06	1.31365e+07	1.92489e+07	1.46528e+08	1.65185e+07	1.47518e+07	1.03239e+07	6.70995e+06	1.89584e+07	2.43068e+07	1.42876e+07	4.4639e+06	2.23962e+07	6.25382e+07	1.59688e+07	3.09345e+07	2.32376e+07	1.46367e+07	2.47584e+07	2.05262e+07	1.86392e+07	1.57939e+07	0.188732
Eicosanoyl-EA (low)	356.352	2.21264	88		2.16076e+07	2.48551e+07	2.47702e+07	2.24109e+07	2.15045e+07	2.69864e+07	2.12704e+07	2.71285e+07	2.77148e+07	2.33805e+07	2.89792e+07	2.4422e+07	2.56553e+07	2.70611e+07	2.31034e+07	2.17936e+07	2.60287e+07	2.15514e+07	2.27648e+07	2.20899e+07	2.17833e+07	2.48774e+07	2.27334e+07	2.8811e+07	2.4464e+07	2.43898e+07	2.24773e+07	2.43423e+07	2.26192e+07	2.45388e+07	2.47038e+07	2.25968e+07	2.23132e+07	1.9982e+07	2.08458e+07	2.32589e+07	3.01949e+07	2.54246e+07	2.38473e+07	2.18615e+07	0.14032
Eicosapentaenoic acid	303.23186	0.96	N/A	HMDB0001999	400697	204275	302088	N/F	429668	681448	398212	354639	212304	519950	75905	407628	576563	833573	361212	280624	102395	405356	522391	162025	N/F	N/F	627685	377780	493508	397147	449169	274273	399198	398829	N/F	530918	332475	356624	452310	150697	538402	386957	332924	378504	0.218345
Elaidic carnitine	426.358	2.50742	96	HMDB0006464	4.71451e+07	4.38065e+07	1.62403e+07	3.75145e+07	4.08575e+07	3.83149e+07	3.50293e+07	7.7216e+07	8.89901e+07	2.78349e+07	1.26882e+07	1.29094e+07	3.55552e+07	2.03787e+07	6.32149e+07	7.17764e+07	3.75191e+07	4.49943e+07	1.6007e+07	3.73702e+07	4.8011e+07	4.89012e+08	6.34027e+07	3.05493e+07	1.86029e+07	1.19691e+07	3.78404e+07	6.59991e+07	3.41749e+07	1.04789e+07	6.10563e+07	2.38075e+08	4.46846e+07	5.34996e+07	5.78126e+07	3.04108e+07	7.29953e+07	5.93673e+07	5.2686e+07	4.51243e+07	0.205602
Epinephrine	184.097	2.4	30	HMDB0000068	3495356	3807741	3010988	3221468	3436187	4674743	2794703	3014779	4394317	4032407	4014069	4985115	4833230	4777531	5656752	3369420	2282117	2810135	2790998	4983430	3360081	3396208	3906916	4781974	2744127	3488322	3462753	3820828	3182789	3940510	3845181	3057290	4941733	3458348	4687982	3948090	3883362	3608276	3595384	3633193	0.0370767
Ergothioneine	230.096	9.60776	57	HMDB0003045	8.9637e+07	5.59505e+07	4.53114e+07	4.90884e+07	7.60498e+07	8.26957e+07	4.734e+07	7.37858e+07	5.86448e+07	3.7085e+07	5.27966e+07	4.4599e+07	3.4352e+07	4.40211e+07	3.12192e+07	1.27915e+08	6.74393e+07	3.07947e+07	3.53715e+07	6.93675e+07	4.99193e+07	8.74251e+07	5.20279e+07	5.71404e+07	2.4908e+07	2.94145e+07	4.11271e+07	3.10027e+07	5.90172e+07	5.09749e+07	5.6417e+07	9.97888e+07	1.12049e+08	4.03057e+07	3.36613e+07	7.30941e+07	5.93891e+07	5.43186e+07	5.32596e+07	5.48391e+07	0.0487995
Estradiol	273.18491	1.85	na	HMDB0000151	2198279	1908020	1994840	1870768	1859132	1991669	1959484	2084041	1987176	1766277	1938271	1980763	1912600	2056449	2124959	1968285	2028338	1844633	1680701	1715711	1824291	1820240	1805441	1672570	2035992	1942684	1838289	1770886	1806235	2056205	1627423	1780962	2019235	1765605	1804076	1920221	2108701	1760931	1888283	1840775	0.0783979
Estrone glucuronide	447.201	8.21	N/A	HMDB0004483	273904	N/F	655150	565296	794907	579864	689696	1248538	1656902	1318598	385008	820469	1998166	1633083	2312219	92304	1167394	2183768	689150	461504	824201	2418437	1072865	252205	2739175	738676	1849342	1764278	1141277	293445	1291442	1382650	89938	2818136	1143171	290173	1205185	1065624	1395477	1632576	0.185523
Gamma-glutamyl-Glutamate	275.11119	6.53	na		85141930	44623	100019545	259565	170853	216869482	78887019	112554187	51709	4271063	154329808	52025845	851154	2946674	3007596	100344073	654053	18917413	158148	200776599	121643	241961	94651027	88444514	437597	223785	1677367	2971481	30382	105508823	82965	52782709	103792615	860556	5184517	74598350	43386919	40053440	37725298	39529368	0.0588156
Gamma-linolenyl carnitine; Alpha-linolenyl carnitine	422.326	2.58	67	HMDB0006318	1242438	1026296	288273	1003754	1585120	1241738	989787	1874472	3034315	1211591	307788	244381	2124215	1457814	2775598	3198941	2174986	1660226	768127	1220529	1080587	11784638	1510166	835494	629697	557786	1253053	2170495	1463254	310906	1486875	6757056	1520145	2721226	1767892	851927	2197939	1904431	1666856	1520686	0.162458
Glu-Lys	276.1554	13.6283	N/A	HMDB0004207	1.39494e+06	2.35275e+06	1.11618e+06	1.34421e+06	2.5556e+06	1.81215e+06	1.21072e+06	1.90364e+06	2.76219e+06	1.29794e+06	1.33907e+06	1.26312e+06	3.32664e+06	2.93268e+06	1.66429e+06	1.38641e+06	1.86917e+06	1.85223e+06	2.49365e+06	2.35094e+06	2.79915e+06	3.05259e+06	1.10797e+06	1.47192e+06	2.58649e+06	2.01146e+06	2.27904e+06	1.69777e+06	1.34176e+06	1.8953e+06	3.1651e+06	2.01922e+06	1.48356e+06	3.88413e+06	1.57311e+06	1.88622e+06	1.94906e+06	1.97589e+06	1.97402e+06	1.90921e+06	0.0159154
Glu-Met	279.10092	7.35	N/A	HMDB0028825	1752724	1730171	1747014	1705106	1484762	1681125	1449281	1558001	1342196	1706230	830182	1776280	2017763	1522448	1592699	1822403	912245	1653165	1594028	1733202	1766128	1763985	1813243	1544602	1621451	1844252	913070	1765922	1017180	1822285	1597740	1614968	1783077	1690026	1759214	1392744	1832151	1805708	1879548	1593121	0.0712991
Gly-Asp	191.066	12.23	N/A	HMDB0028837	906950	1497822	215789	873452	1029455	1494095	1157776	1407206	771814	1078508	1090273	891977	303068	960792	917422	935066	1107745	1175387	796100	1152764	386826	1083034	735174	1000772	370360	809216	1170448	365733	623433	1220559	1091323	1202828	1143891	1024487	1175821	1712804	1159202	1177925	1020350	645722	0.246735
glycerol 2-phosphate	173.02095	11.32	N/A	HMDB0002520	N/F	N/F	N/F	173263	392193	341437	N/F	343573	265229	869676	N/F	113788	581844	978171	1209418	N/F	150778	N/F	126399	N/F	209946	N/F	326547	N/F	276339	146741	2798903	2411780	N/F	374626	151242	141514	N/F	267281	1255857	N/F	423613	386916	401619	485453	0.102275
Glycerophosphocholine	258.11	10.93	70	HMDB0000086	2381191783	2537771441	1811240911	4046044501	6530682274	8338435017	1678995351	6311486679	8184947892	7012236696	6634669955	2734467102	5873752565	4532655378	5729603467	753812545	4789766263	1850030332	9063837506	4811389900	4867656706	5419063052	5070196988	3358145790	3717662743	4915367991	8963851470	5759625772	2731432324	15928384184	9710566098	10100409313	2536657893	3866958627	6080575906	9812947581	3762298518	5551406646	6840743173	8303124817	0.315546
Glycerylphosphorylethanolamine	216.063	11.23	35	HMDB0000114	2641497	2259311	2770769	2951610	4791220	6214116	2059141	5115340	4619725	4380421	3183626	4316050	5991897	2737939	3372373	1479073	1039034	1532988	4334890	2878359	3323014	4178527	3410454	2421067	3306138	3728774	3334340	1498613	2513379	7115145	3926289	7227161	4082948	3375237	3028392	4523833	3040399	4043660	3949259	4335909	0.145582
Glycine	76.0393	10.3381	67	HMDB0000123	3.1528e+07	3.49142e+07	3.91271e+07	5.20934e+07	3.29611e+07	7.2916e+07	3.00398e+07	3.68613e+07	4.98889e+07	6.1203e+07	2.68222e+07	4.21489e+07	5.11823e+07	9.75628e+07	6.71689e+07	2.4535e+07	4.59429e+07	2.43617e+07	6.79828e+07	4.98247e+07	4.47683e+07	3.66929e+07	2.0272e+07	6.59576e+07	3.91912e+07	6.7667e+07	7.26032e+07	5.89998e+07	4.43555e+07	3.91574e+07	4.7538e+07	5.24776e+07	3.35959e+07	5.29345e+07	6.34282e+07	4.38174e+07	4.77568e+07	4.89205e+07	4.83601e+07	4.70986e+07	0.0163223
Glycocholic acid	466.316	6.5847	64	HMDB0000138	1.82172e+06	2.08037e+06	2.06459e+07	1.83937e+06	2.83338e+07	1.23073e+07	1.34725e+07	1.79324e+07	4.30555e+06	6.30933e+06	4.03867e+06	8.27698e+07	8.38526e+06	3.00641e+07	9.41794e+06	2.28252e+06	1.08603e+07	665767	4.97791e+07	3.52051e+07	1.3211e+06	628242	917419	1.47324e+07	2.3141e+07	7.71729e+06	4.00122e+06	1.30882e+07	1.57958e+07	1.39616e+06	4.30365e+06	6.26956e+07	9.9255e+06	5.91038e+06	6.7912e+06	478356	1.40222e+07	1.29682e+07	1.34832e+07	1.28421e+07	0.0404388
Glycyl-glycine	133.061	11.31	60	HMDB0011733	3.58835e+07	3.50583e+07	6.25757e+07	6.90059e+07	5.77829e+07	6.32897e+07	4.18438e+07	7.45084e+07	6.38149e+07	7.20462e+07	2.76454e+07	3.69205e+07	7.58457e+07	1.17489e+08	6.22719e+07	4.48802e+07	6.24875e+07	4.33712e+07	9.13878e+07	6.24977e+07	5.42251e+07	7.09096e+07	5.23988e+07	4.07668e+07	1.26371e+08	9.29657e+07	9.12517e+07	7.13398e+07	6.28431e+07	3.51321e+07	7.04726e+07	7.46523e+07	4.27367e+07	1.38801e+08	6.04777e+07	4.92419e+07	6.62422e+07	6.34833e+07	6.20865e+07	6.42239e+07	0.0270682
Guanidineacetic acid	118.061	10.0613	81	HMDB0000128	3.39007e+07	3.44367e+07	3.44547e+07	4.34211e+07	3.47201e+07	9.05243e+07	2.55696e+07	3.32568e+07	3.91911e+07	3.7652e+07	3.72995e+07	3.36406e+07	6.05392e+07	5.88096e+07	3.609e+07	2.28809e+07	1.69619e+07	2.01692e+07	6.62887e+07	3.69012e+07	5.35224e+07	2.33036e+07	3.71903e+07	8.33246e+07	3.13768e+07	5.58334e+07	4.4383e+07	5.16013e+07	2.92599e+07	4.90517e+07	3.69581e+07	3.55482e+07	5.67248e+07	2.98468e+07	5.19852e+07	3.35241e+07	4.8013e+07	4.23443e+07	4.23766e+07	4.15424e+07	0.0685727
Guanine	152.057	7.22441	60	HMDB0000132	1.62551e+08	1.59144e+08	1.47197e+08	2.10548e+08	1.49431e+08	2.37627e+08	2.27287e+08	1.62035e+08	3.27327e+08	3.11705e+08	2.69012e+08	1.73644e+08	3.64618e+08	1.50433e+08	3.05242e+08	1.66483e+08	1.83673e+08	2.17486e+08	2.34437e+08	2.73076e+08	2.39279e+08	2.32214e+08	2.62196e+08	2.78586e+08	2.41111e+08	2.84364e+08	4.38751e+08	2.75183e+08	1.78165e+08	2.37623e+08	1.86475e+08	2.65006e+08	2.26432e+08	3.09756e+08	3.55883e+08	1.85703e+08	2.31322e+08	2.36982e+08	2.38226e+08	2.45373e+08	0.0242658
Hexanoylcarnitine	260.186	4.51586	61	HMDB0000705	1.58817e+07	3.35812e+07	8.35337e+06	2.69976e+07	4.24924e+07	1.51104e+07	1.864e+07	1.44445e+07	3.07225e+07	8.06439e+06	3.28794e+06	4.68268e+06	9.47133e+06	7.00491e+06	1.7814e+07	1.24618e+08	4.20327e+07	5.47571e+07	4.38126e+06	1.827e+07	1.44373e+07	1.19143e+08	3.40876e+07	7.19075e+06	4.73864e+06	4.28582e+06	1.59215e+07	1.98256e+07	2.1268e+07	3.94506e+06	3.47214e+07	4.33966e+07	2.10415e+07	2.06892e+07	1.3854e+07	9.17688e+06	2.71173e+07	2.47663e+07	2.26493e+07	2.04957e+07	0.119484
Hexanoylglycine	174.11247	1.33	44	HMDB0000701	232523	835712	607372	754723	1175947	1326148	373449	1434207	748583	489240	546894	1577968	5192016	1409973	1461640	709525	1040619	139141	3261889	705103	1153767	570416	728160	491281	410790	312412	1108041	2091747	336151	262568	380606	999186	1916369	3066534	907894	726140	1207802	880638	779130	1131286	0.202911
Hexylresorcinol	195.13796	1.26	11	HMDB0032567	802999	662865	976935	832371	1570715	1801324	1538337	3491887	1030627	606108	859712	612914	663206	767690	1069201	1553874	1640175	1352615	581891	956770	596850	850200	537690	1045543	350047	524028	511401	574222	1377345	1098936	977723	1402211	1014727	617782	608705	814767	933377	654573	835790	555779	0.229551
Hippuric acid	180.066	1.90767	26	HMDB0000714	1.55245e+07	1.94445e+07	2.43149e+07	1.97612e+07	2.10461e+07	3.50346e+07	1.79539e+07	2.53482e+07	6.6459e+06	2.22922e+07	2.70954e+07	4.03983e+07	1.19615e+07	2.40868e+07	6.95576e+06	6.63156e+06	2.10235e+06	1.0888e+07	1.74971e+07	1.79963e+07	1.5227e+07	3.63991e+06	3.24158e+07	2.48939e+07	2.07163e+07	1.81876e+07	1.82755e+07	1.39322e+07	2.98155e+07	3.22858e+07	5.77913e+06	8.85365e+06	3.18482e+07	1.29417e+07	9.28807e+06	3.78862e+07	2.07541e+07	2.04439e+07	1.99745e+07	1.93224e+07	0.0309565
Histamine	112.087	10.35	86	HMDB0000870	1151068344	122108564	1139284068	736349968	35735901	859293404	549930025	1277476215	56800781	380112047	265906416	1504997708	179101746	223882042	464999467	504390721	883327947	N/F	631307409	22421362	1078755740	6248153	1026121949	1845089699	206747885	732352937	1027691458	415568013	483623042	822314431	179228389	267136141	923015230	837780182	61979070	1524330080	786753145	706614616	691109315	697543009	0.0619303
homocysteine thiolactone	118.032	0.82	13	HMDB0002287	13946878	N/F	11611433	N/F	N/F	27857913	13701234	21976672	N/F	7348290	17793811	12416442	12466850	5835876	9134475	13239373	6508013	N/F	5490802	27814586	N/F	N/F	24846780	19390092	6182397	7968980	7075452	10469285	N/F	22806694	N/F	17649804	16970271	7039580	8664001	19090030	8549741	8980314	10562796	10373264	0.104176
Homoveratric acid	197.081	0.82	N/A	HMDB0000434	319407	90054	162414	67139	210200	364061	473378	292510	378024	191354	265903	615586	485028	381483	318992	379955	367658	596395	226269	227464	192447	249178	373140	451223	544651	385798	339858	594402	142548	449460	250488	259591	578673	515731	682462	485128	321916	424085	337944	367853	0.123939
Hypotaurine	110.027	9.87741	43	HMDB0000965	4.94926e+06	2.93844e+06	4.26432e+06	4.39531e+06	4.10349e+06	5.98202e+06	3.89649e+06	5.43413e+06	3.16451e+06	3.78251e+06	2.7985e+06	3.95981e+06	4.3821e+06	5.12941e+06	4.368e+06	3.75717e+06	1.58508e+06	3.04894e+06	3.86144e+06	2.70855e+06	9.91648e+06	1.80806e+06	4.53449e+06	6.855e+06	3.88735e+06	3.83284e+06	4.07799e+06	5.2736e+06	2.82142e+06	3.42592e+06	4.71837e+06	4.16853e+06	6.00085e+06	2.06455e+06	4.34657e+06	3.32537e+06	4.30723e+06	4.49122e+06	4.32385e+06	4.60402e+06	0.0320083
Hypoxanthine	137.046	4.46383	71	HMDB0000157	5.20448e+09	3.92838e+09	3.69936e+09	4.67908e+09	5.65043e+09	5.33951e+09	5.72454e+09	5.11388e+09	6.24531e+09	5.88694e+09	4.96209e+09	4.05409e+09	7.58436e+09	4.27449e+09	6.70897e+09	4.90463e+09	4.21016e+09	6.25796e+09	4.89095e+09	4.15558e+09	4.56853e+09	5.15084e+09	7.0463e+09	6.9835e+09	4.2474e+09	3.94448e+09	8.26727e+09	6.24321e+09	3.06838e+09	6.23329e+09	4.976e+09	6.16999e+09	6.25093e+09	6.07108e+09	6.53687e+09	5.14926e+09	5.51576e+09	5.358e+09	5.42634e+09	5.36688e+09	0.0134117
Ile-Tyr	295.165	6.79	N/A	HMDB0028919	717414	468981	834208	688719	996950	1075443	524166	625731	328985	480722	524495	1216215	233175	410886	228554	504539	286765	695217	164670	436916	357401	N/F	823018	779723	206269	251974	114562	209857	579884	644094	723006	525365	908218	451057	342494	410196	688144	686681	601598	641421	0.0632294
Imidazole-4-acetaldehyde	111.055	12.21	N/A	HMDB0003905	3690975	3125274	5814809	3693572	3481847	3743002	2810794	2874359	3849292	3993873	3006706	2694787	4400355	4081526	3898555	3075746	3589796	2647682	3742762	3755266	3741975	6229598	3264023	4054945	3664510	4784303	6459142	5497964	3233619	3133891	4085909	4234911	4217288	3075012	7381754	4240719	4706516	3904465	3293804	3077010	0.194966
Imidazoleacetic acid	127.05	9.62	35	HMDB0002024	10548540	14397901	13326805	15555632	38489412	53872570	34350360	14336461	62497764	49651135	28169525	22123006	108585784	46037110	85605018	12178139	36297722	80348401	78562165	34622428	15849988	135281468	29771731	31772496	52118011	29880509	178131865	55069119	19733202	12869573	19968101	51699779	22974198	42956014	131449605	12418093	54446751	45331341	44807968	43970716	0.104029
Indole	118.065	0.92	66	HMDB0000738	63274590	67824979	53933090	54690819	64686314	74670301	62476487	64637774	56167267	56449034	63460540	56059920	52232969	57043318	55651784	69847892	56621697	60061345	62155117	55207898	58084373	56976109	64838906	69595836	68334826	64927238	70472635	72304902	76348890	68683990	62812427	77751459	62648916	64119845	84699199	93563449	42668050	44889952	53458426	54806422	0.12401
indole-3-ethanol	162.09134	1.41	N/A	HMDB0003447	512824	655952	603158	418142	854849	1602814	875978	606022	N/F	563281	990723	668684	418201	427050	455004	948824	374454	244272	308541	359377	536158	N/F	608755	580342	781287	452192	1000111	642707	967548	506097	N/F	1323812	1130777	408119	1179515	820996	697474	706073	542763	648423	0.115681
Indole-5,6-quinone	148.0393	2.37	N/A	HMDB0006779	1635499	2267438	1495887	2252760	2079289	3390502	1787445	3046940	1310734	1163409	2846696	2522139	1148894	1276564	1357496	2055324	1797919	1538135	1125006	2006023	2152801	775431	2913974	2181967	1250905	1397471	645476	781685	1654668	2593046	1286895	1336413	3455147	1146401	990437	4565325	1346387	1988034	1825524	2002161	0.171317
Indoleacetaldehyde	160.076	6.55375	62	HMDB0001190	1.84392e+08	1.67324e+08	7.68529e+07	1.33642e+08	2.06462e+08	8.60787e+07	6.21812e+07	1.69443e+08	9.62805e+07	1.05271e+08	5.07787e+07	1.04805e+08	1.1712e+08	1.28984e+08	1.50758e+08	8.09266e+07	1.41237e+08	8.21691e+07	1.21229e+08	7.19367e+07	1.20598e+08	6.01508e+07	8.64073e+07	7.9594e+07	1.74553e+08	8.93904e+07	1.29958e+08	1.09694e+08	7.40382e+07	1.17057e+08	1.06831e+08	2.22766e+08	1.17731e+08	1.58373e+08	1.58608e+08	1.4772e+08	1.32656e+08	1.20148e+08	1.12933e+08	1.08635e+08	0.088625
Indoleacrylic acid	188.071	8.08911	100	HMDB0000734	9.57483e+08	5.83712e+08	1.02184e+09	1.05448e+09	1.09412e+09	1.12308e+09	7.91887e+08	1.00403e+09	8.51882e+08	7.27332e+08	5.97642e+08	4.88032e+08	1.05396e+09	1.21739e+09	6.08184e+08	5.64451e+08	6.6478e+08	1.02729e+09	5.86269e+08	7.69776e+08	6.56425e+08	8.75824e+08	8.4416e+08	9.78258e+08	1.19616e+09	7.71159e+08	6.89325e+08	7.52021e+08	4.4261e+08	7.2656e+08	1.25533e+09	8.82559e+08	1.09653e+09	1.27459e+09	5.38931e+08	1.05189e+09	9.35766e+08	8.16275e+08	8.36003e+08	7.76571e+08	0.0805377
Inosine	269.088	6.63127	35	HMDB0000195	1.1303e+08	6.86351e+07	5.58557e+07	8.82795e+07	3.91637e+07	9.54112e+06	4.78027e+07	6.23831e+07	6.17829e+07	8.83836e+06	1.70079e+07	6.76183e+07	3.60651e+07	3.50826e+06	3.27747e+07	3.71883e+07	2.46991e+07	3.21824e+07	3.15235e+07	9.31882e+06	4.30186e+07	2.45035e+07	6.85557e+07	5.80142e+07	3.15673e+07	2.52826e+07	1.48849e+07	5.18713e+06	3.54951e+07	4.82553e+07	2.9707e+07	1.86572e+07	3.63951e+07	5.69238e+07	1.54296e+07	4.00604e+07	4.47465e+07	3.86406e+07	3.83956e+07	3.80399e+07	0.0801746
Isovalerylglycine	160.097	1.53	20	HMDB0000678	5215808	54579910	37421296	32614569	49607962	12500100	15625940	14459279	26648333	14502094	28688524	23456689	14515211	28147081	15522292	44505614	29390852	23770814	10453085	8866808	16967437	9238246	30362497	8081046	5876870	10526088	18131724	8605859	11300200	27639342	8077529	12335183	52524951	18659343	9799575	18774823	21953561	19099341	18473537	18039444	0.0908954
Ketoleucine	131.07	10.15	N/A	HMDB0000695	318853	1487395	1213068	2362888	1483968	5153015	855093	682784	3196677	954142	405285	1253582	2401246	1517854	1470495	1493644	1830354	994203	480303	2255988	1087662	919813	1390101	2554336	332351	1144539	263552	1126620	1041712	1324712	2123266	1384990	3859006	996194	1485940	1881593	1362193	1429923	1411004	1433472	0.0232907
Kynurenic acid	190.05	0.79	37	HMDB0000715	2013143	1106967	1513604	1358178	792994	1764476	1443515	1849017	960563	1277822	1603363	1403035	1777116	1317949	1259834	986636	954009	753738	1480735	2787794	1014606	1952502	1309439	1837772	1064311	1309734	933200	1282709	1904783	1341119	1240324	2310843	1216507	1266811	2180232	1976687	1953056	1354707	1460255	1383873	0.182239
L-Alanine	90.055	9.91	50	HMDB0000161	371994544	516403193	518900681	632581266	569481281	808989821	490103844	474701124	449229671	506744450	382119695	496873958	438231052	548285372	534706195	553058225	408960476	413116513	434895730	642444261	449712678	340663262	494902398	704730414	441558312	476445420	615680271	542410863	548529703	390377829	484719351	425409111	544323207	541241005	578873987	608591864	531501727	517941570	506100678	485896175	0.0378774
L-Arginine	175.119	12.3021	100	HMDB0000517	1.61922e+09	1.37776e+09	2.07715e+09	2.01211e+09	1.99022e+09	2.00735e+09	1.59278e+09	2.18854e+09	1.7523e+09	1.74846e+09	1.20921e+09	1.24822e+09	2.59363e+09	3.33067e+09	2.16615e+09	1.687e+09	2.62397e+09	1.7848e+09	1.9352e+09	1.66979e+09	2.26816e+09	2.36514e+09	1.6693e+09	1.53493e+09	3.311e+09	2.03257e+09	1.80562e+09	2.54794e+09	1.57418e+09	1.79535e+09	2.18562e+09	2.21396e+09	1.61635e+09	4.15665e+09	2.01245e+09	1.63249e+09	2.09167e+09	1.87984e+09	1.85695e+09	1.89372e+09	0.0561933
L-Asparagine	133.061	10.8799	50	HMDB0000168	3.58835e+07	3.50583e+07	6.25757e+07	6.90059e+07	5.77829e+07	6.32897e+07	4.18438e+07	7.45084e+07	6.38149e+07	7.20462e+07	2.76454e+07	3.69205e+07	7.58457e+07	1.17489e+08	6.22719e+07	4.48802e+07	6.24875e+07	4.33712e+07	9.13878e+07	6.24977e+07	5.42251e+07	7.09096e+07	5.23988e+07	4.07668e+07	1.26371e+08	9.29657e+07	9.12517e+07	7.13398e+07	6.28431e+07	3.51321e+07	7.04726e+07	7.46523e+07	4.27367e+07	1.38801e+08	6.04777e+07	4.92419e+07	6.62422e+07	6.34833e+07	6.20865e+07	6.42239e+07	0.0270682
lauroylcarnitine	344.28	2.91938	73	HMDB0002250	1.70546e+07	2.00575e+07	4.70222e+06	1.6106e+07	2.938e+07	1.29544e+07	1.59664e+07	2.22114e+07	2.44371e+07	7.49814e+06	4.61676e+06	3.50019e+06	1.03109e+07	5.33826e+06	1.44391e+07	5.97172e+07	1.50318e+07	3.54316e+07	3.56129e+06	1.22118e+07	1.30586e+07	1.29719e+08	2.44557e+07	7.76574e+06	4.52557e+06	3.52148e+06	8.33555e+06	1.5683e+07	1.73891e+07	3.44753e+06	2.34471e+07	6.88053e+07	1.98102e+07	1.47181e+07	1.19753e+07	1.3472e+07	2.47877e+07	2.01651e+07	1.82602e+07	1.57729e+07	0.193033
L-Carnitine	162.112	9.25148	73	HMDB0000062	6.3316e+09	1.42351e+10	6.70163e+09	1.23248e+10	1.87659e+10	9.45952e+09	7.69601e+09	7.56035e+09	9.82472e+09	4.99014e+09	4.94814e+09	4.3912e+09	6.89103e+09	4.25749e+09	6.02426e+09	2.08139e+10	2.33113e+10	1.1063e+10	3.45917e+09	9.72141e+09	9.34698e+09	1.61005e+10	1.06883e+10	5.98442e+09	3.72537e+09	3.0336e+09	4.86476e+09	3.9414e+09	1.1761e+10	7.27393e+09	1.44399e+10	1.22177e+10	1.0012e+10	8.71626e+09	4.45871e+09	6.49667e+09	1.02477e+10	9.50584e+09	9.61485e+09	9.48263e+09	0.037193
L-Cystathionine	223.075	13.5437	39	HMDB0000099	2.01928e+06	2.54208e+06	2.48304e+06	2.10693e+06	3.85454e+06	2.73792e+06	2.72968e+06	3.30848e+06	2.8919e+06	2.50684e+06	1.23587e+06	1.89508e+06	1.63817e+06	2.6479e+06	3.75614e+06	2.52908e+06	2.91774e+06	2.96099e+06	1.53368e+06	2.8277e+06	2.57969e+06	2.8347e+06	1.7536e+06	2.07314e+06	1.81045e+06	1.43977e+06	2.73844e+06	1.72953e+06	1.35045e+06	1.90501e+06	2.73322e+06	3.88197e+06	3.7743e+06	3.34081e+06	3.44141e+06	2.97253e+06	2.49291e+06	2.43333e+06	2.2564e+06	2.4595e+06	0.0438119
L-Cystine	241.031	13.749	99	HMDB0000192	4.6208e+07	2.23176e+07	6.96034e+07	5.45378e+07	5.84437e+07	4.04275e+07	4.74208e+07	6.36379e+07	7.53104e+07	5.14489e+07	3.4739e+07	5.04654e+07	7.54338e+07	5.91609e+07	3.59046e+07	3.43565e+07	6.3976e+07	3.05307e+07	2.08301e+07	5.07164e+07	7.99247e+07	1.11573e+08	5.06044e+07	4.56705e+07	2.94877e+07	3.22137e+07	4.0899e+07	4.24547e+07	3.24049e+07	5.4423e+07	5.03612e+07	8.28233e+07	3.70796e+07	6.02101e+07	5.87461e+07	5.9415e+07	4.98699e+07	4.96671e+07	5.05109e+07	5.40402e+07	0.040061
Leu-Gln	260.16	10.21	N/A	HMDB0028927	158148	114886	373961	364299	416816	564612	433263	359848	431750	450461	172579	113607	426832	776865	538823	456893	455698	420957	485041	158419	371717	480425	267046	226041	375757	187194	478422	319764	385416	348289	815666	484962	529135	578884	543617	512898	484926	428415	463439	296523	0.201938
L-Glutamic acid	148.06	10.9087	60	HMDB0000148	2.93491e+08	2.65951e+08	3.31722e+08	3.47987e+08	3.47224e+08	6.7885e+08	3.96305e+08	3.13058e+08	4.84627e+08	4.92861e+08	2.91667e+08	3.62323e+08	5.33469e+08	5.23234e+08	5.19392e+08	2.09127e+08	2.24322e+08	3.78536e+08	3.64817e+08	3.04638e+08	3.04344e+08	3.38959e+08	6.28998e+08	4.69771e+08	4.42744e+08	3.91218e+08	6.83932e+08	5.20683e+08	2.8701e+08	3.25501e+08	3.35057e+08	3.4209e+08	4.44897e+08	3.47815e+08	6.56803e+08	5.08438e+08	4.22736e+08	4.01169e+08	4.07989e+08	4.1604e+08	0.0228126
L-Glutamine	147.076	10.7096	60	HMDB0000641	4.44195e+08	4.88514e+08	7.79647e+08	9.54375e+08	6.92871e+08	7.46097e+08	4.45383e+08	8.11569e+08	1.0621e+09	7.55117e+08	3.64543e+08	5.37454e+08	1.16539e+09	1.15347e+09	9.58707e+08	6.42397e+08	9.01705e+08	5.48162e+08	1.12797e+09	8.70253e+08	9.2125e+08	1.09898e+09	5.98491e+08	6.85038e+08	1.10125e+09	9.83965e+08	1.47784e+09	1.12192e+09	8.61638e+08	4.07713e+08	1.16728e+09	7.92233e+08	4.22226e+08	1.17233e+09	1.08708e+09	4.8529e+08	8.63346e+08	8.08592e+08	8.09746e+08	7.90986e+08	0.0382784
L-Histidine	156.077	12.1812	71	HMDB0000177	2.91334e+08	3.40621e+08	3.807e+08	4.90697e+08	4.85792e+08	5.26527e+08	3.32557e+08	4.96107e+08	4.98253e+08	4.95119e+08	2.52648e+08	3.74435e+08	5.82204e+08	5.68577e+08	5.03355e+08	3.40068e+08	3.34745e+08	3.79169e+08	4.12182e+08	5.39618e+08	4.37089e+08	7.86235e+08	3.97817e+08	4.42488e+08	5.50411e+08	4.19482e+08	9.56898e+08	6.56223e+08	3.9264e+08	3.32019e+08	5.32707e+08	5.49093e+08	3.897e+08	5.97522e+08	5.18285e+08	4.13334e+08	5.01813e+08	4.57386e+08	4.54633e+08	4.50869e+08	0.0512853
L-Histidine trimethylbetaine	198.1237	10.8914	50	HMDB0029422	1.95251e+07	1.67921e+07	1.30817e+07	1.78008e+07	1.96661e+07	2.38383e+07	1.51359e+07	1.7505e+07	1.74802e+07	1.50956e+07	1.37863e+07	1.94854e+07	1.47486e+07	1.88026e+07	1.3822e+07	2.26916e+07	1.75589e+07	1.38915e+07	1.77144e+07	2.19252e+07	1.48548e+07	1.93348e+07	1.83215e+07	1.52353e+07	1.95766e+07	1.91758e+07	1.78681e+07	1.05461e+07	1.66083e+07	8.78219e+06	1.47658e+07	1.98258e+07	2.64379e+07	1.95469e+07	1.54808e+07	1.71027e+07	1.93525e+07	1.66029e+07	1.77676e+07	1.65326e+07	0.0751588
L-Histidinol	142.097	6.93	21	HMDB0003431	5228492	5934811	6584913	5411897	5518190	5464319	5640015	6239750	4785197	5208452	4427416	4623081	7002137	3629552	6985070	6187800	6008916	6274558	5725135	6431169	5125711	4520930	5061737	4917981	6414738	4476092	4428712	3895262	4203379	4094329	5724846	4372806	6529583	5968308	5212941	6393939	1979681	1865982	2335963	1928988	0.103931
L-Homocitrulline/N6-Carbamoyl-DL-Lysine	190.119	10.8369	88	HMDB0000679	3.41474e+06	7.30245e+06	3.2268e+06	5.17506e+06	5.06657e+06	3.47691e+06	4.43543e+06	4.75307e+06	9.04417e+06	1.97203e+06	2.57814e+06	4.26005e+06	6.06737e+06	3.631e+06	3.54064e+06	5.7172e+06	7.96256e+06	7.2628e+06	1.98026e+06	6.46257e+06	4.14293e+06	1.5357e+07	4.46596e+06	2.60751e+06	3.08554e+06	2.60592e+06	1.12457e+07	5.98687e+06	4.92512e+06	3.89724e+06	7.51792e+06	4.15217e+06	4.25955e+06	4.47834e+06	5.88944e+06	8.22633e+06	5.37089e+06	5.08805e+06	4.85499e+06	4.86986e+06	0.0478418
Linoleyl carnitine, Linoelaidyl carnitine; acylcarnitine C18:2	424.342	2.59041	89	HMDB0006469	1.08345e+07	1.72627e+07	6.6564e+06	1.44083e+07	1.32646e+07	1.44294e+07	1.00658e+07	2.29037e+07	3.73737e+07	1.31131e+07	4.91249e+06	8.27362e+06	2.26226e+07	1.14706e+07	2.58704e+07	3.23097e+07	2.27292e+07	1.62428e+07	9.03289e+06	1.38421e+07	1.53453e+07	1.14217e+08	2.33779e+07	9.90776e+06	9.6935e+06	6.19698e+06	1.64308e+07	2.81242e+07	1.28322e+07	3.69528e+06	1.97078e+07	6.11617e+07	1.48516e+07	2.90956e+07	2.10035e+07	1.03389e+07	2.54666e+07	2.01589e+07	1.81862e+07	1.56406e+07	0.20986
L-Isoleucine	132.102	8.49	40	HMDB0000172	809553038	920200716	1053730650	1056810224	1127127722	1265817651	962463502	1325453379	1391997167	1188693755	696406659	760625269	1671899627	1653395057	1328095125	821675131	1287365846	1466539145	741243445	909465217	1013766580	2081067696	1204788450	948630091	1714211544	1023302190	1388899632	1291149804	840170515	988668965	1332351666	1446084279	872623984	1742499431	949263482	1111624654	1262215023	1180613770	1179530130	1160850349	0.0377947
L-Kynurenine	209.092	8.14005	56	HMDB0000684	7.53383e+06	9.8766e+06	8.71132e+06	1.58899e+07	1.74915e+07	7.00358e+06	9.70557e+06	1.05457e+07	1.65393e+07	2.04828e+07	6.36299e+06	5.12082e+06	2.15155e+07	6.0648e+06	5.24032e+06	3.68539e+07	1.84268e+07	6.35835e+07	7.47857e+06	2.25301e+07	1.05269e+07	2.39197e+07	1.0551e+07	4.28457e+06	1.97211e+07	1.57886e+07	7.20306e+06	1.59157e+07	6.30575e+06	7.81342e+06	1.46096e+07	1.05877e+07	1.26254e+07	6.92412e+07	2.68416e+07	7.44701e+06	1.55137e+07	1.41096e+07	1.46784e+07	1.40336e+07	0.0468641
L-Leucine	132.102	8.2	40	HMDB0000687	1067856468	984468174	1589788754	1486722584	1600089484	1645489853	1447836010	1910832554	1796123808	1979125647	1113535099	1327209857	2751732658	2877931431	2591383181	1334761243	1972477427	2126343817	1491658259	1292007926	1576777301	2721915897	1429733159	1311089276	2721754633	1718962259	2242440272	2320907213	1418350712	1223049241	2017843846	1684103826	1110140467	2751113402	1842780951	1394209383	1935643629	1781152396	1723068171	1728582892	0.0553561
L-Lysine	147.113	12.5619	40	HMDB0000182	4.22131e+08	1.63085e+08	3.93662e+08	5.97012e+08	5.34622e+08	6.91593e+08	5.37369e+08	8.69156e+08	1.13732e+09	9.75909e+08	2.21902e+08	2.29872e+08	1.59878e+09	1.80845e+09	1.12061e+09	6.03751e+08	9.78013e+08	9.32427e+08	8.62054e+08	7.23017e+08	7.39318e+08	1.26463e+09	4.48273e+08	4.05881e+08	1.68709e+09	1.01552e+09	1.3477e+09	1.23273e+09	4.11794e+08	1.81828e+08	9.37015e+08	1.06041e+09	2.72915e+08	2.08036e+09	1.00766e+09	4.65732e+08	8.75347e+08	7.89791e+08	7.72709e+08	8.07037e+08	0.0554585
L-Methionine	150.058	8.81	49	HMDB0000696	33733143	36909133	75946289	52377782	50990564	58683840	56684883	69344569	62193945	99409606	50173607	32282914	64791381	135020529	45945521	70912129	63161628	51698238	55098737	44214556	100259038	82900813	50781490	71300702	148288500	90816712	61409621	77034885	89630434	36712598	52582794	61466251	51849273	132496491	81793803	54537207	66197762	57114431	55372208	74056243	0.137108
L-Octanoylcarnitine	288.217	3.63516	63	HMDB0000791	1.38246e+07	3.11158e+07	6.58764e+06	2.32658e+07	3.24722e+07	1.40591e+07	1.6486e+07	1.3585e+07	2.51463e+07	8.25661e+06	5.11103e+06	4.29488e+06	1.13301e+07	6.15642e+06	2.11354e+07	8.00749e+07	2.52846e+07	4.82627e+07	4.232e+06	1.4422e+07	1.51705e+07	6.85958e+07	3.16548e+07	9.80958e+06	4.65415e+06	4.0436e+06	1.33789e+07	2.14751e+07	1.4519e+07	4.1329e+06	2.56626e+07	3.48769e+07	2.45893e+07	1.60711e+07	1.66051e+07	1.20887e+07	2.40759e+07	1.98771e+07	1.88139e+07	1.62606e+07	0.164746
L-Palmitoylcarnitine	400.342	2.5892	89	HMDB0000222	3.76395e+07	3.26716e+07	1.41005e+07	2.73617e+07	3.45816e+07	2.72515e+07	2.81889e+07	6.24198e+07	6.59689e+07	2.39963e+07	1.21298e+07	1.21801e+07	3.0384e+07	1.99756e+07	4.32993e+07	5.92629e+07	3.83429e+07	4.2821e+07	1.24092e+07	2.83655e+07	3.40331e+07	3.02196e+08	4.02633e+07	2.14884e+07	1.68451e+07	1.22764e+07	3.52774e+07	5.22652e+07	3.06711e+07	8.72673e+06	5.05203e+07	1.64181e+08	3.81178e+07	5.78819e+07	4.19672e+07	2.63562e+07	5.47807e+07	4.51792e+07	4.01301e+07	3.47027e+07	0.195374
L-Phenylalanine	166.086	8.06891	66	HMDB0000159	1.04443e+09	1.266e+09	1.52864e+09	1.63777e+09	2.22278e+09	1.71197e+09	1.51213e+09	1.97432e+09	1.37486e+09	1.3336e+09	8.98034e+08	9.68362e+08	1.69489e+09	1.62255e+09	1.37904e+09	1.66547e+09	1.37396e+09	1.65567e+09	9.08694e+08	1.35007e+09	1.3873e+09	1.86392e+09	1.69746e+09	1.47361e+09	1.72536e+09	1.0219e+09	1.31736e+09	1.7572e+09	1.17755e+09	1.19122e+09	1.825e+09	1.2109e+09	1.40515e+09	1.83085e+09	1.19494e+09	1.74238e+09	1.55535e+09	1.44521e+09	1.3995e+09	1.38109e+09	0.0540872
L-Pipecolic acid	130.086	12.5476	26	HMDB0000716	1.74301e+08	6.71265e+07	1.60033e+08	2.47676e+08	2.19117e+08	2.85652e+08	2.23179e+08	3.66425e+08	4.79238e+08	4.17672e+08	9.16304e+07	9.33916e+07	6.76127e+08	7.53985e+08	4.7421e+08	2.5402e+08	4.07511e+08	3.9553e+08	3.62217e+08	2.99028e+08	3.1607e+08	5.36164e+08	1.86952e+08	1.66748e+08	7.04222e+08	4.23756e+08	5.71125e+08	5.18963e+08	1.72506e+08	7.55054e+07	3.9469e+08	4.46697e+08	1.13485e+08	8.823e+08	4.23222e+08	1.93382e+08	3.60612e+08	3.34109e+08	3.27941e+08	3.41166e+08	0.0415704
L-Proline	116.071	9.20397	100	HMDB0000162	1.36048e+09	1.7865e+09	2.561e+09	2.45135e+09	1.99265e+09	3.7769e+09	1.86992e+09	2.39917e+09	3.13038e+09	3.17124e+09	1.76294e+09	3.56685e+09	3.27891e+09	4.30396e+09	3.36389e+09	1.94925e+09	2.42839e+09	1.58021e+09	3.17137e+09	2.51231e+09	2.30528e+09	2.0254e+09	1.53e+09	3.27519e+09	3.55281e+09	3.23432e+09	3.24915e+09	3.07241e+09	2.59193e+09	2.00022e+09	2.25588e+09	2.01342e+09	1.76745e+09	3.50423e+09	3.15217e+09	2.78863e+09	2.89566e+09	2.70281e+09	2.62154e+09	2.61086e+09	0.0486956
L-Serine	106.05	10.7731	31	HMDB0000187	4.48099e+07	5.83507e+07	5.48372e+07	7.87035e+07	5.21608e+07	6.33404e+07	5.28819e+07	6.9947e+07	5.66067e+07	5.85195e+07	3.76028e+07	3.81945e+07	6.39552e+07	7.89613e+07	7.87732e+07	4.70165e+07	3.81954e+07	6.0496e+07	5.13373e+07	9.11771e+07	6.69792e+07	5.20877e+07	4.77717e+07	7.25739e+07	5.48124e+07	4.87183e+07	6.55312e+07	7.13685e+07	6.35804e+07	5.94517e+07	1.04725e+08	8.32546e+07	4.92499e+07	6.93532e+07	6.53377e+07	6.51011e+07	6.44108e+07	5.41405e+07	6.05805e+07	6.09584e+07	0.071363
L-Threonine/L-Homoserine	120.066	10.1737	48	HMDB0000167/HMDB0000719	1.68642e+08	1.03619e+08	2.35041e+08	2.99403e+08	3.16095e+08	2.55796e+08	1.96092e+08	3.30174e+08	3.59335e+08	2.78284e+08	1.25593e+08	8.96655e+07	4.32012e+08	4.79052e+08	4.00767e+08	2.50408e+08	2.65524e+08	3.68024e+08	2.30982e+08	2.56877e+08	3.09173e+08	3.31298e+08	1.89124e+08	1.57905e+08	3.91489e+08	3.11482e+08	3.16667e+08	2.81503e+08	2.02687e+08	1.47517e+08	4.35487e+08	4.93083e+08	2.01456e+08	5.32727e+08	3.04126e+08	1.73073e+08	2.84191e+08	2.79599e+08	2.80467e+08	2.68539e+08	0.024231
L-tryptophan	205.097	8.08754	100	HMDB0000929	6.89155e+08	4.18745e+08	7.43249e+08	7.37627e+08	7.86382e+08	7.88099e+08	5.68107e+08	7.20972e+08	6.09428e+08	5.15941e+08	4.21583e+08	3.41957e+08	7.58468e+08	8.83088e+08	4.41905e+08	4.05031e+08	4.77383e+08	7.41211e+08	4.18447e+08	5.43815e+08	4.67045e+08	6.33976e+08	6.00506e+08	7.07502e+08	8.48607e+08	5.47087e+08	4.96646e+08	5.48543e+08	3.21043e+08	5.25163e+08	9.0869e+08	6.20328e+08	7.86933e+08	9.17693e+08	3.87824e+08	7.39469e+08	6.76067e+08	5.77673e+08	5.88308e+08	5.59522e+08	0.086328
L-Tyrosine	182.081	9.20861	74	HMDB0000158	8.26418e+07	6.53315e+07	1.24634e+08	1.23602e+08	1.28265e+08	1.42845e+08	1.09906e+08	1.58637e+08	1.31867e+08	1.29894e+08	1.05492e+08	7.58107e+07	1.52585e+08	1.63482e+08	1.08961e+08	8.01051e+07	7.94853e+07	1.4493e+08	9.17151e+07	1.2738e+08	1.42888e+08	1.17371e+08	1.10621e+08	1.08548e+08	1.70198e+08	1.07289e+08	1.10876e+08	1.29674e+08	1.00214e+08	9.74478e+07	1.56426e+08	1.78609e+08	1.12706e+08	1.76815e+08	9.46339e+07	1.28038e+08	1.2676e+08	1.20345e+08	1.22121e+08	1.20101e+08	0.0252324
lumichrome	243.088	9.15	9		5301551	12532964	940589	12500840	2586234	N/F	3860375	3153994	6734573	799774	13742209	N/F	1878818	N/F	1609896	710330	5877382	1562349	7201387	978248	1731657	2775953	3220081	414361	2863068	3304366	8121932	179828	1133207	3708856	1052244	493623	3761402	4502261	1598458	N/F	2674020	3404068	3331835	3473382	0.114595
L-Valine	118.086	9.21	33	HMDB0000883	574329321	413508140	557092831	528415396	686962176	564718192	499027301	720840823	620488211	763478766	390481402	382051040	1232591057	1174492124	840133997	411525422	826642668	791446280	560775605	421719517	463823762	1172623244	470551698	429314168	1062114198	732610129	938800261	921450137	418983892	412400568	919417788	636409239	430224827	1004978352	650917849	526975361	645409747	642809215	671472232	630352158	0.0266763
LysoPC(14:0)	468.308	6.58428	84	HMDB0010379	1.79367e+07	2.30604e+07	1.63294e+07	1.78683e+07	2.50433e+07	5.13932e+07	1.48738e+07	3.50485e+07	2.78582e+07	3.4737e+07	3.36365e+07	4.00312e+07	3.56102e+07	5.13699e+07	7.61817e+07	1.0034e+07	1.87711e+07	8.16482e+06	1.98059e+07	2.04583e+07	1.84947e+07	3.38562e+07	1.77652e+07	5.0355e+07	2.72663e+07	3.14518e+07	3.41562e+07	2.93764e+07	2.44507e+07	1.19274e+07	2.2347e+07	4.44613e+07	2.09575e+07	2.04575e+07	2.41479e+07	3.69303e+07	3.01622e+07	2.78303e+07	2.61683e+07	2.35882e+07	0.102801
LysoPC(16:0)	496.34	6.49	95	HMDB0010382	1766096766	2767991722	1500234189	3149168795	3365571404	5677664552	1730651445	3952545338	4364497828	5720977558	5021926929	3712960845	5148277485	6091700334	6580917748	915109500	3980387122	1182929879	4419009407	3034117888	2962110084	4196384679	2982238180	5572186799	4471998523	4519814832	5274851693	5310315834	3609067650	2299895590	4227148724	4365840439	2424904368	4135044315	4903467826	4536471464	4279680873	4000695760	3968399874	3752520780	0.0540916
LysoPC(16:0e)	482.361	6.54965	80		3.83604e+07	4.20887e+07	3.34094e+07	3.97421e+07	9.41041e+07	6.39225e+07	2.36278e+07	5.5283e+07	9.758e+07	8.1158e+07	3.72334e+07	5.32354e+07	8.97336e+07	6.97649e+07	9.32719e+07	1.23985e+07	3.37159e+07	6.14379e+07	8.07324e+07	5.19391e+07	2.71891e+07	4.91552e+07	5.67018e+07	6.60429e+07	7.61328e+07	6.24358e+07	1.24534e+08	9.65834e+07	3.35164e+07	1.44411e+08	9.12703e+07	7.19349e+07	5.31232e+07	6.95845e+07	9.78013e+07	8.41186e+07	6.09275e+07	6.85208e+07	7.35653e+07	8.25801e+07	0.127252
LysoPC(16:1)	494.324	6.48685	N/A	HMDB0010383	1.77635e+08	2.11525e+08	8.8958e+07	1.33079e+08	1.56555e+08	2.36179e+08	1.35891e+08	3.88224e+08	2.21679e+08	1.86333e+08	3.69152e+08	3.07964e+08	4.12472e+08	2.26927e+08	4.15856e+08	6.87379e+07	1.3377e+08	6.82914e+07	2.08949e+08	1.86544e+08	2.56928e+08	4.35873e+08	2.34486e+08	4.3745e+08	2.68288e+08	2.82003e+08	3.93285e+08	3.24289e+08	2.7587e+08	1.96212e+08	2.94979e+08	2.79542e+08	1.9866e+08	2.37961e+08	1.98235e+08	2.44642e+08	3.01162e+08	2.98173e+08	2.8659e+08	2.79904e+08	0.0341062
LysoPC(16:2e)	478.329	6.4728	10		9.44936e+06	1.27415e+07	8.52264e+06	1.73143e+07	1.82665e+07	2.93884e+07	1.52886e+07	2.04592e+07	2.49773e+07	5.40904e+07	2.83803e+07	1.95547e+07	2.97408e+07	3.37471e+07	3.73467e+07	4.26869e+06	3.70018e+07	9.23682e+06	2.2556e+07	1.65452e+07	1.65917e+07	2.23896e+07	1.65675e+07	3.02946e+07	2.44767e+07	2.56946e+07	2.70435e+07	2.86113e+07	1.9106e+07	1.14955e+07	2.21465e+07	2.49968e+07	1.24886e+07	2.39851e+07	2.68902e+07	2.42028e+07	2.21548e+07	2.04131e+07	2.07624e+07	2.16824e+07	0.0378744
LysoPC(17:0)	510.355	6.44394	90	HMDB0012108	2.45799e+07	4.84969e+07	2.80214e+07	4.84354e+07	5.9186e+07	8.42256e+07	3.47414e+07	6.82114e+07	5.30005e+07	1.32769e+08	1.02825e+08	6.01323e+07	9.10187e+07	1.79824e+08	1.09434e+08	1.49801e+07	6.88983e+07	1.32926e+07	8.39751e+07	4.00605e+07	5.17437e+07	2.83595e+07	5.01462e+07	1.07975e+08	7.16891e+07	1.10993e+08	8.53483e+07	8.27753e+07	6.41026e+07	4.56697e+07	5.89258e+07	4.98677e+07	3.7114e+07	4.53752e+07	1.56092e+08	1.03447e+08	7.17639e+07	7.24024e+07	7.03402e+07	6.71972e+07	0.0329235
LysoPC(17:1)	508.34	6.45	85		11377042	17535555	10700915	18864691	22717279	24572140	10675123	29697977	20564960	22129017	31529908	23168828	22802689	35739049	22585245	4938776	14136872	3350677	15526092	13531620	16093102	20173335	15567137	33427589	15122141	24693192	21164635	19491073	19353970	15378661	19229711	31322906	14117881	14209890	27305667	34914406	21591807	21871966	20895914	21310476	0.0194469
LysoPC(18:0)	524.371	6.40591	98	HMDB0010384	1.57537e+09	2.05738e+09	1.53e+09	2.6759e+09	3.23453e+09	4.11658e+09	1.56575e+09	3.43805e+09	4.08786e+09	4.88008e+09	3.41663e+09	1.96035e+09	4.45954e+09	4.51848e+09	5.91455e+09	1.40557e+09	3.36268e+09	1.61307e+09	3.71282e+09	2.99586e+09	2.88885e+09	3.85528e+09	2.95889e+09	4.11539e+09	4.18008e+09	4.09052e+09	5.17179e+09	5.23147e+09	2.70123e+09	2.05037e+09	3.87185e+09	3.44697e+09	2.01527e+09	4.19379e+09	4.66632e+09	3.00213e+09	3.5756e+09	3.53066e+09	3.35397e+09	3.25346e+09	0.0440008
LysoPC(18:1)	522.355	6.4125	95	HMDB0002815	1.6607e+09	2.07711e+09	1.432e+09	2.24002e+09	2.68783e+09	3.31739e+09	1.2174e+09	2.97075e+09	2.88448e+09	2.14495e+09	3.2499e+09	2.72603e+09	2.55858e+09	2.21439e+09	2.69612e+09	7.23394e+08	2.03198e+09	7.03512e+08	2.12078e+09	2.23508e+09	2.62492e+09	3.3849e+09	2.12702e+09	2.96522e+09	2.01352e+09	2.2251e+09	2.59992e+09	2.47338e+09	2.29915e+09	2.1827e+09	2.94597e+09	3.7553e+09	2.8055e+09	2.21324e+09	2.35441e+09	3.24486e+09	2.3631e+09	2.5809e+09	2.58082e+09	2.6154e+09	0.0456738
LysoPC(18:1e)	508.376	6.49	91		31039184	46571005	26652525	71722054	82200554	96789921	45143927	49573313	102119633	128098410	67932651	59228841	92876302	62832935	151490819	21455289	59148085	57211518	70003137	58802759	68364102	57097271	59733186	65840546	68456451	96083544	120495345	103653886	36594480	132276572	101318313	72263973	48536191	94392299	109581341	96119696	63345089	71524253	73176931	81982255	0.105377
LysoPC(18:2)	520.34	6.46984	95	HMDB0010386	2.28209e+09	2.60808e+09	2.54245e+09	3.7846e+09	4.07319e+09	4.85295e+09	1.62164e+09	5.3318e+09	4.09471e+09	3.3847e+09	4.70511e+09	4.0782e+09	4.18416e+09	3.84369e+09	3.64985e+09	1.45518e+09	3.96983e+09	9.52412e+08	5.48516e+09	3.36705e+09	3.84825e+09	3.95643e+09	3.90985e+09	3.70445e+09	3.00124e+09	3.71594e+09	3.94291e+09	3.92836e+09	5.99819e+09	4.02499e+09	4.85688e+09	5.59169e+09	2.78491e+09	3.7679e+09	3.33779e+09	4.70483e+09	3.43207e+09	4.01434e+09	4.29775e+09	4.45288e+09	0.111067
LysoPC(18:2e)	506.361	6.39	N/A		7221684	9796421	7676400	14264127	18750131	22889510	9326376	19260620	20775758	26802339	17991182	9842696	23246955	23806645	29984436	6594381	15905327	8996806	18086953	7500297	14293872	18712242	15652134	23369157	21194587	21417464	29279350	27796893	14978467	14389311	19096921	18122318	9527452	21169027	25113124	15032184	19365602	17390083	18921509	15813907	0.0902201
LysoPC(18:3)	518.324	6.46637	95	HMDB0010387	1.05613e+08	1.37924e+08	9.77458e+07	1.47041e+08	1.45687e+08	2.05922e+08	9.0099e+07	2.02799e+08	1.91653e+08	2.02557e+08	1.72747e+08	1.67765e+08	2.18742e+08	2.60479e+08	2.2294e+08	6.12292e+07	1.92133e+08	7.43418e+07	2.47393e+08	1.42925e+08	1.42003e+08	2.02619e+08	1.21695e+08	2.03087e+08	1.93288e+08	2.26138e+08	1.95785e+08	1.87402e+08	1.68732e+08	1.27615e+08	1.79077e+08	2.31897e+08	1.21745e+08	1.9063e+08	2.03595e+08	1.80991e+08	1.93191e+08	1.83979e+08	1.87417e+08	1.77606e+08	0.0351276
LysoPC(19:0)	538.387	6.35258	80		1.34362e+06	2.95178e+06	1.90832e+06	3.88967e+06	4.21148e+06	8.89997e+06	2.25844e+06	4.05343e+06	3.02805e+06	1.04741e+07	7.73227e+06	7.61092e+06	7.01398e+06	1.259e+07	9.78391e+06	1.26837e+06	7.03254e+06	954068	7.00311e+06	4.01945e+06	4.30614e+06	1.50112e+06	4.35457e+06	8.34516e+06	6.00447e+06	8.71349e+06	5.73155e+06	6.94562e+06	4.69229e+06	3.49105e+06	4.14403e+06	3.40897e+06	2.63034e+06	4.29348e+06	7.16235e+06	4.23085e+06	5.44601e+06	6.17835e+06	4.53687e+06	4.6454e+06	0.147459
LysoPC(20:0) (Low)	552.402	6.32229	N/A	HMDB0010390	727756	1.26184e+06	1.19711e+06	1.50562e+06	2.86214e+06	3.80254e+06	1.45042e+06	723925	1.87838e+06	5.96521e+06	5.22136e+06	2.45324e+06	5.47154e+06	7.02739e+06	6.97359e+06	325549	4.6356e+06	1.21899e+06	6.6524e+06	1.13826e+06	1.91903e+06	1.265e+06	2.97192e+06	3.23239e+06	6.41856e+06	8.24469e+06	5.37563e+06	3.35247e+06	2.43599e+06	3.2654e+06	2.76369e+06	600963	1.21217e+06	2.67031e+06	4.31227e+06	3.10325e+06	2.755e+06	4.543e+06	3.63659e+06	4.0039e+06	0.201285
LysoPC(20:1) (Low)	550.387	6.34086	93	HMDB0010391	5.54769e+06	1.12061e+07	5.64093e+06	1.18366e+07	1.87895e+07	1.84306e+07	7.49235e+06	1.3015e+07	1.65474e+07	2.76897e+07	2.0328e+07	1.36513e+07	2.81356e+07	2.84567e+07	3.78517e+07	4.90396e+06	2.0396e+07	4.24807e+06	1.91856e+07	1.52752e+07	2.79691e+07	1.42261e+07	1.70421e+07	1.77848e+07	2.49195e+07	2.09564e+07	2.92645e+07	3.09324e+07	1.38686e+07	1.26342e+07	1.75681e+07	2.1112e+07	9.28728e+06	2.94349e+07	2.79449e+07	1.62143e+07	1.70969e+07	1.83227e+07	1.68604e+07	1.67601e+07	0.0418519
LysoPC(20:2)	548.371	6.39303	77	HMDB0010392	1.83243e+07	4.43856e+07	2.72164e+07	3.90335e+07	7.18001e+07	8.20504e+07	2.65584e+07	5.32742e+07	9.09785e+07	7.54107e+07	9.3135e+07	4.55759e+07	7.7845e+07	8.19125e+07	9.63273e+07	1.49957e+07	7.47176e+07	1.3212e+07	8.63214e+07	6.56898e+07	6.42916e+07	3.35145e+07	7.60807e+07	4.45133e+07	7.04523e+07	6.09062e+07	8.87891e+07	9.29301e+07	4.89463e+07	5.81808e+07	5.92674e+07	7.83924e+07	3.66842e+07	4.40873e+07	7.99929e+07	7.6277e+07	5.33504e+07	6.14545e+07	6.45853e+07	6.24571e+07	0.0813303
LysoPC(20:4)	544.34	6.36172	90	HMDB0010395	1.35521e+09	1.33861e+09	9.71921e+08	1.70687e+09	2.42257e+09	2.96285e+09	9.61852e+08	3.41641e+09	3.42381e+09	2.27493e+09	2.5756e+09	1.60578e+09	1.99856e+09	2.08769e+09	2.03375e+09	6.624e+08	1.9056e+09	6.82694e+08	3.0537e+09	1.99531e+09	2.58166e+09	2.37592e+09	2.43958e+09	2.11815e+09	2.22347e+09	2.42795e+09	3.1967e+09	2.09425e+09	1.9705e+09	2.0757e+09	2.8595e+09	3.4613e+09	1.60571e+09	1.82941e+09	2.34595e+09	2.96496e+09	1.91179e+09	2.3946e+09	2.50662e+09	2.56438e+09	0.126627
LysoPC(20:5)	542.324	6.41687	N/A	HMDB0010397	2.07625e+08	2.28741e+08	2.16546e+08	1.48773e+08	1.44365e+08	3.40229e+08	1.48857e+08	4.56156e+08	4.29792e+08	2.79473e+08	1.50813e+08	1.58704e+08	1.7587e+08	1.55088e+08	2.45151e+08	9.59501e+07	2.85586e+08	1.0666e+08	4.48535e+08	2.51792e+08	2.94767e+08	3.65321e+08	2.65946e+08	2.87263e+08	2.52825e+08	3.35749e+08	2.95431e+08	2.73538e+08	2.56151e+08	3.16376e+08	3.82647e+08	2.35291e+08	2.18981e+08	2.78694e+08	2.68765e+08	3.40882e+08	2.69237e+08	1.80813e+08	3.31965e+08	3.51073e+08	0.270873
LysoPC(22:2)	576.402	6.24	N/A	HMDB0010400	N/F	927131	624600	967464	1956046	4193117	748314	1691377	315340	1322195	4238017	2727812	1568295	2274024	2219363	N/F	1370538	N/F	1577865	1545223	1560242	N/F	1059274	2669161	1720723	753019	1025433	1663557	1440006	401461	2100481	2595699	1046422	438984	1679780	2941697	1879771	1760680	1573310	1527844	0.0973949
LysoPC(22:3)	574.387	6.28	N/A		606371	1754538	611401	1285642	2881765	3667902	520162	1441241	978548	906960	4462077	2436151	1894037	1990916	2194464	269813	1093939	N/F	1006225	1769222	1452929	N/F	1160709	3072472	1041743	2088891	728054	1250378	2413265	1729999	2219772	4023609	1391311	587664	1573919	4095039	1255652	1375668	1554535	2187683	0.260323
LysoPC(22:4)	572.371	6.32645	100	HMDB0010401	7.48226e+07	1.12311e+08	5.18056e+07	8.85856e+07	1.9199e+08	2.4064e+08	6.80281e+07	1.61629e+08	1.81668e+08	1.53598e+08	2.47585e+08	1.40718e+08	1.04512e+08	1.12583e+08	9.79735e+07	3.17014e+07	1.35155e+08	2.43329e+07	1.68413e+08	1.78954e+08	1.27167e+08	5.601e+07	1.72914e+08	1.26396e+08	1.141e+08	1.10932e+08	1.34207e+08	9.53976e+07	1.69059e+08	1.62207e+08	2.05563e+08	2.96786e+08	1.20958e+08	7.18834e+07	1.4292e+08	3.0861e+08	1.16248e+08	1.4818e+08	1.64162e+08	1.7197e+08	0.164308
LysoPC(22:5)	570.355	6.35477	77	HMDB0010402	1.66258e+08	2.17779e+08	1.19234e+08	2.03917e+08	3.41038e+08	5.06054e+08	1.54057e+08	4.24337e+08	5.21978e+08	4.59653e+08	3.89121e+08	2.19682e+08	4.08501e+08	4.04519e+08	3.60791e+08	7.28449e+07	4.11679e+08	9.60604e+07	8.08488e+08	3.25258e+08	3.67824e+08	3.07438e+08	4.30265e+08	3.16876e+08	4.10076e+08	5.04204e+08	6.62677e+08	3.99513e+08	2.97046e+08	3.66431e+08	4.11044e+08	4.63134e+08	2.19823e+08	2.67785e+08	4.87345e+08	5.67173e+08	3.03637e+08	4.05817e+08	4.33396e+08	4.52218e+08	0.166064
LysoPC(22:6)	568.34	6.33715	74	HMDB0010404	3.67761e+07	3.40784e+07	2.03607e+07	5.22119e+07	5.1834e+07	9.65414e+07	2.41381e+07	1.07328e+08	1.06332e+08	6.71913e+07	7.95492e+07	3.60097e+07	5.12721e+07	7.73045e+07	1.18727e+08	1.55926e+07	7.34027e+07	2.70374e+07	1.11154e+08	6.28344e+07	6.90178e+07	1.1077e+08	6.30437e+07	7.39781e+07	8.95571e+07	1.04974e+08	2.09351e+08	6.09361e+07	4.88278e+07	5.11324e+07	6.6714e+07	8.14324e+07	3.30985e+07	5.46691e+07	1.03103e+08	6.98626e+07	6.50472e+07	7.74434e+07	7.98985e+07	7.70809e+07	0.0890297
LysoPE(16:0)	454.293	6.77897	93	HMDB0011473	3.16363e+06	4.24704e+06	3.18472e+06	5.98057e+06	6.795e+06	9.75771e+06	3.36691e+06	7.65541e+06	7.77217e+06	1.04645e+07	7.79444e+06	9.01345e+06	9.3959e+06	1.19689e+07	8.34174e+06	3.08637e+06	4.34416e+06	3.61622e+06	6.78655e+06	5.58196e+06	3.50599e+06	7.15279e+06	4.36497e+06	5.80369e+06	6.82941e+06	6.33875e+06	7.31068e+06	6.95404e+06	5.96412e+06	4.42413e+06	7.77801e+06	7.50611e+06	4.32817e+06	5.88263e+06	7.73261e+06	6.31879e+06	7.73144e+06	7.92905e+06	6.13798e+06	6.49464e+06	0.125794
LysoPE(18:0e)	468.345	6.60142	N/A		206407	176794	204906	683868	829610	663416	258508	372383	782431	532797	330774	623356	850999	492629	701566	159337	633090	584548	673096	551587	568659	147967	399325	320467	752467	742349	1.05596e+06	728052	260957	1.41483e+06	820077	708875	443843	790201	751573	846271	534360	575021	623214	639985	0.0807505
LysoPE(18:1)	480.308	6.71598	76	HMDB0011475	6.23625e+06	7.53131e+06	8.21103e+06	1.16765e+07	1.28749e+07	1.37773e+07	4.70962e+06	1.89521e+07	1.17823e+07	8.35329e+06	1.29344e+07	1.32926e+07	1.44295e+07	1.36187e+07	1.23683e+07	7.04888e+06	8.0165e+06	5.40722e+06	9.74915e+06	9.96714e+06	9.8267e+06	1.82073e+07	6.74725e+06	9.9105e+06	1.0354e+07	9.29737e+06	9.62141e+06	1.17628e+07	1.19503e+07	8.69991e+06	1.4959e+07	1.94974e+07	8.32915e+06	1.20215e+07	1.18629e+07	7.99288e+06	1.19895e+07	1.08514e+07	1.08757e+07	1.07704e+07	0.052173
LysoPE(18:2e)	464.314	6.44	N/A		1114357	N/F	756635	2592623	4346444	3928104	1189077	2482652	4251533	3174490	N/F	1605856	6281996	3458481	4203872	535796	2382693	2119452	2781541	2824653	3981500	2102066	1051048	1964680	2954694	3340263	5253653	5098035	1481094	4736646	2018523	4810936	1736962	3860842	5267371	2819212	2269064	2678058	3094530	3712562	0.20973
LysoPE(20:2)	506.324	6.51	N/A	HMDB0011483	298576	411063	491123	642199	578030	613556	N/F	1087897	408846	641278	404128	695514	915941	641851	1010653	N/F	556214	N/F	1160076	364914	748602	702613	515380	685842	946826	852399	572520	862531	469881	N/F	814213	1404229	N/F	762251	668605	975719	646003	832693	767492	706133	0.108715
LysoPE(20:3)	504.308	6.7	N/A	HMDB0011484	789603	2488431	1260390	2501776	3076954	2810195	805737	1854640	1830783	2516156	3997257	3034986	2981219	3008374	2819451	1136879	1323978	984498	1509653	2276013	1861534	2268495	1602110	1791283	1476007	1774806	1905473	2001770	2669857	1438751	3881157	3481142	1313611	1493407	2843490	3152534	1689412	2261761	2527944	2580156	0.180216
LysoPE(20:4)	502.293	6.66765	79	HMDB0011487	2.81208e+07	2.6063e+07	2.48531e+07	2.5427e+07	2.86389e+07	3.93721e+07	1.33834e+07	5.27443e+07	2.88375e+07	1.82408e+07	2.41166e+07	2.77594e+07	2.13562e+07	2.36561e+07	2.21547e+07	1.39117e+07	1.0585e+07	1.1158e+07	2.63162e+07	2.06481e+07	2.16036e+07	4.36571e+07	2.68121e+07	3.37096e+07	1.3286e+07	1.38559e+07	2.04796e+07	2.34449e+07	2.92061e+07	2.2114e+07	3.51329e+07	4.40724e+07	2.69813e+07	1.42437e+07	1.91378e+07	3.39307e+07	2.72655e+07	2.59159e+07	2.6432e+07	2.64013e+07	0.0211371
LysoPE(22:4)	530.324	6.64	N/A	HMDB0011493	2114606	1848865	1287208	1163404	2337199	2640446	941745	2675135	1657382	898104	1785177	2347523	825416	1064371	688056	823380	571196	594811	927362	1548310	840966	707491	1925166	2269587	446279	489075	399977	814562	2271754	1156512	1718412	3234960	2140438	447873	902602	2597319	1746761	1433817	1516926	1334920	0.116463
LysoPE(22:5)	528.308	6.66	N/A	HMDB0011494	3201861	2761544	2380354	2462160	3163455	4867119	1979140	5625128	3844700	2570983	2537697	3029622	3349926	3602235	2528905	1665097	1732895	1390867	4379999	2470877	2360612	4398855	3493023	4396895	1699175	1917178	1949227	3392536	3215916	2148361	3984727	4730083	3197877	1460373	2570546	3810499	3326308	3300634	3034944	2940002	0.0610862
LysoPE(22:6)	526.293	6.65	N/A	HMDB0011496	1622683	1047265	1002105	1550750	1470296	2194324	928714	3209343	2327523	1273027	1275061	886108	1436056	1823003	2471410	920077	945225	1591245	1864205	1329036	1288867	3541913	1386720	2058963	1416217	1314623	2531191	1766019	1311464	1230041	1978823	1949384	996213	979825	1876853	1519050	1508563	1509310	1552194	1527012	0.0134332
Lys-Tyr	310.176	9.68054	N/A	HMDB0028963	1.59823e+06	2.67042e+06	824455	2.49258e+06	3.97378e+06	6.87074e+06	2.93476e+06	1.81388e+06	3.00876e+06	3.78836e+07	1.56078e+06	2.83712e+06	3.02565e+06	4.25189e+06	8.31904e+06	2.55416e+06	2.53305e+06	2.35997e+06	2.24686e+06	4.93263e+06	2.97687e+06	2.72488e+06	2.86378e+06	3.32829e+06	3.03493e+06	2.70134e+06	1.44392e+07	4.58672e+06	3.34654e+06	2.48672e+06	2.33915e+06	4.21109e+06	3.33783e+06	4.3332e+06	5.75566e+06	2.28371e+06	5.79369e+06	4.37739e+06	4.6359e+06	4.32133e+06	0.143909
Malonylcarnitine	248.113	10.74	54	HMDB0002095	564363	544174	384017	1636926	693451	978898	367807	826304	1707627	331294	193490	326164	736329	786243	673555	598873	960587	1080858	330540	1438901	661321	7774831	659569	1029806	396876	199675	716395	394108	568446	N/F	2112365	1823030	371510	1913709	561966	688268	1181636	884617	998286	927814	0.131278
Maltol	127.039	11.32	43	HMDB0030776	10330089	16594094	5091934	9175698	5834130	12105309	9095330	6014778	5033446	2821968	5742860	35369093	5120200	3643128	4280673	8144640	5786135	5752121	2926223	7669413	2394197	6935192	4304239	2873498	3081578	3118267	5974945	4644991	9523732	4051335	7391332	9927185	27927690	4312994	4141747	6661102	8355672	7983214	7929577	8020963	0.0238546
Melamine	127.073	6.54	41	HMDB0041922	1987594	1264557	1255214	1085596	986067	3306515	1496574	740429	862761	1058607	747254	727520	754086	1144963	834007	2827774	783401	1372464	424540	2209204	640476	1314042	1229423	930342	731321	1023759	1078260	576988	822854	1240198	1173602	762953	959255	725139	1356875	1444488	1837628	1529027	1608305	1756366	0.0830368
METHACHOLINE-like	160.133	6.74498	71	HMDB0015654	5.22808e+07	1.36264e+08	5.16362e+07	1.05965e+08	1.12583e+08	1.1322e+08	4.33279e+07	5.39719e+07	6.67775e+07	3.56954e+07	1.24814e+08	1.25811e+08	5.92447e+07	2.91873e+07	3.29018e+07	2.32959e+08	7.76803e+07	7.19587e+07	5.01709e+07	1.11545e+08	1.20464e+08	8.09535e+07	1.0456e+08	5.70531e+07	5.24352e+07	5.86505e+07	4.42214e+07	4.78673e+07	1.28528e+08	1.13999e+08	6.50852e+07	1.26269e+08	1.69674e+08	9.22874e+07	5.33701e+07	6.90147e+07	9.32473e+07	8.84034e+07	8.58634e+07	8.46205e+07	0.0433434
methyl beta-D-galactoside	195.086	9.91349	10	HMDB0029965	1.04995e+07	1.20271e+07	1.27908e+07	1.29907e+07	1.25992e+07	1.38144e+07	1.14438e+07	1.26033e+07	1.06487e+07	1.0724e+07	1.16251e+07	1.01205e+07	9.45104e+06	1.23859e+07	1.01026e+07	1.35214e+07	1.11995e+07	1.10348e+07	1.00412e+07	1.11659e+07	1.0596e+07	1.12383e+07	1.03386e+07	1.33052e+07	1.17868e+07	9.65372e+06	9.37359e+06	1.07433e+07	1.00252e+07	1.01116e+07	1.24039e+07	1.06672e+07	1.25865e+07	1.03532e+07	1.22426e+07	1.38729e+07	1.32998e+07	1.17325e+07	1.07858e+07	1.08614e+07	0.100123
Methylimidazoleacetic acid	141.066	9.21	29	HMDB0002820	38273655	56772371	68803865	57569534	173550602	126648857	148710708	50635417	103521454	44484506	56872226	71282344	34412829	48662448	56698226	78572863	76608474	113660436	44236796	62432497	75787987	106885142	71445881	60489645	25558034	36318124	97210156	32530371	140816781	54564536	173819971	75758576	60034450	28974035	44938493	65428031	84749859	77492686	78755237	80594003	0.0394092
Myricatin	553.02827	1.73	N/A	HMDB0029513	116952	162943	647488	473955	417730	286703	382719	339357	145829	207254	215194	237887	275636	N/F	377501	N/F	199622	401971	330673	358564	182061	N/F	644159	N/F	N/F	229477	410035	245629	270467	764422	208621	107002	366730	125733	222264	526727	361617	253217	374036	435228	0.212668
Myristoylcarnitine	372.311	2.7259	N/A		1.60127e+07	1.5042e+07	4.43359e+06	1.07275e+07	2.05753e+07	1.16258e+07	1.26439e+07	2.32209e+07	2.19703e+07	6.17747e+06	3.68594e+06	2.98083e+06	8.24132e+06	4.91668e+06	1.10781e+07	3.67561e+07	9.67034e+06	2.20982e+07	3.33632e+06	1.09112e+07	1.16865e+07	1.24165e+08	1.79141e+07	5.77014e+06	4.20046e+06	3.24838e+06	8.42162e+06	1.25613e+07	1.62546e+07	3.08555e+06	1.93641e+07	8.03624e+07	1.68268e+07	1.10049e+07	1.00892e+07	1.09398e+07	2.12362e+07	1.80527e+07	1.48964e+07	1.28967e+07	0.218018
N-(3-acetamidopropyl)pyrrolidin-2-one	185.128	11.91	N/A	HMDB0061384	2004195	3533365	4821863	3051480	3996144	3814137	2060096	2369210	3273428	3567728	1967602	2401948	3637003	3472037	3588183	18216242	3357669	4583933	1911722	2908974	3600329	4897520	5212091	2477401	3423311	1884450	2764727	9280464	3231093	2578785	3303236	3997993	4099371	2852373	3424488	5190540	4326531	3723765	3370419	2972368	0.15963
N,N-Dimethylaniline	122.096	1.04522	35	HMDB0001020	1.24819e+08	1.2944e+08	1.03336e+08	1.0017e+08	1.00465e+08	9.03712e+07	1.25559e+08	1.08614e+08	1.15637e+08	8.97006e+07	8.19288e+07	9.45019e+07	9.47926e+07	9.34117e+07	9.35756e+07	1.02196e+08	9.21245e+07	1.04791e+08	9.55617e+07	1.00677e+08	9.49595e+07	1.00335e+08	9.76926e+07	9.22721e+07	9.43175e+07	1.145e+08	1.02255e+08	9.54132e+07	9.88621e+07	1.08959e+08	1.2004e+08	1.33318e+08	1.34705e+08	9.12717e+07	9.58282e+07	1.04247e+08	1.03429e+08	1.20732e+08	1.26186e+08	1.31631e+08	0.101384
N1-Acetylspermidine	188.176	11.3588	72	HMDB0001276	2.99355e+08	1.76762e+08	1.20663e+08	2.42589e+08	1.418e+08	2.01789e+08	1.86367e+08	2.17684e+08	2.04466e+08	1.11559e+08	1.68701e+08	1.25943e+08	1.74371e+08	9.92024e+07	2.36247e+08	3.69217e+08	2.081e+08	1.38314e+08	9.43823e+07	1.55712e+08	1.29497e+08	2.29889e+08	1.63246e+08	1.41724e+08	1.32635e+08	1.29565e+08	2.44655e+08	2.29891e+08	1.9377e+08	1.37689e+08	1.86179e+08	1.86763e+08	2.10368e+08	2.09775e+08	2.04007e+08	2.09633e+08	1.8661e+08	1.78284e+08	1.77932e+08	1.71658e+08	0.0343438
N6,N6,N6-Trimethyl-L-lysine	189.16	11.9699	45	HMDB0001325	1.83652e+08	2.11018e+08	1.81468e+08	2.61332e+08	3.20859e+08	3.2399e+08	1.89682e+08	2.68573e+08	4.1602e+08	2.38924e+08	1.94316e+08	2.17434e+08	3.27475e+08	2.43923e+08	3.25211e+08	2.69528e+08	5.80291e+08	2.71842e+08	2.42066e+08	2.59659e+08	2.47573e+08	7.88594e+08	3.02449e+08	2.54147e+08	2.48113e+08	2.0864e+08	4.44494e+08	2.99719e+08	1.57577e+08	2.1417e+08	2.9636e+08	3.2958e+08	2.45181e+08	3.70737e+08	3.12456e+08	3.44666e+08	3.29384e+08	2.74644e+08	2.69838e+08	2.71825e+08	0.100231
N-acetyl-D-tryptophan	247.108	1.84856	46	HMDB0013713	4.05118e+06	3.08842e+06	4.12524e+06	6.00322e+06	2.83347e+06	9.42027e+06	3.91282e+06	2.51191e+06	2.79078e+06	4.60553e+06	6.94813e+06	5.06792e+06	3.78283e+06	5.77498e+06	3.01785e+06	1.27457e+06	3.52421e+06	3.84822e+06	3.34283e+06	2.89189e+06	1.85988e+06	3.53765e+06	3.3753e+06	6.87977e+06	5.49332e+06	3.91723e+06	2.71283e+06	2.48753e+06	2.71994e+06	4.31132e+06	3.31128e+06	2.84525e+06	6.47127e+06	5.99313e+06	2.13763e+06	7.64385e+06	4.32404e+06	4.37121e+06	3.96876e+06	3.94603e+06	0.0544996
N-Acetyl-L-alanine	132.066	9.95	34	HMDB0000766	23028050	19495448	18518942	17579330	12296095	28653800	21025508	17955017	22967887	33409804	16530048	12403648	37377710	59777529	24350339	18064014	21394513	21059739	25859852	20910537	11779115	25157875	10405562	29844972	22260713	52117702	55278361	83331443	13972715	24502565	20013849	29433174	30285628	34347903	62869639	27286273	35997084	25111437	21423911	22969012	0.249865
N-acetylleucine	174.112	1.47563	44	HMDB0011756	3.31906e+06	5.62525e+06	4.0114e+06	4.79807e+06	4.0783e+06	5.50845e+06	5.35615e+06	4.82914e+06	6.88861e+06	3.73114e+06	4.00897e+06	3.37232e+06	1.67794e+07	3.01324e+06	4.35819e+06	3.62969e+06	4.48806e+06	2.3606e+06	4.92184e+06	5.28089e+06	3.4938e+06	3.49405e+06	4.4406e+06	4.0355e+06	3.47192e+06	3.0345e+06	6.84001e+06	2.07217e+06	3.16583e+06	9.64552e+06	2.62625e+06	4.04172e+06	3.94606e+06	3.24272e+06	6.26734e+06	8.41776e+06	5.53862e+06	5.4602e+06	5.76835e+06	5.31515e+06	0.0342989
N-Acetyl-L-phenylalanine (low)	208.097	1.25	27	HMDB0000512	N/F	310480	167866	260573	544408	243928	182681	330503	148152	74145	207349	68544	239191	147176	287961	960194	222468	N/F	155537	2977901	7524554	300357	443477	10818786	153322	171250	128911	141973	152174	206324	N/F	N/F	511905	N/F	88592	465801	920393	965646	1101269	1296586	0.157712
N-Acetylneuraminic acid	310.11326	11.35	N/A	HMDB0000230	447850	1958707	104993	1662479	739947	3634878	1654991	3713776	4252656	2266307	1839662	1721923	4757437	2788052	4187103	1202095	119865	1568393	230867	3085462	1410942	2145378	1168616	1089578	326984	1054848	1798430	2926930	846198	919943	3722326	3631687	2263347	655539	1683767	1647754	2165820	2346738	1831775	1768178	0.135511
N-Acetylornithine	175.108	10.2798	96	HMDB0003357	1.60226e+08	2.36218e+08	1.47735e+08	1.75233e+08	2.12174e+08	1.67568e+08	1.47914e+08	1.29313e+08	2.63857e+08	8.0581e+07	1.59782e+08	1.48243e+08	2.27395e+08	3.17232e+08	1.56319e+08	1.94779e+08	2.77447e+08	1.75696e+08	1.25296e+08	2.22144e+08	1.56524e+08	2.72635e+08	2.04476e+08	1.51531e+08	1.77072e+08	1.81187e+08	1.8708e+08	1.79714e+08	2.18033e+08	1.02598e+08	1.75622e+08	1.97588e+08	2.61039e+08	1.56795e+08	1.91777e+08	2.61744e+08	1.92837e+08	1.79834e+08	1.8548e+08	1.8008e+08	0.0330707
N-Acetylputrescine	131.118	6.99595	30	HMDB0002064	5.28626e+08	5.5427e+08	6.21661e+08	5.51688e+08	5.51645e+08	6.27498e+08	5.43392e+08	5.51778e+08	5.35303e+08	5.63523e+08	5.7858e+08	5.26928e+08	5.63321e+08	6.20223e+08	5.91681e+08	6.1006e+08	5.54136e+08	5.54486e+08	5.47161e+08	5.28147e+08	5.60156e+08	5.4821e+08	5.39037e+08	5.72924e+08	5.44112e+08	5.47013e+08	5.50123e+08	5.68728e+08	5.38257e+08	5.49216e+08	5.49397e+08	5.48243e+08	5.40446e+08	5.46226e+08	5.80633e+08	5.60296e+08	5.7749e+08	5.52755e+08	5.36307e+08	5.72291e+08	0.0337492
N-alpha-acetyl-L-asparagine	175.071	10.49	22	HMDB0006028	158176	1660395	602431	857496	925045	551358	1313902	491424	1458810	638599	767951	1089471	2130229	2454139	1362571	1529601	1533318	617449	2926631	906151	532668	1676385	1433793	495597	2375037	625821	3200043	4004678	265952	512131	818876	321016	822220	2144558	2466145	1671099	1513501	1358636	1287834	1087817	0.13465
N-Alpha-acetyllysine	189.12337	10.0244	63	HMDB0000446	1.29985e+07	1.37987e+07	1.20348e+07	1.83134e+07	1.72604e+07	1.5725e+07	1.28246e+07	1.69922e+07	1.84687e+07	1.36577e+07	1.09478e+07	1.27487e+07	1.77065e+07	1.80932e+07	1.55793e+07	1.852e+07	2.41745e+07	1.63642e+07	1.73623e+07	1.6001e+07	1.32831e+07	2.14328e+07	1.459e+07	9.76541e+06	1.95705e+07	1.57832e+07	1.67069e+07	1.55803e+07	1.29616e+07	1.16076e+07	1.69258e+07	1.88694e+07	1.32521e+07	2.27838e+07	1.67806e+07	1.86164e+07	1.60473e+07	1.51914e+07	1.50925e+07	1.53022e+07	0.0281998
N-amidino-L-aspartate	176.06658	8.50626	17	HMDB0003157	1.41481e+07	1.68543e+07	1.60004e+07	1.68391e+07	2.06122e+07	2.01334e+07	1.18215e+07	2.32041e+07	2.00689e+07	1.84014e+07	1.05048e+07	1.07726e+07	2.29254e+07	3.11373e+07	2.24892e+07	1.44813e+07	2.22436e+07	2.32638e+07	1.15765e+07	1.47026e+07	1.45589e+07	2.72231e+07	1.54389e+07	1.32299e+07	2.38732e+07	2.07727e+07	2.23217e+07	2.08743e+07	1.23675e+07	1.15474e+07	2.53013e+07	2.03256e+07	1.30447e+07	2.80957e+07	1.55236e+07	2.01828e+07	2.07868e+07	2.10348e+07	1.89259e+07	1.67124e+07	0.103446
Niacinamide (VB3)	123.055	1.53705	60	HMDB0001406	1.88915e+08	1.82295e+08	1.39546e+08	2.53938e+08	1.76413e+08	2.47002e+08	3.8563e+08	2.08582e+08	3.82111e+08	3.28861e+08	1.37907e+08	1.3526e+08	4.17816e+08	2.85495e+08	3.46239e+08	1.29244e+08	1.77167e+08	1.76992e+08	2.42822e+08	2.42436e+09	5.15179e+08	2.57716e+08	2.8535e+08	3.91459e+08	2.52856e+08	2.20292e+08	5.16952e+08	3.56602e+08	1.73803e+08	2.27153e+08	1.55086e+08	3.56654e+08	3.00347e+08	3.44098e+08	3.02784e+08	2.0828e+08	3.5971e+08	3.63039e+08	3.67887e+08	3.69664e+08	0.0124414
Nicotinamide Ribose	255.098	9.00083	61		2.88904e+06	2.38628e+06	1.95023e+06	2.42709e+06	2.60168e+06	6.12957e+06	3.09659e+06	3.30923e+06	2.68822e+06	2.54753e+06	2.754e+06	3.38339e+06	4.93039e+06	3.12074e+06	3.97244e+06	2.14735e+06	1.76826e+06	2.41592e+06	2.28248e+06	4.19154e+06	2.50649e+06	4.45783e+06	3.39046e+06	3.49653e+06	1.75829e+06	2.02676e+06	3.3485e+06	3.05738e+06	1.48568e+06	2.80338e+06	1.8792e+06	3.41302e+06	2.98719e+06	2.7467e+06	3.1314e+06	2.63746e+06	3.52315e+06	2.78852e+06	3.02973e+06	2.49973e+06	0.146372
Nicotinic acid	124.039	2.53	22	HMDB0001488	298198	448052	322205	895077	636249	1178442	1428230	915847	435816	90105	152982	497555	718780	218300	465841	1144218	567219	584420	757858	18204398	836852	469523	1331299	1502082	669251	919847	315855	2710012	569004	226185	1051562	762178	587772	63052	1310857	510517	1467824	1443740	1192556	2101123	0.249531
N-Methylhydantoin	115.05	9.91	57	HMDB0003646	4722507	6503408	6491222	6014830	8072122	6929897	5603725	6129425	5146545	3484945	5153105	4871242	3069803	4850351	4286797	6924344	5474019	6576460	4052438	5058431	5760861	6208247	6185863	6881973	4664630	2812149	2961554	3080195	5358092	6254118	6388895	5912786	6523801	4555360	5202553	6834417	6315362	5317565	5634404	5217745	0.088174
N-Methyl-L-glutamate/2-Aminoadipic acid	162.076	10.46	88	HMDB0062660/HMDB0000510	30767867	9571805	14630712	23078360	39493638	40302192	77452945	68598743	42803833	65152243	7672399	5550304	58050649	90846298	32801795	25694995	93578845	54278143	16178237	14957384	38554492	147628312	66965918	6713317	124698458	26199083	34576469	19448118	19481171	6513223	39627166	22696629	13492198	49220085	9225966	59997026	43422339	42315166	43179412	40713342	0.0288946
N-Palmitoylsphingosine	538.519	0.86	22	HMDB0061712	4793939	3979814	2835495	2436061	1833990	4465342	4108283	6583171	1871417	1913806	2652403	3130163	3512854	1990238	1339926	6023537	3538183	6734174	987327	1489835	1919986	2449457	2274185	1399980	1322164	1064974	1382280	1753006	1579312	1849770	2179253	3367467	6001085	3769927	1778544	5907004	2730666	3254927	2560763	1862221	0.220968
n-Pentadecylamine	228.26858	1.97	N/A		970360	871294	1019185	860734	912172	1195819	838991	1079027	1075840	1297456	1042481	1083153	1008330	954560	1120232	1093201	1244571	753705	1040882	882444	921699	680346	904174	991514	1054614	829007	839484	987256	793974	1117082	1010683	743891	770739	707695	682934	860366	1090742	1125582	1185008	1012435	0.0653233
Oleamide	282.279	0.85	87	HMDB0002117	22207134	4150169	11770027	78851606	11217068	31255152	15362875	13321118	1886513	6359768	38701664	4269971	7031342	2436462	5295383	13045373	18314291	2936622	10649737	11924956	10022277	73968341	24213182	76586662	4075798	5184836	12277004	19597988	7079574	44398109	19926853	85889351	20575296	4426700	11059417	121492606	24297540	22902029	23814305	24048216	0.025606
Oleoyl Ethanolamide	326.305	0.888746	93	HMDB0002088	1.04044e+07	6.31543e+06	4.29774e+06	5.07531e+06	6.46753e+06	1.06274e+07	4.83178e+06	6.24994e+06	4.93196e+06	2.03724e+07	5.90524e+06	3.4691e+06	7.2182e+06	2.64375e+06	2.64056e+06	4.3544e+06	4.03267e+06	7.24235e+06	6.38903e+06	4.78133e+06	5.46496e+06	1.3012e+07	5.31089e+06	6.75449e+06	4.64885e+06	3.66647e+06	3.17746e+06	2.88107e+06	4.0591e+06	7.39995e+06	6.76704e+06	1.35947e+07	6.71001e+06	3.01031e+06	7.05462e+06	5.92573e+06	8.22915e+06	7.41738e+06	7.03263e+06	7.04765e+06	0.0754362
Ornithine	133.097	12.66	59	HMDB0000214	21191916	29769491	42018856	62763574	42821163	80466805	36113404	45426924	77604220	64804508	36991032	56043090	228143352	201537918	93301363	36370964	72818471	58624333	97292623	140604491	50835698	75903014	47413596	48381771	221060130	117429336	80049470	94401891	48266211	38189633	63573743	56329217	26213225	186616241	85637594	45932337	85136695	73924264	71788501	71738109	0.0847101
Oxypurinol	153.041	7.22	36	HMDB0000786	1627991	1468888	1434391	2105464	1519483	2223462	2414824	1679245	3566475	2819516	2704026	1753135	3721281	1197985	3105504	1544949	1657959	2005751	2462921	2772301	2296368	2336683	2826002	3104271	2509235	3180817	4164299	2837634	1656657	2390755	2089526	2558447	2195576	3230559	3910876	1796081	2265686	2280747	2365030	2377644	0.0246374
Palmitic amide	256.263	0.86	85	HMDB0012273	4716334	2054872	3754113	15949613	2922043	6359009	4012354	3312737	3266697	2207316	6348700	838152	5906428	1497771	5339670	3131640	12636223	727900	6605241	3202528	2559977	13495796	4252609	15647727	2772209	4411812	7627544	7842449	2163818	9101968	5540624	12104909	3835363	2787074	7224967	20883106	6487892	6217241	6763732	5567948	0.0818001
palmitoyl sphingomyelin (SM(d18:1/16:0))	703.575	6.10907	84	HMDB0010169	1.47386e+09	1.1295e+09	1.2519e+09	1.6501e+09	1.74323e+09	2.23771e+09	1.22869e+09	1.51793e+09	1.85452e+09	1.33255e+09	1.56682e+09	1.45659e+09	1.72712e+09	1.45433e+09	1.25441e+09	8.72915e+08	1.29409e+09	1.12096e+09	1.2453e+09	1.24403e+09	1.09265e+09	1.1576e+09	1.83261e+09	1.54162e+09	1.28953e+09	1.18331e+09	1.24209e+09	1.59043e+09	9.96033e+08	1.27067e+09	1.42066e+09	1.05403e+09	1.60981e+09	1.14675e+09	1.63559e+09	1.30167e+09	1.53213e+09	1.44032e+09	1.43754e+09	1.363e+09	0.0479744
Pantothenic Acid(VB5)	220.118	2.38927	75	HMDB0000210	9.75658e+07	1.14934e+08	9.06397e+07	7.27857e+07	9.35131e+07	1.3109e+08	7.90934e+07	8.40733e+07	1.2115e+08	1.10414e+08	1.0721e+08	1.17103e+08	1.21861e+08	1.13639e+08	1.31105e+08	9.4204e+07	6.37587e+07	7.62868e+07	7.35749e+07	1.11889e+08	7.80589e+07	8.82788e+07	1.03595e+08	1.1523e+08	7.46595e+07	8.06605e+07	9.27772e+07	9.36733e+07	8.79738e+07	1.04875e+08	1.01072e+08	6.96542e+07	1.27229e+08	7.79573e+07	1.3256e+08	1.10696e+08	9.98224e+07	9.42953e+07	9.471e+07	9.34847e+07	0.0300792
PC(30:0)	706.538	4.63	N/A		2.37262e+06	2.26311e+06	2.66592e+06	1.93328e+06	1.68384e+06	3.16791e+06	2.67398e+06	3.42521e+06	1.6249e+06	1.2472e+06	2.61555e+06	4.17639e+06	1.59821e+06	3.15692e+06	1.33449e+06	2.34596e+06	1.09302e+06	665448	872897	1.32317e+06	1.43403e+06	1.15666e+06	1.94993e+06	3.56595e+06	1.80108e+06	1.71354e+06	1.02905e+06	1.27625e+06	2.75007e+06	694663	839778	2.52055e+06	2.30131e+06	970540	584466	2.22216e+06	2.0472e+06	1.66697e+06	1.57188e+06	1.36369e+06	0.172081
PC(32:0)	734.569	4.49	N/A		3589269	22392179	36522617	33997576	19014664	31844202	29920258	37616339	26935610	22306995	30698689	52514773	45123331	39965162	26266293	35129568	25141896	13804372	17022704	27350907	30187664	28703482	21492969	35569354	29099582	27127367	13575256	33462489	31730776	4219001	14594692	31873825	31094625	27324934	22878998	25581700	30372791	25264387	21835940	18026178	0.219672
PC(34:1)	760.585	4.32	N/A		588597364	1069906467	763806263	988228975	873251015	1631500562	763490286	1105798401	874585423	725915117	768904714	1889082683	1153451341	1309662698	959573316	443955903	755430061	172142587	668627609	841635124	1056793368	1414804337	883507644	2038249477	892731044	798265097	777921756	893436419	1684870260	153455165	650928249	979560815	1067352621	673525603	667557950	1103207845	1126943424	858435514	781079393	631636853	0.244284
PC(34:2)	758.569	4.33	81		5.59285e+08	6.90232e+08	7.24625e+08	8.65893e+08	6.71772e+08	1.109e+09	6.13647e+08	9.63745e+08	7.76493e+08	6.72976e+08	1.11305e+09	1.49035e+09	8.83926e+08	1.24171e+09	8.13607e+08	3.89497e+08	8.17509e+08	1.85742e+08	9.11015e+08	5.51884e+08	7.2832e+08	5.93438e+08	8.36936e+08	1.29457e+09	7.03393e+08	8.15625e+08	5.94065e+08	7.74902e+08	1.10164e+09	2.49421e+08	6.06388e+08	7.25255e+08	8.18598e+08	6.50156e+08	6.07359e+08	8.03206e+08	9.6221e+08	7.58075e+08	7.42907e+08	6.11326e+08	0.188521
PC(34:4)	754.538	4.19	N/A		1.62954e+06	1.64498e+06	2.87806e+06	1.29167e+06	1.70351e+06	3.48231e+06	1.95773e+06	4.81979e+06	2.64605e+06	1.6198e+06	3.00986e+06	3.41884e+06	2.46105e+06	3.25549e+06	1.44168e+06	777509	899357	362054	1.40785e+06	296150	1.91583e+06	1.84607e+06	2.51962e+06	5.72717e+06	862998	2.73283e+06	1.93324e+06	1.21045e+06	2.9642e+06	864326	1.21465e+06	2.81494e+06	2.9184e+06	472369	1.47407e+06	3.04589e+06	2.06727e+06	2.45774e+06	2.21616e+06	1.85851e+06	0.117331
PC(36:2)	786.599	4.23	92		884554811	1301868201	1070475807	1576789670	1156982710	918811041	901470051	1594018292	1197131318	1202252695	1551463703	1842111757	2289923972	2207174413	1878634623	811223133	1327207383	414295231	1117654473	1128320342	1455237133	1849270248	1572941145	2311549705	1725344236	1444694874	1098429050	1984365130	1756133167	92940806	1130268710	1219672945	1458915667	1584032303	1240511758	1177287766	1840548579	1362379165	1247473459	1059391633	0.241779
PC(36:4)	782.569	4.04	81		3.21132e+08	3.66721e+08	2.9807e+08	4.07378e+08	3.52838e+08	6.413e+08	3.55136e+08	6.42202e+08	5.34659e+08	4.44839e+08	5.75797e+08	6.54929e+08	4.47246e+08	7.64546e+08	5.0656e+08	2.03873e+08	3.96027e+08	1.16068e+08	5.377e+08	3.02864e+08	4.2856e+08	3.5089e+08	4.83884e+08	8.26515e+08	5.29006e+08	5.14304e+08	4.48013e+08	4.01544e+08	5.48774e+08	1.35071e+08	3.34746e+08	4.71279e+08	4.57491e+08	4.24089e+08	4.12159e+08	4.62273e+08	5.456e+08	4.4809e+08	4.34213e+08	3.56382e+08	0.174106
PC(36:5)	780.554	4.32	70		3.31647e+07	4.08131e+07	3.549e+07	3.97741e+07	3.22016e+07	5.39188e+07	3.38628e+07	6.55028e+07	5.7525e+07	4.47731e+07	4.4669e+07	6.19887e+07	4.84097e+07	7.0063e+07	4.59524e+07	1.98038e+07	4.05794e+07	1.58074e+07	5.72539e+07	3.22416e+07	4.04261e+07	4.98609e+07	3.42559e+07	7.34219e+07	4.62973e+07	5.45112e+07	3.91069e+07	3.60247e+07	4.97742e+07	1.83051e+07	3.45191e+07	4.90028e+07	4.10274e+07	4.07531e+07	3.84032e+07	3.9592e+07	5.09969e+07	4.35214e+07	4.17635e+07	3.69201e+07	0.134896
PC(38:4)	810.601	3.85	N/A		953703267	1035735550	795506312	1098935662	1139340852	1661240426	899836727	2054408602	1928554036	1473942533	1266843915	1331394776	751916274	2320964664	2079189088	896529886	1004365342	418508977	1227225224	1070584455	1581395514	1647831172	1674524875	2330462309	2433726578	1891626155	1637559377	1750364068	1693912827	250614958	1025848912	1308267756	1297881962	1339779052	1680129064	965277936	1577074064	1400955757	1212166690	1031601145	0.180514
PC(38:5)	808.585	4	82		1.68212e+08	1.93618e+08	1.57495e+08	1.92988e+08	1.94056e+08	3.12162e+08	2.12582e+08	3.28125e+08	3.48322e+08	2.70212e+08	2.51582e+08	2.37181e+08	3.26226e+08	4.31028e+08	3.44064e+08	1.32037e+08	2.31924e+08	7.11423e+07	2.93918e+08	1.65111e+08	2.82439e+08	2.16584e+08	3e+08	3.94008e+08	3.61388e+08	3.39126e+08	2.94289e+08	2.79156e+08	2.64115e+08	7.80372e+07	1.79546e+08	2.70008e+08	2.36571e+08	2.41732e+08	3.18148e+08	2.13406e+08	3.13035e+08	2.52332e+08	2.4003e+08	1.99319e+08	0.187317
PC(38:6)	806.569	3.89	71		6.52467e+07	5.61381e+07	6.26503e+07	7.30006e+07	6.14947e+07	1.14407e+08	6.72284e+07	1.3846e+08	1.00018e+08	6.9035e+07	6.87292e+07	7.41885e+07	7.59959e+07	1.12857e+08	1.24685e+08	3.02126e+07	6.18818e+07	2.41273e+07	7.37531e+07	5.06413e+07	1.02107e+08	8.68231e+07	8.84321e+07	1.70571e+08	1.07479e+08	9.39758e+07	1.10181e+08	6.77595e+07	8.48717e+07	2.74373e+07	5.08533e+07	9.45137e+07	8.20031e+07	9.01414e+07	9.60546e+07	5.69911e+07	9.87529e+07	8.20285e+07	7.75017e+07	6.35956e+07	0.180121
PC(40:4)	838.632	3.85	N/A		2.7599e+07	4.34827e+07	3.68271e+07	3.61663e+07	4.98433e+07	4.27004e+07	4.24379e+07	3.83319e+07	4.47452e+07	3.82594e+07	4.71929e+07	4.9269e+07	3.96853e+07	4.89937e+07	4.12193e+07	4.20813e+07	4.1759e+07	1.58503e+07	3.57512e+07	4.85373e+07	4.61445e+07	2.0589e+07	4.54019e+07	3.91423e+07	4.61716e+07	3.53717e+07	4.02782e+07	3.61022e+07	4.93527e+07	1.53988e+07	4.04287e+07	4.40825e+07	5.12686e+07	3.40023e+07	4.12617e+07	3.51329e+07	4.4362e+07	4.0681e+07	3.55307e+07	3.14753e+07	0.149073
PC(40:5)	836.616	3.85	N/A		104022715	125396240	105252054	117723303	106702247	223850161	126807907	171035326	202414171	194469514	128173181	166115471	260909405	344550652	288198214	101454246	174923428	44338291	209323338	153672187	172995828	134404291	188073876	217626634	325932386	294432881	286311862	272651059	189188074	28649601	131933407	129587710	174274911	185645409	309603211	122558333	195642169	169307896	159278695	125190987	0.179469
PC(40:6)	834.601	3.85	79		47982784	60411920	48289198	63556394	68369599	118862719	60279126	114650062	115359408	93188919	89975108	68839782	129994811	183767940	204438446	51215445	92618663	31849720	93917609	71836452	111298815	107304275	103853460	145066139	211570147	162814559	163368632	118629211	91874659	19022105	58423281	83170010	76363781	100193577	153291116	63391603	121126711	94858341	80792724	70189077	0.240265
PC(40:7)	832.585	3.77	79		2.0373e+07	1.85597e+07	2.13204e+07	1.88334e+07	2.30703e+07	3.28446e+07	2.3733e+07	3.55187e+07	3.02754e+07	2.2289e+07	2.10015e+07	2.10928e+07	2.14801e+07	2.99649e+07	3.25597e+07	2.45804e+07	2.13753e+07	1.3028e+07	2.10863e+07	1.96423e+07	2.93375e+07	1.96312e+07	3.00507e+07	4.01186e+07	3.48323e+07	2.66754e+07	2.54908e+07	2.23497e+07	2.41284e+07	1.09488e+07	1.80585e+07	2.94905e+07	2.949e+07	2.34234e+07	2.76181e+07	1.76911e+07	2.7322e+07	2.44444e+07	2.3316e+07	1.91651e+07	0.143527
PC(40:8)	830.569	3.68	78		1.21163e+07	9.89221e+06	1.55367e+07	9.67642e+06	1.01673e+07	2.06776e+07	1.33801e+07	2.0876e+07	1.49091e+07	1.01613e+07	7.97999e+06	1.33871e+07	1.01814e+07	1.23548e+07	1.32907e+07	6.19387e+06	8.65856e+06	5.05259e+06	9.7677e+06	7.50473e+06	1.5348e+07	1.12064e+07	1.4896e+07	2.5266e+07	1.66289e+07	1.27379e+07	1.15869e+07	8.54677e+06	9.93912e+06	5.30299e+06	7.43206e+06	1.57768e+07	1.69424e+07	1.26584e+07	1.41977e+07	9.26204e+06	1.4119e+07	1.24101e+07	1.22837e+07	1.00974e+07	0.13481
PC(42:8)	858.601	3.8	N/A		10375813	13089437	10895102	9898538	14288582	20934530	13798153	17989750	18055598	19631062	14474554	16354864	20711675	24077292	25595197	12649066	19428132	7730669	21821993	16992586	18665061	11420410	19634774	24134399	31736362	27130043	24828117	19277426	17138762	5956626	11328852	16855990	17368323	21415401	23802162	15619080	21201700	17848394	15916469	15706972	0.14405
PC(p34:0)	746.606	4.24	N/A		1.64914e+07	1.77441e+07	2.14794e+07	2.52161e+07	2.12254e+07	2.00289e+07	2.47379e+07	1.24475e+07	1.96324e+07	9.38165e+06	2.01213e+07	2.35247e+07	1.70343e+07	1.2025e+07	1.19171e+07	1.73472e+07	1.46396e+07	1.1599e+07	1.37922e+07	1.64411e+07	1.1435e+07	1.00556e+07	2.05158e+07	1.47619e+07	1.33949e+07	1.29473e+07	1.52197e+07	1.65323e+07	1.20231e+07	1.95501e+07	1.56492e+07	1.15939e+07	2.49376e+07	1.06089e+07	1.49465e+07	2.41405e+07	1.59532e+07	1.49891e+07	1.60928e+07	1.48874e+07	0.0407111
PC(p36:4)	766.575	3.65	71		2.21513e+07	2.05246e+07	2.23141e+07	2.75135e+07	2.95683e+07	2.70079e+07	2.43981e+07	1.69177e+07	2.93126e+07	1.48017e+07	2.20314e+07	2.14778e+07	1.97374e+07	1.87857e+07	2.01664e+07	2.30564e+07	1.8802e+07	2.14739e+07	1.99898e+07	2.27935e+07	1.92055e+07	1.71259e+07	3.36407e+07	1.81798e+07	2.34931e+07	1.64267e+07	2.18783e+07	2.08655e+07	1.47977e+07	2.41389e+07	2.59605e+07	1.96998e+07	3.00397e+07	2.23908e+07	2.25833e+07	1.97062e+07	2.28795e+07	2.13785e+07	2.39832e+07	2.15179e+07	0.0548911
PE(36:1)	746.569	4.4	N/A		7473559	14621704	10586347	12446286	10793381	21279670	11985485	21369223	8127985	11963244	27730590	37375116	17792811	37879555	13291628	7131185	6947616	1285144	6929335	6900621	14063897	14551831	11390078	35439137	9366191	15724077	6957579	9580245	24227710	893726	8578736	12818326	13447965	4982516	9045311	21894001	16616356	13668490	11413315	9526924	0.238366
PE(38:1)	774.601	4.33	N/A		10132533	32375968	19175113	17337282	21054162	32684660	20100044	24475773	13113721	23742446	45781595	55337814	24262669	53469414	24396942	9574208	13105451	246735	13947536	12741324	24382942	12425725	18620778	49295307	19778465	29657291	15404182	18939942	36375153	1072434	10554632	13775534	20396430	10337266	18932513	35373116	29640521	21657466	18455743	15179297	0.291877
PE(38:4)	768.554	3.98	N/A		25863311	34223395	28344810	31594737	31370054	41103219	25196236	51607716	46235441	24105757	36295195	49611016	43754141	43778527	28098604	28877517	12979837	17083865	26379558	26282787	27346251	55879265	34443094	37729521	24200452	25446654	24757420	27815729	41066032	10369567	36352858	31503384	33763762	11043476	33019926	38005454	35605066	33891769	29266796	25290171	0.150289
PE(p38:5)	750.54322	3.8	N/A		2236265	1678483	2963505	4879477	6732138	4938281	2856432	4953376	9333082	1842921	2322322	4674093	7275090	3538353	4686942	2279563	3274575	6897882	4207474	6332278	5781845	7138028	4337207	2652544	4969122	3649177	4049085	5554589	2711286	4761591	4935452	6131312	4943296	3961711	4583428	6566966	4686803	4565369	4663730	4748035	0.0162722
Pentadecanoylcarnitine(C13:0)	386.326	2.65	N/A	HMDB0062517	174678	208881	N/F	324397	512002	N/F	N/F	654891	445287	111644	N/F	N/F	384068	157043	739676	750554	505705	357851	N/F	166885	291828	1757389	348888	N/F	N/F	N/F	355232	410925	205997	N/F	376192	1524334	323376	451155	279042	119947	371425	347493	362738	234770	0.193445
Phenylacetylglycine	194.081	1.76714	N/A	HMDB0000821	2.3547e+07	2.94085e+07	5.27716e+07	4.10247e+07	5.12148e+07	5.29015e+07	4.00824e+07	6.82767e+07	2.19844e+07	2.70647e+07	4.18026e+07	3.52688e+07	3.12745e+07	5.72715e+07	4.49879e+07	2.53227e+07	2.04521e+07	3.4989e+07	3.29662e+07	3.35788e+07	2.56143e+07	1.54421e+07	4.96375e+07	3.67949e+07	1.8e+07	2.91698e+07	3.33498e+07	3.19595e+07	3.02772e+07	4.67776e+07	2.71181e+07	2.18503e+07	4.27573e+07	1.90825e+07	2.88082e+07	5.92799e+07	3.70014e+07	3.60771e+07	3.5163e+07	3.4528e+07	0.0302516
Phytosphingosine (low)	318.3	2.41577	76	HMDB0004610	7.822e+07	7.29643e+07	7.16361e+07	7.11679e+07	6.95957e+07	7.8383e+07	7.21898e+07	7.80498e+07	7.97906e+07	8.17039e+07	7.41932e+07	6.98293e+07	8.93235e+07	8.6268e+07	7.90612e+07	7.11561e+07	7.49731e+07	8.51634e+07	7.85436e+07	7.1845e+07	7.43681e+07	7.81147e+07	6.99183e+07	8.09149e+07	8.1682e+07	7.09561e+07	7.881e+07	7.6002e+07	6.85027e+07	7.13577e+07	7.13329e+07	7.20465e+07	6.89243e+07	6.72379e+07	6.98152e+07	7.98092e+07	8.5433e+07	8.17778e+07	8.06942e+07	7.91653e+07	0.0326329
Pivaloylcarnitine; 2-Methylbutyroylcarnitine; 3-Methylbutyrylcarnitine	246.17	5.16021	74	HMDB0041993/HMDB0000378	1.98549e+08	7.96859e+08	1.95568e+08	1.84336e+08	8.85654e+08	5.7722e+08	3.34328e+08	2.48575e+08	1.94313e+08	1.03797e+08	1.08842e+08	2.26886e+08	2.0868e+08	2.04499e+08	9.70376e+07	1.6281e+09	1.61261e+09	7.22977e+08	9.92949e+07	5.11735e+08	1.37245e+08	1.03755e+09	2.2241e+08	4.99182e+07	1.50267e+08	8.03378e+07	7.73905e+07	2.35356e+07	1.17797e+08	2.46971e+08	7.31196e+08	3.01151e+08	3.46729e+08	5.3811e+08	1.06812e+08	4.2213e+08	4.45869e+08	3.84676e+08	3.66807e+08	3.40535e+08	0.116437
Pregnenolone	317.248	0.818975	N/A	HMDB0000253	250270	288885	154598	271446	518268	803301	199213	696990	644215	362304	416261	314573	391813	369361	492478	258793	390406	368715	574443	273457	175121	217110	842662	417971	519717	607795	685720	491516	500695	1.53081e+06	708543	1.34515e+06	393471	372012	472186	851815	403776	476196	606175	801143	0.304832
Pterin	164.057	4.95381	40	HMDB0000802	2.26281e+06	2.1802e+06	1.84666e+06	1.84136e+06	2.13078e+06	4.57868e+06	2.18583e+06	2.38197e+06	1.81053e+06	2.01461e+06	2.48256e+06	2.18291e+06	1.55487e+06	2.13137e+06	2.56892e+06	1.63332e+06	1.846e+06	2.20375e+06	1.79155e+06	1.13037e+06	1.44736e+06	2.13733e+06	2.69456e+06	2.2808e+06	1.37832e+06	1.53075e+06	1.40748e+06	1.16703e+06	1.73446e+06	3.24455e+06	1.46922e+06	1.49764e+06	3.35903e+06	1.36986e+06	1.62459e+06	3.13084e+06	1.50433e+06	1.87777e+06	2.19191e+06	2.31903e+06	0.184209
Putrescine	89.1073	11.9799	41	HMDB0001414	8.17725e+06	9.30647e+06	1.13264e+07	7.25639e+06	1.03704e+07	7.27503e+06	7.00639e+06	7.44169e+06	6.97823e+06	4.37634e+06	8.11867e+06	7.34106e+06	7.68087e+06	5.64843e+06	1.01528e+07	1.62862e+07	6.4137e+06	1.49571e+07	5.62579e+06	5.70792e+06	6.12036e+06	8.74548e+06	7.71185e+06	7.84641e+06	5.42261e+06	6.68891e+06	7.14137e+06	8.57208e+06	5.6226e+06	7.7131e+06	6.69348e+06	6.72692e+06	9.27056e+06	7.76121e+06	9.88673e+06	9.49712e+06	7.39024e+06	7.0654e+06	8.50642e+06	7.59137e+06	0.0809011
Pyridoxal	168.066	8.04	26	HMDB0001545	1560552	5403583	8237835	14823405	8851926	34161372	6508213	4585150	6329434	1934789	1936904	6938981	5059263	1051297	1362954	7993795	990104	1755276	332145	4630290	4964927	N/F	8487917	13110843	570355	2268169	N/F	2338232	8272183	5469456	8934910	3564589	33611765	N/F	861021	8409133	6692759	6803010	5865502	5589626	0.0964196
Pyridoxamine	169.097	5.97	11	HMDB0001431	2442206	3511899	1612413	9962718	8575269	1197015	7286535	3843365	4503172	609554	2221815	531520	1893457	746852	1599858	4597013	1487223	56545486	1120860	2405046	3450666	93645989	9049331	961561	6115835	1012175	2615894	580166	2783031	5796816	4116743	7870556	7423316	6266027	1223433	1129751	8322108	7867607	8167415	8101383	0.0232767
Pyridoxine	170.08117	1.52	30	HMDB0000239	102444	1709015	383766	1626196	542384	1429600	743531	N/F	475759	1572743	898567	1215195	2886447	4345350	1231423	N/F	3268589	680003	3346395	496010	634759	580437	605978	682095	4038769	3466392	1974596	1822472	484340	1442461	194177	508895	980642	3574911	2512259	2552962	1929318	1577091	1796780	1823971	0.0830361
Pyroglutamic acid	130.04987	10.6994	50	HMDB0000267	2.38554e+08	2.62565e+08	4.21537e+08	5.29746e+08	3.82842e+08	4.04453e+08	2.38121e+08	4.45156e+08	5.91187e+08	4.15574e+08	1.95401e+08	2.96395e+08	6.47049e+08	6.27044e+08	5.36588e+08	3.41107e+08	4.984e+08	2.98082e+08	6.27682e+08	4.83743e+08	5.13159e+08	6.05862e+08	3.28248e+08	3.70021e+08	6.0893e+08	5.43926e+08	8.2665e+08	6.20003e+08	4.7806e+08	2.25223e+08	6.36328e+08	4.36353e+08	2.27235e+08	6.48447e+08	5.95207e+08	2.64039e+08	4.7042e+08	4.45419e+08	4.44121e+08	4.39125e+08	0.0311956
Pyrrolidonecarboxylic acid	130.05	10.91	56	HMDB0000805	2.38554e+08	2.62565e+08	4.21537e+08	5.29746e+08	3.82842e+08	4.04453e+08	2.38121e+08	4.45156e+08	5.91187e+08	4.15574e+08	1.95401e+08	2.96395e+08	6.47049e+08	6.27044e+08	5.36588e+08	3.41107e+08	4.984e+08	2.98082e+08	6.27682e+08	4.83743e+08	5.13159e+08	6.05862e+08	3.28248e+08	3.70021e+08	6.0893e+08	5.43926e+08	8.2665e+08	6.20003e+08	4.7806e+08	2.25223e+08	6.36328e+08	4.36353e+08	2.27235e+08	6.48447e+08	5.95207e+08	2.64039e+08	4.7042e+08	4.45419e+08	4.44121e+08	4.39125e+08	0.0311956
Serotonin	177.102	6.54812	40	HMDB0000259	3.61899e+07	3.23882e+07	1.50682e+07	2.60645e+07	3.90981e+07	1.69422e+07	1.20036e+07	3.10118e+07	1.86769e+07	2.03345e+07	9.26319e+06	1.86742e+07	2.30988e+07	2.59823e+07	2.8483e+07	1.64092e+07	2.70541e+07	1.63434e+07	2.29869e+07	1.3476e+07	2.28877e+07	1.14182e+07	1.63342e+07	1.52546e+07	3.33962e+07	1.74786e+07	2.49134e+07	2.18124e+07	1.45553e+07	2.23275e+07	2.06758e+07	4.10587e+07	2.20307e+07	3.02786e+07	3.17853e+07	2.90452e+07	2.62382e+07	2.30033e+07	2.19212e+07	2.08427e+07	0.101352
Sphinganine	302.305	2.43839	91	HMDB0000269	1.62582e+08	1.74721e+08	1.70302e+08	1.75989e+08	1.64296e+08	1.74336e+08	1.53168e+08	1.96641e+08	1.98045e+08	1.86039e+08	1.93958e+08	1.94658e+08	1.79753e+08	1.81971e+08	1.86144e+08	1.64925e+08	2.03392e+08	1.56309e+08	1.74726e+08	1.67264e+08	1.65282e+08	1.6704e+08	1.80905e+08	1.89938e+08	1.77655e+08	1.77667e+08	1.82035e+08	1.75359e+08	1.48844e+08	1.92779e+08	1.79725e+08	1.66074e+08	1.5715e+08	1.57136e+08	1.43592e+08	1.55838e+08	1.9183e+08	1.85034e+08	1.81814e+08	1.80336e+08	0.0276534
Sphinganine 1-phosphate	382.272	7.64672	N/A	HMDB0001383	626785	1.27609e+06	1.06841e+06	1.24338e+06	958630	843092	846584	1.30499e+06	2.85563e+06	596098	1.031e+06	715061	1.19952e+06	595575	610751	457054	245835	1.28239e+06	736363	774519	997673	910216	1.15528e+06	879456	751483	784261	786399	261494	636789	1.04991e+06	755907	1.22376e+06	731010	561300	925145	755956	972377	791233	719400	929514	0.138309
Sphingosine	300.29	4.56	65	HMDB0000252	1493804	919249	1172717	1376786	2216487	890506	1256913	1313541	3137028	3652257	879474	750953	4135738	1549760	1828695	728742	1218902	3365019	2034078	2931878	2570434	1010936	1026017	1598975	1392992	1239401	4938021	4224534	988092	1232060	1938689	1684626	528241	1617697	2408313	421342	1831056	2040691	2210254	1919783	0.0820582
Sphingosine-1-phosphate	380.256	7.60705	81	HMDB0000277	4.18198e+06	6.9203e+06	5.23974e+06	7.58068e+06	6.22077e+06	6.37194e+06	5.05589e+06	6.92733e+06	1.36602e+07	5.98157e+06	5.60552e+06	5.13202e+06	8.91773e+06	5.00816e+06	6.39746e+06	3.36667e+06	5.58592e+06	8.22271e+06	6.81649e+06	5.84505e+06	6.41154e+06	7.23332e+06	6.73961e+06	6.12614e+06	7.50706e+06	6.21316e+06	8.84757e+06	5.37106e+06	4.84597e+06	5.91036e+06	6.88244e+06	7.80729e+06	5.37164e+06	8.50735e+06	8.92428e+06	5.12472e+06	7.12685e+06	6.54529e+06	6.40211e+06	6.18933e+06	0.0611564
Stearidonyl carnitine	420.311	1.30063	N/A	HMDB0006463	5.23044e+06	6.0981e+06	7.32246e+06	5.32563e+06	5.72653e+06	5.42603e+06	6.20522e+06	6.24549e+06	7.57979e+06	5.79326e+06	5.17872e+06	6.27126e+06	5.47376e+06	7.98817e+06	6.72869e+06	7.90004e+06	9.31028e+06	4.90312e+06	5.72254e+06	6.12501e+06	4.57513e+06	5.24778e+06	5.7712e+06	3.67471e+06	5.73123e+06	5.93002e+06	6.85667e+06	5.71349e+06	6.06917e+06	5.11979e+06	5.37117e+06	4.61667e+06	5.13888e+06	5.54259e+06	5.74546e+06	4.75383e+06	5.81856e+06	5.34688e+06	5.26564e+06	5.42159e+06	0.0449074
Succinylcarnitine	262.129	9.5	90	HMDB0061717	2374879	6921843	3659659	5301368	4390513	6226959	3648030	2797574	2976715	2400113	3671197	4377153	3261552	3190718	3238501	5294045	5063068	3548771	2039813	4216594	3851200	4222734	6834968	5222586	2523623	2147205	3407630	3821148	3361980	1974762	3622903	3537329	5841374	3063670	3743245	6348919	5096171	3852477	3837936	3091055	0.20937
Taurine	126.022	9.21752	30	HMDB0000251	1.16035e+08	9.62691e+07	1.24427e+08	1.40969e+08	1.48194e+08	1.86716e+08	1.39751e+08	1.91612e+08	1.88936e+08	1.52262e+08	9.82111e+07	1.28952e+08	2.09934e+08	1.31033e+08	1.60293e+08	1.5154e+08	1.01429e+08	1.21022e+08	1.10669e+08	1.48392e+08	1.90762e+08	1.35433e+08	1.84093e+08	1.50233e+08	1.34063e+08	1.25043e+08	2.17707e+08	1.76364e+08	1.34947e+08	1.07711e+08	1.5368e+08	2.01601e+08	1.52912e+08	1.47326e+08	2.02907e+08	1.43489e+08	1.54359e+08	1.48829e+08	1.50946e+08	1.47994e+08	0.0188529
Tauro Cholic acid+NH4	533.326	7.15	51	HMDB0000036	N/F	N/F	661704	N/F	1142864	N/F	433899	378208	37659	40738	48715	1478714	207857	71626	175288	155660	503110	N/F	1410047	559938	N/F	N/F	61250	169800	1101311	99024	205674	710728	101635	N/F	56608	2139066	247718	41976	164765	N/F	256608	356715	439222	315067	0.224568
Thr-Gly	177.087	11.06	N/A	HMDB0029061	523665	386268	301749	469519	289087	800113	547349	588859	459961	326546	178775	318816	286021	266042	310155	328537	515197	518814	276264	407673	662951	363802	638911	695386	259268	394148	403946	427648	248852	N/F	310971	275534	642468	744829	224411	652346	483779	483574	471757	466166	0.0184695
Thymine	127.0502	2.24	50	HMDB0000262	5864377	8882539	4229487	8720248	3388347	5344664	3665767	3669973	3644943	4410324	2801945	3576262	4012732	2514572	4868245	4429054	1886485	4680547	3373022	5862554	8947418	4070360	6680093	5009288	3486914	2779211	3849806	4337259	4229988	5234970	6546524	5834039	5700306	3305545	3975814	6556357	4842837	4653587	4857175	5010890	0.0302297
Tiglylglycine	158.081	2.87	N/A	HMDB0000959	6481628	12882872	5540224	9960502	10659869	20663668	10912575	7232075	7204276	7858445	12519334	8533114	7429526	6636172	7964503	6782535	7609591	9609150	6317545	8210036	5860516	7907320	9809538	9418793	6271618	10445718	7544613	6313306	4936709	13904316	9266582	8350174	10601064	9598982	9638105	16254387	10370668	10119409	10147278	9980930	0.0158932
trans-Anethole	149.096	0.850334	N/A	HMDB0030837	3.16606e+06	2.27337e+06	2.72704e+06	3.14659e+06	3.29272e+06	5.23771e+06	1.92834e+06	3.15621e+06	3.6881e+06	3.34156e+06	3.7136e+06	4.06827e+06	3.16419e+06	4.0275e+06	3.34848e+06	2.67697e+06	3.66174e+06	3.20919e+06	2.54733e+06	1.78438e+06	1.84269e+06	1.97627e+06	2.22611e+06	1.61656e+06	4.00011e+06	4.23411e+06	3.71464e+06	2.29582e+06	3.1435e+06	4.71512e+06	1.95806e+06	3.82011e+06	2.43349e+06	3.1478e+06	8.36938e+06	4.24038e+06	5.40572e+06	4.9446e+06	3.4304e+06	4.41197e+06	0.186587
trans-Hexadec-2-enoyl carnitine	398.326	2.59164	79	HMDB0006317	1.49346e+07	1.46848e+07	4.28088e+06	1.29845e+07	1.83145e+07	1.20653e+07	1.15949e+07	2.34487e+07	2.70598e+07	6.52497e+06	2.99481e+06	2.82906e+06	1.05639e+07	4.93593e+06	1.79971e+07	3.68032e+07	1.03042e+07	1.89897e+07	3.1225e+06	1.11169e+07	1.34623e+07	1.63604e+08	2.09599e+07	6.65277e+06	3.98047e+06	2.97068e+06	8.86836e+06	1.61081e+07	1.29327e+07	2.61229e+06	2.15975e+07	1.05878e+08	1.43188e+07	1.0897e+07	1.37284e+07	9.01569e+06	2.44847e+07	1.93635e+07	1.76281e+07	1.51029e+07	0.207186
Triethanolamine(chemical)	150.112	7.07736	49	HMDB0032538	5.99885e+09	6.00539e+09	6.12042e+09	5.79205e+09	5.9455e+09	6.83885e+09	5.66061e+09	5.91544e+09	5.33875e+09	5.94801e+09	6.11406e+09	5.41431e+09	5.57649e+09	7.71043e+09	5.64516e+09	6.01905e+09	6.05801e+09	5.61025e+09	5.71798e+09	5.47826e+09	5.6994e+09	5.69673e+09	6.02174e+09	6.04051e+09	5.9871e+09	5.81479e+09	5.50026e+09	5.94032e+09	5.83255e+09	5.89249e+09	5.83848e+09	5.86729e+09	5.73657e+09	5.82668e+09	5.96527e+09	5.88464e+09	5.92482e+09	5.48108e+09	5.65074e+09	5.92676e+09	0.0381179
Trigonelline	138.05495	8.74904	59	HMDB0000875	5.76494e+08	1.39217e+09	6.70284e+08	9.92975e+08	6.37472e+08	1.20286e+09	8.11653e+08	5.71605e+08	6.55755e+08	8.42075e+08	1.31277e+09	1.02232e+09	7.96292e+08	1.5446e+09	1.33567e+09	6.29275e+08	1.47352e+09	6.52931e+08	1.46489e+09	6.9107e+08	1.24903e+09	5.1154e+08	9.37154e+08	8.30953e+08	1.03873e+09	1.50656e+09	1.87504e+09	1.16417e+09	1.58353e+09	1.01283e+09	7.62212e+08	1.36042e+09	1.21294e+09	8.0632e+08	1.78442e+09	1.1838e+09	1.18126e+09	1.01912e+09	1.04485e+09	1.10798e+09	0.0664783
Trimethylamine N-oxide(TMAO)	76.0757	5.61913	100	HMDB0000925	2.6341e+08	5.87184e+08	1.43286e+08	3.68583e+08	6.72104e+08	5.62923e+08	4.09115e+08	2.37153e+08	3.49651e+08	3.91903e+08	5.10678e+08	6.55176e+08	4.02863e+08	8.79613e+08	6.78188e+08	4.99333e+08	9.30966e+08	6.5279e+08	6.62053e+08	2.82827e+08	4.6123e+08	2.41037e+08	3.022e+08	2.83319e+08	4.76612e+08	7.44597e+08	1.02268e+09	3.83696e+08	3.4897e+08	9.80767e+08	2.25344e+08	3.2157e+08	8.48725e+08	9.94992e+08	5.77543e+08	1.00555e+09	5.47497e+08	5.30073e+08	5.2814e+08	5.29623e+08	0.0171334
Tris-HCl(Chemical)	122.081	9.59062	84		5.37417e+06	4.79105e+06	5.11092e+06	5.60978e+06	5.05547e+06	6.40923e+06	6.36354e+06	5.45711e+06	6.13497e+06	5.80003e+06	5.37963e+06	4.77527e+06	5.54061e+06	5.30654e+06	4.61445e+06	8.21066e+06	5.24659e+06	5.85626e+06	5.82825e+06	9.49402e+06	4.55892e+06	6.36608e+06	5.54041e+06	5.31943e+06	5.07411e+06	6.09828e+06	5.53329e+06	4.95157e+06	5.55289e+06	5.64159e+06	6.39945e+06	5.61605e+06	4.78446e+06	4.93098e+06	5.09082e+06	6.00385e+06	5.47692e+06	6.52095e+06	5.27653e+06	6.28875e+06	0.102983
Tryptamine	161.107	8.07206	2	HMDB0000303	2.4972e+06	3.14536e+06	3.49288e+06	4.15964e+06	5.45743e+06	4.27011e+06	3.66183e+06	4.40533e+06	3.4071e+06	2.77317e+06	1.80627e+06	1.54928e+06	4.1203e+06	4.06244e+06	2.71019e+06	3.92431e+06	3.15835e+06	3.80895e+06	1.74397e+06	3.07116e+06	3.11298e+06	4.22198e+06	3.55457e+06	3.65837e+06	4.77018e+06	2.19156e+06	2.8794e+06	3.98323e+06	2.4547e+06	2.34435e+06	4.84646e+06	2.87561e+06	2.96634e+06	3.9958e+06	2.68275e+06	4.57418e+06	3.64138e+06	3.08112e+06	2.98427e+06	3.19846e+06	0.0899615
Tyramine	138.091	1.06607	20	HMDB0000306	3.4503e+07	3.4771e+07	3.77027e+07	4.01664e+07	2.68114e+07	3.02492e+07	2.89019e+07	2.75421e+07	2.57722e+07	2.69726e+07	2.8665e+07	2.92475e+07	4.36487e+07	3.25974e+07	2.83525e+07	3.60582e+07	4.08592e+07	3.70948e+07	3.54583e+07	3.46759e+07	2.46214e+07	2.56646e+07	3.25913e+07	2.7859e+07	2.91924e+07	2.86824e+07	2.44396e+07	2.74124e+07	2.92368e+07	3.71986e+07	3.38897e+07	2.68289e+07	2.50709e+07	2.67149e+07	2.67026e+07	3.06348e+07	2.92767e+07	2.64151e+07	2.60819e+07	2.67544e+07	0.0536605
Tyrosol	139.075	1.48	N/A	HMDB0004284	648158	983167	652779	1270802	608078	963731	919746	1131007	1969551	351377	1014993	662378	1348748	408428	474383	658945	855538	640270	822422	711398	605985	942892	615649	715131	541400	605918	1057924	921619	1127444	1144104	1053774	495619	787883	799540	725238	1723508	1032581	887874	1150285	933010	0.116372
Undecanoylcholine	272.258	2.2	N/A	HMDB0013322	3753470	5920540	4840845	5012983	4453230	6065293	3518637	4684922	5234338	4427841	6479467	4441986	4079619	4428221	4240741	3515757	5296075	3726872	5371510	3402175	3152244	4721731	4380545	6078099	3715696	4882107	4126122	3703223	3381140	5472921	4999446	3765903	3643742	5003175	4172321	4428267	5459297	5245086	4595180	4320842	0.109163
Ureidosuccinic acid	177.051	1.23	20	HMDB0000828	860605	985487	712960	619194	1207978	1080059	1127452	566564	947782	412338	616650	983462	725144	482148	501138	1267106	856350	1448204	292167	212012	96777	3783100	1758686	362802	388361	354592	619211	532365	660355	813279	1102742	1119782	1268349	562198	490469	1298038	916797	854114	831977	820712	0.0501268
Uridine 5'-monophosphate	325.043	10.88	N/A	HMDB0000288	N/F	N/F	254538	288990	272116	N/F	N/F	288846	205024	208554	N/F	N/F	300734	666142	246832	227627	328432	N/F	301051	142135	178438	468306	N/F	N/F	713496	493785	308135	244963	277166	N/F	312861	N/F	N/F	889619	N/F	N/F	289762	401710	255097	237150	0.249464
Urocanic acid	139.05	2.81	50	HMDB0000301	92231701	22781478	12142683	19654505	16747079	25171132	20401475	13688161	17383321	41313305	18089199	10436697	54067653	20198201	37982325	27266501	95237364	26245329	39239011	184468252	22405375	31878475	12963756	16113718	21215303	12720688	31349150	75629090	12855750	25016499	18561739	11726670	11876852	64023730	12948805	26506030	32598851	34117877	32927243	32155917	0.0255024
Val-Asn	232.129	10.16	N/A	HMDB0029122	N/F	N/F	N/F	N/F	460571	665660	557725	N/F	613840	374455	164663	N/F	666125	490488	650341	187470	N/F	1082406	266545	313251	253739	317231	N/F	324083	456844	479590	1166372	1172243	N/F	N/F	249007	280760	N/F	619349	949826	N/F	476002	299423	350908	224628	0.313125
Vitamin D3/7-dehydrocholesterol	385.346	0.813706	N/A		4.42314e+06	1.79416e+06	3.22424e+06	2.48876e+06	3.34623e+06	6.87504e+06	4.73062e+06	3.63955e+06	3.35654e+06	3.24779e+06	3.79576e+06	3.4236e+06	7.08724e+06	5.76131e+06	3.24091e+06	2.00883e+06	4.13334e+06	3.04422e+06	2.44379e+06	1.98356e+06	1.43356e+06	1.60531e+06	6.69364e+06	5.60759e+06	4.78662e+06	4.61297e+06	3.09169e+06	4.68551e+06	2.28976e+06	2.74808e+06	1.77045e+06	3.50089e+06	3.06822e+06	3.35086e+06	3.26932e+06	3.66057e+06	3.78417e+06	3.37606e+06	3.34228e+06	3.2197e+06	0.0714551
Xanthine	153.041	5.68	13	HMDB0000292	1871802	1154576	953690	1049134	2185906	1561525	1940942	2290349	1298878	1424479	1763054	1410418	1885213	2008474	1802418	1404652	1350340	1962971	555997	1682279	1855164	1467857	1890014	1973664	822311	713102	1623162	1263361	1110881	1616627	1410290	1720721	2197829	1142966	1505413	2222382	1613732	1577793	1656498	1523255	0.0354357
