# Supplementary material for: Screening and functional verification of potential metabolites for high fertility in sows
Source: Front Nutr. 2026 May 19;13:1753880. doi: 10.3389/fnut.2026.1753880 (PMC13228118; doi:10.3389/fnut.2026.1753880)
Supplement: Supplementary file 3 [file Table_3.xlsx]

## Sheet: raw
LipidIon	CalcMz	IonFormula	Rt	TopPos	ave Area	AreaScore	TopPos-RT	max m-score		neg-24	neg-23	neg-22	neg-21	neg-20	neg-19	neg-18	neg-28	neg-17	neg-16	neg-15	neg-14	neg-13	neg-12	neg-11	neg-10	neg-9	neg-8	neg-7	neg-6	neg-05	neg-04	neg-03	neg-27	neg-02	neg-01	neg-26	neg-25	neg-25-3	neg-25-2	QC4	QC4-2	QC3	QC2	QC1	mScore[LPH08-061-2ul-neg-33	mScore[LPH08-061-2ul-neg-32	mScore[LPH08-061-2ul-neg-31	mScore[LPH08-061-2ul-neg-30	mScore[LPH08-061-2ul-neg-29
CL(14:0_14:0_14:0_12:0)-H	1211.81	C63 H121 O17 P2	17.229	17.229	5.99189e+06	1	0	157.555		6.34951e+06	6.49434e+06	6.44129e+06	6.45395e+06	6.26445e+06	6.33178e+06	7.23524e+06	5.84326e+06	6.48638e+06	6.58347e+06	6.05217e+06	5.63842e+06	6.27168e+06	6.70377e+06	6.05216e+06	6.84701e+06	6.05879e+06	5.93945e+06	6.08308e+06	6.1357e+06	6.27218e+06	5.86529e+06	6.13253e+06	6.65153e+06	6.46248e+06	6.38062e+06	5.5562e+06	4.47027e+06	6.19099e+06	1.84012e+06	6.1836e+06	5.35551e+06	5.78973e+06	5.98215e+06	6.79666e+06	146.805	141.959	140.486	145.54	140.274
CL(14:0_14:0_14:0_14:0)-H	1239.84	C65 H125 O17 P2	18.2743	18.2743	4.6227e+08	0.953	0	177.009		5.05026e+08	4.77205e+08	4.96248e+08	5.02884e+08	4.63684e+08	4.97189e+08	5.20133e+08	4.82979e+08	4.8005e+08	4.78419e+08	4.84896e+08	4.78097e+08	4.77679e+08	5.17447e+08	5.08283e+08	5.04815e+08	4.68546e+08	4.65795e+08	4.5024e+08	5.01403e+08	4.84027e+08	4.74599e+08	4.82884e+08	4.98459e+08	5.19885e+08	4.83618e+08	4.41875e+08	2.67265e+08	4.83816e+08	1.36003e+08	4.11163e+08	4.08143e+08	4.14964e+08	4.45905e+08	4.86961e+08	157.332	177.009	157.161	157.855	157.292
CL(14:0_14:0_14:0_14:0)-H	1239.84	C65 H125 O17 P2	18.528	18.528	8.69262e+06	0.9506	0	157.881		7.12423e+06	8.648e+06	9.36017e+06	7.25206e+06	8.31026e+06	8.01901e+06	8.94531e+06	8.2622e+06	9032987	8.22503e+06	7.15451e+06	9.86561e+06	9.91123e+06	8.29874e+06	9.25061e+06	7.58118e+06	9.33506e+06	6.47104e+06	8.99251e+06	8.2776e+06	1.50143e+07	7.59871e+06	9.40842e+06	8.06999e+06	8.75932e+06	9125651	8.85005e+06	5.4563e+06	7.54317e+06	2.66976e+06	8.73969e+06	6.62841e+06	6.90507e+06	8.07578e+06	8.84173e+06	0	155.672	154.695	153.935	155.729
CL(18:3_12:0_12:0_14:0)-H	1233.79	C65 H119 O17 P2	17.2292	17.2292	2.52958e+06	1	0	91.0021		2.631e+06	2.55582e+06	2.73877e+06	2.54782e+06	2.88672e+06	2.69998e+06	2.60428e+06	2.49064e+06	2.54055e+06	2.85371e+06	2.46999e+06	2.50694e+06	2.83213e+06	2.8179e+06	2.72168e+06	2.76288e+06	2.46152e+06	2.73639e+06	2.56182e+06	2.6086e+06	2.54271e+06	2.64133e+06	2.57012e+06	2.70363e+06	2.75988e+06	2.64009e+06	2.40164e+06	1.52566e+06	2.42377e+06	796102	2.46507e+06	2.35881e+06	2.40215e+06	2.54928e+06	2.52171e+06	79.3907	79.9943	75.6602	83.0875	80.9088
CL(12:3_18:0_14:0_14:0)-H	1261.82	C67 H123 O17 P2	18.2748	18.2748	2.1696e+08	0.9558	0	86.7708		2.40962e+08	2.22722e+08	2.35124e+08	2.18784e+08	2.22444e+08	2.21658e+08	2.25385e+08	2.2492e+08	2.28656e+08	2.23686e+08	2.28192e+08	2.33694e+08	2.38613e+08	2.36805e+08	2.40091e+08	2.20015e+08	2.19694e+08	2.25298e+08	2.06255e+08	2.43702e+08	2.34636e+08	2.24657e+08	2.26291e+08	2.24117e+08	2.30536e+08	2.38183e+08	2.17527e+08	1.40425e+08	2.30997e+08	7.10879e+07	1.98621e+08	1.91896e+08	2.03409e+08	2.18746e+08	2.13189e+08	73.1621	72.9887	73.2379	73.3102	72.243
CL(10:0_20:3_14:0_14:0)-H	1261.82	C67 H123 O17 P2	18.544	18.544	4.65725e+06	0.9578	0	80.2075		4.58989e+06	5.17745e+06	5.41856e+06	4.76059e+06	5.47171e+06	4.6769e+06	5.25381e+06	6.27764e+06	4.38044e+06	4.28321e+06	4.27009e+06	4.89455e+06	4.95868e+06	5.70128e+06	5.76596e+06	5.11104e+06	6.08258e+06	4.35096e+06	4.4294e+06	5.22729e+06	4.62143e+06	4.57617e+06	4.28799e+06	5.16495e+06	4.49132e+06	4.89284e+06	4.8777e+06	2.75948e+06	4.45477e+06	1.55328e+06	4.48213e+06	3.83007e+06	4.25287e+06	4.42962e+06	4.85671e+06	63.3933	66.8722	69.1493	67.1517	70.4982
CL(60:2)-H	1291.87	C69 H129 O17 P2	11.5527	11.5527	9.03577e+06	1	0	25.9705		8.77082e+06	9.58036e+06	8.28949e+06	8.65014e+06	9.94784e+06	9.07029e+06	9.66267e+06	9.5932e+06	9.26892e+06	9.90923e+06	8.31015e+06	9.41407e+06	1.06455e+07	1.00081e+07	9.96211e+06	8.62234e+06	9.61184e+06	9.48723e+06	8.59291e+06	9.89912e+06	8.36186e+06	9.102e+06	1.00732e+07	8.82747e+06	8.93861e+06	8.90249e+06	9.37084e+06	6.86264e+06	9.11978e+06	1.54681e+06	9.77502e+06	9.11716e+06	1.03158e+07	8.67469e+06	1.05659e+07	23.228	25.2944	25.8869	25.3272	25.1786
CL(10:0_22:6_14:0_14:0)-H	1283.81	C69 H121 O17 P2	18.2781	18.2781	4.24214e+06	1	0	40.1374		4.32519e+06	4.65378e+06	4.34894e+06	5.20944e+06	4.56116e+06	5.48067e+06	5.20309e+06	4.29395e+06	3.96246e+06	4.38276e+06	4.49961e+06	4.20787e+06	4.42154e+06	4.47018e+06	4.22661e+06	4.52803e+06	4.62402e+06	4.25091e+06	4.12274e+06	4.24407e+06	4.17143e+06	4.23017e+06	4.78085e+06	4.27343e+06	4.70637e+06	4.51459e+06	4.39023e+06	2.79405e+06	4.7143e+06	1.34416e+06	3.47041e+06	3.43467e+06	3.76846e+06	4.02622e+06	4.88919e+06	40.1374	37.1956	35.8611	36.3679	36.411
CL(67:14)-H	1365.79	C76 H119 O17 P2	18.2734	18.2734	2.0859e+06	1	0	16.8721		2.4668e+06	2.64378e+06	2.27387e+06	2.00084e+06	2.31441e+06	2.15809e+06	2.1295e+06	1.95238e+06	2.32325e+06	2.28363e+06	2.34317e+06	2.08369e+06	2.46378e+06	2.31155e+06	2.31045e+06	1.96314e+06	2.27225e+06	2.14756e+06	1.68943e+06	1.85312e+06	2.41178e+06	2.34108e+06	2.25419e+06	1.99654e+06	2.12223e+06	2.29426e+06	2.50765e+06	1.49425e+06	2.12418e+06	854493	1.77358e+06	1.76033e+06	2.02578e+06	1.82642e+06	2.25307e+06	15.6919	15.3611	15.1965	14.5916	15.7594
CL(72:14)-H	1435.87	C81 H129 O17 P2	9.23324	9.23324	3.0212e+06	1	0	35.8792		3.34262e+06	2.96991e+06	3.01802e+06	2.94679e+06	3.22022e+06	2.8193e+06	2.72177e+06	3.66035e+06	3.28901e+06	3.22615e+06	2.75184e+06	2.87703e+06	2.70895e+06	2.93482e+06	3.45553e+06	3.00548e+06	3.05842e+06	2.85896e+06	3.26288e+06	3.06405e+06	3.06023e+06	2735680	3.3272e+06	3.27878e+06	3.83014e+06	2.9843e+06	3.50162e+06	2.6875e+06	3.42931e+06	589821	3.25526e+06	2.88278e+06	3.57018e+06	3.10372e+06	3.36252e+06	34.3572	25.9893	26.9677	27.6581	16.44
CL(79:5)-H	1552.12	C88 H161 O17 P2	14.7867	14.7867	9.30424e+06	0.953	0	28.86		1.00313e+07	6.30481e+06	7.68721e+06	5.15219e+06	4.11319e+06	1.06238e+07	1.5846e+07	1.17311e+07	1.35754e+07	5.54032e+06	7.225e+06	2.02038e+06	1.62785e+07	2589376	8.05503e+06	7.52558e+06	8.96169e+06	9.59662e+06	3.22168e+07	1.03297e+07	2.10864e+07	9.24474e+06	7.22975e+06	7.11398e+06	1.14395e+07	8.35796e+06	2.82958e+06	8.40807e+06	1.22321e+07	2.70854e+06	1.06671e+07	1.14095e+07	1.06754e+07	1.0044e+07	9.502e+06	18.4891	18.0004	18.4518	18.5134	17.1999
CL(81:6)-H	1578.14	C90 H163 O17 P2	14.7804	14.7804	632000	0.9484	0	15.7962		617810	580344	587918	704213	207279	1.36706e+06	1.53998e+06	1.09966e+06	391700	445171	550187	0	1.33931e+06	145657	455703	592681	826544	331937	2.68304e+06	471909	1.5024e+06	701199	0	542689	402762	94501.6	38121.1	771493	1.6168e+06	67916.3	848133	596886	394274	756910	628726	0	0	0	0	0
CL(83:4)-H	1610.2	C92 H171 O17 P2	15.8695	15.8692	785369	0.997826	-0.00030087	7.02386		717752	738698	542048	638923	487906	2.57618e+06	1.42641e+06	1.19048e+06	2.68398e+06	350710	217093	0	777412	150992	209736	711140	667875	668504	3.05961e+06	1.58264e+06	1.65961e+06	489106	195833	398225	194605	65393.7	140033	1.18468e+06	1.61185e+06	58200.1	624107	878658	895973	757940	961149	0	0	0	0	0
CL(83:6)-H	1606.17	C92 H167 O17 P2	14.7604	14.7604	4.02693e+06	0.9468	0	7.16477		5.02482e+06	5.06249e+06	3.52991e+06	3.78551e+06	3.24114e+06	8.93616e+06	5.89902e+06	4.82868e+06	6.85878e+06	2.19056e+06	3.4723e+06	464601	3.96495e+06	3.67436e+06	2.01808e+06	4.73208e+06	4.13372e+06	4.62967e+06	9.11025e+06	5.59881e+06	5.39636e+06	4.10393e+06	2.65451e+06	2.70008e+06	3.86671e+06	3.31082e+06	3.07611e+06	4.03934e+06	5.17348e+06	1.01188e+06	4.28229e+06	4.5007e+06	4.30007e+06	4.3875e+06	4.76123e+06	0	0	0	0	0
CL(84:3)-H	1626.23	C93 H175 O17 P2	14.544	14.544	1.75924e+06	0.9942	0	9.82659		2.1837e+06	3.35688e+06	4.04155e+06	2.51922e+06	2.79275e+06	1.04767e+06	4.00087e+06	1.32385e+06	1.29699e+06	1.55159e+06	1.50075e+06	1.04864e+06	1.39486e+06	2.13531e+06	1.83029e+06	2.17565e+06	2.47873e+06	263958	1.06375e+06	1.37621e+06	1.44615e+06	1.81645e+06	1.54585e+06	2.87857e+06	2.18484e+06	1.28789e+06	1.60879e+06	2.37036e+06	2.91336e+06	177485	2.34423e+06	2.41596e+06	1.9377e+06	1.82191e+06	1.51357e+06	0	0	0	0	0
CL(85:6)-H	1634.2	C94 H171 O17 P2	14.7611	14.7611	5.5018e+06	0.9688	0	20.405		7.31731e+06	9.31252e+06	5.24735e+06	6.02899e+06	5.32919e+06	1.21532e+07	7.76919e+06	5.68527e+06	9.58998e+06	3.12457e+06	4.81371e+06	660000	5.2088e+06	5.42163e+06	3.49065e+06	7.33606e+06	6.34542e+06	4.33404e+06	1.17902e+07	6.68667e+06	7.58079e+06	4.51293e+06	3.20838e+06	4.13055e+06	6.16702e+06	4.91447e+06	5.71496e+06	4.1083e+06	5.35498e+06	1.29625e+06	6.11936e+06	6.11335e+06	7.72056e+06	6.8021e+06	5.84499e+06	0	0	0	0	0
Cer(d18:0_16:0)-H	538.52	C34 H68 O3 N1	15.3412	15.3412	1.80451e+06	0.9336	0	44.7554		1.04086e+06	1.77428e+06	1.17427e+06	1.4853e+06	2.32717e+06	3.64775e+06	3.93144e+06	966848	2.87219e+06	1.12413e+06	1.45837e+06	840506	1.58388e+06	2.00187e+06	2.53362e+06	2.04692e+06	2.67547e+06	1.40982e+06	3.19099e+06	1.18306e+06	3.91766e+06	1.2779e+06	1.79746e+06	1.65114e+06	1.11745e+06	1.36029e+06	1.27376e+06	1.36241e+06	2.04654e+06	546045	1.95213e+06	2.01977e+06	2.02387e+06	1.69762e+06	2.1894e+06	0	0	43.4624	0	0
Cer(d18:0_24:0)-H	650.646	C42 H84 O3 N1	21.5683	21.5683	1.53423e+06	0.9344	0	21.872		573200	1.66597e+06	739212	1.96845e+06	1.75787e+06	678820	2.59858e+06	807314	1.84488e+06	999102	1.1637e+06	1.37745e+06	2.41295e+06	1.44181e+06	1.59394e+06	2.32541e+06	2.55547e+06	1.66275e+06	2.91052e+06	968586	3.90794e+06	1.60009e+06	1.83349e+06	1.35761e+06	799073	1.2361e+06	1.32305e+06	1.0121e+06	1.60574e+06	357842	1.74006e+06	1.72638e+06	1.68288e+06	2.17329e+06	1.35797e+06	0	0	19.196	0	0
Cer(d18:0_24:1)-H	648.63	C42 H82 O3 N1	19.815	19.815	922860	0.9754	0	24.4223		164644	1.23624e+06	752372	892913	1.15647e+06	397040	1.9094e+06	528032	1.41086e+06	564376	496718	933052	1.91488e+06	862059	1.16508e+06	1.30818e+06	1.65347e+06	601256	1.09103e+06	515237	2.20477e+06	515700	973497	1.26681e+06	466462	412686	148327	902282	1.05286e+06	85652.1	1.16003e+06	1.03312e+06	1.02743e+06	942287	876074	0	0	24.4223	0	0
Cer(d18:1_16:0)+CH3COO	596.526	C36 H70 O5 N1	14.7759	14.7759	2.64564e+07	0.9494	0	52.4634		3.59252e+07	3.27727e+07	2.31864e+07	1.9528e+07	2.54609e+07	3.00789e+07	6.39402e+07	3.83344e+07	4.22035e+07	1.66584e+07	1.70898e+07	1.57667e+07	2.88312e+07	2.1746e+07	3.34534e+07	1.79771e+07	2.26065e+07	2.07403e+07	4.11461e+07	2.6919e+07	5.37379e+07	2.36097e+07	1.86036e+07	2.1911e+07	2.18264e+07	2.35854e+07	2.20017e+07	1.79393e+07	2.45091e+07	6.07214e+06	3.00209e+07	3.29132e+07	2.93938e+07	2.81496e+07	2.46867e+07	25.2501	33.3168	33.3104	42.8378	24.482
Cer(d18:1_16:0)-H	536.505	C34 H66 O3 N1	14.7744	14.7744	4.54284e+07	0.9612	0	81.0727		6.15427e+07	5.12302e+07	4.00036e+07	3.41493e+07	4.46242e+07	5.26852e+07	1.14642e+08	6.74715e+07	6.93831e+07	2.99544e+07	3.11394e+07	2.79911e+07	4.74541e+07	3.82872e+07	5.35478e+07	3.02053e+07	4.18168e+07	3.6005e+07	7.26656e+07	4.85455e+07	9.42801e+07	4.32667e+07	3.18255e+07	3.78564e+07	3.63894e+07	3.82752e+07	3.64056e+07	3.18101e+07	4.09985e+07	1.02027e+07	4.99567e+07	5.21122e+07	4.91038e+07	4.74427e+07	4.34337e+07	63.9796	75.4331	62.4649	71.0739	70.5725
Cer(d18:1_18:0)+CH3COO	624.557	C38 H74 O5 N1	16.2339	16.2339	6.21579e+06	0.969	0	26.0983		8.57116e+06	7.40312e+06	5.87214e+06	3.08427e+06	4.32037e+06	5.278e+06	1.31422e+07	1.05816e+07	7.91285e+06	4.53868e+06	2.12316e+06	7.13757e+06	6.13195e+06	5.77262e+06	1.32224e+07	2.27563e+06	4.69193e+06	3.11609e+06	6.23399e+06	6.21026e+06	1.39145e+07	5.25865e+06	5.32495e+06	4.91403e+06	4.66612e+06	4.54928e+06	4.51815e+06	5.23302e+06	6.6031e+06	2.06342e+06	6.88921e+06	7.27129e+06	6.49987e+06	6.47853e+06	5.58936e+06	13.5795	16.546	8.23549	19.12	14.6935
Cer(d18:1_18:0)-H	564.536	C36 H70 O3 N1	16.2343	16.2343	9.25119e+06	0.9584	0	42.7933		1.29885e+07	1.11288e+07	8.87113e+06	4.4098e+06	6.51744e+06	8.36824e+06	2.00853e+07	1.51045e+07	1.2147e+07	6.62371e+06	3.47359e+06	1.05792e+07	8.91459e+06	8.76955e+06	1.72468e+07	3.4488e+06	6.6113e+06	4.35957e+06	9.83389e+06	8.78561e+06	2.08092e+07	7.4614e+06	7.96352e+06	7.53207e+06	7.16042e+06	6.70627e+06	6.38579e+06	7.99569e+06	1.04265e+07	2.9773e+06	9.99497e+06	1.03109e+07	9.75706e+06	1.00803e+07	8.86345e+06	27.2434	38.4294	21.7496	0	28.496
Cer(d18:1_20:0)+CH3COO	652.589	C40 H78 O5 N1	17.7532	17.7532	7.05767e+06	0.947	0	38.7667		1.12362e+07	1.01622e+07	5.63519e+06	4.85466e+06	6.88263e+06	4.54698e+06	1.88959e+07	1.35728e+07	7.46022e+06	5.64265e+06	3.4025e+06	7.76812e+06	8.97187e+06	8.03328e+06	1.06161e+07	2.98937e+06	7.26017e+06	3.20901e+06	6.31396e+06	6.91442e+06	1.50094e+07	6.04898e+06	6.49733e+06	7.2983e+06	5.1237e+06	5.27321e+06	5.5508e+06	4.03845e+06	5.3966e+06	1.82096e+06	8.51021e+06	8.77715e+06	7.80873e+06	7.27317e+06	6.85543e+06	13.2075	35.7067	16.072	22.3907	20.0326
Cer(d18:1_20:0)-H	592.567	C38 H74 O3 N1	17.7534	17.7534	1.04783e+07	0.9572	0	47.9043		1.63961e+07	1.49451e+07	8.83733e+06	7.08815e+06	9.73952e+06	6.92681e+06	2.87144e+07	2.04e+07	1.12752e+07	8.58811e+06	4.8703e+06	1.10292e+07	1.36343e+07	1.10261e+07	1.43438e+07	4.82303e+06	1.07695e+07	4.62579e+06	9.69386e+06	9.76696e+06	2.27125e+07	9.69966e+06	9.98403e+06	1.16507e+07	7.64099e+06	7.82754e+06	8.0722e+06	5.9692e+06	8.47322e+06	2.50531e+06	1.24447e+07	1.23483e+07	1.19915e+07	1.15711e+07	1.0376e+07	24.1793	29.7849	27.1135	27.5926	25.9278
Cer(d18:1_22:0)+CH3COO	680.62	C42 H82 O5 N1	19.3158	19.3158	1.27777e+07	0.986	0	43.2244		1.85935e+07	1.70007e+07	1.25612e+07	8.98355e+06	1.3019e+07	1.25693e+07	2.49652e+07	2.25018e+07	1.77803e+07	8.07105e+06	8.0271e+06	1.59147e+07	1.73156e+07	1.1001e+07	1.40511e+07	6.98827e+06	1.181e+07	9.81305e+06	1.86909e+07	1.23635e+07	2.29294e+07	1.28755e+07	1.32178e+07	1.27796e+07	8.08972e+06	1.13986e+07	1.17544e+07	6.98698e+06	9.33264e+06	2.99852e+06	1.51725e+07	1.58297e+07	1.46445e+07	1.37553e+07	1.14175e+07	15.1787	36.5748	29.2625	24.1797	13.5247
Cer(d18:1_22:0)-H	620.599	C40 H78 O3 N1	19.3189	19.3189	1.70838e+07	1	0	63.6278		2.46775e+07	2.2937e+07	1.69154e+07	1.21956e+07	1.72645e+07	1.76046e+07	3.77513e+07	2.96558e+07	2.29752e+07	1.08468e+07	1.10197e+07	2.07777e+07	2.26491e+07	1.64285e+07	1.78647e+07	9.46363e+06	1.54763e+07	1.28568e+07	2.56582e+07	16604246	2.99273e+07	1.65492e+07	1.74928e+07	1.66478e+07	1.07535e+07	1.4535e+07	1.60208e+07	9.18197e+06	1.27821e+07	3.78099e+06	1.9446e+07	2.02121e+07	1.9515e+07	1.86828e+07	1.58084e+07	37.8421	56.4549	49.6633	59.7209	42.8687
Cer(d18:1_23:0)+CH3COO	694.635	C43 H84 O5 N1	20.1098	20.1098	9.50375e+06	0.998	0	51.6929		1.46611e+07	1.21013e+07	6.49524e+06	7.07975e+06	8.92635e+06	9.37826e+06	2.06958e+07	1.33661e+07	1.2051e+07	6.76694e+06	6.0998e+06	1.30914e+07	1.47572e+07	8.29997e+06	1.03606e+07	5.39297e+06	6.87848e+06	7.50581e+06	1.86426e+07	9.18466e+06	1.58628e+07	7.99252e+06	8.88576e+06	9.11203e+06	7.62208e+06	8.54635e+06	7.82141e+06	4.34311e+06	5.70944e+06	1.87337e+06	1.10134e+07	1.11853e+07	1.01189e+07	9.82901e+06	9.69137e+06	22.1238	21.8708	25.4886	22.5136	17.2603
Cer(d18:1_23:0)-H	634.614	C41 H80 O3 N1	20.1083	20.1083	1.28657e+07	0.999	0	61.5245		1.98995e+07	1.71312e+07	8.84001e+06	9.41696e+06	1.28153e+07	1.20757e+07	2.74567e+07	1.79377e+07	1.7056e+07	8.62932e+06	8.33585e+06	1.82875e+07	2.13296e+07	1.07292e+07	1.44517e+07	7.15714e+06	9.49921e+06	9.8962e+06	2.49152e+07	1.26056e+07	2.14545e+07	1.12477e+07	1.28256e+07	1.22302e+07	1.01318e+07	1.18096e+07	1.04386e+07	5.69574e+06	7.59656e+06	2.20988e+06	1.51252e+07	1.51961e+07	1.38243e+07	1.3645e+07	1.2076e+07	30.3989	43.5798	37.2488	44.3253	27.5352
Cer(d18:1_24:0)+CH3COO	708.651	C44 H86 O5 N1	20.9048	20.9048	4.41533e+07	1	0	63.6564		5.29591e+07	5.49686e+07	3.25174e+07	2.89231e+07	3.99239e+07	4.79401e+07	8.63561e+07	6.26231e+07	5.52173e+07	3.67648e+07	2.50679e+07	5.127e+07	5.93125e+07	3.4318e+07	4.57619e+07	2.81831e+07	3.69313e+07	3.6053e+07	1.0223e+08	5.02105e+07	9.91177e+07	4.55441e+07	4.55008e+07	4.38097e+07	3.13913e+07	4.22173e+07	3.59349e+07	2.25109e+07	2.98739e+07	9.78888e+06	5.08643e+07	5.16897e+07	4.81355e+07	4.71982e+07	4.10818e+07	45.3816	42.1205	48.8249	49.1526	41.0524
Cer(d18:1_24:0)-H	648.63	C42 H82 O3 N1	20.9029	20.9029	5.30017e+07	0.976	0	75.7332		6.46098e+07	6.80805e+07	4.03171e+07	3.4982e+07	4.74757e+07	5.86311e+07	1.03492e+08	6.86649e+07	7.00846e+07	4.4965e+07	3.10456e+07	6.0778e+07	7.13064e+07	3.98445e+07	5.64612e+07	3.38908e+07	4.10675e+07	4.36249e+07	1.26732e+08	5.76683e+07	1.11333e+08	5.32421e+07	5.73452e+07	5.26287e+07	3.74834e+07	5.34015e+07	4.29219e+07	2.83097e+07	3.51167e+07	1.14196e+07	6.09593e+07	6.47205e+07	5.84466e+07	5.78348e+07	5.16312e+07	64.4947	64.2154	64.3772	66.3616	65.0758
Cer(d18:1_24:1)+CH3COO	706.635	C44 H84 O5 N1	19.1576	19.1576	2.43388e+07	0.9838	0	56.8793		3.16644e+07	3.96842e+07	1.93064e+07	1.55263e+07	2.79384e+07	2.28924e+07	5.44914e+07	4.15362e+07	3.9849e+07	1.77193e+07	1.2156e+07	2.62568e+07	3.40247e+07	2.40552e+07	2.58723e+07	1.58194e+07	2.49799e+07	1.61337e+07	3.03383e+07	2.31195e+07	3.85009e+07	1.79218e+07	2.48544e+07	3.09076e+07	1.37043e+07	1.47003e+07	1.8055e+07	1.52564e+07	2.00777e+07	6.05215e+06	2.86413e+07	2.74888e+07	2.51387e+07	2.58815e+07	2.34673e+07	19.8386	43.6003	47.0306	38.3865	24.3146
Cer(d18:1_24:1)-H	646.614	C42 H80 O3 N1	19.1564	19.1564	3.191e+07	0.9862	0	69.7869		4.06691e+07	5.23848e+07	2.53779e+07	2.07055e+07	3.55819e+07	3.07241e+07	7.18086e+07	5.52639e+07	4.94717e+07	2.25658e+07	1.65931e+07	3.3606e+07	4.41827e+07	3.17014e+07	3.3932e+07	2.01869e+07	3.28583e+07	2.02514e+07	3.90365e+07	3.18616e+07	5.17323e+07	2.33101e+07	3.31702e+07	4.09827e+07	1.8596e+07	1.80044e+07	2.33391e+07	1.99766e+07	2.56437e+07	7.58483e+06	3.82291e+07	3.72734e+07	3.55555e+07	3.42175e+07	3.02167e+07	51.9162	57.4596	59.2964	61.8108	49.9704
Cer(d18:1_24:2)-H	644.599	C42 H78 O3 N1	17.7903	17.7903	2.0147e+06	0.9946	0	7.97046		2.46213e+06	3.41786e+06	1.38994e+06	1.65343e+06	2.199e+06	1.50466e+06	4.77111e+06	3.31455e+06	3.53484e+06	1.41414e+06	1.28149e+06	64861.5	7.64494e+06	2.65047e+06	2.05057e+06	1.82423e+06	2.13298e+06	1.19417e+06	1.7833e+06	1.47351e+06	2.6254e+06	28953.9	1.69764e+06	2.10274e+06	1.03847e+06	930607	1.52316e+06	1.0623e+06	1.49859e+06	415540	2.23045e+06	4.92469e+06	2.38595e+06	2.36853e+06	2.12111e+06	0	0	0	0	0
Cer(d18:1_25:0)+CH3COO	722.667	C45 H88 O5 N1	21.6973	21.6973	1.92944e+06	0.9946	0	16.9251		1.83213e+06	2.64103e+06	1.62761e+06	1.40855e+06	1.51726e+06	2.03114e+06	2.90555e+06	1.72799e+06	2.60464e+06	1.7305e+06	1.28235e+06	2.18878e+06	2.84874e+06	1.56676e+06	1.84809e+06	2.01307e+06	1.56472e+06	1.92883e+06	5.13143e+06	2.45557e+06	3.60961e+06	1.92694e+06	2.00856e+06	2.23149e+06	1.53008e+06	1.69157e+06	1.43538e+06	1.02839e+06	1.13103e+06	300580	2.25213e+06	2.20632e+06	2.00438e+06	2.21522e+06	1.78381e+06	0	0	10.8014	6.37588	0
Cer(d18:1_25:0)-H	662.646	C43 H84 O3 N1	21.6975	21.6975	2.48628e+06	1	0	34.4944		2.58019e+06	3.67688e+06	2.16756e+06	1.93935e+06	2.30775e+06	2.50503e+06	4.02671e+06	2.57361e+06	2.99577e+06	2.06217e+06	1.66745e+06	3.03012e+06	3.79113e+06	1.99858e+06	2.43576e+06	2.08344e+06	1.99531e+06	2.31156e+06	6.30372e+06	3.22192e+06	4.3164e+06	2.24816e+06	2.72895e+06	2.82958e+06	1.84901e+06	2.13288e+06	1.83795e+06	1.13309e+06	1.65876e+06	434314	2.79612e+06	2.90303e+06	2.98076e+06	2.53001e+06	2.16952e+06	0	26.9784	32.7991	22.7486	0
Cer(d18:2_16:0)-H	534.489	C34 H64 O3 N1	13.383	13.383	1.11379e+06	1	0	38.2813		1.48417e+06	1.13698e+06	881827	795135	1.15892e+06	1.6913e+06	2.72652e+06	1.3506e+06	1.88781e+06	609455	691979	477058	1.20967e+06	757896	895249	695809	872816	958858	2.19467e+06	1.468e+06	2.00273e+06	991514	587666	979370	965693	695128	626072	850636	1.18389e+06	218866	1.56955e+06	1.46157e+06	1.31113e+06	1.13611e+06	890783	0	0	0	0	0
Cer(d18:2_18:0)-H	562.52	C36 H68 O3 N1	14.9269	14.9269	1.30802e+06	0.999	0	36.1388		1.91415e+06	954277	988169	576979	673356	1.30161e+06	2.66471e+06	2.31271e+06	1.39291e+06	1.03617e+06	367553	1.40778e+06	1.34529e+06	488224	1.99812e+06	351401	625938	764870	1.54882e+06	1.3482e+06	3.42847e+06	1.11308e+06	960819	787371	1.07886e+06	900594	612806	932937	1.4113e+06	212827	1.68253e+06	1.67097e+06	1.50149e+06	1.40334e+06	1.09729e+06	0	0	0	0	0
Cer(d18:2_20:0)-H	590.552	C38 H72 O3 N1	16.3577	16.3577	984955	1	0	35.9335		2.11697e+06	955990	730219	485688	789369	984631	2.34647e+06	2.09919e+06	975136	674029	288562	912399	1.46715e+06	456599	1.33739e+06	248966	573544	562553	1.54055e+06	1.10706e+06	2.49306e+06	1.02828e+06	611461	802576	788580	800308	530869	464258	723996	168654	1.15762e+06	1.14737e+06	1.14372e+06	1.03647e+06	922174	0	33.9283	0	0	0
Cer(d18:2_22:0)-H	618.583	C40 H76 O3 N1	17.8632	17.8632	1.03873e+06	0.8906	0	20.2256		1.76614e+06	1.29398e+06	741485	638869	884961	1.32553e+06	2.01683e+06	1.91908e+06	1.29865e+06	734507	488153	1.24994e+06	1.29933e+06	458891	1.23335e+06	404325	414812	884948	2.21878e+06	1.18507e+06	2.07157e+06	1.14518e+06	765761	885074	666620	747634	617977	545933	845803	193087	1.32743e+06	1.29065e+06	1.12308e+06	844761	1.01848e+06	0	11.3196	0	0	0
Cer(d18:2_24:0)+CH3COO	706.635	C44 H84 O5 N1	19.4184	19.4184	2.75361e+06	0.979	0	16.9354		3.79282e+06	2.89187e+06	1.90517e+06	1.70408e+06	2.22461e+06	4.18901e+06	4.2062e+06	4.155e+06	3.16651e+06	1.69261e+06	1.47176e+06	3.56839e+06	3.33464e+06	1.40795e+06	3.15323e+06	1.3472e+06	1.51372e+06	2.26309e+06	6.71224e+06	3.0761e+06	7.16991e+06	2.82709e+06	1.96177e+06	2.34448e+06	2.87761e+06	2.3333e+06	1.79485e+06	1.44257e+06	1.86877e+06	574485	3.22911e+06	3.05532e+06	3.45026e+06	3.03749e+06	2.46748e+06	0	7.54778	10.8242	7.93157	0
Cer(d18:2_24:0)-H	646.614	C42 H80 O3 N1	19.4184	19.4184	3.61024e+06	0.972	0	26.6484		4.99617e+06	3.95273e+06	2.72961e+06	3.33348e+06	2.79509e+06	4.42353e+06	6.73414e+06	5.47035e+06	4.40638e+06	2.39061e+06	1.81685e+06	4.19163e+06	4.50012e+06	2.28571e+06	4.25508e+06	1.98278e+06	2.11109e+06	3.17551e+06	7.96352e+06	3.68158e+06	6.73732e+06	3.78603e+06	2.54895e+06	3.23217e+06	2.71801e+06	2.99227e+06	2.30821e+06	1.86375e+06	2.65506e+06	901883	4.13732e+06	4.24933e+06	4.29032e+06	3.4724e+06	3.7202e+06	0	13.1587	26.6484	15.6222	9.68037
Cer(d18:2_24:1)+CH3COO	704.62	C44 H82 O5 N1	17.7753	17.7753	3.16458e+06	0.9976	0	12.4295		4.95533e+06	5.29949e+06	2.37467e+06	2.16361e+06	3.62494e+06	2.65525e+06	6.43637e+06	5.17661e+06	5.32353e+06	1.84759e+06	1.86768e+06	4.06594e+06	5.84682e+06	3.66164e+06	3.92568e+06	2.61147e+06	3.09655e+06	1.92048e+06	3.78793e+06	2.86465e+06	4.89143e+06	1.89244e+06	2.64081e+06	3.01518e+06	1.76325e+06	1.51187e+06	2.20339e+06	1.81429e+06	2.43031e+06	649719	3.85685e+06	4.03904e+06	3.62006e+06	3.35934e+06	2.76033e+06	0	6.85867	6.47382	11.4317	3.06908
Cer(d18:2_24:1)-H	644.599	C42 H78 O3 N1	17.7736	17.7736	4.23458e+06	0.9946	0	39.4414		6.46868e+06	6.74384e+06	3.08507e+06	3.06478e+06	4.61127e+06	3.79052e+06	9.76501e+06	7.25208e+06	6.4589e+06	2.7186e+06	2.33415e+06	4.99454e+06	7.11649e+06	5.33853e+06	5.1155e+06	3.41168e+06	4.01358e+06	2.70138e+06	4.89861e+06	3.50214e+06	6.36049e+06	2.50789e+06	3.44378e+06	4.65888e+06	2.43462e+06	2.00742e+06	3.08752e+06	2.33042e+06	3.00984e+06	831795	4.74236e+06	4.81013e+06	4.60703e+06	4.50396e+06	4.28824e+06	0	39.3296	21.5989	28.7381	3.68737
Cer(d20:1_24:0)-H	676.661	C44 H86 O3 N1	22.4569	22.4568	1.07826e+06	1	-0.000104898	11.1599		707207	1.41566e+06	1.27516e+06	761855	877527	1.19124e+06	1.51844e+06	852887	1.62663e+06	1.05577e+06	681357	650520	1.11165e+06	667787	672919	1.38564e+06	1.10418e+06	1.12018e+06	1.8929e+06	1.07785e+06	1.75198e+06	1.43335e+06	1.47003e+06	1.46151e+06	609233	1.3327e+06	762203	608177	1.23465e+06	115890	1.23591e+06	1.4443e+06	1.22424e+06	1.35859e+06	1.12559e+06	0	0	11.1599	0	0
Cer(d36:0)+CH3COO	626.573	C38 H76 O5 N1	16.8841	16.8841	2.64702e+06	0.9666	0	13.1218		2.40226e+06	1.00349e+07	2.821e+06	3.72978e+06	9.97628e+06	6.89642e+06	1.41427e+06	6.88774e+06	928363	348494	1.55171e+06	537135	6.3554e+06	1.02566e+07	3.17621e+06	401174	717498	1.44255e+06	1.92037e+06	5.62975e+06	1.98326e+06	181035	903326	546180	2.53844e+06	51053.4	7.88054e+06	799092	918092	304920	7.72644e+06	829702	583560	6.94279e+06	564072	0	0	0	0	0
Cer(d36:2)+CH3COO	622.542	C38 H72 O5 N1	14.9297	14.9297	763728	0.973	0	8.58218		1.21549e+06	525677	563268	339018	417614	746814	1.35537e+06	1.10037e+06	1.06808e+06	578165	280205	842022	666661	251514	1.18501e+06	195851	315439	378574	1.09882e+06	839004	2.0777e+06	666096	528723	405049	703915	655346	248886	494472	698397	104239	971771	1.18768e+06	848029	732730	674829	0	0	0	0	0
Cer(d38:2)+CH3COO	650.573	C40 H76 O5 N1	16.3617	16.3619	671595	1	0.000112629	10.7853		1.48141e+06	546184	471497	380187	546006	638254	1.68629e+06	1.51305e+06	582652	437838	196164	639736	1.05519e+06	325740	910605	247447	337662	340671	1.08193e+06	841460	1.842e+06	708588	470457	529546	518606	532107	354326	378145	498680	109449	743125	901021	808469	641037	559318	0	0	0	0	0
Cer(d42:0)+CH3COO	710.667	C44 H88 O5 N1	21.564	21.564	1.38034e+06	0.9154	0	9.94262		570289	1.20532e+06	1.15852e+06	1.38587e+06	1.83094e+06	829487	2.15082e+06	888949	1.57109e+06	1.1904e+06	930803	1.16629e+06	2.34035e+06	1.10425e+06	1.05164e+06	1.88404e+06	2.10077e+06	1.16722e+06	2.91791e+06	530147	3.65581e+06	1.62416e+06	1.8804e+06	1.0723e+06	746298	1.08376e+06	1.01169e+06	838640	1.04784e+06	376075	2.08238e+06	1.78959e+06	1.66781e+06	1.50162e+06	1.34577e+06	0	0	7.33953	0	0
Cer(t18:0_16:0)-H	554.515	C34 H68 O4 N1	14.1374	14.1374	1.01408e+06	0.9388	0	21.3818		1.45343e+06	794161	1.19095e+06	755257	1.07628e+06	989653	1.6916e+06	686289	1.55309e+06	906855	784252	594322	1.25478e+06	606054	949475	819967	849576	1.03867e+06	1.89082e+06	1.01753e+06	1.53228e+06	1.11131e+06	809854	880245	1.43104e+06	989384	813414	1.0994e+06	1.44599e+06	355086	1.12624e+06	889803	1.10035e+06	1.04695e+06	963420	0	0	17.4512	0	0
Cer(t18:0_20:0)-H	610.578	C38 H76 O4 N1	17.1192	17.1192	1.35178e+06	0.939	0	21.3517		2.41538e+06	429856	1.0382e+06	698076	475222	375531	2.32461e+06	2.88396e+06	1.9433e+06	1.78119e+06	577028	1.21056e+06	1.18968e+06	2.4409e+06	1.26963e+06	551734	762168	895406	1.60394e+06	737216	2.34654e+06	1.5646e+06	1.46236e+06	1.04171e+06	2.26491e+06	968973	2.42016e+06	1.30584e+06	2.04458e+06	505859	1.14202e+06	1.30737e+06	1.07636e+06	1.65148e+06	778725	0	20.0372	19.0555	0	0
Cer(t18:0_24:0)-H	666.641	C42 H84 O4 N1	20.1378	20.1378	5.07048e+06	0.9272	0	23.9372		4.81091e+06	3.17002e+06	4.68922e+06	3.69745e+06	4.41223e+06	5.12854e+06	7.04545e+06	4.3463e+06	6.88065e+06	3.01542e+06	3.92064e+06	3.9097e+06	4.73651e+06	3.83748e+06	3.52355e+06	4.99091e+06	4.40328e+06	8.0644e+06	9.98078e+06	5.8861e+06	8.93928e+06	7.21443e+06	4.49199e+06	3.80809e+06	7.28626e+06	6.91718e+06	3.29594e+06	4.62888e+06	5.88397e+06	1.94575e+06	5.74259e+06	5.8975e+06	5.61127e+06	5.68105e+06	4.66696e+06	5.95643	19.6516	20.6469	13.5386	12.8476
CerP(d34:1)-H	616.471	C34 H67 O6 N1 P1	12.843	12.843	5.27658e+06	0.9818	0	19.3046		5.74941e+06	6.12461e+06	5.94626e+06	5.36775e+06	5.92603e+06	6.56253e+06	6.76356e+06	4.90708e+06	5.87921e+06	4.48457e+06	4.62963e+06	4.64362e+06	5.00145e+06	5.43417e+06	4.78748e+06	5.39931e+06	6.22694e+06	4.86209e+06	6.35481e+06	5.50173e+06	4.58443e+06	4.89652e+06	4.86531e+06	7.02371e+06	6.3719e+06	5.30922e+06	4.61495e+06	5.18577e+06	6.28139e+06	2.47289e+06	5.24354e+06	5.92035e+06	5.42575e+06	5.34729e+06	5.87128e+06	14.3952	16.3472	16.0817	16.706	16.7174
CerP(d36:4)+CH3COO	698.477	C38 H69 O8 N1 P1	12.8445	12.8445	4.14581e+06	0.9896	0	8.6367		4.12398e+06	4.45264e+06	4.34009e+06	4.54689e+06	5.33736e+06	5.16475e+06	5.83145e+06	4.06406e+06	4.40656e+06	3.98775e+06	3.60131e+06	3.08223e+06	3.71365e+06	4.59501e+06	3.94635e+06	4.72551e+06	4.90826e+06	4.1449e+06	5.0001e+06	4.05333e+06	3.80085e+06	4.11686e+06	3.79256e+06	4.78857e+06	4.72118e+06	4.0852e+06	3.31421e+06	3.6013e+06	4.53881e+06	1.86064e+06	4.35862e+06	4.48471e+06	4.36552e+06	3.98753e+06	4.88678e+06	0	0	0	0	0
CerP(d37:2)+CH3COO	716.524	C39 H75 O8 N1 P1	14.7725	14.7725	1.95166e+07	0.9968	0	6.81365		1.83113e+07	1.65109e+07	1.75765e+07	1.44772e+07	1.61957e+07	1.6427e+07	2.35704e+07	2.14211e+07	2.44257e+07	2.02421e+07	1.37101e+07	1.09354e+07	2.49653e+07	1.11635e+07	2.33564e+07	1.95315e+07	2.26633e+07	3.31327e+07	5.52689e+07	2.49847e+07	3.11257e+07	1.8118e+07	1.78023e+07	1.68303e+07	2.24123e+07	1.84484e+07	1.08755e+07	1.85387e+07	2.23723e+07	8.22936e+06	2.15738e+07	2.18175e+07	2.15042e+07	2.05806e+07	1.94169e+07	0	0	0	0	0
CerP(d38:1)-H	672.534	C38 H75 O6 N1 P1	15.9397	15.9397	3.17022e+06	0.9894	0	18.6153		2.72859e+06	5.02318e+06	4.50221e+06	3.80098e+06	3.99722e+06	1.92149e+06	5.9528e+06	2.19226e+06	1.63218e+06	2.95719e+06	2.84376e+06	2.88328e+06	2.83157e+06	4.98662e+06	3.22074e+06	3.5185e+06	5.9645e+06	1.75469e+06	1.56739e+06	2.48621e+06	2.86281e+06	2.31827e+06	3.72169e+06	4.96154e+06	3.7792e+06	3.14272e+06	3.0129e+06	2.90986e+06	3.61946e+06	1.12267e+06	3.54324e+06	3.6978e+06	3.70544e+06	3.54803e+06	3.73318e+06	0	0	0	15.3881	0
CerP(d38:4+2O)-H	698.477	C38 H69 O8 N1 P1	12.8445	12.8445	4.14581e+06	0.9896	0	10.1544		4.12398e+06	4.45264e+06	4.34009e+06	4.54689e+06	5.33736e+06	5.16475e+06	5.83145e+06	4.06406e+06	4.40656e+06	3.98775e+06	3.60131e+06	3.08223e+06	3.71365e+06	4.59501e+06	3.94635e+06	4.72551e+06	4.90826e+06	4.1449e+06	5.0001e+06	4.05333e+06	3.80085e+06	4.11686e+06	3.79256e+06	4.78857e+06	4.72118e+06	4.0852e+06	3.31421e+06	3.6013e+06	4.53881e+06	1.86064e+06	4.35862e+06	4.48471e+06	4.36552e+06	3.98753e+06	4.88678e+06	7.60853	8.44857	8.31414	0	8.53162
CerP(d39:1)+CH3COO	746.571	C41 H81 O8 N1 P1	15.8393	15.8393	9.32661e+06	1	0	5.5264		1.03826e+07	1.45293e+07	1.35226e+07	1.35719e+07	1.31109e+07	1.1048e+07	1.30364e+07	9.04631e+06	1.80582e+07	6.15673e+06	8.21337e+06	4.05596e+06	9.36303e+06	6.84284e+06	1.05346e+07	1.21038e+07	1.07525e+07	6.78839e+06	1.3324e+07	7.1525e+06	1.25466e+07	6.75617e+06	6.76302e+06	1.00905e+07	9.01922e+06	4.71229e+06	6.29518e+06	1.14646e+07	1.41383e+07	4.70985e+06	9.75127e+06	1.05344e+07	9.70029e+06	1.02909e+07	9.78976e+06	0	0	0	0	0
CerP(d39:2)+CH3COO	744.555	C41 H79 O8 N1 P1	16.1277	16.1277	3.37442e+07	1	0	9.17184		3.38801e+07	2.27205e+07	2.82647e+07	2.55836e+07	2.66832e+07	3.3197e+07	3.71339e+07	3.21194e+07	5.3565e+07	2.34113e+07	2.23253e+07	1.18943e+07	5.77656e+07	1.80218e+07	3.96084e+07	2.99162e+07	3.74986e+07	4.76852e+07	9.62957e+07	4.05373e+07	7.8167e+07	2.28191e+07	2.85378e+07	2.633e+07	4.18059e+07	2.93199e+07	1.74659e+07	3.16205e+07	4.11569e+07	1.16408e+07	3.69079e+07	3.68538e+07	3.68655e+07	3.61593e+07	3.54627e+07	7.87066	8.5801	8.76862	8.35907	8.34278
CerP(d40:1)-H	700.565	C40 H79 O6 N1 P1	17.4485	17.4485	3.46274e+06	0.9952	0	17.311		3.42006e+06	4.75296e+06	4.74256e+06	4.95193e+06	4.0967e+06	4.64542e+06	7.21249e+06	3.10455e+06	4.00075e+06	2.21275e+06	2.64897e+06	2.48791e+06	2.49594e+06	3.47831e+06	2.69074e+06	4.38096e+06	4.6158e+06	2.75387e+06	4.11426e+06	2.96251e+06	2.72466e+06	3.09192e+06	3.54455e+06	5.66805e+06	4.10385e+06	3.54281e+06	2.92956e+06	3.11604e+06	3.58568e+06	916468	3.54969e+06	3.79969e+06	3.68268e+06	3.91281e+06	4.34687e+06	0	0	14.8866	16.3569	15.5172
CerP(d41:6)+CH3COO	764.524	C43 H75 O8 N1 P1	13.427	13.427	2.36709e+07	0.983	0	5.1529		2.19376e+07	2.217e+07	2.04339e+07	1.93391e+07	1.74004e+07	2.66444e+07	3.68453e+07	2.49228e+07	3.28171e+07	1.62727e+07	2.13337e+07	9.01577e+06	3.64888e+07	1.00071e+07	1.75086e+07	2.86934e+07	3.29806e+07	2.71158e+07	5.73421e+07	2.28482e+07	3.06528e+07	2.16504e+07	1.5257e+07	2.65185e+07	2.54236e+07	1.42945e+07	8.768e+06	3.11137e+07	3.80064e+07	1.32087e+07	2.54509e+07	2.52283e+07	2.53462e+07	2.69441e+07	2.38102e+07	0	0	0	0	0
CerP(d41:7)+CH3COO	762.508	C43 H73 O8 N1 P1	12.9143	12.9143	2.13628e+06	0.9852	0	5.67894		2.06915e+06	0	4.82337e+06	2.9408e+06	1.55769e+06	2.73495e+06	2.51618e+06	1.39476e+06	2.09274e+06	1.39033e+06	1.83092e+06	1.59256e+06	5.73373e+06	370200	1.24386e+06	3.76997e+06	1.64561e+06	1.57289e+06	5.26331e+06	1.46665e+06	4.73354e+06	2.30194e+06	336916	2.56527e+06	2.69589e+06	0	0	3.63191e+06	5.10872e+06	1.71496e+06	2.58852e+06	1.83172e+06	2268220	2.22997e+06	2.7668e+06	5.2957	5.36621	5.35979	0	0
CerP(d42:1)-H	728.596	C42 H83 O6 N1 P1	19.0415	19.0415	4.65342e+06	0.9922	0	16.4292		4.23685e+06	5.53466e+06	5.24199e+06	6.0108e+06	4.761e+06	6.67238e+06	9.40914e+06	4.09327e+06	5.32682e+06	3.28454e+06	4.10439e+06	2.90438e+06	3.43848e+06	3.78715e+06	3.35754e+06	7.23281e+06	5.19428e+06	5.08098e+06	6.62259e+06	5.02476e+06	4.36877e+06	4.50808e+06	4.1658e+06	6.44965e+06	5.73366e+06	4.66065e+06	2.90944e+06	4.14199e+06	4.52939e+06	1.01937e+06	5.26657e+06	4.80826e+06	4.88954e+06	5.31379e+06	5.50713e+06	0	12.3374	15.1795	14.0268	14.9467
CerP(d42:2)-H	726.581	C42 H81 O6 N1 P1	17.2714	17.2714	1.19315e+07	0.993	0	18.6431		8.98183e+06	1.39392e+07	1.64583e+07	1.71338e+07	1.81942e+07	1.45501e+07	2.51091e+07	8.33683e+06	1.50403e+07	9.86741e+06	1.00895e+07	8.72056e+06	9.95456e+06	1.33457e+07	1.11219e+07	1.10155e+07	1.91263e+07	1.12429e+07	1.33236e+07	8.36296e+06	5.92002e+06	1.04858e+07	1.2744e+07	1.46942e+07	1.47771e+07	1.07238e+07	1.00574e+07	1.03983e+07	1.6872e+07	4.73152e+06	1.34554e+07	1.36514e+07	1.09465e+07	1.47544e+07	1.51015e+07	18.2154	17.1261	16.3388	16.956	16.764
CerP(d42:2)-H	726.581	C42 H81 O6 N1 P1	17.4297	17.4297	2.71096e+06	0.993	0	13.2974		2.35562e+06	3.79011e+06	3.98024e+06	3.7197e+06	4.35237e+06	3.57258e+06	5.45918e+06	2.85018e+06	4.02167e+06	1.8535e+06	3.07144e+06	1.95562e+06	2.51528e+06	3.10163e+06	5.35087e+06	1.76099e+06	1.69653e+06	1.36243e+06	1.6544e+06	1.26044e+06	1.57453e+06	864514	1.15009e+06	5.12675e+06	1.36013e+06	864598	2.83623e+06	3.1376e+06	3.81253e+06	2.25634e+06	3.63304e+06	3.13003e+06	2.88409e+06	3.8017e+06	3.31014e+06	0	0	0	0	0
CerP(d42:3)-H	724.565	C42 H79 O6 N1 P1	15.9597	15.9597	3.40907e+06	0.9754	0	15.9901		3.43457e+06	5.47981e+06	3.70712e+06	4.88341e+06	5.63485e+06	1.30271e+06	5.74628e+06	2.79175e+06	3.63653e+06	2.42518e+06	3.11604e+06	2.87632e+06	2.8998e+06	5.17662e+06	3.16156e+06	5.65645e+06	5.2024e+06	2.93878e+06	2.50816e+06	3.08837e+06	2.10089e+06	1.89369e+06	2.73443e+06	6.03209e+06	4.26836e+06	2.29568e+06	2.71039e+06	3.39953e+06	4.0323e+06	1.16627e+06	3.4721e+06	3.60247e+06	4.31008e+06	3.97579e+06	3.94891e+06	0	0	0	0	0
CerP(d42:4)+CH3COO	782.571	C44 H81 O8 N1 P1	17.4454	17.4454	3.16244e+06	0.9898	0	10.3842		3.13684e+06	3.59271e+06	4.74273e+06	3.85118e+06	3.48732e+06	4.26169e+06	6.81563e+06	2.55375e+06	3.62925e+06	1.94725e+06	2.24791e+06	2.31939e+06	2.42653e+06	3.10912e+06	2.48636e+06	3.87414e+06	4.64648e+06	2.68934e+06	3.64138e+06	2.25387e+06	2.42524e+06	3.01369e+06	3.78764e+06	4.68023e+06	3.98395e+06	3.45383e+06	2.98475e+06	3.14736e+06	2.91193e+06	841983	3.47882e+06	3.5797e+06	3.24887e+06	3.24505e+06	3.83061e+06	0	0	0	8.10142	8.84106
CerP(d42:4+2O)-H	754.539	C42 H77 O8 N1 P1	15.9457	15.9457	2.47341e+06	0.9904	0	9.46521		2.26057e+06	3.84752e+06	3.54296e+06	2.54731e+06	2.9263e+06	1.41228e+06	4.02982e+06	1.55001e+06	1.4295e+06	2.63253e+06	1.92927e+06	2.50533e+06	2.13714e+06	4.23299e+06	2.62384e+06	2.90661e+06	4.41523e+06	1.33701e+06	822953	2.03552e+06	1.89026e+06	1.82734e+06	3.17673e+06	4.64631e+06	3.22701e+06	2.36531e+06	3.13039e+06	1.99329e+06	2.26535e+06	1.3216e+06	2.63447e+06	2.58692e+06	2.91198e+06	2.73338e+06	3.13184e+06	0	0	0	0	0
CerP(d43:7)+CH3COO	790.539	C45 H77 O8 N1 P1	14.3786	14.3786	4.90012e+06	0.9558	0	5.18327		4.76257e+06	2.49068e+06	8.83009e+06	5.06966e+06	3.61144e+06	6.36373e+06	5.6731e+06	2.95373e+06	6.23408e+06	3.03726e+06	5.01612e+06	3.56925e+06	1.42789e+07	1.68885e+06	3.33232e+06	5.26866e+06	3.31921e+06	3.0901e+06	1.06198e+07	3.34362e+06	1.0112e+07	4.43104e+06	1.77816e+06	6.57526e+06	6.23834e+06	2.41504e+06	1.48594e+06	6.40611e+06	9.34617e+06	2.54637e+06	4.86816e+06	5.26848e+06	5.05555e+06	5.01903e+06	5.54671e+06	0	0	0	0	0
CerP(d44:3)-H	752.596	C44 H83 O6 N1 P1	17.2716	17.2716	4.58103e+06	0.9518	0	5.22265		3.90557e+06	7.77086e+06	4.61619e+06	6.88539e+06	6.21269e+06	4.67474e+06	8.11002e+06	4.28027e+06	5.70614e+06	3.08922e+06	3.64345e+06	2.78016e+06	3.48633e+06	4.93204e+06	3.13809e+06	6.12076e+06	6.04604e+06	3.64944e+06	4.06447e+06	4.66753e+06	3.39274e+06	3.69901e+06	4.65077e+06	6.98304e+06	4.90533e+06	3.46037e+06	3.04575e+06	4.72389e+06	5.64654e+06	1.70154e+06	5.17281e+06	4.86148e+06	4.79133e+06	5.70848e+06	5.53172e+06	0	0	0	0	0
CerP(d44:4)+CH3COO	810.602	C46 H85 O8 N1 P1	19.0433	19.0433	4.49256e+06	0.9964	0	10.2481		4.25362e+06	5.16578e+06	4.98649e+06	6.31833e+06	5.09647e+06	6.27413e+06	8.41332e+06	3.48625e+06	5.93529e+06	3.24993e+06	4.43059e+06	2.56731e+06	3.09792e+06	2.90831e+06	3.17305e+06	6.36086e+06	5.88084e+06	4.69271e+06	6.76691e+06	4.45048e+06	3.86316e+06	3.99142e+06	4.0153e+06	6.15131e+06	5.8683e+06	4.12482e+06	2.77373e+06	4.2245e+06	4.75752e+06	1.24803e+06	4.30385e+06	4.12464e+06	4.53665e+06	5.1543e+06	4.96021e+06	0	0	7.21336	8.30632	7.80251
CerP(d44:5)+CH3COO	808.586	C46 H83 O8 N1 P1	17.2745	17.2745	8.35602e+06	1	0	11.2721		9.54082e+06	1.21967e+07	8.17696e+06	9.52311e+06	1.38587e+07	7.77629e+06	1.42674e+07	6.89694e+06	1.03599e+07	7.56302e+06	6.58549e+06	4.5964e+06	6.11399e+06	8.56527e+06	6.63053e+06	1.03372e+07	1.43254e+07	6.01176e+06	8.15043e+06	7.73321e+06	5.07423e+06	5.32646e+06	9.79252e+06	1.33651e+07	9.39353e+06	6.82753e+06	5.83114e+06	8.71698e+06	1.04408e+07	3.04279e+06	1.0601e+07	7.98735e+06	1.12984e+07	8.64903e+06	8.90093e+06	9.9989	9.65804	7.62188	10.1418	9.5829
CerP(d46:8)+CH3COO	830.571	C48 H81 O8 N1 P1	17.2673	17.2673	2.69708e+06	0.9962	0	6.97713		2.43934e+06	3.98937e+06	3.1088e+06	3.10213e+06	4.84323e+06	1.75509e+06	3.65003e+06	2.42966e+06	3.49161e+06	2.2436e+06	1.89666e+06	2.09389e+06	1.86458e+06	2.66126e+06	2.3743e+06	3.35772e+06	4.38156e+06	2.28624e+06	1.94222e+06	2.42738e+06	1.86369e+06	2.07684e+06	3.56927e+06	4.20741e+06	2.86798e+06	1.98649e+06	2.2688e+06	3.43665e+06	3.86488e+06	1.05342e+06	2.84745e+06	3.07895e+06	2.88017e+06	3.09903e+06	2.5547e+06	0	0	0	0	0
CerP(m45:6)-H	744.57	C45 H79 O5 N1 P1	16.1301	16.1301	1.44595e+07	0.9968	0	8.59302		1.49491e+07	9.73565e+06	1.28021e+07	9.52363e+06	1.20968e+07	1.16233e+07	1.42434e+07	1.26873e+07	2.00091e+07	1.0664e+07	1.03388e+07	5.57647e+06	2.79247e+07	7.84395e+06	1.81237e+07	1.15044e+07	1.74221e+07	1.98663e+07	3.85124e+07	1.80837e+07	3.58176e+07	1.08423e+07	1.16964e+07	1.10067e+07	1.77629e+07	1.29636e+07	7.72401e+06	1.43578e+07	1.71322e+07	5.07189e+06	1.65187e+07	1.67369e+07	1.64931e+07	1.44848e+07	1.27464e+07	0	0	0	0	0
CerP(m46:6)+CH3COO	818.607	C48 H85 O7 N1 P1	15.2884	15.2884	8.74724e+06	0.8778	0	5.82117		1.71089e+07	1.11957e+07	3.06003e+06	9.94787e+06	2.54976e+06	1.55989e+07	2.61725e+06	1.21507e+07	2.06752e+07	7.90301e+06	8.8971e+06	699151	1.19719e+07	7.64314e+06	7.14045e+06	2.17547e+06	9.40919e+06	1.98961e+07	6.94932e+06	1.31052e+07	2.80262e+06	1.56854e+07	1.50886e+06	2.19949e+06	1.07835e+07	9.82229e+06	3.33771e+06	1.69046e+07	2.06515e+07	7.11118e+06	3.24308e+06	1.65044e+07	1.41076e+07	3.06952e+06	2.81468e+06	0	0	0	0	0
CerP(m48:6)+CH3COO	846.638	C50 H89 O7 N1 P1	16.8135	16.8135	7.41173e+06	0.9626	0	6.47743		4.21538e+06	1.93483e+06	3.33682e+06	1.49378e+06	8.84023e+06	3.90184e+07	2.57359e+06	2.64762e+06	3.57019e+07	1.85804e+06	2.1641e+06	609493	2.48217e+06	1.27157e+06	1.69803e+06	1.41669e+06	5.42007e+06	2.53875e+06	6.45882e+06	3.46477e+07	2.62552e+07	4.62933e+06	1.89867e+06	1.71697e+06	1.12536e+07	1.23937e+07	1.41268e+06	2.80336e+07	3.33983e+06	1.02193e+06	2.50278e+06	3.33233e+07	2.42146e+06	2.73027e+06	681100	0	0	0	0	0
DGDG(20:4_22:5)-H	1013.62	C57 H89 O15	17.2704	17.2704	966388	0.9846	0	5.2337		869489	1.00909e+06	1.10275e+06	1.33095e+06	1.56486e+06	1.11587e+06	1.69551e+06	945594	1.30562e+06	806771	745295	346206	713768	1.234e+06	847877	1.78154e+06	1.70543e+06	183980	1.13329e+06	1.07943e+06	807709	822986	1.04966e+06	1.72446e+06	1.24936e+06	603291	493993	856449	1.07621e+06	161234	903246	703825	1.13725e+06	1.28809e+06	585665	0	0	0	0	0
DLCL(24:0)-H	763.38	C33 H65 O15 P2	11.22	11.22	1.58237e+06	0.9922	0	21.3019		1.13669e+06	1.11501e+06	1.40254e+06	2.19117e+06	1.25703e+06	2.33339e+06	2.3107e+06	1.29569e+06	1.34597e+06	2.0365e+06	1.78076e+06	1.30791e+06	1.53226e+06	1.82475e+06	1.45453e+06	1.89589e+06	1.66056e+06	538827	1.99728e+06	1.54613e+06	1.73946e+06	1.45131e+06	1.92823e+06	2.1819e+06	2.13227e+06	1.51904e+06	1.15238e+06	1.53553e+06	1.47602e+06	667807	808277	1.24385e+06	1.53562e+06	1.75567e+06	2.6155e+06	0	0	0	0	0
DLCL(25:0)-H	777.396	C34 H67 O15 P2	11.211	11.211	2.62273e+06	1	0	21.3098		2.92691e+06	3.0531e+06	2.68479e+06	2.72154e+06	2.76566e+06	2.69722e+06	2.46319e+06	3.02267e+06	1.99522e+06	2.83325e+06	2.73614e+06	2.58823e+06	2.89459e+06	2.8385e+06	3.17602e+06	2.69677e+06	2.76459e+06	2.64307e+06	2.46923e+06	2.46854e+06	3.16717e+06	2.78104e+06	2.11938e+06	2.65449e+06	2.8206e+06	2.73655e+06	2.87144e+06	2.75023e+06	2.9095e+06	1.2775e+06	2.86925e+06	2.90877e+06	2.79799e+06	2.78384e+06	2.65344e+06	17.4361	20.3896	19.5411	19.2788	14.6855
DLCL(31:2)-H	857.459	C40 H75 O15 P2	13.2779	13.2779	2.69773e+06	1	0	6.79188		419141	2.51001e+06	3.87109e+06	2.42477e+06	3.02762e+06	1.87839e+06	2.61776e+06	2.40879e+06	2.27697e+06	3.14204e+06	2.77546e+06	1.85994e+06	2.75043e+06	2.98727e+06	2.94297e+06	2.31565e+06	2.69084e+06	2.59597e+06	651361	2.4581e+06	2.82405e+06	3.06815e+06	2.56926e+06	2.90086e+06	2.92479e+06	3.6388e+06	1.94596e+06	2.7999e+06	2.57279e+06	3.47211e+06	3.07635e+06	4.1523e+06	3.01772e+06	3.1034e+06	2.67557e+06	0	0	0	0	0
DLCL(32:1)-H	873.49	C41 H79 O15 P2	15.8574	15.8574	4.51544e+06	0.992	0	8.82493		5.36374e+06	3.12755e+06	4.32009e+06	6.50244e+06	4.34777e+06	1.03484e+07	4.82984e+06	3.57568e+06	3.21834e+06	5.00375e+06	4.30148e+06	1.61172e+06	3.55112e+06	3.3078e+06	3.79928e+06	5.07348e+06	4.032e+06	5.05563e+06	2.17839e+06	6.31747e+06	6.65229e+06	2.79488e+06	5.53632e+06	4.34467e+06	6.18471e+06	5.52093e+06	2.87969e+06	6.40861e+06	3.29248e+06	2.87754e+06	4.63092e+06	4.59704e+06	5.42443e+06	7.16299e+06	8.30137e+06	5.79178	0	0	5.33693	0
DLCL(32:1)-H	873.49	C41 H79 O15 P2	15.9522	15.9522	1.95168e+06	0.9398	0	6.72374		1.44802e+06	1.2113e+06	1.10351e+06	1.51692e+06	1.41884e+06	2.59593e+06	2.39214e+06	1.46131e+06	3.69384e+06	1.47995e+06	1.1836e+06	880812	1.53534e+06	1.0973e+06	1.18592e+06	1.17223e+06	1.45128e+06	3.02245e+06	2.35975e+06	4.34738e+06	2.14079e+06	3.41979e+06	2.59802e+06	1.08893e+06	1.65103e+06	1.63717e+06	1.87647e+06	1.46593e+06	2.13047e+06	2.32779e+06	1.24127e+06	3.61462e+06	3.0402e+06	2.15525e+06	2.38387e+06	0	0	0	0	0
DLCL(32:2)-H	871.474	C41 H77 O15 P2	14.873	14.873	4.14187e+06	1	0	13.8578		3.29777e+06	3.32088e+06	3.21302e+06	4.99107e+06	3.39947e+06	5.60059e+06	5.3492e+06	3.29601e+06	2.88642e+06	4.87431e+06	4.00382e+06	3.70027e+06	3.92915e+06	6.73611e+06	3.96243e+06	5.1304e+06	4.42013e+06	3.29216e+06	3.67099e+06	3.94798e+06	3.40461e+06	3.98715e+06	4.53461e+06	4.9398e+06	5.50356e+06	3.56928e+06	3.44854e+06	3.23063e+06	3.22148e+06	2.71509e+06	3.41649e+06	2.88287e+06	3.8172e+06	4.72083e+06	5.6811e+06	8.19199	0	0	0	0
DLCL(33:1)-H	887.506	C42 H81 O15 P2	15.8626	15.8626	9.54624e+06	1	0	14.9644		1.02371e+07	7.68626e+06	9.59159e+06	9.3895e+06	8.46002e+06	1.25611e+07	9.46365e+06	1.22916e+07	1.45466e+07	7.34524e+06	7.8535e+06	3.99759e+06	10339896	5.97713e+06	8.3306e+06	8.80518e+06	8.43965e+06	1.01382e+07	1.15994e+07	1.1699e+07	1.25556e+07	1.12152e+07	8.95527e+06	6.83324e+06	9.50971e+06	1.03898e+07	8.237e+06	1.17086e+07	1.41493e+07	7.97733e+06	1.13896e+07	1.01275e+07	1.14048e+07	1.10707e+07	9.07718e+06	12.8994	14.0817	8.92491	13.8085	13.0233
DLCL(33:2)-H	885.49	C42 H79 O15 P2	14.8608	14.8608	6.83715e+06	1	0	6.84631		8.08853e+06	4.98421e+06	9.16187e+06	8.25172e+06	7.31989e+06	6.65276e+06	5.03793e+06	6.75956e+06	7.91276e+06	6.11063e+06	7.87185e+06	6.63048e+06	6.59008e+06	5.17214e+06	5.08915e+06	6.77976e+06	7.1524e+06	4.29466e+06	5.76333e+06	5.78819e+06	6.09819e+06	7.17746e+06	7.99693e+06	5.88199e+06	5.25981e+06	4.07311e+06	6.47664e+06	9.14671e+06	5.24599e+06	7.91064e+06	7.02093e+06	7.8726e+06	6.86346e+06	6.93808e+06	5.54098e+06	0	5.6841	0	0	5.14542
DLCL(34:3)-H	897.49	C43 H79 O15 P2	15.2628	15.2628	2.59879e+06	0.9728	0	5.65318		2.11137e+06	2.12845e+06	1.61927e+06	3.29975e+06	2.5653e+06	5.39369e+06	6.42039e+06	3.14296e+06	2.97387e+06	1.95819e+06	1.52614e+06	177320	2.50389e+06	2.05338e+06	1.89173e+06	4.63518e+06	2.97999e+06	2.66924e+06	5.21824e+06	3.9844e+06	3.18359e+06	3.57013e+06	2.21757e+06	2.50511e+06	2.60219e+06	2.13347e+06	1.04984e+06	2.06308e+06	1.86118e+06	748874	2.13299e+06	2.03621e+06	2.49119e+06	3.5842e+06	4.13417e+06	0	0	0	0	0
DLCL(35:3)-H	911.506	C44 H81 O15 P2	15.2615	15.2615	3.51642e+06	0.9762	0	5.94545		4.64406e+06	3.81631e+06	1.96453e+06	3.37347e+06	3.4558e+06	6.55787e+06	4.49292e+06	6.04852e+06	5.56385e+06	2.44034e+06	3.05006e+06	241903	2.90689e+06	2.86388e+06	2.33129e+06	3.87614e+06	2.72921e+06	3.40283e+06	6.43971e+06	7.00428e+06	6.21283e+06	5.22125e+06	3.17702e+06	2.57472e+06	2.86138e+06	2.9347e+06	1.68643e+06	2.63338e+06	3.52043e+06	1.20293e+06	4.07991e+06	4.47974e+06	4.81065e+06	4.32529e+06	3.72697e+06	0	5.3049	0	0	0
DLCL(37:1)-H	943.568	C46 H89 O15 P2	11.8231	11.8231	2.94386e+06	0.9874	0	5.42056		2.70777e+06	3.82914e+06	4.17815e+06	7.40871e+06	4.78846e+06	4.35303e+06	1.00491e+06	3.18659e+06	4.07198e+06	1.68377e+06	6.38701e+06	332456	2.2928e+06	5.23041e+06	849030	6.25919e+06	4.16218e+06	2.45679e+06	5.26631e+06	4.57416e+06	2.86977e+06	2.41494e+06	1.35764e+06	2.22964e+06	2.30656e+06	1.82173e+06	2.38503e+06	3.58019e+06	4.24565e+06	1.38868e+06	3.49573e+06	3.37103e+06	3.3372e+06	3.07672e+06	2.72825e+06	0	0	0	0	0
FA(20:4)-H	303.233	O2 H31 C20	2.19492	2.19492	2.62972e+08	0.8944	0	8.49039		2.48302e+08	3.56196e+08	4.10683e+08	2.20789e+08	3.65004e+08	2.92945e+08	2.4281e+08	2.41274e+08	3.89753e+08	2.08403e+08	2.22853e+08	2.43213e+08	3.68516e+08	1.19935e+08	2.0492e+08	2.82085e+08	3.79077e+08	1.37548e+08	3.03735e+08	2.09474e+08	3.2019e+08	2.35176e+08	1.72001e+08	3.60407e+08	1.62971e+08	1.08569e+08	1.77486e+08	3.06809e+08	3.96109e+08	1.15789e+08	2.86524e+08	2.76725e+08	2.78971e+08	2.83071e+08	2.72023e+08	0	0	0	0	0
FA(22:4)-H	331.264	O2 H35 C22	3.46728	3.46728	5.45931e+07	0.9556	0	10.4041		6.573e+07	7.25511e+07	5.94572e+07	2.17844e+07	2.93626e+07	5.38417e+07	7.42662e+07	6.55789e+07	6.74457e+07	5.43143e+07	3.04183e+07	6.66815e+07	9.7205e+07	3.04671e+07	8.01411e+07	3.08727e+07	2.59646e+07	3.522e+07	5.42412e+07	3.70902e+07	1.03014e+08	4.70067e+07	4.81765e+07	5.37509e+07	3.57767e+07	3.33409e+07	2.44398e+07	3.79557e+07	5.30315e+07	1.60918e+07	5.59255e+07	5.75877e+07	5.49069e+07	5.5732e+07	5.66342e+07	7.49642	5.80325	9.4489	5.73149	7.46887
FA(22:4)-H	331.264	O2 H35 C22	24.149	24.149	3.54688e+07	0.9866	0	14.6326		7.70207e+06	8.93339e+06	7.97643e+06	9.45133e+06	8.00032e+06	1.10004e+07	8.85107e+06	7.7051e+06	8.6757e+06	8.10023e+06	8.59036e+06	6.42504e+06	7.31427e+06	1.04628e+07	7.37985e+06	5.22406e+08	7.78548e+06	7.61711e+06	7.03259e+06	8.87963e+06	5.70348e+06	7.60933e+06	7.6449e+06	9.90821e+06	8.38194e+06	9.06936e+06	9.90704e+06	8.23143e+06	8.85222e+06	8.10741e+06	7.4365e+06	7.68743e+06	8.42345e+06	9.86179e+06	9.21412e+06	0	12.4638	0	0	0
FA(22:4)-H	331.264	O2 H35 C22	24.5888	24.5888	2.73144e+08	0.8	0	14.6747		6.60379e+08	3.13298e+06	9.33532e+06	2.91974e+06	8.24106e+06	6.06489e+08	1.58186e+07	1.03476e+07	7.05282e+08	5.41875e+06	1.96744e+06	4.17463e+06	6.62576e+08	7.2581e+08	979393	2.94521e+06	1.07374e+06	7.09226e+08	6.99448e+08	2.21686e+07	649898	2.96086e+06	3.90504e+06	8.03655e+06	7.47397e+08	7.34539e+08	286512	7.57388e+06	7.41201e+08	996267	1.07515e+06	6.72102e+08	7.61008e+08	7.35479e+08	392912	12.9276	0	0	13.8657	0
FA(22:4)-H	331.264	O2 H35 C22	24.6946	24.6946	1.1489e+08	0.8	0	14.4191		1.97828e+06	3.09556e+06	4.83501e+06	1.06169e+06	8.24106e+06	2.46835e+06	3.95052e+06	1.15203e+06	2.2856e+06	1.31263e+06	1.21928e+06	1.90086e+06	6.62576e+08	3.59059e+06	6.82704e+08	967536	2.01088e+06	1.83921e+06	1.72089e+06	2.21686e+07	3.08077e+06	1.35975e+06	3.1667e+06	1.89552e+06	7.47397e+08	7.34539e+08	2.09498e+06	940993	304292	987067	1.85949e+06	6.72102e+08	149184	7.35479e+08	581610	0	0	0	0	0
FA(22:5)-H	329.249	O2 H33 C22	2.43178	2.43178	4.85192e+07	0.9294	0	9.38349		5.24696e+07	7.22289e+07	5.25526e+07	2.35401e+07	2.75924e+07	4.48902e+07	7.12778e+07	5.29134e+07	5.85733e+07	3.92168e+07	3.40693e+07	6.12511e+07	1.243e+08	2.91233e+07	7.55189e+07	3.13894e+07	2.76373e+07	1.90734e+07	4.38938e+07	1.88355e+07	9.12056e+07	4.15553e+07	3.47874e+07	4.67658e+07	3.15045e+07	2.26117e+07	1.95387e+07	3.68902e+07	5.15524e+07	1.37629e+07	5.50621e+07	4.76341e+07	4.80179e+07	5.46817e+07	4.50787e+07	0	0	0	9.38349	0
GM3(d36:1)-H	1179.74	C59 H107 O21 N2	11.1931	11.1931	1.67516e+06	1	0	7.72618		2.88396e+06	1.0709e+06	1.97396e+06	1.19909e+06	1.76888e+06	3.86507e+06	4.11247e+06	2.78123e+06	1.96979e+06	1.32567e+06	1.32408e+06	722342	1.21336e+06	645861	1.48663e+06	2.26672e+06	1.04507e+06	2.03088e+06	2.54992e+06	2.63944e+06	987034	2.83607e+06	1.04632e+06	2.0125e+06	1.75584e+06	1.61329e+06	399693	1.65261e+06	2.47873e+06	751333	1.71956e+06	1.87028e+06	1.82017e+06	1.95992e+06	2.10071e+06	0	0	0	0	0
Hex1Cer(d31:0)+CH3COO	718.547	C39 H76 O10 N1	14.5297	14.5297	1.87309e+06	0.9736	0	5.79978		2.59409e+06	2.72067e+06	1.95589e+06	1.20938e+06	1.4293e+06	3.16787e+06	2.04101e+06	4.07859e+06	1.63717e+06	1.32211e+06	1.64841e+06	811226	898960	1.72077e+06	3.3238e+06	1.82429e+06	2.24773e+06	849663	516685	2.27044e+06	712653	424280	331481	2.50067e+06	4.39967e+06	868730	2.04798e+06	1.97558e+06	1.54189e+06	1.50289e+06	2.28318e+06	2.65402e+06	2.13654e+06	1.92385e+06	2.11938e+06	0	0	0	0	0
Hex1Cer(d18:1_16:0)-H	698.558	C40 H76 O8 N1	13.3877	13.3877	6.20548e+06	1	0	11.1587		7.3185e+06	8.98487e+06	4.81117e+06	6.5079e+06	6.61174e+06	7.81205e+06	1.14953e+07	8.31443e+06	6.17311e+06	5.65229e+06	4.3173e+06	6.95219e+06	9.77989e+06	4.01304e+06	7.0415e+06	4.96626e+06	7.37776e+06	5.179e+06	6.38162e+06	6.02422e+06	6.80011e+06	5.35425e+06	6.02092e+06	8.21687e+06	7.45104e+06	6.01539e+06	5.7569e+06	3.96385e+06	5.14839e+06	1.4559e+06	6.80679e+06	6.97828e+06	6.97904e+06	6.59455e+06	6.21378e+06	0	5.24989	5.21139	0	0
Hex1Cer(d34:1)+CH3COO	758.579	C42 H80 O10 N1	13.3905	13.3905	2.49383e+06	0.9822	0	9.22801		3.10454e+06	3.9041e+06	2.04926e+06	2.57497e+06	2.64994e+06	3.00413e+06	4.54311e+06	3.34006e+06	2.3344e+06	2.55286e+06	1.62313e+06	3.1053e+06	3.87218e+06	1.46596e+06	3.35288e+06	1.97009e+06	2.8871e+06	2.00043e+06	2.61957e+06	2.57654e+06	2.39497e+06	2.00254e+06	2.44806e+06	3.34119e+06	3.27916e+06	2.47663e+06	2.48838e+06	1.70117e+06	1.80586e+06	769556	2.81899e+06	2.88278e+06	2.80781e+06	2.3637e+06	2.2708e+06	0	0	0	5.12171	0
Hex1Cer(d14:0_20:4)+CH3COO	752.532	C42 H74 O10 N1	14.0896	14.0896	1.67636e+06	0.9794	0	7.6935		1.56255e+06	767633	1.05123e+06	1.64904e+06	703273	3.25369e+06	2.85591e+06	2.86284e+06	1.69067e+06	900089	1.71478e+06	273744	1.86902e+06	579836	692663	3.77702e+06	1.60491e+06	3.13515e+06	8.85271e+06	2.27785e+06	2.39727e+06	1.30221e+06	1.18839e+06	1.86606e+06	2.08396e+06	1.19067e+06	238466	762951	1.01047e+06	329241	1.4837e+06	1.5234e+06	1.64409e+06	1.92112e+06	2.04001e+06	0	0	7.6935	0	0
Hex1Cer(d15:0_20:4)+CH3COO	766.547	C43 H76 O10 N1	10.8326	10.8326	328201	0.9694	0	6.20838		436496	230445	180858	130696	80270.9	525772	510424	431681	649591	197339	131987	161187	425800	127516	261381	182147	126441	617426	580932	354352	812096	214734	255689	132365	222505	523141	29751.5	253000	233664	37733.8	436304	283269	368437	425306	263080	0	0	0	0	0
Hex1Cer(d15:0_20:5)+CH3COO	764.532	C43 H74 O10 N1	11.9807	11.9807	4.06796e+06	1	0	5.56649		4.17707e+06	3.75764e+06	4.61265e+06	7.57669e+06	4.87335e+06	8.42643e+06	2.81195e+06	5.03606e+06	5.92671e+06	2.37902e+06	5.57339e+06	1.05001e+06	6.68433e+06	2.58002e+06	738770	7.47148e+06	4.53492e+06	2.95894e+06	9.25938e+06	3.52197e+06	6.47911e+06	2.62782e+06	1.44568e+06	3.8555e+06	3.03258e+06	1.96631e+06	3.18663e+06	5.17725e+06	7.59989e+06	2.28785e+06	4.05181e+06	3.79315e+06	3.86054e+06	3.49912e+06	4.7212e+06	0	0	0	0	0
Hex1Cer(d38:1)-H	754.62	C44 H84 O8 N1	16.2786	16.2786	3.38691e+06	1	0	5.29789		4.4137e+06	5.54491e+06	3.4768e+06	4.05898e+06	4.24713e+06	2.89649e+06	7.03482e+06	3.89663e+06	3.11864e+06	2.61992e+06	2.0176e+06	3.26955e+06	4.14117e+06	2.60822e+06	3.90485e+06	2.60535e+06	3.76528e+06	2.50236e+06	2.88961e+06	3.32166e+06	3.62591e+06	3.27496e+06	4.06787e+06	5.62103e+06	4.26859e+06	3.54257e+06	3.35852e+06	3.11789e+06	4.09705e+06	1.16406e+06	3.75231e+06	3.84004e+06	3.67067e+06	3.70172e+06	3.54342e+06	0	0	0	0	0
Hex1Cer(d40:1)+CH3COO	842.673	C48 H92 O10 N1	17.7343	17.7343	3.70549e+06	0.9928	0	10.002		4.25644e+06	6.1142e+06	4.22795e+06	4.58409e+06	4.59505e+06	4.43703e+06	6.21424e+06	4.27329e+06	4.75894e+06	2.49173e+06	2.71897e+06	4.27332e+06	4.41074e+06	2367013	3.91446e+06	3.22093e+06	3.98895e+06	3.03706e+06	4.61311e+06	3.02796e+06	3.3613e+06	3.63147e+06	3.73671e+06	6.0014e+06	4.55524e+06	4.03307e+06	3.8272e+06	2.70103e+06	3.43876e+06	1.04036e+06	4.49309e+06	4.55738e+06	4.16466e+06	3.88225e+06	3.27485e+06	0	0	0	9.38807	0
Hex1Cer(d41:1)+CH3COO	856.688	C49 H94 O10 N1	18.4697	18.4697	2.58169e+06	0.8832	0	5.07515		4.39014e+06	3.56824e+06	1.56477e+06	2.73976e+06	3.15989e+06	3.34069e+06	4.29585e+06	3.22014e+06	3.87406e+06	1.55255e+06	2.19909e+06	2.72248e+06	3.60994e+06	1.59893e+06	2.02209e+06	2.30809e+06	2.6061e+06	1.95861e+06	3.45497e+06	2.18617e+06	1.80073e+06	2.39954e+06	2.64922e+06	4.41344e+06	3.7579e+06	2.86452e+06	2.47005e+06	1.42052e+06	1.46286e+06	394579	3.05946e+06	3.49681e+06	2.39372e+06	2.60598e+06	2.12934e+06	0	0	0	0	0
Hex1Cer(d18:1_24:0)-H	810.683	C48 H92 O8 N1	19.2177	19.2177	2.07907e+07	0.991	0	11.3944		2.00368e+07	2.80626e+07	1.50251e+07	2.41955e+07	1.84114e+07	3.20847e+07	3.90719e+07	2.23182e+07	3.05431e+07	1.4475e+07	1.50478e+07	2.14727e+07	2.60325e+07	1.39782e+07	1.64239e+07	2.49407e+07	1.95686e+07	1.97667e+07	3.20507e+07	2.09953e+07	2.1904e+07	2.69132e+07	2.05333e+07	3.34936e+07	2.58354e+07	2.2638e+07	1.76747e+07	1.19152e+07	1.42834e+07	4.90978e+06	2.2189e+07	2.39659e+07	2.30551e+07	2.16275e+07	2.13826e+07	5.18357	10.3264	10.1217	10.2499	0
Hex1Cer(d42:1)+CH3COO	870.704	C50 H96 O10 N1	19.2198	19.2198	1.26241e+07	0.9984	0	15.3258		1.30067e+07	1.76315e+07	9.42576e+06	1.38733e+07	1.18318e+07	1.9174e+07	2.20113e+07	1.37608e+07	1.96489e+07	8.67776e+06	9.07608e+06	13264635	1.40367e+07	8.15925e+06	1.04328e+07	1.48725e+07	1.19449e+07	1.25811e+07	1.92696e+07	1.29193e+07	1.29601e+07	1.59317e+07	1.23148e+07	1.98702e+07	1.555e+07	1.4086e+07	1.09559e+07	7.23022e+06	9.50995e+06	2.93685e+06	1.40354e+07	1.44499e+07	1.3776e+07	1.27013e+07	1.20017e+07	5.50001	6.05701	7.63809	13.5847	5.35503
Hex1Cer(d18:1_24:1)-H	808.667	C48 H90 O8 N1	17.5741	17.5741	1.38552e+07	0.9602	0	8.86844		1.53189e+07	2.19278e+07	1.22502e+07	1.38758e+07	1.59534e+07	1.59341e+07	2.34751e+07	1.57471e+07	2.09572e+07	1.06557e+07	8.25619e+06	1.44718e+07	1.81288e+07	9.44406e+06	1.50834e+07	1.30787e+07	1.71724e+07	1.22658e+07	1.62419e+07	1.27263e+07	1.24805e+07	1.19064e+07	1.39724e+07	2.39139e+07	1.65045e+07	1.35542e+07	1.29179e+07	8.99127e+06	1.18505e+07	2.83977e+06	1.56068e+07	1.65099e+07	1.48728e+07	1.43735e+07	1.31512e+07	0	0	0	4.80039	0
Hex1Cer(d42:2)+CH3COO	868.688	C50 H94 O10 N1	17.5771	17.5771	7.7707e+06	0.9472	0	8.96157		8.60182e+06	1.2554e+07	6.8603e+06	8.29169e+06	8.72677e+06	8.539e+06	1.27568e+07	8.44823e+06	1.10621e+07	6.11759e+06	4.57244e+06	7.79375e+06	1.00141e+07	5.17494e+06	8.14637e+06	8.08241e+06	9.43361e+06	7.24491e+06	8.07325e+06	7.09817e+06	7.02997e+06	7.02421e+06	8.26452e+06	1.38455e+07	9.67521e+06	7.46071e+06	7.79837e+06	4.84263e+06	6.34512e+06	1.78517e+06	8.68313e+06	8.95985e+06	8.42365e+06	8.10996e+06	7.41155e+06	0	5.00321	3.51715	8.07943	4.82025
Hex1Cer(d42:2)+CH3COO	868.688	C50 H94 O10 N1	17.8066	17.8066	1.88081e+06	0.9456	0	7.96887		2.01607e+06	2.21917e+06	932710	1.59343e+06	1.84964e+06	2.50577e+06	3.20309e+06	1.70495e+06	3.00354e+06	1.36994e+06	959730	2.33192e+06	2.06134e+06	1.25591e+06	1.74504e+06	1.74702e+06	1.08595e+06	2.13581e+06	2.96867e+06	2.08396e+06	2.6138e+06	2.76041e+06	1.96158e+06	2.94558e+06	2.42404e+06	2.15173e+06	2.0041e+06	1.13596e+06	1.22342e+06	437764	2.05933e+06	2.11168e+06	1.88462e+06	1.94144e+06	1.67546e+06	0	0	0	0	0
Hex1Cer(m17:0_18:2)+CH3COO	754.584	C43 H80 O9 N1	17.1534	17.1534	7.93718e+06	0.9526	0	13.3401		1.15602e+07	5.86903e+06	5.52405e+06	5.77886e+06	5.36325e+06	8.51582e+06	1.58678e+07	1.37641e+07	1.13755e+07	9.94974e+06	6.32981e+06	5.85975e+06	1.41091e+07	7.74886e+06	3.05047e+06	6.16027e+06	4.62317e+06	1.07603e+07	1.53842e+07	6.98908e+06	1.28973e+07	9.4995e+06	8.19954e+06	5.46649e+06	9.20507e+06	7.48722e+06	3.28888e+06	5.72525e+06	7.75184e+06	2.38201e+06	8.8792e+06	9.45838e+06	8.40428e+06	8.47201e+06	7.99694e+06	0	0	0	0	0
Hex1Cer(m17:0_20:4)+CH3COO	778.584	C45 H80 O9 N1	16.8292	16.8292	3.12525e+06	0.9824	0	8.98394		4.40325e+06	1.99685e+06	1.72817e+06	1.43931e+06	1.62793e+06	3.03882e+06	9.85738e+06	6.2614e+06	4.21209e+06	5.87963e+06	1.68862e+06	3.8112e+06	6.61751e+06	3.00806e+06	1.70479e+06	1.46408e+06	1.3236e+06	2.12576e+06	4.12114e+06	1.51042e+06	3.54892e+06	2.89886e+06	2.43371e+06	3.04332e+06	4.42686e+06	1.03957e+06	1.42476e+06	1.87085e+06	2.9236e+06	829167	3.34572e+06	2.77566e+06	3.52965e+06	3.64341e+06	3.25378e+06	0	0	0	0	0
Hex1Cer(t33:0)+CH3COO	762.574	C41 H80 O11 N1	15.1461	15.1461	1.59323e+06	1	0	14.0516		1.59659e+06	1.90389e+06	1.25298e+06	2.42223e+06	1.55709e+06	3.36583e+06	4.96628e+06	1.67101e+06	1.37656e+06	1.30913e+06	1.66028e+06	447054	875251	1.66935e+06	1.53523e+06	1.90649e+06	2.15746e+06	1.47821e+06	2.64674e+06	1.86515e+06	1.04746e+06	1.60997e+06	1.30024e+06	2.10062e+06	2.50819e+06	1.46739e+06	910462	1.49801e+06	1.22595e+06	353849	1.14387e+06	1.26856e+06	1.41037e+06	1.95288e+06	2.75575e+06	0	0	0	0	0
Hex1Cer(t33:0)-H	702.553	C39 H76 O9 N1	15.1481	15.1481	2.82473e+06	0.9474	0	6.75329		4.70248e+06	3.48187e+06	2.02092e+06	3.81958e+06	3.60555e+06	3.38751e+06	4.14705e+06	4.29373e+06	3.64521e+06	1.80629e+06	2.73293e+06	1.04655e+06	960351	2.26735e+06	3.53176e+06	2.43929e+06	3.442e+06	4.35632e+06	4.60537e+06	3.97445e+06	2.10577e+06	3.71527e+06	2.51291e+06	3.4869e+06	3.85951e+06	3.52968e+06	2.19064e+06	2.65103e+06	3.16303e+06	693999	2.56307e+06	3.25543e+06	2.02057e+06	3.10568e+06	2.98599e+06	0	0	0	0	0
Hex1Cer(t34:2)-H	712.537	C40 H74 O9 N1	15.0552	15.0552	1.10252e+06	1	0	6.4297		1.25827e+06	645314	566610	965651	766556	1.33284e+06	1.61729e+06	2.17107e+06	1.72843e+06	1.20833e+06	1.12206e+06	614842	2.23014e+06	1.07224e+06	390964	1.26262e+06	988107	1.8232e+06	2.47291e+06	926789	1.99726e+06	1.17111e+06	1.40068e+06	582519	1.33713e+06	1.05037e+06	530679	666568	832113	203978	1.1338e+06	1.19973e+06	1.16693e+06	1.04181e+06	1.14255e+06	0	0	0	0	0
Hex1Cer(t35:1)+CH3COO	788.589	C43 H82 O11 N1	15.1837	15.1837	4.0993e+06	1	0	13.5581		4.05826e+06	4.6186e+06	3.84971e+06	5.80335e+06	5.72719e+06	8.35513e+06	1.11391e+07	4.27005e+06	3.73655e+06	2.93988e+06	3.3637e+06	1.52379e+06	2.73231e+06	3.55036e+06	3.07847e+06	4.43658e+06	4.17983e+06	3.63276e+06	6.76362e+06	5.25003e+06	2.7062e+06	4.39719e+06	3.4567e+06	6.24706e+06	5.76396e+06	3.10405e+06	2.40349e+06	4.24626e+06	4.41294e+06	1.2299e+06	3.41204e+06	3.49677e+06	4.05074e+06	4.86456e+06	6.45665e+06	9.53854	11.9668	9.46272	11.9767	10.5822
Hex1Cer(t35:2)+CH3COO	786.574	C43 H80 O11 N1	14.0113	14.0113	5.18889e+06	0.9814	0	16.0894		6.52461e+06	4.84118e+06	4.12658e+06	5.03322e+06	5.4443e+06	1.49192e+07	1.44859e+07	6.34688e+06	4.77866e+06	3.48911e+06	4.65143e+06	1.53918e+06	3.93266e+06	3.98913e+06	2.67925e+06	5.1244e+06	5.18138e+06	6.08673e+06	1.03241e+07	6.91442e+06	3.21659e+06	6.95424e+06	4.22356e+06	5.6969e+06	7.56013e+06	3.60276e+06	2.33608e+06	5.20033e+06	5.26152e+06	1597813	3.47486e+06	4.1927e+06	4.90832e+06	6.1566e+06	8.15185e+06	11.6788	11.9237	11.8	11.4314	12.3174
Hex1Cer(t16:1_20:4)+CH3COO	794.542	C44 H76 O11 N1	11.874	11.874	1.38977e+06	0.9992	0	7.15309		970509	1.01999e+06	1.18372e+06	1.21564e+06	1.29537e+06	2.94219e+06	1.36563e+06	2.08172e+06	1.17761e+06	617203	976624	376954	1.94833e+06	871452	983415	2.3568e+06	1.28454e+06	1.78658e+06	4.58713e+06	2.17269e+06	908118	538358	1.11703e+06	1.28919e+06	2.48976e+06	1.6127e+06	779171	1.397e+06	2.26828e+06	673425	1.44193e+06	1.41539e+06	1.49293e+06	1.44444e+06	1.60014e+06	0	0	0	0	0
Hex1Cer(t37:2)+CH3COO	814.605	C45 H84 O11 N1	15.4461	15.4461	2.9728e+06	0.9934	0	5.0819		3.01274e+06	3.67317e+06	3.02842e+06	3.3025e+06	3.81348e+06	8.97572e+06	8.76e+06	3.15124e+06	3.60954e+06	2.2694e+06	2.64918e+06	1.04962e+06	2.43052e+06	3.13842e+06	1.61511e+06	3.252e+06	3.02804e+06	1.98125e+06	5.73692e+06	3.78628e+06	2.23523e+06	4.23073e+06	1.78502e+06	3.80273e+06	3.75449e+06	1.88386e+06	1.07681e+06	3.05407e+06	3.05731e+06	777518	2.03702e+06	2.3347e+06	2.78341e+06	3.4215e+06	4.86683e+06	0	0	0	0	0
Hex1Cer(t17:0_20:4)+CH3COO	810.574	C45 H80 O11 N1	13.6919	13.6919	4.29033e+06	1	0	14.216		4.27611e+06	3.91876e+06	3.73758e+06	6.614e+06	5.11572e+06	9.36983e+06	1.44075e+07	3.4899e+06	3.66359e+06	3.47779e+06	3.46074e+06	1.8908e+06	3.20549e+06	4.15481e+06	3.69563e+06	5.58138e+06	3.99759e+06	3.23013e+06	6.0029e+06	3.56169e+06	2.63716e+06	3.41151e+06	3.49479e+06	6.42204e+06	7.57166e+06	2.16131e+06	3.25069e+06	3.40834e+06	3.7627e+06	1.06426e+06	3.25585e+06	2.89999e+06	3.54592e+06	5.43637e+06	8.01933e+06	9.90335	7.59571	6.30785	9.39616	13.5518
Hex1Cer(t17:0_20:4)-H	750.553	C43 H76 O9 N1	13.6921	13.6921	5.04477e+06	0.996	0	10.9999		5.58848e+06	6.11461e+06	5.70774e+06	6.31991e+06	7.60267e+06	7.33444e+06	1.09281e+07	4.78224e+06	6.11134e+06	3.6731e+06	4.00565e+06	3.23261e+06	4.64919e+06	4.12766e+06	4.54747e+06	5.57873e+06	4.47353e+06	4.62814e+06	5.38881e+06	5.1483e+06	3.40463e+06	4.33954e+06	4.00542e+06	5.97848e+06	7.17025e+06	2.70655e+06	4.90735e+06	5.1945e+06	6.26442e+06	2.14857e+06	5.08458e+06	4.76962e+06	5.2023e+06	5.26055e+06	5.94054e+06	0	0	10.9999	0	0
Hex1Cer(t39:4)+CH3COO	838.605	C47 H84 O11 N1	14.0355	14.0355	7.02539e+06	1	0	5.68207		7.03507e+06	5.97986e+06	6.32954e+06	1.06838e+07	7.19064e+06	1.35962e+07	1.96756e+07	6.1949e+06	6.90014e+06	6.11972e+06	5.31134e+06	3.05663e+06	5.63204e+06	5.07032e+06	4.98469e+06	7.60326e+06	7.19866e+06	6.33241e+06	8.836e+06	5.59857e+06	5.93058e+06	5.25831e+06	5.18472e+06	1.12311e+07	1.21758e+07	3.97899e+06	5.54455e+06	8.12699e+06	8.1094e+06	2.46565e+06	5.19642e+06	5.43313e+06	5.85994e+06	7.5811e+06	1.36543e+07	5.68207	0	0	0	0
Hex1Cer(t39:5)+CH3COO	836.589	C47 H82 O11 N1	13.7565	13.7565	964120	1	0	7.47466		1.00735e+06	1.1925e+06	913754	1.31086e+06	1.43148e+06	1.8967e+06	2.64922e+06	725146	1.03385e+06	787538	955701	422009	1.0122e+06	1.00021e+06	812344	915769	949545	693202	1.17605e+06	936583	645093	816208	801778	1.48739e+06	1.50729e+06	246473	886628	1.06513e+06	969782	260783	712083	779474	891305	1.16703e+06	1.52869e+06	0	0	0	0	0
Hex1Cer(t17:0_22:5)-H	776.568	C45 H78 O9 N1	15.9464	15.9464	2.82394e+06	0.9378	0	5.80134		4.11348e+06	3.0574e+06	2.05417e+06	1.36235e+06	2.97498e+06	3.38977e+06	4.46612e+06	5.16038e+06	4.33545e+06	3.06347e+06	1.69576e+06	1.96106e+06	4.84032e+06	2.5827e+06	2.19844e+06	2.2452e+06	2.05209e+06	3.22057e+06	4.25299e+06	2.98432e+06	4.73406e+06	3.22738e+06	2.47977e+06	3.09247e+06	3.38556e+06	1.24278e+06	2.28075e+06	2.55182e+06	3.23446e+06	1.40376e+06	2.93578e+06	3.04579e+06	2.78827e+06	3.2219e+06	2.33858e+06	0	0	0	0	0
Hex1Cer(t17:1_22:6)-H	772.537	C45 H74 O9 N1	13.6776	13.6776	890886	0.9862	0	6.62753		1.29727e+06	718337	1.22226e+06	679568	1.18843e+06	718352	970638	611771	1.21001e+06	851627	789757	1.61393e+06	4.54256e+06	697932	379058	520350	799338	420218	583059	379511	1.26792e+06	589122	508179	959895	1.08543e+06	28436.1	675484	1.93058e+06	2.45697e+06	672011	1.0226e+06	876077	1.08574e+06	902586	806778	0	0	0	0	0
Hex2Cer(d29:0)+CH3COO	852.569	C43 H82 O15 N1	13.096	13.096	4.50677e+07	1	0	10.8257		4.24e+07	5.09679e+07	4.82015e+07	6.45232e+07	5.73286e+07	9.17649e+07	7.76328e+07	4.11831e+07	5.36776e+07	3.3957e+07	6.1005e+07	6.8685e+06	4.38841e+07	5.08634e+07	1.58353e+07	6.51753e+07	6.28526e+07	2.62357e+07	6.9562e+07	4.41099e+07	4.94305e+07	3.79359e+07	2.69076e+07	5.79273e+07	4.04674e+07	1.59662e+07	3.11468e+07	6.70861e+07	6.48552e+07	2.33477e+07	4.12662e+07	3.56373e+07	4.32383e+07	5.95915e+07	6.4571e+07	9.30648	0	8.97322	0	0
Hex2Cer(d29:0)+CH3COO	852.569	C43 H82 O15 N1	13.5353	13.5353	1.50343e+07	1	0	10.4348		1.53007e+07	1.07791e+07	1.23849e+07	2.73506e+07	1.71119e+07	4.68695e+07	2.28714e+07	1.49448e+07	1.72051e+07	9.13228e+06	1.77794e+07	2.47395e+06	1.71384e+07	1.25771e+07	5.94434e+06	2.65255e+07	1.78763e+07	8.46522e+06	3.59681e+07	1.83895e+07	2.33598e+07	1.31866e+07	7.45942e+06	1.62179e+07	1.28877e+07	7.784e+06	8.08595e+06	1.55785e+07	1.75202e+07	5.09004e+06	1.18923e+07	1.12516e+07	1.35163e+07	1.83379e+07	2.73729e+07	0	0	0	0	0
Hex2Cer(d29:1)+CH3COO	850.553	C43 H80 O15 N1	11.883	11.883	6.36242e+06	0.9928	0	6.03916		6.15586e+06	4.21255e+06	5.0658e+06	1.026e+07	5.96771e+06	2.23348e+07	1.42301e+07	4.38771e+06	9.48674e+06	4.29166e+06	4.83706e+06	879471	6.87362e+06	4.07724e+06	1.45963e+06	8.10273e+06	5.39047e+06	3.63538e+06	1.47106e+07	4.57587e+06	9.41237e+06	6.14409e+06	3.92837e+06	7.84413e+06	6.81648e+06	3.16273e+06	4.53213e+06	5.46227e+06	4.64301e+06	1.24419e+06	4.74737e+06	2.74041e+06	5.69661e+06	7.20158e+06	1.29287e+07	0	0	0	0	0
Hex2Cer(d31:0)+CH3COO	880.6	C45 H86 O15 N1	14.5303	14.5303	4.96217e+07	1	0	12.1665		4.06583e+07	5.04122e+07	5.74039e+07	9.73514e+07	5.53852e+07	9.91088e+07	1.18799e+08	3.90937e+07	4.22761e+07	4.13808e+07	7.83413e+07	1.37286e+07	4.59954e+07	6.07326e+07	3.19631e+07	8.38063e+07	5.73024e+07	2.82824e+07	8.50377e+07	4.16662e+07	4.95084e+07	4.51815e+07	3.08213e+07	7.61661e+07	3.7639e+07	2.78612e+07	3.76723e+07	4.23023e+07	4.02545e+07	2.05095e+07	3.78495e+07	3.73612e+07	4.44493e+07	5.74705e+07	9.39429e+07	11.2093	10.1134	10.9438	12.1665	10.8392
Hex2Cer(d31:0)+CH3COO	880.6	C45 H86 O15 N1	14.8877	14.8877	463077	1	0	5.97579		372002	92410.6	60935.9	83407.3	65226.2	653606	250726	1.17729e+06	34096.2	491367	21461	150327	543491	93147.5	1.00297e+06	885261	394358	291871	4249.48	772593	1.70144e+06	185286	218034	647682	585535	344578	51918.6	136522	5673.45	27294.7	571108	491213	420490	812404	2.74398e+06	0	0	0	0	0
Hex2Cer(d31:0)+CH3COO	880.6	C45 H86 O15 N1	15.0351	15.0351	1.08505e+07	1	0	10.0138		1.18247e+07	5.61654e+06	9.83014e+06	1.71792e+07	1.3441e+07	3.56747e+07	2.08588e+07	1.09071e+07	1.03955e+07	1.01121e+07	9.87348e+06	1.15146e+06	9.2809e+06	1.08926e+07	7.63082e+06	1.85779e+07	7.44051e+06	4.83509e+06	2.53869e+07	1.79485e+07	1.74692e+07	1.13523e+07	4.38463e+06	1.25821e+07	9.37208e+06	4.33617e+06	5.96813e+06	1.02336e+07	1.0114e+07	3.40918e+06	7.6137e+06	7.54573e+06	9.89212e+06	1.33208e+07	2.15143e+07	5.98432	0	0	5.06819	5.90763
Hex2Cer(d31:1)+CH3COO	878.585	C45 H84 O15 N1	13.1835	13.1835	2.43667e+06	1	0	5.76205		2.61727e+06	2.68925e+06	3.29173e+06	4.04549e+06	3.38967e+06	3.34167e+06	5.28577e+06	1.25351e+06	3.88137e+06	557752	2.77035e+06	228914	2.86523e+06	3.27712e+06	1.1003e+06	4.36715e+06	4.80884e+06	1.2997e+06	3.16533e+06	2.55926e+06	1.60898e+06	2.29671e+06	1.65713e+06	4.20487e+06	2.16329e+06	139159	1.53574e+06	4.68757e+06	5.00675e+06	739246	2.72365e+06	1.45259e+06	2.84422e+06	1.48162e+06	3.53256e+06	0	0	0	0	0
Hex2Cer(d12:0_20:4)+CH3COO	886.553	C46 H80 O15 N1	11.6292	11.6292	1.74421e+08	0.9718	0	6.23713		1.66588e+08	2.417e+08	3.11731e+08	2.63855e+08	2.33767e+08	2.53427e+08	1.47473e+08	2.35752e+08	2.9121e+08	1.06398e+08	2.16997e+08	2.51322e+07	1.4558e+08	2.20826e+08	7.56775e+07	2.35804e+08	1.82469e+08	8.73965e+07	2.34361e+08	2.38801e+08	2.27361e+08	1.26025e+08	7.56067e+07	1.44153e+08	1.11404e+08	6.00669e+07	1.86688e+08	2.67435e+08	3.5381e+08	1.17033e+08	1.78881e+08	1.89663e+08	1.82659e+08	1.91222e+08	1.81806e+08	0	0	0	0	0
Hex3Cer(d34:1)+CH3COO	1082.68	C54 H100 O20 N1	12.2966	12.2966	2.55775e+06	1	0	10.872		2.80231e+06	2.77659e+06	3.06726e+06	2.93816e+06	3.01263e+06	2.72735e+06	5.53563e+06	2.81589e+06	3.08756e+06	2.2077e+06	2.27414e+06	1.72343e+06	2.05625e+06	2.54123e+06	2.42339e+06	2.69955e+06	3.2027e+06	3.02598e+06	2.98284e+06	3.1024e+06	2.01362e+06	2.35558e+06	2.18509e+06	3.15262e+06	3.76747e+06	2.02779e+06	1.55165e+06	2.13879e+06	2.7284e+06	873075	2.87576e+06	2.89353e+06	2.80138e+06	2.79022e+06	2.71869e+06	6.74535	5.00252	7.15416	0	6.10051
Hex3Cer(d34:1)-H	1022.66	C52 H96 O18 N1	12.2954	12.2954	6.6135e+06	1	0	5.5941		7.51436e+06	7.234e+06	7.97489e+06	7.62338e+06	7.82341e+06	7.34873e+06	1.41874e+07	7.49799e+06	7.23855e+06	5.34353e+06	5.75073e+06	4.55975e+06	5.33089e+06	6.38959e+06	6.05832e+06	6.9632e+06	8.11927e+06	7.5553e+06	7.80974e+06	8.01792e+06	5.4319e+06	6.05533e+06	5.70848e+06	8.21444e+06	9.87199e+06	5.38987e+06	3.96679e+06	5.77447e+06	7.02476e+06	2.15554e+06	7.42685e+06	7.66093e+06	7.25824e+06	7.23272e+06	6.95393e+06	0	0	0	0	0
Hex3Cer(d40:1)-H	1106.76	C58 H108 O18 N1	16.5637	16.5637	2.25947e+06	1	0	5.14326		2.34726e+06	3.42858e+06	3.86372e+06	3.14416e+06	3.68611e+06	2.12992e+06	3.94372e+06	2.32718e+06	2.65226e+06	1.58245e+06	2.09612e+06	2.0339e+06	1.39992e+06	2.41032e+06	2.81294e+06	1.95174e+06	2.40481e+06	2.45677e+06	2.42137e+06	2.70561e+06	1.63452e+06	1.8458e+06	1.89168e+06	3.55779e+06	3.37003e+06	1.65348e+06	1.77223e+06	2.03232e+06	2.38639e+06	767298	2.64799e+06	2.50976e+06	2.49473e+06	2.44465e+06	2.25677e+06	0	0	0	0	0
Hex3Cer(d42:1)+CH3COO	1194.81	C62 H116 O20 N1	17.9557	17.9557	1.42835e+06	1	0	12.517		1.69093e+06	1.75126e+06	1.86008e+06	1.61414e+06	1.96035e+06	1.45029e+06	2.17738e+06	1.54372e+06	1.90744e+06	1.07347e+06	1.17885e+06	1.22902e+06	989990	1.66665e+06	1.58697e+06	1.26318e+06	1.50225e+06	2.05215e+06	1.65967e+06	1.50806e+06	1.14595e+06	1.34148e+06	1.19016e+06	1.72312e+06	2.04266e+06	1.15019e+06	1.05539e+06	1.29309e+06	1.62869e+06	443765	1.52151e+06	1.5867e+06	1.61659e+06	1.3711e+06	1.41256e+06	0	0	0	0	0
Hex3Cer(d42:1)-H	1134.79	C60 H112 O18 N1	17.9564	17.9564	3.43805e+06	1	0	5.01891		3.8461e+06	4.48136e+06	4.51052e+06	3.81965e+06	4.08904e+06	3.38574e+06	5.76842e+06	3.72679e+06	4.27036e+06	2.66143e+06	3.18529e+06	2.99166e+06	2.3686e+06	4.03271e+06	3.66514e+06	3.24714e+06	3.27357e+06	4.40769e+06	3.87971e+06	4.03899e+06	2.85342e+06	2.88528e+06	2.56812e+06	3.93936e+06	5.53282e+06	2.55432e+06	2.54292e+06	3.20577e+06	4.27164e+06	1.30575e+06	3.96107e+06	3.98682e+06	3.8334e+06	3.7043e+06	3.2545e+06	0	0	0	0	0
Hex3Cer(d42:2)+CH3COO	1192.79	C62 H114 O20 N1	16.4272	16.4272	2.51585e+06	0.9522	0	17.7579		2.76573e+06	3.313e+06	3.58877e+06	2.95199e+06	3.69656e+06	2.17928e+06	4.1784e+06	2.65658e+06	3.38066e+06	2.09576e+06	1.98142e+06	1.93048e+06	1.772e+06	2.83248e+06	3.01713e+06	2.20553e+06	2.95141e+06	2.94738e+06	2.64527e+06	2.91223e+06	1.90443e+06	1.99241e+06	2.32172e+06	3.53313e+06	3.78206e+06	1.60897e+06	2.14296e+06	2.44535e+06	2.77973e+06	998986	2.96415e+06	3.02811e+06	2.66202e+06	2.4019e+06	2.38097e+06	6.20778	6.04734	5.35239	6.80953	5.19999
LPC(20:1)+CH3COO	608.393	C30 H59 O9 N1 P1	3.7977	3.7977	1.26545e+06	1	0	5.92148		932026	3.41402e+06	3.24822e+06	1.90743e+06	2.37284e+06	1.25657e+06	727283	850809	1.5538e+06	889546	1.10269e+06	468340	1.80944e+06	1.36594e+06	391629	2.29394e+06	2.34469e+06	935275	1.5089e+06	1.27168e+06	595660	706788	517021	2.46042e+06	592500	226080	1.38163e+06	1.59721e+06	2.03178e+06	583127	1.35295e+06	1.40479e+06	1.47802e+06	1.44568e+06	1.41769e+06	0	0	0	5.75672	5.04163
LPC(24:0)+CH3COO	666.472	C34 H69 O9 N1 P1	10.5868	10.587	383234	0.972041	0.000200408	6.96777		437968	386715	461029	641485	456567	751189	359265	447440	427238	224708	531296	21778.5	210920	296519	24241.4	810586	530139	712204	1.13277e+06	629477	292975	562036	198087	487910	331142	414304	190588	309978	449242	49820.6	467835	414091	380086	410165	403916	0	0	0	0	0
LPC(22:6)+CH3COO	626.346	C32 H53 O9 N1 P1	1.41614	1.41614	1.4932e+06	1	0	8.31528		1.6008e+06	1.45544e+06	4.60555e+06	1.8578e+06	2.07359e+06	1.80554e+06	854398	671944	1.6573e+06	1.13198e+06	1.79352e+06	791626	2.24962e+06	1.13168e+06	697309	2.16435e+06	929740	918211	1.66987e+06	884094	2.30952e+06	1.24298e+06	432829	1.89488e+06	532090	454988	984114	3.02375e+06	3.79221e+06	1.28111e+06	1.67336e+06	1.75275e+06	1.56878e+06	1.57039e+06	1.44514e+06	0	0	0	0	7.82859
LPC(20:5)+CH3COO	600.331	C30 H51 O9 N1 P1	1.1949	1.1949	1.33373e+06	0.9944	0	10.8493		1.03814e+06	1.37386e+06	1.906e+06	1.96714e+06	1.77189e+06	1.53777e+06	335799	807816	1.52054e+06	778470	1.89384e+06	436515	2.57784e+06	799903	486300	2.04929e+06	2.07035e+06	1.64507e+06	2.00452e+06	784034	2.24783e+06	993825	341231	1.35379e+06	469877	704099	1.44457e+06	1.81785e+06	2.39345e+06	789035	1.5278e+06	1.61266e+06	1.42765e+06	1.35608e+06	1.27062e+06	0	0	0	0	7.63877
LPC(17:1)+CH3COO	566.346	C27 H53 O9 N1 P1	1.79892	1.79892	825303	1	0	10.8957		612506	1.39786e+06	1.27133e+06	1.35967e+06	1.10729e+06	1.15482e+06	374590	960170	774265	497397	541680	141096	1.22839e+06	670900	294496	1.461e+06	1.14943e+06	1.14612e+06	1.23281e+06	1.36379e+06	874646	773484	451156	1.19449e+06	503328	328449	676493	906612	1.28343e+06	355151	1.01887e+06	980707	1.08391e+06	912461	784574	0	0	0	0	9.84689
LPC(16:0)+CH3COO	554.346	C26 H53 O9 N1 P1	2.72156	2.72156	1.32847e+06	0.941	0	10.9799		463494	3.54018e+06	1.91124e+06	3.47655e+06	3.02412e+06	1.51609e+06	960170	1.43097e+06	414078	1.1369e+06	1.66911e+06	244613	2.39504e+06	1.99012e+06	630620	2.19368e+06	1.43973e+06	1.68373e+06	1.23341e+06	1.62114e+06	650293	800978	144988	1.58568e+06	984835	327752	1.45926e+06	1.7098e+06	3.13936e+06	794694	971432	896475	1.64829e+06	1.9261e+06	1.1558e+06	0	0	0	0	5.88428
LPC(14:0)+CH3COO	526.315	C24 H49 O9 N1 P1	1.34384	1.34384	4.00779e+06	0.945	0	11.656		3.48961e+06	4.8132e+06	6.82516e+06	5.52674e+06	4.59691e+06	4.97216e+06	2.87816e+06	4.93036e+06	3.48043e+06	3.95135e+06	3.4129e+06	2.93252e+06	4.08769e+06	3.93927e+06	3.07846e+06	6.29925e+06	5.20297e+06	5.12513e+06	5.04777e+06	4.58458e+06	4.07708e+06	4.05314e+06	3.23884e+06	4.38175e+06	2.94569e+06	3.35089e+06	3.36421e+06	3.57648e+06	4.29706e+06	1.40472e+06	4.76777e+06	4.05333e+06	4.00301e+06	4.60005e+06	4.16336e+06	9.27028	9.86488	10.1482	11.1757	9.49325
LPC(17:0)+CH3COO	568.362	C27 H55 O9 N1 P1	2.46466	2.46466	545529	0.9852	0	11.8996		293553	827286	1.38109e+06	1.12953e+06	1.03144e+06	531373	231982	473429	577391	262119	544947	26944.3	1.38811e+06	715678	70188.1	2.07023e+06	983842	419257	736867	978992	149289	396800	181510	1.11225e+06	234598	48011.7	425203	560737	829483	220685	424430	472999	487451	814673	275656	0	0	0	0	0
LPC(22:4)+CH3COO	630.378	C32 H57 O9 N1 P1	2.16822	2.16822	3.20842e+06	0.911	0	12.9158		2.97113e+06	3.35271e+06	3.47137e+06	2.58045e+06	3.97013e+06	4.33268e+06	3.05241e+06	3.85199e+06	3.53051e+06	3.03681e+06	3.08587e+06	582460	3.34518e+06	2.45367e+06	1.78657e+06	4.20201e+06	2.72195e+06	5.74681e+06	9.10379e+06	4.18901e+06	3.65186e+06	3.80668e+06	1.69566e+06	4.02123e+06	1.00845e+06	1.50452e+06	1.82645e+06	2.97376e+06	3.80465e+06	1.03996e+06	3.47356e+06	3.24866e+06	3.26855e+06	4.00846e+06	3.43787e+06	6.90202	7.00307	8.70899	7.99578	11.5636
LPC(18:3)+CH3COO	576.331	C28 H51 O9 N1 P1	1.26642	1.26642	2.51037e+06	0.9942	0	12.9727		1.63789e+06	3.1521e+06	4.90048e+06	4.25608e+06	4.02138e+06	1.86352e+06	613755	1.30658e+06	2.36608e+06	1.42075e+06	4.48064e+06	701817	3.78963e+06	3.03031e+06	1.00566e+06	4.95505e+06	3.72995e+06	2.92178e+06	3.22209e+06	1.64496e+06	2.8528e+06	1.60474e+06	676885	2.78469e+06	1.09913e+06	1.23605e+06	3.8204e+06	3.47631e+06	4.55139e+06	1.43077e+06	3.09338e+06	3.06057e+06	2.74853e+06	2.78672e+06	2.40238e+06	8.95459	0	10.2958	7.23909	11.5875
LPC(20:3)+CH3COO	604.362	C30 H55 O9 N1 P1	2.0175	2.0175	1.60968e+06	0.8808	0	13.0844		2.02744e+06	2.25394e+06	1.9672e+06	1.01401e+06	2.35715e+06	4.53808e+06	798023	679531	3.20011e+06	1.63439e+06	234747	222642	391966	113851	1.11835e+06	3.31177e+06	554909	1.94374e+06	3.54713e+06	2.1011e+06	3.33041e+06	3.42896e+06	1.96007e+06	675482	368320	1.96309e+06	1.41442e+06	977732	935068	235871	3.02337e+06	3.25035e+06	850918	2.61458e+06	831317	0	0	0	0	0
LPC(15:0)+CH3COO	540.331	C25 H51 O9 N1 P1	1.66732	1.66732	1.20561e+06	0.952	0	13.1209		759494	1.90747e+06	2.56341e+06	2.82681e+06	1.68347e+06	1.6858e+06	643253	1.6956e+06	966399	642376	1.43654e+06	220874	1.38377e+06	1.24367e+06	355474	4.88806e+06	2.14962e+06	1.30308e+06	1.90215e+06	1.74497e+06	885944	1.08403e+06	575825	1.6563e+06	805453	413716	541167	1.18248e+06	950561	287645	1.28945e+06	1.22306e+06	1.29594e+06	1.42411e+06	1.18299e+06	0	0	0	9.51437	11.3026
LPC(20:2)+CH3COO	606.378	C30 H57 O9 N1 P1	2.50788	2.50788	2.36011e+06	0.9876	0	13.5447		1.69394e+06	6.302e+06	5.77482e+06	3.41332e+06	4.46361e+06	1.7495e+06	1.78983e+06	1.5784e+06	2.83427e+06	1.86628e+06	3.09275e+06	723312	3.91211e+06	2.88559e+06	981637	4.7005e+06	4.20459e+06	1.83882e+06	2.84137e+06	1.8477e+06	1.50732e+06	1.21209e+06	1.18475e+06	4.51421e+06	1.10541e+06	622502	1.98624e+06	2.50277e+06	2.88976e+06	921315	2.8225e+06	3.12488e+06	2.72636e+06	2.5968e+06	2.40393e+06	0	8.53175	9.64741	12.3599	10.6094
LPC(18:0)+CH3COO	582.378	C28 H57 O9 N1 P1	4.22922	4.22922	672660	0.9958	0	13.6087		342948	601328	595168	567778	822322	646606	397145	583951	569642	459785	310088	331936	944681	213644	121914	342518	759998	249904	2.84239e+06	164483	240794	109187	369039	473245	246839	83041.4	261932	969586	441634	2.06017e+06	834637	1.25033e+06	833738	3.50837e+06	839684	0	0	0	12.7965	11.0263
LPC(18:0)+CH3COO	582.378	C28 H57 O9 N1 P1	3.92358	3.92358	6.90831e+06	0.9218	0	14.9945		5.56039e+06	1.59837e+07	1.59998e+07	9.24446e+06	1.1659e+07	5.89107e+06	3.72253e+06	5.79111e+06	9.01768e+06	6.60951e+06	7.08839e+06	4.11646e+06	1.30013e+07	7.15167e+06	5.11769e+06	1.26783e+07	1.07344e+07	1.66614e+06	6.34873e+06	8.70721e+06	3.43353e+06	6.56554e+06	3.12836e+06	1.0633e+07	3.23188e+06	1.32763e+06	9.10753e+06	8.70379e+06	6.04248e+06	4.8426e+06	8.22567e+06	8.44932e+06	7.31658e+06	7.84885e+06	8.17212e+06	6.56579	0	9.5195	0	0
LPC(16:0)+CH3COO	554.346	C26 H53 O9 N1 P1	2.26348	2.26348	6.62716e+06	0.9308	0	15.0791		4.59426e+06	1.00737e+07	1.38262e+07	9.05569e+06	9.35276e+06	7.36177e+06	2.08796e+06	6.49548e+06	9.82823e+06	5.63743e+06	6.1196e+06	2.31959e+06	9.08804e+06	6.32958e+06	2.34464e+06	9.22336e+06	9.40975e+06	8.55267e+06	6.73979e+06	8.82241e+06	3.7709e+06	5.90314e+06	3.16884e+06	8.06671e+06	4.80365e+06	1.92042e+06	7.69698e+06	1.21322e+07	1.70635e+07	5.61216e+06	8.31138e+06	8.04089e+06	7.69764e+06	7.17977e+06	6.38549e+06	0	10.746	0	0	15.0791
LPC(22:5)+CH3COO	628.362	C32 H55 O9 N1 P1	1.62288	1.62288	6.19194e+06	0.9372	0	15.3871		4.78008e+06	9.51744e+06	1.2273e+07	9.02696e+06	8.55381e+06	7.04788e+06	5.48009e+06	6.2358e+06	6.4568e+06	3.9909e+06	1.07301e+07	1.98987e+06	7.26722e+06	6.10326e+06	2.5547e+06	1.13965e+07	7.5896e+06	6.71144e+06	1.1228e+07	4.56887e+06	6.7737e+06	5.85327e+06	2.43013e+06	8.04675e+06	1.75013e+06	2.62164e+06	5.20325e+06	9.29847e+06	1.14302e+07	3.35581e+06	6.47792e+06	6.62444e+06	6.4529e+06	6.65935e+06	6.27339e+06	7.46193	7.33287	8.04424	5.76693	9.23124
LPC(17:0)+CH3COO	568.362	C27 H55 O9 N1 P1	2.75482	2.75482	3.87757e+06	1	0	21.0186		2.90516e+06	7.26479e+06	7.98504e+06	7.79013e+06	5.71682e+06	6.06238e+06	2.03901e+06	4.61498e+06	3.32904e+06	2.18319e+06	4.59084e+06	1.16736e+06	5.36845e+06	4.26742e+06	1.42969e+06	1.17174e+07	6.3403e+06	3.34022e+06	5.64482e+06	6.18041e+06	2.64185e+06	3.2616e+06	1.93206e+06	6.69259e+06	2.23037e+06	1.14596e+06	2.78265e+06	2.85668e+06	3.64877e+06	1.11923e+06	4.72796e+06	4.58749e+06	4.14975e+06	4.29188e+06	4.04864e+06	10.4002	8.28389	10.5708	11.6018	14.264
LPC(18:1)+CH3COO	580.362	C28 H55 O9 N1 P1	2.48354	2.48354	7.30946e+06	0.9686	0	22.7204		3.88245e+06	1.56592e+07	1.89071e+07	1.11453e+07	1.3713e+07	8.69938e+06	5.42307e+06	4.48174e+06	6.0884e+06	4.58392e+06	7.99526e+06	1.92467e+06	1.46491e+07	7.50571e+06	2.04148e+06	4.58021e+06	1.29612e+07	4.49917e+06	9.74159e+06	8.88422e+06	1.13984e+07	6.40223e+06	3.08083e+06	1.34286e+07	3.52927e+06	2.32044e+06	1.01848e+07	6.11405e+06	7.7745e+06	2.62841e+06	5.04505e+06	5.31985e+06	1.22708e+07	4.81567e+06	4.84373e+06	11.6221	12.1459	12.0687	0	0
LPC(20:3)+CH3COO	604.362	C30 H55 O9 N1 P1	1.91262	1.91262	6.95807e+06	0.8808	0	29.9627		5.35345e+06	8.24908e+06	6.58663e+06	5.22376e+06	8.30091e+06	1.06565e+07	6.09555e+06	7.58668e+06	7.74213e+06	4.58572e+06	4.79578e+06	1.10148e+06	8.90465e+06	4.49198e+06	2.84567e+06	1.13198e+07	8.49832e+06	1.60753e+07	2.0477e+07	1.32107e+07	9.69899e+06	9.13428e+06	4.66048e+06	5.80961e+06	3.67366e+06	4.4812e+06	4.49406e+06	4.98165e+06	6.69765e+06	2.37066e+06	8.11282e+06	7.75078e+06	8.01223e+06	6.98063e+06	7.02302e+06	9.79605	11.3756	13.9883	20.7962	13.2319
LPC(16:0)+CH3COO	554.346	C26 H53 O9 N1 P1	2.12074	2.12074	2.94945e+08	0.9264	0	33.831		2.12543e+08	5.75981e+08	6.77863e+08	4.40669e+08	4.72515e+08	3.83341e+08	1.46689e+08	2.89821e+08	2.4846e+08	2.38672e+08	3.23054e+08	1.24195e+08	4.27585e+08	3.28201e+08	1.21008e+08	5.32378e+08	4.57857e+08	2.50364e+08	3.52965e+08	3.81807e+08	1.94505e+08	2.69359e+08	1.47634e+08	4.36822e+08	1.86654e+08	8.71107e+07	3.05398e+08	3.63565e+08	4.70583e+08	1.32506e+08	3.3739e+08	3.31097e+08	3.2868e+08	3.17809e+08	2.74937e+08	32.3224	33.831	32.6439	32.6991	31.4314
LPC(16:0)+CH3COO	554.346	C26 H53 O9 N1 P1	1.91762	1.91762	3.50373e+07	0.9242	0	34.9557		2.57374e+07	6.49612e+07	7.86413e+07	5.71056e+07	5.45562e+07	4.39659e+07	1.63174e+07	3.11288e+07	3.01e+07	2.52283e+07	3.97809e+07	1.4596e+07	4.76265e+07	3.99834e+07	1.32133e+07	6.53028e+07	4.85795e+07	3.47479e+07	3.91883e+07	4.55348e+07	2.19255e+07	3.2985e+07	1.65998e+07	5.6513e+07	2.40113e+07	1.04276e+07	3.73453e+07	4.26829e+07	5.53663e+07	1.61759e+07	3.87007e+07	4.08924e+07	3.73745e+07	3.69619e+07	3.35491e+07	15.9216	15.3773	17.5228	26.3501	34.9557
LPC(16:1)+CH3COO	552.331	C26 H51 O9 N1 P1	1.46424	1.46424	1.00671e+07	0.963	0	32.5577		8.30317e+06	1.53586e+07	2.5405e+07	1.30751e+07	1.33814e+07	1.28943e+07	5.29634e+06	1.00209e+07	1.03686e+07	7.38807e+06	6.52616e+06	3.65111e+06	1.23564e+07	1.00732e+07	4.7363e+06	1.58254e+07	1.68549e+07	1.17593e+07	9.55227e+06	1.32235e+07	8.04334e+06	7.40996e+06	5.31634e+06	1.33837e+07	6.29237e+06	4.52471e+06	9.99957e+06	1.41635e+07	1.81478e+07	6.2465e+06	1.02499e+07	1.17209e+07	1.0924e+07	1.14157e+07	9.80782e+06	13.3807	12.7462	21.7535	21.3837	32.5577
LPC(18:0)+CH3COO	582.378	C28 H57 O9 N1 P1	3.64692	3.64692	3.3225e+08	0.9198	0	34.036		2.23095e+08	7.63807e+08	8.65162e+08	4.17823e+08	5.22333e+08	3.73041e+08	1.87945e+08	2.32204e+08	3.09804e+08	2.6654e+08	3.14141e+08	2.01949e+08	5.60034e+08	3.45702e+08	2.16836e+08	4.84094e+08	5.06472e+08	1.6194e+08	3.14835e+08	3.3757e+08	2.43625e+08	2.69001e+08	1.77744e+08	5.42183e+08	2.22021e+08	1.16341e+08	3.86051e+08	3.74496e+08	4.9795e+08	1.54172e+08	4.16085e+08	3.78456e+08	3.741e+08	3.6407e+08	3.50241e+08	33.4003	30.7165	30.5695	32.3603	31.3739
LPC(18:0)+CH3COO	582.378	C28 H57 O9 N1 P1	3.25938	3.25938	4.04019e+07	0.919	0	35.5988		2.85529e+07	9.59658e+07	1.05255e+08	5.80562e+07	6.19679e+07	4.58012e+07	2.28365e+07	2.89795e+07	3.97945e+07	2.89213e+07	3.9536e+07	2.36245e+07	6.96568e+07	4.19706e+07	2.20167e+07	5.86113e+07	5.73186e+07	2.44573e+07	3.76114e+07	3.93507e+07	2.77128e+07	3.16206e+07	2.5569e+07	5.57557e+07	2.23807e+07	1.23293e+07	5.08861e+07	4.51202e+07	5.81351e+07	1.75224e+07	4.89175e+07	4.89007e+07	4.66686e+07	4.036e+07	3.90985e+07	26.3014	25.529	26.081	26.7925	17.6404
LPC(18:1)+CH3COO	580.362	C28 H55 O9 N1 P1	2.28054	2.28054	1.23007e+08	0.9626	0	33.5594		9.23906e+07	1.95803e+08	2.15377e+08	1.49383e+08	1.66801e+08	1.46262e+08	7.13263e+07	9.06846e+07	1.42294e+08	9.07625e+07	9.69397e+07	3.7959e+07	1.89292e+08	1.0603e+08	5.63313e+07	1.53423e+08	1.77533e+08	1.53806e+08	1.94384e+08	1.35777e+08	1.16997e+08	1.01116e+08	5.81153e+07	1.60786e+08	7.45454e+07	5.61109e+07	1.41556e+08	1.76485e+08	2.24298e+08	7.00176e+07	1.32016e+08	1.31649e+08	1.31595e+08	1.3617e+08	1.19478e+08	32.4031	33.4406	32.8105	32.6106	33.3198
LPC(18:1)+CH3COO	580.362	C28 H55 O9 N1 P1	2.08648	2.08648	1.73416e+07	0.9474	0	34.0893		1.51985e+07	4.97151e+07	2.63559e+07	2.01428e+07	2.19517e+07	1.92588e+07	9.88476e+06	1.44574e+07	2.03915e+07	1.20426e+07	1.46811e+07	5.04214e+06	2.54823e+07	1.61435e+07	6.90639e+06	1.92202e+07	2.20019e+07	2.03137e+07	2.73298e+07	1.85374e+07	1.67424e+07	1.28609e+07	8.1983e+06	2.18234e+07	1.01819e+07	1.00285e+07	1.80085e+07	2.45476e+07	3.38949e+07	9.29828e+06	1.75242e+07	1.73044e+07	1.88264e+07	1.79572e+07	1.5181e+07	15.7906	14.6802	16.3237	16.5746	34.0893
LPC(18:2)+CH3COO	578.346	C28 H53 O9 N1 P1	1.616	1.616	1.1797e+08	0.9834	0	33.7982		9.76274e+07	1.78985e+08	1.75212e+08	1.37682e+08	1.54246e+08	1.32884e+08	6.42339e+07	8.66803e+07	1.20721e+08	8.83246e+07	1.59172e+08	3.20123e+07	1.41979e+08	1.14083e+08	5.41961e+07	1.80954e+08	1.68864e+08	2.02083e+08	2.34523e+08	1.25922e+08	1.50561e+08	9.96402e+07	5.23699e+07	1.16515e+08	7.4109e+07	8.62903e+07	1.72575e+08	1.17981e+08	1.66373e+08	4.73257e+07	1.34626e+08	1.22395e+08	1.33343e+08	1.28299e+08	1.17127e+08	32.9888	33.1845	33.3367	31.5766	30.8385
LPC(20:4)+CH3COO	602.346	C30 H53 O9 N1 P1	1.5324	1.5324	4.8858e+07	0.9856	0	34.5012		4.03299e+07	6.10209e+07	8.47012e+07	5.23068e+07	7.06686e+07	5.80217e+07	3.14935e+07	3.8651e+07	6.30108e+07	3.30888e+07	5.09384e+07	1.52595e+07	5.01819e+07	3.58518e+07	2.72384e+07	7.12465e+07	5.12449e+07	6.49848e+07	8.2602e+07	4.63383e+07	6.99846e+07	4.95758e+07	2.25352e+07	5.18899e+07	2.01041e+07	2.60935e+07	4.88814e+07	6.70695e+07	8.40795e+07	2.29191e+07	5.41733e+07	5.6208e+07	5.26844e+07	5.18761e+07	4.48932e+07	32.8215	33.3112	33.8776	32.4115	34.026
LPE(18:0)-H	480.31	C23 H47 O7 N1 P1	3.46028	3.46028	1.07433e+06	0.9814	0	5.64433		586442	1.63172e+06	2.26772e+06	1.31041e+06	1.26505e+06	981208	596374	670230	931544	918968	1.39317e+06	714210	2.54751e+06	675059	985305	1.45851e+06	1.80786e+06	1.14932e+06	1.46325e+06	1.16764e+06	699369	955559	703869	1.82313e+06	956446	691410	765492	1.15962e+06	1.37469e+06	425017	1.11248e+06	1.34917e+06	1.16298e+06	1.25428e+06	1.04613e+06	0	0	0	0	5.34771
LPE(22:4)-H	528.31	C27 H47 O7 N1 P1	2.28958	2.28958	786401	0.9852	0	8.73957		725796	785881	128863	282899	214262	1.13374e+06	1.03077e+06	1.13987e+06	925348	930327	508330	159149	772223	267837	637001	504071	401373	1.43799e+06	2.83729e+06	852690	1.42229e+06	1.00256e+06	608032	402876	510735	737440	207749	831148	1.02607e+06	296788	828113	956465	798161	766081	807215	0	0	7.5938	0	0
LPE(22:5)-H	526.294	C27 H45 O7 N1 P1	1.6914	1.6914	1.24407e+06	0.9274	0	10.2968		970383	2.14839e+06	1.05222e+06	790122	694081	1.76383e+06	1.57235e+06	1.24572e+06	1.469e+06	1.1194e+06	2.00599e+06	448271	1.35062e+06	543688	848196	1.41687e+06	1.18203e+06	1.25544e+06	2.74739e+06	685703	2.00427e+06	1.33293e+06	681049	913673	560150	837164	623777	2.31319e+06	2.66535e+06	758842	1.34432e+06	1.28311e+06	1.36581e+06	1.30847e+06	1.4296e+06	0	0	5.43609	10.2968	0
LPE(18:1)-H	478.294	C23 H45 O7 N1 P1	2.41272	2.41272	6.59921e+06	0.9694	0	22.6487		5.48125e+06	9.57046e+06	8.30201e+06	6.62985e+06	6.95972e+06	5.39597e+06	4.08441e+06	3.56457e+06	8.14286e+06	5.83959e+06	6.14763e+06	2.97399e+06	1.22477e+07	5.01148e+06	6.56916e+06	7.59114e+06	8.62639e+06	9.34321e+06	1.13682e+07	5.44675e+06	9.3844e+06	5.99765e+06	3.97976e+06	7.78333e+06	6.34817e+06	4.36037e+06	6.44436e+06	8.23449e+06	9.97381e+06	2.55869e+06	7.3207e+06	7.80723e+06	7.35194e+06	8.12053e+06	6.8198e+06	13.0299	11.3787	20.5348	20.4053	21.1546
LPE(16:0)-H	452.278	C21 H43 O7 N1 P1	2.22802	2.22802	2.87602e+06	0.9576	0	23.9631		1.91321e+06	4.82359e+06	5.52699e+06	3.44122e+06	4.22305e+06	2.36321e+06	1.70216e+06	2.07173e+06	2.58788e+06	2.7359e+06	2.73763e+06	1.8239e+06	4.98036e+06	2.49083e+06	2.8144e+06	4.97836e+06	4.98304e+06	4.57397e+06	4.33939e+06	3.19005e+06	2.39917e+06	3.78261e+06	1.7281e+06	3.98249e+06	2.40497e+06	1.38551e+06	2.68728e+06	2.49014e+06	3.10334e+06	926113	3.94445e+06	3.29636e+06	3.10184e+06	3.09843e+06	2.96276e+06	11.8045	11.3115	21.4047	14.3378	14.4118
LPE(14:0)-H	424.247	C19 H39 O7 N1 P1	11.5492	11.5492	3.54694e+06	0.9724	0	25.4636		3.50001e+06	3.23924e+06	3.44011e+06	3.90401e+06	3.36817e+06	3.53274e+06	3.69533e+06	4.09629e+06	3.45869e+06	3.80546e+06	3.77109e+06	3.6128e+06	3.49969e+06	3.6247e+06	4.02816e+06	3.92543e+06	3.89869e+06	3.66554e+06	3.4213e+06	3.77416e+06	3.84639e+06	3.63217e+06	4.03114e+06	3.97082e+06	3.88586e+06	3.77108e+06	3.11514e+06	2.92434e+06	3.33722e+06	1.22843e+06	3.44951e+06	3.89143e+06	3.4311e+06	3.57848e+06	3.79419e+06	14.7878	16.355	23.8854	23.5589	15.9724
LPE(18:0)-H	480.31	C23 H47 O7 N1 P1	3.85674	3.85674	9.04129e+06	1	0	32.5444		6.25742e+06	1.45882e+07	1.79901e+07	9.34647e+06	1.0636e+07	7.9542e+06	6.5932e+06	6.56237e+06	7.78155e+06	8.09961e+06	8.10347e+06	6.29515e+06	2.11748e+07	6.56705e+06	8.82997e+06	1.22008e+07	1.45786e+07	8.61096e+06	1.19611e+07	9.33819e+06	7.2109e+06	8.77689e+06	6.24921e+06	1.52587e+07	9.24842e+06	4.96033e+06	6.52852e+06	8.91464e+06	1.13406e+07	3.72436e+06	9.94412e+06	1.00921e+07	9.80327e+06	9.75332e+06	9.9317e+06	14.1181	12.9997	22.753	23.6591	24.8221
LPE(20:4)-H	500.278	C25 H43 O7 N1 P1	1.60196	1.60196	1.13043e+07	0.9994	0	34.614		1.00551e+07	1.41326e+07	1.05972e+07	6.07572e+06	6.30473e+06	1.47991e+07	1.26423e+07	1.22655e+07	1.38288e+07	9.75248e+06	1.13479e+07	3.14208e+06	1.25052e+07	4.22561e+06	8.1872e+06	1.0138e+07	7.56895e+06	1.38485e+07	2.3645e+07	8.24515e+06	2.18194e+07	1.12532e+07	6.54471e+06	7.27371e+06	7.64209e+06	1.0491e+07	5.86754e+06	1.69787e+07	2.21444e+07	7.05389e+06	1.17918e+07	1.19666e+07	1.21898e+07	1.20896e+07	1.17142e+07	17.6944	11.1892	33.6344	24.5854	10.6695
LPE(18:2)-H	476.278	C23 H43 O7 N1 P1	1.69004	1.69004	1.05671e+07	0.9932	0	36.5935		8.65698e+06	1.63946e+07	1.10087e+07	1.22014e+07	1.30966e+07	9.44096e+06	6.6273e+06	6.58163e+06	9.77132e+06	8.89226e+06	1.70203e+07	2.21012e+06	1.31635e+07	1.02211e+07	7.15304e+06	1.8421e+07	1.38826e+07	1.92313e+07	2.03918e+07	9.21389e+06	1.62872e+07	8.65978e+06	4.76264e+06	8.3992e+06	9.20413e+06	1.22858e+07	1.47525e+07	1.15564e+07	1.40216e+07	3.9264e+06	1.16598e+07	1.14933e+07	1.16169e+07	1.16646e+07	1.13144e+07	21.2542	16.3315	26.5946	33.4451	15.4082
LPG(14:0)-H	455.242	C20 H40 O9 N0 P1	0.81656	0.81656	2.71747e+07	0.878	0	29.2915		2.62769e+07	2.9773e+07	2.9139e+07	2.53861e+07	2.86395e+07	2.46189e+07	2.39198e+07	2.81473e+07	2.88096e+07	2.62517e+07	2.71393e+07	2.77308e+07	2.91093e+07	2.84513e+07	3.00104e+07	2.85445e+07	2.73405e+07	3.01783e+07	2.79285e+07	2.73388e+07	3.12536e+07	2.95807e+07	2.74042e+07	2.46967e+07	2.67076e+07	3.46217e+07	2.81846e+07	1.86038e+07	3.4393e+07	2.28053e+06	3.62847e+07	3.48995e+07	2.41032e+07	3.46102e+07	1.99363e+07	28.5994	28.3723	28.749	28.1477	28.91
LPG(14:0)-H	455.242	C20 H40 O9 N0 P1	0.98068	0.98068	3.26698e+07	0.8844	0	29.1805		3.16011e+07	2.82407e+07	2.57984e+07	2.28946e+07	2.55327e+07	2.44312e+07	2.13587e+07	2.92293e+07	7.01356e+07	4.69621e+07	2.98264e+07	2.48279e+07	2.68871e+07	2.49314e+07	2.89162e+07	2.4599e+07	2.71965e+07	3.03406e+07	2.3466e+07	2.86121e+07	2.49091e+07	2.77491e+07	2.45365e+07	2.69735e+07	2.68751e+07	3.06353e+07	2.81753e+07	3.19187e+07	4.67376e+07	2.11171e+07	4.52818e+07	6.8137e+07	3.8758e+07	4.77871e+07	3.30691e+07	28.2604	28.2615	28.7608	28.649	28.3563
LPG(14:0)-H	455.242	C20 H40 O9 N0 P1	9.23452	9.23452	1.58805e+06	0.9944	0	23.4625		1.52731e+06	1.82471e+06	1.59122e+06	1.75209e+06	1.75323e+06	1.04756e+06	1.81722e+06	1.83144e+06	1.76823e+06	1.72128e+06	1.9038e+06	1.55954e+06	1.71383e+06	2.24439e+06	1.44228e+06	1.69598e+06	905785	1.55751e+06	1.59438e+06	1.75266e+06	1.85137e+06	1.84694e+06	1.40562e+06	1.40818e+06	1.72854e+06	1.7394e+06	1.96031e+06	1.26624e+06	1.33018e+06	310840	1.59178e+06	1.90581e+06	1.95344e+06	1.69911e+06	1.69118e+06	12.7091	14.0863	18.6399	20.4605	18.6168
LPMe(18:2)-H	447.252	C22 H40 O7 N0 P1	1.20364	1.20364	422510	0.9456	0	5.67911		0.027	0	1.64761e+06	510627	1.2139e+06	0	8477.73	94887	250633	692646	44505.8	7480.51	0	1.2304e+06	294974	1.68367e+06	1.75841e+06	15288.3	89892.4	1.22659e+06	322415	316871	513784	135813	1.00562e+06	64847.3	0	342905	493235	188094	605937	592070	389659	530333	298820	0	0	0	0	0
LPS(14:0)-H	468.237	C20 H39 O9 N1 P1	0.78572	0.78572	718397	0.899	0	12.0106		797192	851093	793757	584059	784359	722951	636830	750037	46645.7	879096	811901	806750	821321	777018	776482	850419	802005	900534	586416	811245	761886	810230	877226	681924	792578	819550	722329	262636	694221	60481	731856	615488	709962	752667	744872	0	0	0	0	0
LdMePE(14:0)-H	452.278	C21 H43 O7 N1 P1	1.3471	1.3471	2.67578e+06	0.978	0	21.8178		2.31391e+06	3.34234e+06	4.44825e+06	3.49056e+06	3.48133e+06	3.61806e+06	1.86762e+06	3.33689e+06	2.29932e+06	2.74384e+06	2.30624e+06	1.9883e+06	2.75821e+06	2.32078e+06	2.13048e+06	4.1646e+06	3.49544e+06	3.51506e+06	3.30838e+06	3.40127e+06	2.59672e+06	2.98828e+06	2.09962e+06	2.74096e+06	2.04365e+06	1.64551e+06	2.42748e+06	2.80615e+06	3.01762e+06	853045	2.92384e+06	2.78547e+06	2.90328e+06	2.97443e+06	2.5849e+06	13.3923	11.775	14.2247	13.8589	14.781
LdMePE(14:0)-H	452.278	C21 H43 O7 N1 P1	11.2155	11.2155	1.06664e+06	0.986	0	11.8497		1.12464e+06	833616	1.13323e+06	1.04731e+06	214039	1.27723e+06	1.30917e+06	1.15229e+06	1.1866e+06	1.26209e+06	962151	1.0538e+06	1.24234e+06	1.29285e+06	1.05143e+06	901056	1.09936e+06	867246	1.3994e+06	1.24673e+06	1.18484e+06	1.09237e+06	1.2925e+06	1.20912e+06	1.03795e+06	1.19377e+06	1.16602e+06	950544	1.4458e+06	203648	1.05998e+06	1.14228e+06	932166	910431	1.06473e+06	0	0	0	9.47182	0
LdMePE(15:0)-H	466.294	C22 H45 O7 N1 P1	1.66314	1.66337	693956	0.982449	0.000222792	15.1592		476810	1.04756e+06	1.34203e+06	1.52256e+06	944003	1.10228e+06	301718	1.0776e+06	567954	390707	880811	79971.6	763448	831450	180206	2.93281e+06	1.1526e+06	757017	1.06321e+06	1.11483e+06	472343	615556	266862	893349	439182	214843	380697	521588	656214	156240	779673	720040	684617	633485	763731	0	0	0	0	0
LdMePE(16:0)-H	480.31	C23 H47 O7 N1 P1	1.9262	1.9262	1.80937e+07	0.925	0	25.9482		1.11696e+07	3.14723e+07	3.93441e+07	2.79573e+07	2.54008e+07	2.32255e+07	7.67676e+06	1.42042e+07	1.38957e+07	1.36091e+07	2.09387e+07	6.42616e+06	2.33058e+07	3.99412e+07	6.75588e+06	3.14052e+07	2.43312e+07	1.5092e+07	2.01581e+07	2.41478e+07	1.0879e+07	1.44652e+07	8.40692e+06	2.73399e+07	1.06131e+07	5.07864e+06	1.75338e+07	2.07185e+07	2.59699e+07	7.93309e+06	1.85696e+07	1.90027e+07	3.35504e+07	1.88797e+07	1.69058e+07	9.42086	7.85672	8.87849	18.8739	19.3477
LdMePE(16:0)-H	480.31	C23 H47 O7 N1 P1	2.12078	2.12078	1.78347e+08	0.9234	0	27.7101		1.23258e+08	3.43381e+08	4.13232e+08	2.71192e+08	2.79276e+08	2.39876e+08	9.49664e+07	1.70713e+08	1.46011e+08	1.46458e+08	1.92789e+08	7.30345e+07	2.53754e+08	2.03679e+08	7.17089e+07	3.24134e+08	2.75601e+08	1.45039e+08	2.10916e+08	2.34315e+08	1.21444e+08	1.54115e+08	9.18141e+07	2.62509e+08	1.12714e+08	5.11529e+07	1.78424e+08	2.21296e+08	2.75714e+08	7.88781e+07	1.97516e+08	1.95178e+08	1.97207e+08	1.91128e+08	2.00071e+08	27.5695	26.8833	27.152	27.4949	27.1674
LdMePE(16:1)-H	478.294	C23 H45 O7 N1 P1	1.46416	1.46416	6.2686e+06	0.983	0	26.3148		4.95484e+06	1.00472e+07	1.51418e+07	8.92132e+06	8.32622e+06	8.72195e+06	3.44963e+06	6.47451e+06	5.8364e+06	4.49903e+06	4.16304e+06	2.23593e+06	7.46623e+06	5.96841e+06	2.81968e+06	9.44531e+06	1.04131e+07	6.72327e+06	6.21215e+06	7.68263e+06	5.14244e+06	5.14053e+06	3.02658e+06	8.89735e+06	4.38429e+06	2.69015e+06	5.66195e+06	9.05349e+06	1.13041e+07	3.76783e+06	6.67907e+06	6.93818e+06	6.87783e+06	6.76064e+06	6.75284e+06	14.3211	13.408	16.1064	24.55	26.3148
LdMePE(17:0)-H	494.325	C24 H49 O7 N1 P1	2.75694	2.75694	2.31422e+06	0.969	0	15.617		1.7998e+06	4.24787e+06	4.73749e+06	4.82143e+06	3.43389e+06	4.04985e+06	1.25516e+06	2.6212e+06	1.7602e+06	1.3141e+06	2.94521e+06	586218	3.04265e+06	2.84466e+06	788132	7.4596e+06	3.71375e+06	1.74809e+06	3.23597e+06	3.72632e+06	1.50096e+06	1.88331e+06	1.29524e+06	4.12939e+06	1.37963e+06	666369	1.54605e+06	1.7631e+06	1.99179e+06	662139	2.37069e+06	2.51265e+06	2.44927e+06	2.57043e+06	2.70125e+06	0	12.3132	13.9855	13.0615	12.7904
LdMePE(18:0)-H	508.341	C25 H51 O7 N1 P1	3.26226	3.26226	1.80823e+07	0.921	0	19.0485		9.8111e+06	3.85882e+07	4.93263e+07	2.96184e+07	2.53936e+07	2.3877e+07	1.1409e+07	1.04475e+07	1.61068e+07	1.34381e+07	2.06011e+07	1.05089e+07	3.73678e+07	1.81189e+07	9.16237e+06	2.8091e+07	2.75214e+07	7.08152e+06	1.64306e+07	1.72091e+07	1.12685e+07	1.32374e+07	8.15024e+06	2.86878e+07	1.15712e+07	6.1452e+06	2.50326e+07	2.07568e+07	2.43897e+07	7.59947e+06	2.20708e+07	1.94205e+07	2.10731e+07	1.88667e+07	2.01475e+07	9.07319	8.66676	18.436	18.8614	18.655
LdMePE(18:0)-H	508.341	C25 H51 O7 N1 P1	3.64648	3.64648	1.93091e+08	0.9276	0	27.463		1.35924e+08	4.57012e+08	4.82604e+08	2.59841e+08	2.95619e+08	2.478e+08	1.21436e+08	1.3299e+08	1.77789e+08	1.58085e+08	1.82854e+08	1.11369e+08	3.06225e+08	1.98563e+08	1.20386e+08	2.82041e+08	2.95319e+08	8.68427e+07	1.90092e+08	1.9812e+08	1.35463e+08	1.62795e+08	1.03972e+08	3.30501e+08	1.21208e+08	5.88334e+07	2.15075e+08	2.20738e+08	2.87582e+08	8.97831e+07	2.05467e+08	2.11421e+08	2.14865e+08	2.16194e+08	2.2e+08	27.0138	26.8552	27.193	27.099	27.463
LdMePE(18:0)-H	508.341	C25 H51 O7 N1 P1	3.89324	3.89324	3.94323e+06	0.9296	0	21.7039		1.60798e+06	9.58814e+06	9.85455e+06	5.25206e+06	5.51978e+06	5.0966e+06	2.91078e+06	3.05665e+06	5.25246e+06	2.84858e+06	2.80753e+06	2.75245e+06	6.35212e+06	1.98172e+06	3.04205e+06	4.30078e+06	5.09383e+06	1.79022e+06	4.61568e+06	4.232e+06	3.09e+06	1.57042e+06	2.14381e+06	6.67964e+06	3.02687e+06	1.53205e+06	6.5821e+06	4.79206e+06	7.86714e+06	2.80938e+06	4.59596e+06	5.90987e+06	4.53019e+06	4.38209e+06	5.47807e+06	0	0	0	12.3878	12.207
LdMePE(18:1)-H	506.325	C25 H49 O7 N1 P1	2.0817	2.0817	7.36341e+06	0.9624	0	16.4868		6.72608e+06	1.16801e+07	1.22924e+07	9.92639e+06	9.05367e+06	9.35535e+06	3.66529e+06	5.21976e+06	9.53568e+06	5.50448e+06	5.59748e+06	2.30926e+06	1.09575e+07	6.42423e+06	2.89995e+06	7.89136e+06	8.71752e+06	1.04748e+07	1.33106e+07	8.24159e+06	6.26414e+06	5.98022e+06	3.81406e+06	9.91599e+06	4.40151e+06	3.4404e+06	8.35375e+06	1.1422e+07	1.29745e+07	4.17613e+06	7.57745e+06	7.52489e+06	8.00092e+06	7.69064e+06	7.89323e+06	7.39817	6.39978	16.4852	7.20402	16.4868
LdMePE(18:1)-H	506.325	C25 H49 O7 N1 P1	2.28074	2.28074	7.04063e+07	0.9682	0	27.2893		5.34471e+07	1.08772e+08	1.16813e+08	8.48708e+07	9.0552e+07	8.67412e+07	3.90539e+07	5.76644e+07	8.15133e+07	5.38159e+07	5.73626e+07	2.37617e+07	9.62612e+07	6.1271e+07	3.06198e+07	8.26199e+07	1.00637e+08	9.45515e+07	1.14053e+08	7.7378e+07	6.46321e+07	5.39527e+07	3.36441e+07	9.66176e+07	4.39602e+07	3.33092e+07	7.9858e+07	1.0402e+08	1.33877e+08	3.94207e+07	7.21423e+07	7.29913e+07	7.55802e+07	7.78536e+07	8.03476e+07	26.9651	27.23	26.9791	26.2396	26.9961
LdMePE(18:1)-H	506.325	C25 H49 O7 N1 P1	2.46784	2.46784	3.78571e+06	0.9802	0	26.2853		4.98182e+06	9.03193e+06	8.70888e+06	6.07394e+06	6.72316e+06	5.51535e+06	1.80763e+06	2.10632e+06	3.13031e+06	2.09717e+06	1.62926e+06	853363	3.67279e+06	4.09932e+06	1.45447e+06	2.94999e+06	7.13901e+06	2.70277e+06	4.64342e+06	4.74311e+06	2.08525e+06	3.6339e+06	1.66238e+06	2.98422e+06	2.12681e+06	1.63629e+06	5.638e+06	3.4434e+06	1.19499e+07	3.0134e+06	5.66426e+06	3.15621e+06	2.82416e+06	7.36644e+06	2.59504e+06	14.8325	0	10.7729	0	0
LdMePE(18:2)-H	504.31	C25 H47 O7 N1 P1	1.61528	1.61528	6.59722e+07	0.9634	0	27.2726		4.951e+07	9.91449e+07	9.51532e+07	8.12315e+07	8.43145e+07	8.0263e+07	3.97068e+07	4.65499e+07	6.7287e+07	4.75957e+07	9.01033e+07	1.65445e+07	7.76525e+07	6.50674e+07	3.02215e+07	1.08348e+08	9.62141e+07	1.09932e+08	1.33272e+08	6.91424e+07	8.28935e+07	5.54294e+07	2.88247e+07	7.19395e+07	4.22699e+07	4.71302e+07	9.43318e+07	7.12936e+07	9.08189e+07	2.38383e+07	7.21968e+07	6.75586e+07	6.93419e+07	6.87729e+07	6.85719e+07	24.3703	26.7089	26.8731	27.0178	26.8396
LdMePE(18:3)-H	502.294	C25 H45 O7 N1 P1	1.26932	1.26932	1.39148e+06	0.9202	0	13.3851		930249	1.65992e+06	2.80413e+06	2.72893e+06	2.16603e+06	1.2373e+06	311620	697200	1.19332e+06	821685	2.54161e+06	349671	2.09122e+06	1.69537e+06	600486	3.02165e+06	2.33032e+06	1.50839e+06	1.91617e+06	913726	1.46685e+06	859442	293855	1.56188e+06	531311	649451	2.05869e+06	1.76735e+06	2.22499e+06	657703	1.58366e+06	1.46955e+06	1.54834e+06	1.41235e+06	1.51428e+06	0	0	0	9.95889	10.7451
LdMePE(20:1)-H	534.357	C27 H53 O7 N1 P1	3.80923	3.80939	558450	0.997755	0.000162717	12.3161		370821	1.68666e+06	1.36279e+06	1.10461e+06	1.11286e+06	516554	304212	306491	690660	403994	527343	107360	915783	720105	127115	1.08889e+06	1.1412e+06	417946	687446	526913	154540	275126	197501	1.16346e+06	167081	90733.1	656775	628084	827796	285406	649898	640078	580582	643879	678535	0	0	0	11.126	0
LdMePE(20:2)-H	532.341	C27 H51 O7 N1 P1	2.51252	2.51257	1.11008e+06	0.970612	4.82829e-05	20.9664		686140	3.4191e+06	2.55156e+06	1.68059e+06	2.28422e+06	969483	1.06343e+06	618633	1.33525e+06	906575	1.41521e+06	212199	1.97998e+06	1.43849e+06	375289	2.40632e+06	2.0197e+06	860577	1.27258e+06	805782	724833	456328	408759	2.19756e+06	486121	230754	1047643	1.02392e+06	1.36539e+06	432225	1.28201e+06	1.21109e+06	1.48465e+06	1.33536e+06	1.17612e+06	0	0	0	20.9664	12.5229
LdMePE(20:3)-H	530.325	C27 H49 O7 N1 P1	1.9125	1.9125	3.46247e+06	0.8892	0	23.4473		3.02938e+06	3.03483e+06	3.33206e+06	3.03782e+06	4.07913e+06	6.2357e+06	3.62243e+06	3.98969e+06	3.94262e+06	2.97606e+06	2.58739e+06	526508	3.42903e+06	2.27102e+06	1.59341e+06	4.64573e+06	4.02941e+06	7.0764e+06	1.02383e+07	6.22914e+06	4.89024e+06	4.41184e+06	2.58258e+06	3.31845e+06	1.82125e+06	2.67875e+06	2.57818e+06	2.61618e+06	3.2395e+06	921235	3.95294e+06	3.48074e+06	3.67655e+06	3.25838e+06	4.22969e+06	12.7519	20.2811	11.9425	11.5491	12.2739
LdMePE(20:3)-H	530.325	C27 H49 O7 N1 P1	2.02068	2.02068	600481	0.8876	0	8.79563		92956.6	344620	372694	199844	354239	1.15529e+06	156443	186377	1.08546e+06	408306	273034	66589.3	791182	423625	242507	568357	704754	2.23409e+06	1.8391e+06	1.03394e+06	1.04843e+06	1.27803e+06	787876	509203	375409	489997	87618.9	322767	443878	313338	518674	366185	970932	387086	828876	0	0	0	0	0
LdMePE(20:4)-H	528.31	C27 H47 O7 N1 P1	1.53202	1.53202	2.44761e+07	0.9586	0	27.8939		1.96361e+07	3.39142e+07	4.13415e+07	2.9118e+07	3.4688e+07	3.52746e+07	1.71127e+07	1.88154e+07	2.98285e+07	1.76322e+07	2.5581e+07	7.15077e+06	2.4819e+07	1.84735e+07	1.35736e+07	3.61057e+07	2.68629e+07	3.16937e+07	4.23795e+07	2.30112e+07	3.82215e+07	2.52935e+07	1.11857e+07	2.69158e+07	1.01306e+07	1.38985e+07	2.41932e+07	3.33635e+07	4.09135e+07	1.1249e+07	2.65983e+07	2.63443e+07	2.68012e+07	2.64195e+07	2.50204e+07	24.4799	26.0312	26.824	26.7614	26.3549
LdMePE(22:5)-H	554.325	C29 H49 O7 N1 P1	1.62106	1.62106	2.89401e+06	0.9652	0	20.8208		1.88099e+06	4.63771e+06	5.88369e+06	4.04496e+06	4.54863e+06	3.71374e+06	2.30752e+06	2.32961e+06	3.0067e+06	1.77769e+06	4.74883e+06	935439	3.16143e+06	2.44517e+06	1.10967e+06	6.7026e+06	4.47781e+06	3.09853e+06	5.44314e+06	1.83255e+06	3.17523e+06	2.58872e+06	1.03057e+06	3.66264e+06	691474	1.20036e+06	2.1954e+06	4.08447e+06	5.0477e+06	1.61179e+06	3.15942e+06	3.05137e+06	3.41226e+06	3.023e+06	2.87258e+06	7.76447	8.52009	11.7859	11.8753	15.2013
MGDG(28:0e)+CH3COO	719.531	C39 H75 O11	11.0963	11.0963	2.08398e+06	0.9974	0	8.86171		1.65307e+06	1.37126e+06	1.42182e+06	3.00589e+06	1.49185e+06	5.24503e+06	7.38443e+06	1.89568e+06	1.75252e+06	1.57897e+06	1.6162e+06	810975	1.53061e+06	1.96404e+06	1.08706e+06	3.30762e+06	2.02292e+06	1.76822e+06	4.77262e+06	2.80691e+06	1.48454e+06	1.95492e+06	1.82114e+06	2.77096e+06	2.92135e+06	1.75122e+06	837953	1.51865e+06	1.3214e+06	247644	1.52762e+06	1.34188e+06	1.63506e+06	2.33718e+06	4.51696e+06	0	0	0	0	0
MGDG(28:0e)-H	659.51	C37 H71 O9	11.0944	11.0944	1.10456e+07	0.9572	0	5.43355		9.95457e+06	1.07748e+07	1.00602e+07	1.18349e+07	1.04346e+07	1.65852e+07	2.06131e+07	1.2837e+07	1.46686e+07	7.96261e+06	8.24762e+06	6.3956e+06	9.43933e+06	9.77409e+06	7.33499e+06	1.37424e+07	9.97631e+06	1.29147e+07	1.8715e+07	1.43912e+07	1.07078e+07	1.18654e+07	9.34315e+06	1.22842e+07	1.44432e+07	1.17747e+07	7.00247e+06	9.879e+06	1.19697e+07	3.84736e+06	1.14051e+07	1.16484e+07	1.34944e+07	1.17944e+07	1.24533e+07	0	0	0	0	0
MGDG(30:1e)+CH3COO	745.547	C41 H77 O11	11.3067	11.3067	7.8514e+06	1	0	10.1021		6.2876e+06	7.84963e+06	6.21123e+06	1.14258e+07	6.23809e+06	1.57537e+07	2.45019e+07	5.68593e+06	5.37544e+06	6.60585e+06	5.50492e+06	4.19207e+06	6.44361e+06	7.15337e+06	6.29527e+06	1.06382e+07	7.41159e+06	5.9659e+06	1.30259e+07	9.31137e+06	6.79014e+06	6.7665e+06	6.02539e+06	1.21388e+07	1.11827e+07	5.44534e+06	4.05244e+06	6.75745e+06	6.37667e+06	1.97444e+06	5.92914e+06	6.10046e+06	6.89857e+06	8.82333e+06	1.5747e+07	10.1021	9.49647	9.04304	7.69499	7.69932
MGDG(34:0e)+CH3COO	803.625	C45 H87 O11	15.9281	15.9281	5.57579e+07	1	0	9.87569		4.56834e+07	7.15584e+07	6.08183e+07	8.024e+07	5.78625e+07	5.64068e+07	1.67678e+08	3.68621e+07	3.12104e+07	5.56842e+07	4.28984e+07	3.50139e+07	4.30977e+07	8.54959e+07	5.00769e+07	7.28355e+07	1.00622e+08	2.66219e+07	4.2426e+07	4.77969e+07	4.71938e+07	4.07134e+07	6.26243e+07	1.11076e+08	8.15505e+07	4.11545e+07	4.17998e+07	4.64105e+07	4.69592e+07	1.7203e+07	4.5451e+07	4.24173e+07	5.06497e+07	6.54049e+07	9.67014e+07	8.6549	9.41211	8.41516	9.32101	8.53065
MGDG(34:1e)+CH3COO	801.61	C45 H85 O11	14.608	14.608	1.32469e+07	1	0	9.03325		1.24115e+07	1.49142e+07	1.25806e+07	1.68074e+07	1.3571e+07	1.30209e+07	3.71072e+07	8.20365e+06	5.94413e+06	1.54268e+07	9.36291e+06	1.12051e+07	9.48585e+06	1.66708e+07	1.57372e+07	1.53744e+07	1.61237e+07	7.44512e+06	1.1197e+07	1.34554e+07	1.17699e+07	1.17751e+07	1.45889e+07	2.14898e+07	2.13436e+07	1.16306e+07	9.27652e+06	1.08348e+07	1.00222e+07	4.0626e+06	1.0731e+07	1.08524e+07	1.17709e+07	1.4548e+07	2.36139e+07	7.38807	3.00654	6.55544	3.46605	7.2411
MGDG(36:1e)+CH3COO	829.641	C47 H89 O11	16.0424	16.0424	9.98847e+06	1	0	9.03932		9.98512e+06	1.02184e+07	1.1248e+07	1.37785e+07	9.23898e+06	1.81939e+07	2.73084e+07	6.88095e+06	7.0817e+06	7.49696e+06	8.79557e+06	5.58753e+06	7.36113e+06	7.9914e+06	1.00643e+07	1.25176e+07	1.05048e+07	7.79081e+06	1.7386e+07	1.00123e+07	7.72457e+06	1.05298e+07	7.81216e+06	1.79653e+07	1.50188e+07	9.83047e+06	5.66898e+06	8.65354e+06	6.79872e+06	3.04054e+06	9.79411e+06	8.57805e+06	9.36052e+06	1.15062e+07	1.66343e+07	6.68577	7.91631	7.36976	6.55954	6.67879
MGDG(36:2e)+CH3COO	827.625	C47 H87 O11	14.6072	14.6072	1.30191e+06	0.9714	0	6.80878		1.06839e+06	2.54639e+06	1.38986e+06	2.24167e+06	1.7556e+06	1.06544e+06	4.18263e+06	358453	334721	1.06177e+06	1.19064e+06	764615	1.34234e+06	4.10209e+06	1.09097e+06	3.00665e+06	2.5672e+06	423830	485032	834502	495422	1.07911e+06	1.14468e+06	3.01599e+06	1.64687e+06	375683	818946	996505	517094	246513	1.13939e+06	1.3618e+06	280827	1.33301e+06	2.67251e+06	0	0	0	0	0
MGDG(14:0e_24:0)+CH3COO	859.688	C49 H95 O11	19.0384	19.0384	5.6665e+07	0.9424	0	8.21976		4.46597e+07	5.17331e+07	4.31751e+07	9.52947e+07	4.4967e+07	1.0516e+08	1.80398e+08	3.58556e+07	5.65382e+07	4.56615e+07	5.37595e+07	2.67565e+07	3.05193e+07	5.29495e+07	3.70423e+07	8.70471e+07	5.68969e+07	4.64346e+07	9.62074e+07	6.17823e+07	5.52105e+07	5.49347e+07	4.23538e+07	8.761e+07	8.66315e+07	5.19699e+07	2.85407e+07	3.98185e+07	4.02938e+07	1.00746e+07	4.92328e+07	4.23378e+07	4.94929e+07	6.68771e+07	9.57389e+07	0	0	0	0	0
MGDG(38:2e)+CH3COO	855.657	C49 H91 O11	15.9459	15.9459	4.0107e+07	0.9976	0	8.84902		3.17484e+07	5.22508e+07	3.85229e+07	7.39582e+07	4.80939e+07	4.82874e+07	1.05001e+08	2.59981e+07	3.18821e+07	3.2272e+07	3.92661e+07	2.20759e+07	3.06186e+07	6.19953e+07	3.30536e+07	8.04784e+07	6.06031e+07	2.50375e+07	3.53166e+07	3.67152e+07	2.17776e+07	2.43206e+07	3.51762e+07	8.92268e+07	5.45368e+07	2.17174e+07	2.4242e+07	3.14108e+07	3.19786e+07	1.11825e+07	3.21475e+07	2.93083e+07	3.49842e+07	4.53633e+07	6.73089e+07	8.14375	8.17695	8.55029	8.09014	7.90978
MGDG(38:3e)+CH3COO	853.641	C49 H89 O11	14.6744	14.6744	760161	0.9446	0	5.07696		781504	1.28062e+06	612512	2.06862e+06	1.11149e+06	771489	2.11255e+06	178643	88347.6	526359	1.11953e+06	439450	448789	1.7417e+06	586015	2.77346e+06	1.10422e+06	115688	270147	597644	163527	241492	339360	2.9618e+06	952910	207637	256751	488888	126194	186640	125678	84774	267541	779593	2.3317e+06	0	0	0	0	0
MGDG(50:0)+CH3COO	1041.86	C61 H117 O12	23.6464	23.6464	3.37059e+06	1	0	8.12599		2.6539e+06	995785	1.85782e+06	3.19813e+06	1.68424e+06	4.78821e+06	9.17556e+06	2.31048e+06	1.5004e+06	2.62586e+06	1.55694e+06	883779	2.17336e+06	3.30235e+06	3.91242e+06	4.82572e+06	6.96268e+06	3.43779e+06	4.87053e+06	2.7352e+06	2.00259e+06	5.03033e+06	2.64127e+06	8.70833e+06	4.01481e+06	3.83469e+06	1.94995e+06	2.86205e+06	2.35875e+06	500283	3.50632e+06	1.17846e+06	3.79453e+06	5.00928e+06	6.96116e+06	0	0	0	0	0
MGDG(52:1)+CH3COO	1067.87	C63 H119 O12	23.6909	23.6909	2.1351e+06	0.9892	0	8.07931		1.21983e+06	1.69549e+06	1.4704e+06	2.74565e+06	1.69982e+06	2.40285e+06	7.83165e+06	1.44349e+06	1.40796e+06	1.11385e+06	1.16866e+06	1.23751e+06	2.69328e+06	1.99968e+06	1.66333e+06	2.52704e+06	2.54524e+06	2.32644e+06	2.24698e+06	1.98012e+06	1.67549e+06	913943	1.09714e+06	6.23268e+06	2.56618e+06	2.68419e+06	654998	952284	1.88987e+06	179338	3.32767e+06	1.81891e+06	1.18409e+06	2.65618e+06	3.92243e+06	0	0	0	0	0
MGDG(54:0)+CH3COO	1097.92	C65 H125 O12	24.3261	24.3261	5.68593e+06	1	0	6.08763		1.84595e+06	2.98156e+06	2.55712e+06	3.60138e+06	1.47207e+07	4.72523e+06	1.85223e+07	3.47639e+06	4.63403e+06	3.0373e+06	1.48739e+07	2.38997e+06	1.51271e+06	1.988e+06	2.48537e+06	2.53091e+06	7.33663e+06	3.99383e+06	2.68195e+07	7.57329e+06	4.39298e+06	1.3034e+07	3.67535e+06	4.17946e+06	2.03396e+07	2.38332e+06	1.46384e+06	1.10903e+07	2.23362e+06	900949	8.13847e+06	1.70352e+07	2.85894e+06	3.87964e+06	5.01181e+06	0	0	0	0	0
MGDG(54:1)+CH3COO	1095.9	C65 H123 O12	23.9135	23.9135	3.41595e+06	0.9662	0	6.14719		4.74388e+06	4.42034e+06	3.7097e+06	6.05423e+06	1.15561e+06	3.02359e+06	4.08855e+06	5.59209e+06	2.39332e+06	1.69355e+06	5.61731e+06	2.59898e+06	1.11149e+06	6.04888e+06	2.404e+06	2.11939e+06	4.81609e+06	4.25442e+06	1.8189e+06	1.91048e+06	1.48051e+06	1.0007e+07	1.0112e+06	2.61604e+06	5.18631e+06	2.72955e+06	2.22923e+06	3.14666e+06	3.64631e+06	1.75384e+06	3.93595e+06	3.91452e+06	4.41842e+06	1.52975e+06	2.59045e+06	0	0	0	0	0
MGDG(56:0)+CH3COO	1125.95	C67 H129 O12	24.6915	24.6915	3.66073e+07	0.94	0	6.37658		3.38409e+07	4.32117e+07	1.92018e+07	5.72959e+07	4.07372e+07	5.73161e+07	9.21947e+07	3.02254e+07	4.94541e+07	3.09884e+07	9.79898e+06	3.43097e+07	3.2631e+07	3.81483e+07	4.06679e+07	1.52726e+06	4.76638e+07	4.0785e+07	6.25669e+07	3.91579e+07	3.40958e+07	3.78308e+07	2.62436e+07	5.50693e+07	4.53101e+07	4.12974e+07	3.20106e+07	2.61219e+07	3.27838e+07	1.05639e+07	3.88261e+07	1.33125e+06	4.01823e+07	2.28758e+07	5.37485e+07	0	0	0	0	0
MGDG(56:1)+CH3COO	1123.93	C67 H127 O12	24.1641	24.1641	1.24096e+07	1	0	6.91188		1.56755e+07	2.31777e+07	1.39444e+07	2.41671e+07	1.93528e+07	7.4725e+06	1.13631e+07	1.12916e+07	6.80721e+06	4.95452e+06	1.54476e+07	1.31763e+07	1.44546e+07	6.3463e+06	1.6867e+07	1.0536e+07	1.95004e+07	9.851e+06	1.40033e+07	6.15826e+06	4.19563e+06	1.33589e+07	5.15304e+06	2.83005e+07	2.06541e+07	5.15791e+06	9.9683e+06	5.27198e+06	1.66934e+07	5.87713e+06	1.56195e+07	1.36676e+07	1.42417e+07	1.60534e+07	7.73299e+06	0	0	0	0	0
MGDG(56:1)+CH3COO	1123.93	C67 H127 O12	24.304	24.304	4.35183e+06	0.98	0	7.22252		2.45054e+06	3.39386e+06	3.69105e+06	5.69942e+06	3.64915e+06	4.03987e+06	9.63838e+06	2.40607e+06	4.73137e+06	2.64064e+06	2.73395e+06	2.15716e+06	2.39495e+06	4.01418e+06	4.4511e+06	3.75238e+06	4.36917e+06	1.81726e+06	5.52388e+06	6.17093e+06	1.50724e+06	2.01587e+06	5.44512e+06	6.92933e+06	2.35697e+06	4.24235e+06	1.41605e+06	2.74671e+06	2.2054e+06	764131	3.4223e+06	1.49723e+06	3.67544e+06	4.23177e+06	2.6411e+07	0	0	0	0	0
MGDG(56:2)+CH3COO	1121.92	C67 H125 O12	23.9051	23.9051	6.53735e+06	1	0	6.11942		7.30692e+06	8.97402e+06	5.78423e+06	1.27823e+07	1.11351e+07	8.97983e+06	6.25276e+06	5.3087e+06	9.27746e+06	7.65467e+06	6.81292e+06	6.38016e+06	2.5399e+06	6.80983e+06	2.91565e+06	9.57081e+06	7.26431e+06	5.70325e+06	3.12578e+06	6.77682e+06	1.58582e+06	2.98498e+06	2.87662e+06	1.05587e+07	8.66164e+06	4.12661e+06	5.44613e+06	5.6737e+06	3.86807e+06	2.01381e+06	6.51831e+06	6.78994e+06	7.59375e+06	6.52216e+06	5.34509e+06	0	0	0	0	0
MGMG(30:0)+CH3COO	747.563	C41 H79 O11	12.839	12.839	1.16473e+08	1	0	9.28896		1.1095e+08	1.2256e+08	1.00459e+08	1.43957e+08	1.07948e+08	1.9262e+08	3.46714e+08	8.8481e+07	9.44585e+07	1.06724e+08	1.07134e+08	7.2911e+07	1.00523e+08	1.15716e+08	9.7231e+07	1.3249e+08	1.47021e+08	9.32989e+07	1.61409e+08	1.26779e+08	1.02486e+08	1.06874e+08	1.10979e+08	1.57922e+08	1.70105e+08	1.0026e+08	7.54124e+07	9.69366e+07	9.81451e+07	3.40678e+07	9.4302e+07	8.80213e+07	1.08923e+08	1.37211e+08	1.88775e+08	5.47767	5.27126	0	5.24657	5.25764
MGMG(32:0)+CH3COO	775.594	C43 H83 O11	14.4587	14.4587	3.81991e+07	0.9862	0	5.17681		3.18215e+07	3.87609e+07	4.47859e+07	4.23805e+07	3.12394e+07	4.54934e+07	8.56879e+07	2.51515e+07	2.22019e+07	4.05555e+07	2.64282e+07	3.99232e+07	2.97952e+07	4.41929e+07	3.93513e+07	3.76606e+07	5.06422e+07	2.25104e+07	2.92091e+07	3.45897e+07	2.72305e+07	2.91322e+07	4.79194e+07	6.844e+07	5.99019e+07	3.44953e+07	2.86638e+07	3.89154e+07	3.41077e+07	1.81556e+07	3.16124e+07	2.81203e+07	3.25647e+07	4.19907e+07	6.87434e+07	0	0	0	0	0
MGMG(38:1)+CH3COO	857.672	C49 H93 O11	17.267	17.267	1.1128e+08	0.9624	0	5.15549		8.47061e+07	1.38683e+08	1.34353e+08	1.59713e+08	1.27337e+08	1.45495e+08	3.20349e+08	9.84341e+07	1.33801e+08	9.49285e+07	8.79401e+07	5.49207e+07	8.69817e+07	1.21703e+08	8.21909e+07	1.82317e+08	1.64934e+08	7.43278e+07	1.19089e+08	1.00218e+08	6.83911e+07	7.26725e+07	1.05925e+08	2.95648e+08	1.43805e+08	6.62352e+07	6.4336e+07	9.25437e+07	9.49253e+07	2.78314e+07	8.7299e+07	7.63663e+07	9.47019e+07	1.25678e+08	1.98312e+08	0	0	0	0	0
MLCL(14:0_14:0_14:0)-H	1029.64	C51 H99 O16 P2	12.7191	12.7191	4.11789e+06	0.9506	0	102.831		4.21969e+06	4.07238e+06	3.99369e+06	4.74596e+06	3.94609e+06	4.23007e+06	4.95465e+06	3.97191e+06	3.46987e+06	5.35087e+06	4.37733e+06	4.41128e+06	4.0424e+06	5.13861e+06	4.64017e+06	3.97451e+06	4.29843e+06	4.34273e+06	4.02742e+06	5.33725e+06	4.60088e+06	4.6377e+06	3.85894e+06	3.96635e+06	4.34981e+06	4.34316e+06	4.06679e+06	2.70206e+06	4.26061e+06	1.40445e+06	3.7792e+06	3.64007e+06	3.81086e+06	4.2563e+06	4.84318e+06	87.3004	94.9718	96.5767	78.1364	81.4193
MLCL(14:0_14:0_14:0)-H	1029.64	C51 H99 O16 P2	12.9409	12.9409	1.48104e+07	0.9548	0	100.465		1.59891e+07	1.54865e+07	1.57063e+07	1.52114e+07	1.59796e+07	1.35567e+07	1.39054e+07	1.50862e+07	1.48904e+07	1.5818e+07	1.54535e+07	1.65388e+07	1.61833e+07	1.66985e+07	1.67393e+07	1.53868e+07	1.56169e+07	1.54385e+07	1.32359e+07	1.49022e+07	1.48623e+07	1.52502e+07	1.56895e+07	1.53791e+07	1.57413e+07	1.75934e+07	1.54108e+07	9.19589e+06	1.42072e+07	5.88384e+06	1.50783e+07	1.38259e+07	1.55887e+07	1.52789e+07	1.50907e+07	85.2264	87.7487	89.2238	90.1301	72.6749
MLCL(42:0)-H	1029.64	C51 H99 O16 P2	13.028	13.028	1.48153e+06	0.9558	0	9.82786		328551	1.68211e+06	175137	2.0683e+06	1.85077e+06	2.24102e+06	3.13696e+06	318503	212960	2.70845e+06	2.70564e+06	2.35169e+06	2.29813e+06	2.53994e+06	502995	293123	1.68111e+06	1.40514e+06	144160	221924	1.50263e+06	1.76165e+06	309507	2.43852e+06	365874	1.68621e+06	221179	699458	1.52071e+06	384095	151589	913538	221119	1.51683e+06	3.69538e+06	0	0	0	0	0
MLCL(44:3)-H	1051.63	C53 H97 O16 P2	12.7115	12.7115	1.95761e+06	0.93	0	40.7738		2.35494e+06	1.93626e+06	2.26791e+06	2.03659e+06	2.097e+06	1.98067e+06	2.18166e+06	1.96726e+06	2.10197e+06	1.81658e+06	1.88264e+06	1.62548e+06	2.38265e+06	1.99966e+06	1.72791e+06	2.0067e+06	2.12965e+06	1.90629e+06	2.26395e+06	2.11622e+06	2.10084e+06	2.31929e+06	1.80548e+06	2.08269e+06	1.88826e+06	1.82905e+06	1.64876e+06	1.24181e+06	2.11216e+06	554991	1.88119e+06	2.07413e+06	2.08647e+06	2.23538e+06	2.23409e+06	33.4053	37.3952	36.9062	34.3117	33.4182
MLCL(8:0_22:3_14:0)-H	1051.63	C53 H97 O16 P2	12.9415	12.9415	3.15831e+06	0.9278	0	43.7685		3.75438e+06	3.17689e+06	3.18912e+06	3.24948e+06	3.21343e+06	2.86382e+06	2.66037e+06	3.10193e+06	3.18541e+06	2.86998e+06	3.26766e+06	3.39398e+06	3.5288e+06	3.32933e+06	3.46545e+06	3.3062e+06	3.33439e+06	3.25939e+06	2.70559e+06	3.1905e+06	3.22904e+06	3.4624e+06	3.64251e+06	3.41102e+06	3.35331e+06	3.8395e+06	3.16152e+06	1.94369e+06	2.88515e+06	1.46591e+06	2.89013e+06	2.90149e+06	3.17476e+06	3.14588e+06	3.01635e+06	34.9724	43.7685	37.2457	36.6402	34.8769
MLCL(60:4)-H	1273.86	C69 H127 O16 P2	9.2312	9.22792	382506	1	-0.00328225	26.8893		893436	356350	126021	260034	0	2.12462e+06	810501	651995	874203	0	335155	0	387956	274169	2744.47	506972	0	1.03835e+06	2.28577e+06	707032	0	672554	0	129170	644024	294669	0	0	365845	0	570062	153081	199802	276557	412634	0	13.3932	15.3011	0	0
OAHFA(16:0_18:2)-H	533.458	C34 H61 O4	12.8028	12.7802	162966	0.992188	-0.0226012	10.0614		0	0	0	0	0	0	0	0	2.11712e+06	65304.1	0	115258	0	194573	197873	151027	0	0	96220.9	0	0	188523	289570	291053	0	0	0	0	0	0	0	105569	96831.8	0	121667	0	0	0	0	0
OAHFA(18:2_18:2)-H	557.458	C36 H61 O4	11.5057	11.4994	341690	1	-0.00633524	7.77911		0	84212.3	147304	292814	119677	32181	0	56023.4	3.33068e+06	7916.75	27117.7	121567	0	735574	280293	2.02838e+06	151562	0	334941	105611	40758	173037	339532	85925.2	106189	48075.4	18117.6	0	0	0	252049	266395	138756	165568	189544	0	0	0	0	0
OAHFA(16:0_18:1)-H	535.473	C34 H63 O4	13.6919	13.6909	480206	0.931458	-0.000979714	11.3375		87992.6	0.257	293326	242042	338429	283212	41725.8	61735.5	391203	500902	378438	27261.1	210909	302608	525910	686008	131688	1.01312e+06	1.8429e+06	238809	1.70778e+06	1.51557e+06	1.71737e+06	69807	477103	1.25931e+06	352751	113659	137997	0	551093	635283	537365	605789	558941	8.89151	0	11.3375	0	0
OAHFA(16:0_18:1)-H	535.473	C34 H63 O4	13.914	13.9136	1.20074e+06	0.946458	-0.000351937	13.4156		127094	416937	456106	793578	487832	765403	217373	837067	9.77215e+06	499912	213604	614511	158501	1.44947e+06	1.38369e+06	2.85802e+06	597818	634107	1.2516e+06	383544	695364	1538465	1.57451e+06	724066	443177	622867	320495	191689	287703	0	1.12248e+06	1.08831e+06	1.13866e+06	1.02416e+06	1.11444e+06	0	0	12.7122	0	0
OAHFA(16:0_18:0)-H	537.489	C34 H65 O4	14.9304	14.9303	832856	0.997708	-0.000134474	12.5119		171369	160782	309019	646175	109058	745375	234777	227159	1.27386e+06	659987	201338	561906	213188	1.46479e+06	533079	2.42976e+06	384403	747588	1.73083e+06	51984.4	890057	2.21637e+06	2.5155e+06	187024	241343	1.07294e+06	97098.6	84516.3	230825	0	964770	1.07551e+06	923432	1.11107e+06	841906	10.8122	0	12.5119	0	0
OAHFA(18:2_18:1)-H	559.473	C36 H63 O4	12.4329	12.4324	594416	0.954043	-0.000418639	13.6654		30130.8	15388.8	490932	320618	47130	519485	138982	4061.13	691934	594642	65996	49052.5	406810	826962	739763	1.51559e+06	204491	1.00989e+06	2.71038e+06	11391.6	1.9671e+06	1.78275e+06	1.74282e+06	22549.5	334212	1.66571e+06	63958.5	22981.3	73402.3	0	761216	724731	693127	697553	630196	9.52061	0	12.4559	0	0
OAHFA(18:2_18:1)-H	559.473	C36 H63 O4	12.6273	12.6272	1.66865e+06	0.975532	-0.000136209	15.043		310578	647136	675530	1.28771e+06	1.21061e+06	1.04889e+06	263469	1.70461e+06	1.18121e+07	725221	543897	1.09057e+06	285739	2.92177e+06	2.32346e+06	7.21601e+06	1.05156e+06	885803	1.7924e+06	603999	992447	1.91854e+06	2.10041e+06	946257	659287	899263	343007	31063.9	154298	0	1.74836e+06	1.8122e+06	1.49234e+06	1.56939e+06	1.89898e+06	13.4621	0	14.6322	0	0
OAHFA(18:1_18:1)-H	561.489	C36 H65 O4	13.9185	13.9181	1.29497e+06	0.970208	-0.000383208	14.0898		127933	397456	701002	600168	317412	562456	88306.7	903865	1.1545e+07	388385	100150	551179	354667	1.36982e+06	2.21992e+06	2.81523e+06	522099	670912	1.33557e+06	374408	925110	1.53273e+06	2.24347e+06	423767	514957	687673	286491	151070	117406	22003.7	1.1746e+06	1.19908e+06	1.21791e+06	1.30848e+06	1.24147e+06	9.14502	0	14.0898	0	0
OAHFA(18:2_18:0)-H	561.489	C36 H65 O4	13.7094	13.7091	1.35027e+06	0.96375	-0.000268809	12.1608		39986.2	77219.4	843089	509480	18722.8	1.12987e+06	141315	19795	2.00893e+06	1.05962e+06	48319.8	453835	750771	2.06575e+06	1.43147e+06	3.28588e+06	381744	1.73139e+06	4.97284e+06	24886.3	3.76069e+06	3.93819e+06	4.68214e+06	106796	605969	2.54489e+06	140931	27598.9	63801.1	0	1.4535e+06	1.40027e+06	1.56559e+06	1.57147e+06	1.483e+06	8.58316	0	12.1608	0	0
OAHFA(18:1_18:0)-H	563.504	C36 H67 O4	14.9154	14.9137	702575	0.985	-0.00174771	16.0921		0	0	426006	161476	0	590118	0.215	43316.8	1.09017e+06	485794	0	341975	232410	1.52689e+06	716316	1.7535e+06	122536	453158	1.49232e+06	0	982790	2.10212e+06	2.94532e+06	0	123312	875736	0	0	0	0	787167	844109	783421	799929	650323	15.0329	0	16.0921	0	0
OAHFA(36:3)-H	559.473	C36 H63 O4	2.43468	2.43468	4.76126e+06	1	0	8.50588		7.23535e+06	2.50061e+06	1.10586e+06	111570	306374	950891	1.24184e+07	2.67717e+06	3.39344e+06	4.36657e+06	1.34421e+06	5.35315e+06	2.87963e+07	249239	1.81878e+07	160629	78795.8	123285	663139	59071.2	1.46869e+07	2.60395e+06	2.67151e+06	985045	1.77365e+06	1.12758e+06	47960.7	1.97652e+06	2.94622e+06	256426	3.47652e+06	4.13839e+06	3.6065e+06	3.52143e+06	2.96599e+06	0	6.56091	6.42615	5.1205	0
OAHFA(38:6)-H	581.458	C38 H61 O4	2.43442	2.43442	1.12646e+07	1	0	6.38643		1.71252e+07	6.59799e+06	2.87686e+06	673560	925214	1.98364e+06	2.68666e+07	8.07316e+06	7.62259e+06	1.04442e+07	3.59821e+06	1.2463e+07	6.80581e+07	842203	4.19435e+07	812440	528905	648899	2.27361e+06	448511	3.33449e+07	8.05766e+06	5.85951e+06	2.50151e+06	4.72969e+06	2.92906e+06	358711	5.1869e+06	8.24893e+06	861145	8.32339e+06	9.28239e+06	7.35659e+06	8.51181e+06	6.17333e+06	0	0	0	0	0
OAHFA(38:2)-H	589.52	C38 H69 O4	6.00696	6.00696	1.54746e+07	1	0	9.74215		1.66391e+07	1.18156e+07	6.18557e+06	2.22659e+06	2.17115e+06	5.02711e+06	1.67155e+07	1.52073e+07	1.88525e+07	1.50681e+07	4.62334e+06	2.03388e+07	3.26141e+07	1.76176e+06	3.65034e+07	2.75845e+06	2.25831e+06	3.49158e+06	6.1385e+06	2.80758e+06	3.86692e+07	1.0588e+07	1.15986e+07	4.12668e+06	4.06746e+06	5.94291e+06	1.65313e+06	7.43329e+06	1.47186e+07	1.2906e+06	1.5545e+07	1.60416e+07	1.21846e+07	1.32545e+07	1.06271e+07	7.34406	7.33825	8.64821	6.64003	6.14966
OAHFA(34:2)-H	533.458	C34 H61 O4	3.344	3.344	2.40652e+07	1	0	9.63996		3.62939e+07	1.75529e+07	1.24625e+07	4.18137e+06	4.16368e+06	7.89753e+06	3.08989e+07	2.34226e+07	2.87499e+07	3.5785e+07	1.22877e+07	3.46774e+07	5.19376e+07	2.82225e+06	5.32234e+07	4.10164e+06	3.68812e+06	6.41282e+06	1.08727e+07	3.49995e+06	5.4252e+07	1.99322e+07	2.22707e+07	7.16041e+06	1.02129e+07	1.29525e+07	2.31278e+06	1.5119e+07	2.72851e+07	2.29096e+06	2.53497e+07	2.82801e+07	2.25968e+07	2.45228e+07	1.87217e+07	8.77006	8.31414	8.52518	8.44378	7.5736
OAHFA(36:1)-H	563.504	C36 H67 O4	3.6938	3.6938	3.82682e+07	1	0	9.05716		5.28016e+07	1.93939e+07	7.80424e+06	1.04888e+06	1.00383e+06	2.03573e+07	9.31304e+07	3.27581e+07	3.81717e+07	4.05204e+07	5.99286e+06	4.93755e+07	9.83555e+07	651222	9.82385e+07	657039	663130	1.35076e+06	1.15339e+07	1.68837e+06	1.00107e+08	3.47863e+07	3.12889e+07	1.08664e+07	1.59499e+07	8.37343e+06	262139	2.41424e+07	3.81829e+07	3.44721e+06	3.56591e+07	3.95688e+07	3.23333e+07	3.33714e+07	2.77184e+07	7.3993	7.33143	8.02928	7.3534	6.18151
OAHFA(38:4)-H	585.489	C38 H65 O4	3.69566	3.69566	7.22779e+07	1	0	9.8387		1.02038e+08	3.32536e+07	1.55781e+07	1.85723e+06	2.04867e+06	3.4523e+07	1.50163e+08	6.28151e+07	7.12785e+07	8.09029e+07	1.29082e+07	1.03927e+08	1.90066e+08	1.7766e+06	1.80347e+08	1.27159e+06	1.34993e+06	3.4052e+06	2.14239e+07	4.10914e+06	1.89781e+08	7.00702e+07	6.41037e+07	1.91397e+07	3.30912e+07	1.88935e+07	705156	5.00531e+07	7.6285e+07	6.61142e+06	7.27532e+07	7.11509e+07	6.87734e+07	6.53927e+07	4.93597e+07	8.81408	8.59064	9.5711	6.898	0
PA(4:0_13:0)-H	437.231	C20 H38 O8 N0 P1	9.2369	9.2369	868459	0.9982	0	6.06586		1.0284e+06	768605	1.10366e+06	740876	797952	838948	842016	57803.8	478110	797473	1.3157e+06	870663	1.13074e+06	934924	1.23213e+06	435334	845135	759531	950983	1.22336e+06	952224	1.59707e+06	899327	1.09492e+06	1.17724e+06	904332	844280	1.04609e+06	646581	129797	907314	906795	873733	1.01278e+06	697023	0	0	0	0	0
PA(14:0_14:0)-H	591.403	C31 H60 O8 N0 P1	8.93332	8.93332	1.85425e+07	0.9968	0	56.9864		2.08815e+07	2.1685e+07	2.09909e+07	1.90491e+07	2.11869e+07	1.86998e+07	1.97106e+07	2.16355e+07	3.83127e+06	2.06011e+07	2.01369e+07	2.1111e+07	2.086e+07	2.14216e+07	2.15847e+07	1.96888e+07	2.1785e+07	2.12223e+07	1.62291e+07	2.16551e+07	1.85065e+07	2.02471e+07	2.02509e+07	1.86653e+07	2.06518e+07	2.07039e+07	1.96395e+07	1.16092e+07	2.10691e+07	6.24548e+06	1.89337e+07	1.88153e+07	1.84837e+07	1.83513e+07	1.76256e+07	56.3537	56.9864	56.6777	56.9653	56.3137
PA(14:0_14:0)-H	591.403	C31 H60 O8 N0 P1	11.216	11.216	834449	0.9794	0	38.1942		1.09842e+06	977916	674543	654522	750506	1.25149e+06	727268	1.18475e+06	914377	998512	1.13435e+06	799531	493937	865436	911144	1.19635e+06	1.1212e+06	808852	891575	925794	860375	251327	817587	373117	1.08037e+06	1.02167e+06	324685	768576	568247	88331	942490	565478	1.0244e+06	455438	539446	0	0	0	0	0
PA(16:1_14:0)-H	617.419	C33 H62 O8 N0 P1	11.2092	11.2092	873301	0.9968	0	11.5984		897620	852270	981642	279542	821030	855128	778413	488004	838145	1.04122e+06	1.09228e+06	1.07284e+06	1.09473e+06	1.16378e+06	943240	715512	979372	658586	1.05877e+06	1.08908e+06	933502	1.14624e+06	1.03736e+06	979336	924662	985653	799897	618819	1.1634e+06	64765.2	955360	757582	1.01518e+06	939161	1.39334e+06	0	0	0	0	0
PA(16:0_18:2)-H	671.466	C37 H68 O8 N0 P1	13.302	13.302	2.37856e+06	1	0	50.4796		2.63008e+06	2.19539e+06	2.27263e+06	2.8868e+06	2.51568e+06	3.39278e+06	3.14094e+06	3.37064e+06	2.52666e+06	2.13497e+06	2.08812e+06	588056	2.19195e+06	2.72435e+06	1.40243e+06	3.05059e+06	2.03542e+06	3.39776e+06	4.41998e+06	3.13317e+06	2.60242e+06	2.69657e+06	1.90967e+06	1.91479e+06	2.64524e+06	2.38102e+06	1.67143e+06	2.45723e+06	2.68489e+06	1.13604e+06	2.16559e+06	2.7336e+06	2.96335e+06	2.70816e+06	2.65784e+06	0	38.5377	50.4796	0	0
PA(18:0_18:1)-H	701.513	C39 H74 O8 N0 P1	15.8778	15.8778	4.8852e+06	1	0	51.9041		5.50135e+06	4.46778e+06	4.99025e+06	4.28853e+06	4.13645e+06	1.02867e+07	7.64903e+06	5.96055e+06	6.89252e+06	3.41738e+06	3.3766e+06	1.07043e+06	4.59026e+06	2.86031e+06	3.63557e+06	3.49991e+06	3.94645e+06	4.84969e+06	8.74312e+06	6.79446e+06	6.68949e+06	5.24751e+06	3.79787e+06	3.60971e+06	4.50435e+06	5.09099e+06	2.7587e+06	6.39449e+06	6.58993e+06	3.00501e+06	5.33464e+06	5.5972e+06	5.42709e+06	5.74238e+06	5.94633e+06	0	45.3749	42.6221	0	0
PA(18:1_18:1)-H	699.497	C39 H72 O8 N0 P1	14.4845	14.4845	1.72012e+06	1	0	15.3651		1.82497e+06	2.15628e+06	823853	1.26771e+06	732505	4.02443e+06	1.29844e+06	2.32391e+06	915766	1.22792e+06	1.43744e+06	184223	1.42192e+06	1.74342e+06	772670	1.20092e+06	1.0685e+06	2.63663e+06	3.14929e+06	4.782e+06	1.32524e+06	2.72306e+06	1.28461e+06	1.01854e+06	2.55285e+06	1.46149e+06	1.34048e+06	1.04787e+06	2.05681e+06	1.80546e+06	2.18388e+06	1.69451e+06	2.4889e+06	1.49668e+06	1.93507e+06	0	0	0	0	0
PA(18:0_18:2)-H	699.497	C39 H72 O8 N0 P1	14.7734	14.7734	6.88406e+06	1	0	53.9503		8.43458e+06	6.94366e+06	6.4307e+06	7.71536e+06	7.08377e+06	8.98076e+06	9.71641e+06	6.44264e+06	9.76266e+06	6.12239e+06	7.00163e+06	2.91529e+06	5.52838e+06	6.20719e+06	6.32723e+06	8.67429e+06	7.31136e+06	7.15263e+06	8.52362e+06	8.7316e+06	7.22243e+06	6.07391e+06	4.43372e+06	6.5549e+06	6.80899e+06	4.21435e+06	7.22221e+06	6.27928e+06	8.45539e+06	4.30845e+06	7.47784e+06	7.81415e+06	7.67902e+06	7.61702e+06	7.37864e+06	46.6226	49.1166	40.1821	50.8578	45.0558
PA(18:1_18:2)-H	697.481	C39 H70 O8 N0 P1	13.3142	13.3142	3.36412e+06	0.989	0	25.0577		3.54451e+06	2.55501e+06	2.9149e+06	3.71478e+06	3.29159e+06	4.75999e+06	4.53701e+06	4.15398e+06	4.2451e+06	2.55248e+06	4.21576e+06	854011	3.39956e+06	3.62406e+06	1.75742e+06	4.10558e+06	3.72561e+06	4.01022e+06	5.86666e+06	4.54592e+06	4.17362e+06	3.15701e+06	2.5071e+06	2.77527e+06	3.98154e+06	2.92914e+06	2.47634e+06	3.45682e+06	4.16031e+06	2.04224e+06	3.62861e+06	4.06454e+06	4.48147e+06	4.0016e+06	3.56735e+06	0	0	11.0263	22.1405	0
PA(20:1_18:1)-H	727.528	C41 H76 O8 N0 P1	15.8884	15.8884	3.72177e+06	1	0	10.479		3.28768e+06	5.06493e+06	3.16937e+06	5.59361e+06	3.43138e+06	7.51739e+06	5.19325e+06	3.66546e+06	5.41782e+06	1.55435e+06	3.42719e+06	1.23326e+06	2.7615e+06	1.75936e+06	3.25939e+06	2.96628e+06	1.55863e+06	3.34066e+06	5.15803e+06	5.51758e+06	5.12835e+06	3.32542e+06	2.24445e+06	1.2855e+06	3.01443e+06	3.42076e+06	2.28289e+06	4.7429e+06	5.83291e+06	3.04467e+06	6.38616e+06	3.44209e+06	4.19828e+06	4.80533e+06	7.22535e+06	0	0	0	0	0
PA(20:1_18:2)-H	725.513	C41 H74 O8 N0 P1	14.7753	14.7753	7.0492e+06	1	0	12.655		8.5841e+06	7.65e+06	6.71084e+06	7.85848e+06	7.23272e+06	1.0559e+07	9.52351e+06	6.75283e+06	7.92907e+06	5.84498e+06	7.40788e+06	3.11933e+06	7.26192e+06	6.78458e+06	6.38713e+06	8.24636e+06	8.00633e+06	6.49997e+06	8.03726e+06	8.48832e+06	8.47057e+06	5.99982e+06	5.97462e+06	6.157e+06	8.13049e+06	6.95925e+06	6.53505e+06	6.12581e+06	8.55251e+06	3.95225e+06	7.4467e+06	8.03752e+06	7.80382e+06	8.09617e+06	7.71461e+06	11.3433	11.5823	10.7659	12.1929	0
PA(18:0_20:3)-H	725.513	C41 H74 O8 N0 P1	15.2567	15.2567	1.72496e+06	1	0	37.7036		2.0749e+06	1.40625e+06	1.17549e+06	1.3752e+06	1.82723e+06	4.40584e+06	3.45453e+06	2.35204e+06	2.34829e+06	1.1767e+06	1.22548e+06	138805	1.68689e+06	1.51038e+06	1.29014e+06	1.81079e+06	1.38739e+06	1.80822e+06	4.35048e+06	3.36121e+06	2.96155e+06	2.28183e+06	1.49103e+06	1.0741e+06	1.60744e+06	1.24744e+06	778335	1.25076e+06	1.93869e+06	411596	1.98463e+06	2.20753e+06	1.73178e+06	2.04067e+06	2.6538e+06	0	0	0	0	0
PA(20:1_20:4)-H	749.513	C43 H74 O8 N0 P1	14.4987	14.4987	3.09185e+06	0.8786	0	15.3659		3.13398e+06	3.94587e+06	4.85342e+06	4.17976e+06	4.88635e+06	4.20906e+06	3.79198e+06	2.10596e+06	4.83103e+06	2.46877e+06	4.36834e+06	1.03295e+06	3.01246e+06	3.25836e+06	2.61179e+06	4.0292e+06	3.35369e+06	1.51643e+06	2.66743e+06	1.15346e+06	3.82687e+06	3.03132e+06	2.42838e+06	3.2444e+06	2.3573e+06	2.80434e+06	3.04612e+06	4.38424e+06	3.275e+06	2.84197e+06	2.9727e+06	2.92867e+06	2.53389e+06	3.2988e+06	4.14686e+06	0	0	0	15.3659	0
PA(22:5_23:0)-H	819.591	C48 H84 O8 N0 P1	14.4723	14.4723	6.14775e+08	0.8586	0	6.30266		6.74856e+08	4.90273e+08	4.52652e+08	6.02355e+08	4.22085e+08	1.3241e+09	6.9437e+08	9.48357e+08	8.07075e+08	4.32074e+08	3.83634e+08	1.67545e+08	6.26572e+08	4.22053e+08	3.16759e+08	6.60815e+08	4.80038e+08	9.12796e+08	1.60486e+09	1.08289e+09	6.51096e+08	6.70435e+08	4.38364e+08	3.91685e+08	5.59213e+08	4.39217e+08	3.52132e+08	6.54408e+08	9.83413e+08	3.50584e+08	7.1351e+08	9.18236e+08	7.6635e+08	7.60163e+08	6.42293e+08	0	0	0	0	0
PA(27:1_22:6)-H	871.622	C52 H88 O8 N0 P1	15.8794	15.8794	8.87081e+06	0.9954	0	5.82907		7.11239e+06	5.28172e+06	9.77813e+06	1.5133e+07	1.48325e+07	1.30686e+07	9.35179e+06	7.18009e+06	1.81846e+07	8.14756e+06	1.04227e+07	3.89815e+06	3.34981e+06	1.04737e+07	4.72671e+06	6.99051e+06	1.54369e+07	7.04853e+06	9.87832e+06	1.00081e+07	7.88211e+06	7.00729e+06	1.47174e+07	5.06968e+06	1.37995e+07	5.44389e+06	9.13908e+06	1.46809e+07	4.61987e+06	5.57738e+06	6.43525e+06	4.61706e+06	3.3408e+06	7.3116e+06	6.2726e+06	5.82907	0	0	0	0
PA(38:1_18:0)-H	981.826	C59 H114 O8 N0 P1	23.6956	23.6956	3.16557e+06	0.9952	0	20.1134		3.63206e+06	2.71738e+06	5.50297e+06	3.06938e+06	2.64271e+06	2.79543e+06	7.28309e+06	3.59272e+06	2.92231e+06	3.02931e+06	2.51026e+06	2.28733e+06	1.83661e+06	2.37448e+06	2.82185e+06	3.398e+06	3.91132e+06	2.4369e+06	3.1721e+06	3.40929e+06	3.76717e+06	4.20396e+06	1.96285e+06	4.63667e+06	4.11772e+06	3.53978e+06	1.46675e+06	3.21862e+06	3.65279e+06	862814	3.00371e+06	3.33512e+06	3.319e+06	3.85345e+06	3.8483e+06	0	0	0	0	0
PC(17:0_20:2)+CH3COO	858.623	C47 H89 O10 N1 P1	16.3186	16.3186	2.18036e+06	1	0	5.73091		2.22671e+06	1.31535e+06	1.71333e+06	2.31617e+06	1.98802e+06	9.82738e+06	8.73388e+06	3.109e+06	1.90189e+06	1.21448e+06	1.60344e+06	68898.9	1.71139e+06	1.30408e+06	696259	3.11958e+06	1.64204e+06	1.30418e+06	5.25059e+06	3.47176e+06	1.70505e+06	1.84089e+06	2.90137e+06	3.02569e+06	1.65562e+06	606795	855215	1.25296e+06	1.51557e+06	318518	2.23277e+06	1.3616e+06	2.45963e+06	3.25782e+06	3.07791e+06	0	0	0	0	0
PC(17:1_15:0)+CH3COO	790.56	C42 H81 O10 N1 P1	13.7673	13.7673	2.45592e+06	1	0	6.41483		2.08275e+06	1.51732e+06	1.11124e+06	3.18634e+06	1.20418e+06	9.84981e+06	4.57365e+06	3.79579e+06	2.28261e+06	1.35636e+06	1.36619e+06	33377.4	1.20507e+06	1.4922e+06	747365	5.869e+06	1.93275e+06	3.5531e+06	1.1025e+07	5.44981e+06	2.00512e+06	2.40655e+06	1.61205e+06	1.52941e+06	2.7003e+06	1.78195e+06	431187	1.20369e+06	1.74738e+06	401919	2.38164e+06	1.55101e+06	2.43723e+06	2.9749e+06	4.42012e+06	0	0	0	0	0
PC(18:1e_22:6)+CH3COO	876.612	C50 H87 O9 N1 P1	13.5728	13.5728	980410	0.9844	0	6.54729		1.15567e+06	806010	1.19589e+06	863693	1.23024e+06	1.52487e+06	1.21711e+06	1.04038e+06	1.3641e+06	716728	679658	879564	1.19695e+06	699234	494454	606955	597763	1.00343e+06	750182	614088	1.91232e+06	582268	580174	1.05102e+06	1.81487e+06	313520	1.28247e+06	2.26998e+06	3.06878e+06	822243	1.08799e+06	1.02977e+06	976928	1.0625e+06	968808	0	0	0	0	0
PC(17:0_20:3)+CH3COO	856.607	C47 H87 O10 N1 P1	15.2596	15.2596	9.03303e+07	1	0	7.18561		7.93982e+07	6.79085e+07	4.36985e+07	8.34009e+07	7.62697e+07	2.61072e+08	2.42754e+08	1.35422e+08	1.12491e+08	5.83252e+07	5.04426e+07	6.59782e+06	7.20906e+07	7.16168e+07	6.49974e+07	1.43959e+08	7.04356e+07	8.62964e+07	3.01084e+08	2.2575e+08	1.26414e+08	1.15038e+08	7.09081e+07	5.85633e+07	7.59875e+07	7.82365e+07	3.14917e+07	4.89502e+07	5.30463e+07	1.68273e+07	7.59954e+07	7.17211e+07	8.88134e+07	1.3152e+08	1.44483e+08	6.13162	0	6.98842	0	0
PC(14:0e_16:0)+CH3COO	750.565	C40 H81 O9 N1 P1	13.9206	13.9206	1.24928e+06	1	0	7.33243		1.98242e+06	1.16034e+06	760634	1.24117e+06	870814	2.68704e+06	1.96324e+06	3.13898e+06	1.49417e+06	734818	821499	283473	664871	650724	1.13226e+06	878772	837578	2.76604e+06	3.29543e+06	1.74082e+06	1.23674e+06	1.29721e+06	842030	725166	1.9205e+06	2.07796e+06	791880	761802	1.17391e+06	261797	1.50126e+06	979407	1.3805e+06	925589	1.18405e+06	0	6.54438	0	0	0
PC(17:0_20:2)+CH3COO	858.623	C47 H89 O10 N1 P1	16.0304	16.0304	1.44503e+07	1	0	7.57466		1.12155e+07	2.01198e+07	1.77907e+07	1.77777e+07	1.58168e+07	2.52114e+07	4.36511e+07	1.34271e+07	1.70719e+07	1.37713e+07	2.06818e+07	1.54988e+06	1.54003e+07	2.05392e+07	7.1629e+06	2.36348e+07	2.2488e+07	9.47843e+06	2.7449e+07	1.61442e+07	1.71465e+07	8.49964e+06	1.23126e+07	2.36526e+07	1.32099e+07	5.21848e+06	6.75649e+06	1.20402e+07	1.22426e+07	4.46616e+06	1.27682e+07	1.28824e+07	1.45573e+07	1.88674e+07	1.99865e+07	0	0	0	0	0
PC(20:2e_22:4)+CH3COO	906.659	C52 H93 O9 N1 P1	15.5048	15.5048	3.21949e+06	0.9792	0	7.77576		4.43819e+06	2.93946e+06	1.63004e+06	3.46828e+06	3.55819e+06	4.64169e+06	6.67295e+06	4.00372e+06	6.18367e+06	2.27672e+06	2.38107e+06	2.10063e+06	5.34697e+06	1.69958e+06	4.18368e+06	3.31388e+06	2.72327e+06	4.03788e+06	3.1628e+06	1.98425e+06	4.42817e+06	3.30336e+06	2.53345e+06	3.53606e+06	4.7887e+06	2.47979e+06	2.75203e+06	2.58785e+06	3.62691e+06	1.04159e+06	3.99564e+06	3.7231e+06	3.41328e+06	3.96992e+06	3.18247e+06	0	0	0	0	0
PC(17:0_22:5)+CH3COO	880.607	C49 H87 O10 N1 P1	14.1031	14.1031	2.71881e+06	1	0	8.05138		2.90494e+06	2.75687e+06	4.22078e+06	4.56446e+06	3.96248e+06	5.29354e+06	5.57583e+06	2.04063e+06	3.28009e+06	2.24119e+06	2.82865e+06	597048	3.48502e+06	2.53262e+06	1.464e+06	3.94858e+06	2.16964e+06	1.33729e+06	3.18131e+06	2.47428e+06	3.2023e+06	1.84123e+06	1.43018e+06	4.82559e+06	2.55677e+06	796579	1.92629e+06	3.3434e+06	3.07537e+06	1.33639e+06	2.12976e+06	2.0497e+06	2.52342e+06	3.07002e+06	4.05592e+06	0	0	0	0	0
PC(17:0_22:5)+CH3COO	880.607	C49 H87 O10 N1 P1	14.5304	14.5304	5.7474e+07	1	0	8.26076		4.98421e+07	6.11039e+07	7.18134e+07	1.06017e+08	6.96155e+07	1.09664e+08	1.26351e+08	4.79804e+07	4.97524e+07	4.81656e+07	9.3421e+07	1.66451e+07	5.60166e+07	7.09014e+07	3.81315e+07	9.20601e+07	6.79289e+07	3.45557e+07	1.00021e+08	4.93986e+07	5.90836e+07	5.4374e+07	3.43507e+07	8.51627e+07	4.2505e+07	3.35024e+07	4.5819e+07	5.02768e+07	4.82331e+07	2.47632e+07	4.52146e+07	4.63579e+07	5.31834e+07	6.86995e+07	9.76496e+07	0	0	0	0	0
PC(16:0_18:2)+CH3COO	816.576	C44 H83 O10 N1 P1	31.7385	31.739	111140	0.987021	0.000458	9.12577		191375	442035	165769	15431.1	356076	21479.3	15904.8	828836	126001	12359.8	137702	5288.57	159263	25317.5	24373	20985.9	59741.3	326150	321915	69780.9	127680	46592.5	10245.1	7970.14	41968.6	145997	0	98188.4	171083	12454.4	46971.5	29194.3	210509	77934.7	0	0	6.63951	0	0	0
PC(18:0_20:4)+CH3COO	868.607	C48 H87 O10 N1 P1	31.8536	31.8514	85477.6	1	-0.0021574	9.17395		418116	202266	245817	0	45212.1	0	0	48844.2	27462.9	0	0	0	148451	0	0.097	26597.6	7217.16	123346	0	0	16564.7	0	0	7304.96	0	65018.1	137716	265455	387203	6571.85	536046	37593.7	94039.9	9316.54	0	0	0	0	0	8.27573
PC(18:0e_22:6)+CH3COO	878.628	C50 H89 O9 N1 P1	15.0242	15.0242	2.30335e+06	1	0	9.31579		2.35685e+06	2.06221e+06	2.76674e+06	1.9402e+06	1.7388e+06	2.81595e+06	2.72861e+06	1.78037e+06	3.1379e+06	2.58759e+06	1.61147e+06	2.63905e+06	2.77347e+06	2.85778e+06	1.87837e+06	2.1443e+06	2.13615e+06	1.96621e+06	2.89413e+06	1.90114e+06	3.52095e+06	1.80627e+06	2.12541e+06	2.68083e+06	5.09419e+06	982071	2.69778e+06	3.22506e+06	7.90021e+06	1.67577e+06	2.15833e+06	2.35658e+06	2.1065e+06	1.76295e+06	1.82812e+06	0	0	0	0	0
PC(18:1e_22:5)+CH3COO	878.628	C50 H89 O9 N1 P1	14.065	14.065	1.67523e+06	1	0	9.39385		1.21665e+06	1.82876e+06	2.5546e+06	1.56679e+06	1.89621e+06	1.89767e+06	2.27049e+06	1.68112e+06	2.13662e+06	1.07705e+06	1.36637e+06	1.49407e+06	1.62965e+06	1.39501e+06	1.34024e+06	2.31149e+06	1.78053e+06	2.03734e+06	1.49876e+06	1.05059e+06	2.30444e+06	1.1332e+06	1.16153e+06	1.42943e+06	1.5308e+06	1.42326e+06	1.48923e+06	2.43987e+06	3.00452e+06	954530	2.04214e+06	1.12608e+06	1.22526e+06	1.42027e+06	1.68026e+06	0	0	0	0	0
PC(18:1_14:0)+CH3COO	790.56	C42 H81 O10 N1 P1	12.9469	12.9469	4.66443e+06	0.8936	0	9.90302		5.699e+06	2.53116e+06	2.89738e+06	279815	3.8587e+06	1.54371e+07	6.78564e+06	8.65795e+06	4.91904e+06	3.12311e+06	1.79762e+06	840316	4.10274e+06	2.7161e+06	2.91013e+06	6.1686e+06	494333	7.81252e+06	1.67875e+07	7.54065e+06	6.98159e+06	5.40129e+06	4.47905e+06	2.74565e+06	5.67651e+06	4.44412e+06	1.5141e+06	4.67333e+06	4.22301e+06	1.36893e+06	3.73647e+06	4.51855e+06	4.52478e+06	6.34811e+06	4.97016e+06	0	0	0	0	0
PC(17:0_20:4)+CH3COO	854.592	C47 H85 O10 N1 P1	14.4891	14.4891	3.87094e+08	1	0	10.0898		3.30319e+08	3.77165e+08	4.05269e+08	6.36851e+08	4.30608e+08	7.71123e+08	7.84869e+08	3.21788e+08	3.89176e+08	3.32655e+08	4.47306e+08	1.28294e+08	3.44973e+08	4.01177e+08	3.27449e+08	5.64045e+08	4.08103e+08	2.12597e+08	4.93993e+08	3.46784e+08	4.9319e+08	3.22909e+08	2.88581e+08	4.82814e+08	3.79237e+08	2.37884e+08	2.89564e+08	4.2874e+08	3.87285e+08	2.12799e+08	3.15981e+08	3.02014e+08	3.52969e+08	4.54946e+08	6.68958e+08	0	0	0	0	0
PC(20:2e_20:4)+CH3COO	878.628	C50 H89 O9 N1 P1	14.2832	14.2832	4.3584e+06	1	0	10.1253		6.75353e+06	6.29181e+06	1.52932e+06	2.87176e+06	4.63931e+06	4.02685e+06	8.05073e+06	5.6891e+06	8.49513e+06	2.84136e+06	3.66763e+06	3.17081e+06	6.49415e+06	3.54834e+06	2.97614e+06	4.71428e+06	3.99429e+06	6.22617e+06	7.3878e+06	3.79818e+06	4.3149e+06	4.7846e+06	4.96229e+06	3.92848e+06	5.56858e+06	4.03342e+06	5.04533e+06	5.339e+06	4.38539e+06	957655	5.33192e+06	5.38828e+06	5.35375e+06	4.70059e+06	3.21344e+06	0	0	0	0	0
PC(18:1e_22:4)+CH3COO	880.644	C50 H91 O9 N1 P1	16.1167	16.1167	3.39769e+06	0.991	0	10.3878		3.43137e+06	5.47515e+06	3.32893e+06	4.06261e+06	6.36649e+06	4.39598e+06	6.12139e+06	4.5738e+06	6.05544e+06	3.42514e+06	3.85677e+06	2.99789e+06	3.54036e+06	4.10475e+06	2.42713e+06	2.43736e+06	3.15254e+06	3.69272e+06	3.75892e+06	4.20781e+06	2.98172e+06	2.23921e+06	2.00748e+06	4.21601e+06	4.33495e+06	2.96467e+06	2.99772e+06	2.71768e+06	4.14704e+06	1.34866e+06	3.18583e+06	4.56092e+06	3.83658e+06	4.03849e+06	2.8737e+06	0	0	10.3656	10.3878	5.48235
PC(16:1e_20:3)+CH3COO	826.597	C46 H85 O9 N1 P1	14.3568	14.3568	3.93392e+06	1	0	10.5112		5.53206e+06	5.35948e+06	5.03843e+06	4.23753e+06	5.54564e+06	5.85756e+06	3.07823e+06	1.50561e+06	6.99851e+06	1.01001e+06	4.66916e+06	3.90465e+06	1.44425e+06	3.88622e+06	899783	6.93647e+06	1.07225e+06	6.22528e+06	3.58031e+06	6.3088e+06	4.40382e+06	1.67545e+06	4.34106e+06	1.57274e+06	5.84415e+06	3.63791e+06	15157.3	4.99349e+06	4.80564e+06	2.48659e+06	4.88766e+06	3.14697e+06	5.0297e+06	4.1843e+06	4.25619e+06	4.83753	4.46048	5.93462	7.7079	2.56244
PC(18:0_18:2)+CH3COO	844.607	C46 H87 O10 N1 P1	31.7524	31.7523	256152	0.996531	-2.40892e-05	11.7134		1.26566e+06	1.1339e+06	422133	27305.3	530481	72039.3	40847.7	660545	630144	26686.2	128690	15163.4	381935	39347.2	145501	45758.4	82896.5	660079	144236	94315.5	53413.2	28555.3	18344.8	27112.8	41133.4	438240	176800	332189	538353	6376.32	325280	303632	486870	83680.7	5038.43	0	0	11.7134	0	0
PC(18:0_18:2)+CH3COO	844.607	C46 H87 O10 N1 P1	32.0844	32.088	25936.3	0.991667	0.00366167	11.9533		58159.1	62492.3	30469.5	0	0	0	0	0	27115.6	0	0	96188.4	73786.1	0	0	0	0	9195.87	0	0	0	0	0	0	0	71297.2	210967	20231.1	127870	0	40539.5	0	19459.7	0	0	0	0	0	0	0
PC(18:1e_22:4)+CH3COO	880.644	C50 H91 O9 N1 P1	15.0464	15.0464	5.15725e+06	0.979	0	12.0988		5.88839e+06	6.18196e+06	5.56542e+06	5.19208e+06	7.13585e+06	4.24791e+06	9.45242e+06	6.63645e+06	8.68329e+06	4.64213e+06	3.50478e+06	3.04961e+06	5.1364e+06	3.10548e+06	5.38926e+06	4.13753e+06	5.80943e+06	6.28223e+06	5.09919e+06	4.35313e+06	3.27319e+06	3.83132e+06	4.42298e+06	5.89373e+06	7.83157e+06	4.18727e+06	4.77703e+06	6.17925e+06	8.29374e+06	2.23429e+06	5.91729e+06	6.19672e+06	5.85423e+06	5.50567e+06	4.18958e+06	0	0	0	0	0
PC(18:1_18:2)+CH3COO	842.592	C46 H85 O10 N1 P1	14.1822	14.1822	8.55639e+06	1	0	13.29		1.04554e+07	6.24269e+06	8.74751e+06	5.52146e+06	6.14742e+06	2.38187e+07	9.70353e+06	1.51127e+07	1.03562e+07	2.0601e+06	8.42033e+06	2.02211e+06	1.09401e+07	3.31183e+06	4.0188e+06	9.8903e+06	3.76251e+06	1.20114e+07	2.8881e+07	1.96653e+07	1.74919e+07	1.01919e+07	8.65639e+06	4.15169e+06	6.22863e+06	3.67051e+06	6.172e+06	6.45114e+06	1.10278e+07	5.4435e+06	1.07049e+07	1.11421e+07	9.88845e+06	7.13984e+06	1.1665e+07	0	0	0	0	0
PC(17:0_18:1)+CH3COO	832.607	C45 H87 O10 N1 P1	15.878	15.878	3.4427e+08	1	0	13.3421		3.15867e+08	2.70392e+08	2.69101e+08	4.00752e+08	2.35784e+08	9.73239e+08	7.59245e+08	3.38342e+08	4.27597e+08	2.53455e+08	2.41786e+08	6.75547e+07	2.76679e+08	2.21043e+08	2.28175e+08	3.72034e+08	3.15761e+08	2.80395e+08	8.29368e+08	4.87381e+08	4.47377e+08	3.46195e+08	2.70308e+08	2.98739e+08	3.80616e+08	2.83783e+08	1.68781e+08	3.89702e+08	3.85162e+08	1.44365e+08	2.92594e+08	2.77954e+08	3.21097e+08	4.07752e+08	5.76398e+08	0	0	0	0	0
PC(20:3_18:2)+CH3COO	866.592	C48 H85 O10 N1 P1	13.0529	13.0529	7.62814e+07	1	0	14.0113		8.58151e+07	9.78031e+07	1.02401e+08	1.43902e+08	1.03293e+08	1.3945e+08	1.1454e+08	8.83917e+07	8.68523e+07	4.05999e+07	1.141e+08	1.16255e+07	6.45397e+07	7.60064e+07	2.5377e+07	1.43563e+08	8.56413e+07	5.51285e+07	1.16908e+08	7.39249e+07	8.58347e+07	6.40139e+07	3.17596e+07	1.11164e+08	4.18437e+07	2.13692e+07	5.75782e+07	1.43129e+08	1.27171e+08	3.18436e+07	6.54752e+07	8.41388e+07	8.23267e+07	7.09779e+07	8.69961e+07	0	0	0	0	0
PC(20:4_22:6)+CH3COO	912.576	C52 H83 O10 N1 P1	11.1257	11.1257	679473	0.9782	0	14.1001		1.39845e+06	269769	1.24891e+06	831988	1.14036e+06	2.15889e+06	602243	317139	1.512e+06	337247	660036	273313	931836	341067	10870.8	506967	216099	434807	1.5273e+06	334606	1.09006e+06	1.08536e+06	190325	926989	292430	262951	675968	915310	1.31555e+06	380998	650985	684487	818512	786993	692347	0	6.59851	0	0	13.5268
PC(17:0_20:4)+CH3COO	854.592	C47 H85 O10 N1 P1	14.0978	14.0978	1.61625e+07	1	0	14.3582		2.01857e+07	1.01121e+07	7.96416e+06	2.10187e+07	1.6598e+07	4.67324e+07	3.60497e+07	2.92135e+07	1.40371e+07	1.52272e+07	1.43289e+07	1.41697e+06	1.18631e+07	1.48794e+07	5.73531e+06	1.54313e+07	1.42816e+07	1.88007e+07	4.68239e+07	3.05247e+07	1.35115e+07	2.17887e+07	9.80958e+06	2.07247e+07	1.05297e+07	4.30675e+06	7.25571e+06	1.45249e+07	1.48765e+07	4.79196e+06	1.34133e+07	1.32723e+07	1.38383e+07	1.94389e+07	2.64451e+07	0	0	14.3582	0	0
PC(15:0_20:4)+CH3COO	826.56	C45 H81 O10 N1 P1	12.1655	12.1655	2.27363e+07	0.9978	0	14.9616		2.51199e+07	1.86111e+07	1.61861e+07	4.0987e+07	2.19698e+07	5.99246e+07	2.97909e+07	1.83306e+07	2.74017e+07	1.73524e+07	3.87216e+07	2.11445e+06	2.68174e+07	2.37519e+07	4.99545e+06	4.18051e+07	2.5701e+07	2.63766e+07	8.01961e+07	2.41781e+07	2.83051e+07	1.92239e+07	1.23891e+07	1.90991e+07	3.09718e+07	1.32447e+07	1.64432e+07	1.69372e+07	1.74414e+07	5.27881e+06	1.77971e+07	1.7772e+07	2.16566e+07	2.76778e+07	4.12726e+07	0	0	6.79558	0	7.51267
PC(16:0_16:0)+CH3COO	792.576	C42 H83 O10 N1 P1	14.6779	14.6779	5.65221e+06	0.9954	0	15.0939		1.04808e+07	1.09824e+07	9.93086e+06	6.58359e+06	7.25025e+06	7.87797e+06	9.49328e+06	1.19591e+07	2.63503e+06	6.27156e+06	4.29109e+06	1.93043e+06	4.03113e+06	2.54124e+06	3.14753e+06	3.10392e+06	2.33396e+06	2.99091e+06	5.52432e+06	2.79657e+06	3.10689e+06	2.09493e+06	1.6412e+06	2.31831e+06	1.86856e+06	2.38287e+06	5.26191e+06	2.32856e+06	9.66118e+06	4.45933e+06	1.13701e+07	1.10901e+07	8.29489e+06	9.22505e+06	8.08658e+06	0	0	0	0	0
PC(20:1_18:1)+CH3COO	872.639	C48 H91 O10 N1 P1	15.8742	15.8742	7.50994e+06	0.9834	0	15.525		5.99237e+06	6.80572e+06	4.97745e+06	1.97631e+07	2.21161e+07	4.42339e+06	5.9872e+06	4.29719e+06	1.05799e+07	1.54397e+07	1.51521e+07	3.61548e+06	4.83072e+06	1.97166e+07	3.46155e+06	4.51073e+06	2.24115e+07	2.95718e+06	2.6459e+06	4.73663e+06	3.63347e+06	2.6788e+06	3.15943e+06	4.41372e+06	3.84823e+06	1.71841e+06	3.2577e+06	4.59312e+06	7.11206e+06	1.44573e+06	1.47028e+07	1.59593e+07	1.411e+07	3.92443e+06	1.94966e+07	0	0	0	0	0
PC(17:1_18:1)+CH3COO	830.592	C45 H85 O10 N1 P1	13.8433	13.8433	6.13062e+06	1	0	15.6845		9.42899e+06	3.26632e+06	4.12669e+06	5.96811e+06	3.44555e+06	1.78198e+07	7.62371e+06	1.49628e+07	1.13962e+07	2.83554e+06	2.52645e+06	587372	6.26078e+06	1.99949e+06	1.53336e+06	9.73449e+06	3.54557e+06	1.02258e+07	1.88169e+07	1.68417e+07	9.33324e+06	6.41601e+06	4.22763e+06	3.00512e+06	4.79328e+06	3.95098e+06	927738	5.74096e+06	7.75101e+06	2.46274e+06	6.71948e+06	6.6953e+06	6.80403e+06	6.73238e+06	6.40381e+06	0	13.7285	0	10.1057	0
PC(20:2_22:5)+CH3COO	918.623	C52 H89 O10 N1 P1	13.3435	13.3435	976282	1	0	15.8035		910099	2.61393e+06	2.12285e+06	2.71483e+06	3.26686e+06	597807	2.45637e+06	724297	1.10541e+06	483250	2.57214e+06	34648.1	1.26082e+06	1.79086e+06	239069	3.20734e+06	1.70288e+06	239022	801761	615742	1.01358e+06	379459	370378	1.97163e+06	103414	54288.9	567525	364577	627361	124265	979371	1.38276e+06	1.17309e+06	1.14921e+06	1.07053e+06	0	0	0	0	0
PC(16:0e_16:1)+CH3COO	776.581	C42 H83 O9 N1 P1	14.1353	14.1353	3.9169e+06	1	0	16.0554		6.60915e+06	3.47093e+06	3.3667e+06	3.59968e+06	3.44568e+06	6.83037e+06	6.42135e+06	7.74076e+06	5.61355e+06	2.02377e+06	3.07791e+06	1.63314e+06	1.92827e+06	2.48655e+06	3.37243e+06	3.40472e+06	3.77082e+06	6.42258e+06	8.14387e+06	3.53585e+06	4.5105e+06	4.10729e+06	3.04765e+06	3.1704e+06	5.91298e+06	5.87212e+06	2.42995e+06	1.27561e+06	4.66874e+06	791325	4.83477e+06	4.82493e+06	4.35755e+06	2.49059e+06	3.95039e+06	0	10.8288	7.80258	13.4574	0
PC(17:1_20:4)+CH3COO	852.576	C47 H83 O10 N1 P1	12.3471	12.3471	2.51318e+06	1	0	16.0684		3.22564e+06	2.56581e+06	3.07555e+06	4.09528e+06	3.00353e+06	4.35428e+06	2.09329e+06	4.67046e+06	4.09923e+06	1.1505e+06	2.8247e+06	186140	2.249e+06	1.75334e+06	477818	7.78009e+06	3.17246e+06	2.45241e+06	4.65461e+06	3.38859e+06	3.0693e+06	2.16343e+06	1.37717e+06	2.32268e+06	1.84662e+06	1.00384e+06	1.07295e+06	3.13295e+06	3.26781e+06	1.01266e+06	3.10922e+06	2.9083e+06	2.9764e+06	2.92845e+06	2.50203e+06	0	8.52548	8.95103	0	7.24284
PC(16:1e_22:4)+CH3COO	852.612	C48 H87 O9 N1 P1	14.7127	14.7127	6.13277e+06	1	0	16.3072		6.95657e+06	7.92888e+06	6.55671e+06	7.69566e+06	9.16873e+06	7.07458e+06	1.03469e+07	6.58138e+06	5.59219e+06	5.8811e+06	5.08243e+06	5.28512e+06	5.10114e+06	4.64817e+06	6.35128e+06	5.77636e+06	5.71412e+06	6.1857e+06	5.26256e+06	7.24763e+06	5.0021e+06	5.44204e+06	6.38028e+06	6.45013e+06	9.25897e+06	4.59874e+06	5.44967e+06	6.61219e+06	6.83093e+06	3.25659e+06	6.90163e+06	6.50665e+06	6.63937e+06	6.03731e+06	5.91512e+06	7.18218	7.69012	9.51606	10.9521	6.36483
PC(19:0_18:2)+CH3COO	858.623	C47 H89 O10 N1 P1	15.2569	15.2569	1.43949e+07	1	0	16.6156		1.72662e+07	1.44149e+07	1.13617e+07	1.79684e+07	6.99146e+06	2.85142e+07	2.28949e+07	2.28771e+07	2.2943e+07	6.48594e+06	1.16807e+07	1.0695e+06	1.25043e+07	1.16281e+07	9.38216e+06	1.29583e+07	6.12501e+06	7.6604e+06	5.42312e+07	3.09059e+07	2.34115e+07	2.09418e+07	8.39744e+06	1.36939e+07	1.42311e+07	1.22059e+07	7.25728e+06	1.03224e+07	4.62523e+06	3.51227e+06	1.47972e+07	1.39586e+07	1.64536e+07	1.95225e+07	1.35136e+07	7.06787	0	0	0	0
PC(17:1_18:1)+CH3COO	830.592	C45 H85 O10 N1 P1	14.5758	14.5758	3.26979e+07	1	0	16.8068		3.99091e+07	2.54124e+07	2.09187e+07	3.21988e+07	1.9334e+07	5.75867e+07	6.04506e+07	2.62798e+07	4.35742e+07	3.47882e+07	1.817e+07	6.05942e+06	4.64131e+07	3.17668e+07	1.96347e+07	2.20179e+07	3.76785e+07	2.29623e+07	3.38968e+07	3.83125e+07	3.30128e+07	2.5241e+07	2.79747e+07	3.26016e+07	5.26689e+07	1.52708e+07	2.37041e+07	4.65612e+07	4.32869e+07	2.19666e+07	2.58728e+07	2.61202e+07	2.97516e+07	3.70458e+07	5.66097e+07	0	0	12.0554	0	0
PC(18:1e_18:1)+CH3COO	830.628	C46 H89 O9 N1 P1	16.639	16.639	3.38293e+06	1	0	17.4556		4.66422e+06	4.01507e+06	5.58085e+06	2.31969e+06	3.78164e+06	4.41632e+06	5.26092e+06	6.76008e+06	4.38004e+06	1.74646e+06	3.25362e+06	2.49358e+06	1.90931e+06	1.78977e+06	4.19315e+06	1.97985e+06	3.86571e+06	2.71878e+06	3.08576e+06	5.72124e+06	3.58234e+06	3.22753e+06	2.36831e+06	3.70414e+06	2.72406e+06	3.64875e+06	2.65996e+06	2.44557e+06	5.49232e+06	2.23568e+06	5.15276e+06	4.99031e+06	2.42195e+06	3.22877e+06	2.01517e+06	0	14.1205	11.9824	15.7335	9.68159
PC(14:0_20:4)+CH3COO	812.545	C44 H79 O10 N1 P1	11.4434	11.4434	1.65707e+06	1	0	17.8534		1.90613e+06	992599	2.18512e+06	1.82357e+06	1.09682e+06	4.85538e+06	1.95141e+06	3.28437e+06	2.1949e+06	1.125e+06	742022	117406	1.27708e+06	831115	449488	2.669e+06	1.34569e+06	2.42366e+06	4.8572e+06	2.42606e+06	2.70975e+06	2.1818e+06	923394	747866	1.15597e+06	899486	581463	1.59215e+06	2.18814e+06	565791	2.04852e+06	1.88669e+06	1.82932e+06	1.80985e+06	1.75886e+06	9.9288	10.5502	13.6569	9.40708	11.3688
PC(18:0_20:1)+CH3COO	874.654	C48 H93 O10 N1 P1	17.2686	17.2686	3.74254e+07	1	0	17.9384		4.1196e+07	4.71058e+07	5.75212e+07	4.5093e+07	5.06504e+07	5.24306e+07	7.68732e+07	3.9083e+07	6.31566e+07	2.81174e+07	2.98298e+07	1.43056e+07	2.99967e+07	3.14219e+07	2.69702e+07	5.04703e+07	4.35138e+07	3.04046e+07	5.28746e+07	4.05224e+07	3.62092e+07	2.98323e+07	3.31819e+07	5.30658e+07	3.65894e+07	2.41789e+07	2.57178e+07	3.66953e+07	4.52802e+07	1.41465e+07	4.05242e+07	3.92955e+07	4.07161e+07	3.98571e+07	4.22253e+07	0	0	16.4123	0	0
PC(18:0_18:0)+CH3COO	848.639	C46 H91 O10 N1 P1	17.3851	17.3851	1.52435e+07	0.824	0	18.0629		1.5851e+07	7.66671e+06	2.60013e+07	2.33171e+07	1.07596e+07	1.52833e+07	2.82246e+07	8.00123e+06	2.33905e+07	235970	1.29183e+07	7.89243e+06	1.32049e+07	1.35738e+07	1.45671e+07	2.04576e+07	8.22883e+06	1.07834e+07	1.8966e+07	8.50701e+06	3.07996e+07	1.6208e+07	1.22235e+07	9.11055e+06	1.51068e+07	1.23947e+07	1.07163e+07	1.5472e+07	6.02363e+07	7.02809e+06	1.36748e+07	1.58129e+07	1.14669e+07	1.38001e+07	1.68991e+07	0	0	0	0	0
PC(18:3_18:2)+CH3COO	838.56	C46 H81 O10 N1 P1	11.2414	11.2414	1.80903e+06	1	0	18.1058		1.76656e+06	2.10996e+06	2.51263e+06	3.30597e+06	3.76886e+06	1.45784e+06	668491	1.14848e+06	2.87859e+06	774411	6.22827e+06	165946	2.44177e+06	2.88e+06	227911	4.40559e+06	2.67854e+06	1.51971e+06	2.10785e+06	523525	2.48493e+06	695790	376982	1.26751e+06	682773	28207.3	2.55791e+06	1.97975e+06	2.47851e+06	933660	2.18955e+06	1.43269e+06	2.46538e+06	1.72043e+06	2.33642e+06	0	13.1341	0	14.9744	14.8152
PC(18:1e_20:4)+CH3COO	852.612	C48 H87 O9 N1 P1	14.4975	14.4975	2.14119e+06	1	0	18.5226		2.43429e+06	2.56409e+06	3.13709e+06	2.32248e+06	2.87542e+06	2.32853e+06	2.71401e+06	1.34693e+06	3.00749e+06	1.33282e+06	2.47279e+06	988701	1.82987e+06	2.87217e+06	1.64516e+06	2.10987e+06	1.74589e+06	2.59743e+06	2.50835e+06	2.59046e+06	3.53662e+06	2.02778e+06	2.17768e+06	2.4381e+06	1.49233e+06	2.07073e+06	1.93368e+06	2.95274e+06	2.78853e+06	1.8549e+06	3.27261e+06	2.28131e+06	1.36995e+06	2.00189e+06	1.71986e+06	0	0	0	5.37708	0
PC(18:2e_20:4)+CH3COO	850.597	C48 H85 O9 N1 P1	13.754	13.754	7.92422e+06	1	0	18.8291		8.71613e+06	1.13927e+07	1.07747e+07	9.26126e+06	1.41578e+07	1.16301e+07	1.41871e+07	6.93662e+06	1.11039e+07	5.30168e+06	7.50971e+06	3.96951e+06	7.89323e+06	6.84509e+06	7.70332e+06	7.86268e+06	8.10293e+06	7.09182e+06	8.45235e+06	9.7176e+06	6.13104e+06	7.80761e+06	7.0664e+06	9.63381e+06	9.29082e+06	2.65242e+06	8.012e+06	9.70982e+06	9.87792e+06	3.62506e+06	9.66782e+06	7.9608e+06	8.11877e+06	9.65972e+06	7.87848e+06	6.7102	7.85528	6.97545	9.60249	9.71078
PC(18:0e_20:3)+CH3COO	856.644	C48 H91 O9 N1 P1	16.187	16.187	3.8035e+06	1	0	19.6155		4.20357e+06	2.49948e+06	1.30499e+06	2.63467e+06	1.83194e+06	4.37369e+06	6.50226e+06	1.06397e+07	3.86759e+06	2.28257e+06	1.60036e+06	1.3607e+06	2.11968e+06	1.16801e+06	3.86292e+06	2.32481e+06	3.54051e+06	6.8194e+06	1.02642e+07	8.48757e+06	7.96175e+06	2.80075e+06	2.15845e+06	2.51972e+06	1.34083e+07	9.57436e+06	1.66654e+06	2.3705e+06	2.27915e+06	1.39644e+06	2.86789e+06	8.30215e+06	4.4528e+06	2.15266e+06	2.78653e+06	8.22341	0	12.205	0	0
PC(20:0e_20:4)+CH3COO	882.659	C50 H93 O9 N1 P1	16.8971	16.8971	7.69397e+06	1	0	19.6765		9.68283e+06	4.63509e+06	7.27996e+06	7.1348e+06	6.7823e+06	7.39788e+06	1.49943e+07	8.43261e+06	1.31841e+07	6.41207e+06	5.22135e+06	6.44042e+06	8.78172e+06	5.56876e+06	7.56195e+06	6.07723e+06	6.96662e+06	7.37907e+06	1.11472e+07	7.22664e+06	9.86731e+06	5.68048e+06	5.36297e+06	1.07599e+07	1.35506e+07	7.73515e+06	6.94282e+06	8.44019e+06	1.1251e+07	3.26448e+06	9.5472e+06	8.43501e+06	9.58189e+06	8.89332e+06	5.24001e+06	8.13011	17.6029	14.6408	7.42478	8.63033
PC(15:0_16:0)+CH3COO	778.56	C41 H81 O10 N1 P1	13.6783	13.6783	1.75898e+06	0.9928	0	19.7602		2.3643e+06	1.48708e+06	1.29443e+06	1.66337e+06	1.56894e+06	3.36086e+06	2.44692e+06	3.1824e+06	3.0741e+06	1.03902e+06	1.54415e+06	560838	1.11662e+06	1.36857e+06	1.3907e+06	3.53997e+06	1.71217e+06	2.68506e+06	4.98924e+06	2.47386e+06	2.70357e+06	1.69375e+06	1.44626e+06	989099	2.54387e+06	1.99589e+06	706747	1049748	1.37259e+06	355380	2.08471e+06	1.96721e+06	1.86591e+06	1.93579e+06	1.48933e+06	0	12.6329	16.8221	0	0
PC(16:1e_18:1)+CH3COO	802.597	C44 H85 O9 N1 P1	15.3286	15.3286	2.51304e+06	1	0	20.5922		3.37421e+06	4.2653e+06	2.66817e+06	2.52195e+06	4.27235e+06	3.28872e+06	3.30865e+06	3.71596e+06	3.40192e+06	1.25169e+06	2.26066e+06	1.5566e+06	1.36993e+06	1.47928e+06	2.44157e+06	1.37421e+06	2.31618e+06	2.87338e+06	3.1782e+06	3.75434e+06	1.52202e+06	2.53642e+06	2.34909e+06	2.79321e+06	2.87306e+06	3.08134e+06	2.38687e+06	2.32463e+06	3.67056e+06	1.34731e+06	3.99607e+06	3.64326e+06	2.96647e+06	2.22981e+06	1.96799e+06	0	0	0	0	0
PC(18:0e_20:3)+CH3COO	856.644	C48 H91 O9 N1 P1	15.993	15.993	3.81283e+06	1	0	20.638		3.06059e+06	5.41665e+06	4.18225e+06	5.96574e+06	3.17626e+06	3.20869e+06	5.56767e+06	3.96222e+06	2.88223e+06	2.61548e+06	2.47013e+06	5.1872e+06	3.51483e+06	6.5487e+06	2.4693e+06	4.79007e+06	5.94892e+06	4.89032e+06	3.50451e+06	3.36918e+06	2.78466e+06	1.95521e+06	3.57448e+06	5.16224e+06	6.45381e+06	1.8895e+06	2.16303e+06	1.89885e+06	4.23653e+06	1.08317e+06	3.74603e+06	3.90705e+06	3.24059e+06	3.52546e+06	5.05569e+06	0	11.8063	0	0	0
PC(18:0_22:5)+CH3COO	894.623	C50 H89 O10 N1 P1	15.2466	15.2466	6.99515e+06	0.8778	0	20.7132		5.00804e+06	6.38126e+06	7.41162e+06	7.06792e+06	1.00746e+07	1.59677e+07	7.37531e+06	1.22528e+07	7.39269e+06	7.19572e+06	5.37945e+06	1.78827e+06	6.65962e+06	5.39604e+06	4.39622e+06	7.92355e+06	4.92661e+06	3.82582e+06	1.63016e+07	8.39415e+06	9.57359e+06	9.81658e+06	4.85307e+06	6.90256e+06	4.2363e+06	3.96953e+06	8.10858e+06	6.20106e+06	5.1057e+06	3.35318e+06	7.63073e+06	7.42884e+06	1.03109e+07	9.96861e+06	9.30786e+06	0	0	0	0	20.7132
PC(18:0e_22:5)+CH3COO	880.644	C50 H91 O9 N1 P1	15.9487	15.9487	4.39988e+06	1	0	20.9657		6.83293e+06	7.40244e+06	5.80615e+06	4.63143e+06	8.88937e+06	4.57454e+06	5.53021e+06	4.85927e+06	5.28373e+06	2.21288e+06	1.09931e+07	2.02111e+06	3.52421e+06	7.59197e+06	4.00555e+06	2.51507e+06	3.97575e+06	7.14886e+06	3.57777e+06	3.16513e+06	3.56882e+06	4.58148e+06	3.58668e+06	1.70806e+07	4.77209e+06	1.77717e+06	6.93166e+06	3.73568e+06	6.08142e+06	1.62016e+06	4.19391e+06	4.74284e+06	4.20057e+06	3.65532e+06	4.41166e+06	0	0	0	12.401	18.7595
PC(22:4_20:4)+CH3COO	916.607	C52 H87 O10 N1 P1	12.6808	12.6808	1.62243e+06	1	0	21.1634		2.66349e+06	1.18622e+06	1.42095e+06	975753	1.73972e+06	3.45864e+06	1.80671e+06	2.52909e+06	2.44345e+06	1.30624e+06	1.16578e+06	49120.8	1.73833e+06	253123	282821	1.82747e+06	1.14144e+06	1.40285e+06	5.06101e+06	2.06706e+06	2.46337e+06	1.99965e+06	1.01352e+06	1.1107e+06	837219	621085	1.13984e+06	1.84325e+06	2.37689e+06	738301	1.76623e+06	1.95038e+06	2.04338e+06	1.88028e+06	1.80969e+06	0	13.7668	17.3176	0	0
PC(16:0_17:0)+CH3COO	806.592	C43 H85 O10 N1 P1	15.1578	15.1578	2.13921e+06	1	0	21.1887		2.36753e+06	2.30857e+06	2.22248e+06	3.28575e+06	2.40028e+06	5.03104e+06	2.91399e+06	3.52254e+06	3.70387e+06	895773	1.61118e+06	446190	1.68075e+06	1.92478e+06	1.93657e+06	3.55492e+06	2.44759e+06	2.7904e+06	6.15193e+06	2.89641e+06	3.12796e+06	1.58379e+06	1.63116e+06	1.67358e+06	2.5208e+06	1.71781e+06	759844	1.43919e+06	2.06825e+06	243976	2.73551e+06	2.43083e+06	2.37329e+06	2.33825e+06	2.1964e+06	0	0	10.1338	0	0
PC(19:1_18:0)+CH3COO	860.639	C47 H91 O10 N1 P1	16.6002	16.6002	7.26392e+06	1	0	21.4533		9.68168e+06	4.47286e+06	8.55906e+06	6.69011e+06	8.31656e+06	1.71173e+07	1.32493e+07	9.8889e+06	1.18723e+07	4.50258e+06	5.9951e+06	968915	5.63337e+06	5.27567e+06	4.9113e+06	9.35798e+06	6.7625e+06	8.888e+06	1.75166e+07	1.36256e+07	9.76505e+06	6.93009e+06	7.03443e+06	6.1887e+06	6.36911e+06	5.14558e+06	3.70289e+06	6.36409e+06	8.44136e+06	2.56186e+06	7.2564e+06	7.35699e+06	8.68233e+06	9.09046e+06	6.21233e+06	0	18.0009	13.4339	16.3694	16.3388
PC(22:4_18:2)+CH3COO	892.607	C50 H87 O10 N1 P1	13.0208	13.0208	2.61194e+06	1	0	21.6514		2.57045e+06	3.31823e+06	1.60618e+06	3.64974e+06	2.77578e+06	3.31924e+06	3.73669e+06	3.8706e+06	5.05429e+06	2.24522e+06	2.93998e+06	281327	2.5108e+06	2.33765e+06	850066	2.03469e+06	2.1665e+06	1.66099e+06	3.85042e+06	2.28484e+06	2.48009e+06	971876	1.21806e+06	5.15794e+06	1.47557e+06	478472	2.51873e+06	2.97704e+06	2.97819e+06	797064	4.59583e+06	4.58551e+06	5.18881e+06	4.62072e+06	4.1981e+06	0	0	0	0	0
PC(17:1_18:1)+CH3COO	830.592	C45 H85 O10 N1 P1	14.7671	14.7671	6.00231e+08	1	0	22.5346		5.80061e+08	6.62826e+08	5.02625e+08	7.93852e+08	5.12396e+08	1.3058e+09	1.29202e+09	5.15015e+08	6.09825e+08	5.17357e+08	6.10623e+08	1.59346e+08	6.28186e+08	6.35959e+08	4.46111e+08	8.16136e+08	7.24642e+08	4.50959e+08	1.18376e+09	6.91158e+08	7.30314e+08	5.40764e+08	4.69357e+08	5.80296e+08	7.51668e+08	4.4127e+08	4.43671e+08	5.08021e+08	4.81714e+08	2.11431e+08	4.94911e+08	4.44288e+08	5.66663e+08	7.01464e+08	1.00947e+09	0	0	0	16.4511	0
PC(18:0e_16:0)+CH3COO	806.628	C44 H89 O9 N1 P1	16.9615	16.9615	8.20638e+06	1	0	22.7935		9.78102e+06	1.19346e+07	7.55826e+06	8.35185e+06	7.93604e+06	1.18569e+07	1.6184e+07	1.21765e+07	9.77118e+06	7.10064e+06	5.10876e+06	4.84287e+06	6.20465e+06	6.39929e+06	1.12963e+07	6.49743e+06	8.41192e+06	7.66749e+06	1.13167e+07	8.89129e+06	6.84228e+06	7.41762e+06	6.43554e+06	1.04295e+07	1.32039e+07	1.1159e+07	4.90445e+06	5.46591e+06	7.54692e+06	2.36587e+06	9.688e+06	1.00669e+07	9.20046e+06	8.79435e+06	8.19355e+06	14.9282	20.7238	12.917	12.2159	11.3825
PC(12:0_14:0)+CH3COO	708.482	C36 H71 O10 N1 P1	9.61522	9.61522	3.66891e+06	0.982	0	23.0279		3.90416e+06	3.93843e+06	3.84561e+06	3.49676e+06	3.87722e+06	3.42878e+06	3.3793e+06	3.53445e+06	4.20036e+06	3.79585e+06	3.93954e+06	3.95771e+06	3.32684e+06	3.81485e+06	3.87914e+06	3.51905e+06	3.56693e+06	3.8409e+06	3.76688e+06	3.8573e+06	4.02468e+06	3.93581e+06	3.8236e+06	3.44595e+06	3.53876e+06	4.09e+06	3.78799e+06	3.23694e+06	4.22514e+06	1.30497e+06	4.3138e+06	4.16295e+06	3.87457e+06	3.82021e+06	3.57003e+06	17.6458	17.8002	18.7531	23.0279	20.6286
PC(19:0_18:2)+CH3COO	858.623	C47 H89 O10 N1 P1	15.462	15.462	1.05927e+07	1	0	23.5104		1.49465e+07	1.16274e+07	7.34125e+06	1.20862e+07	9.1889e+06	2.59132e+07	1.58505e+07	1.28069e+07	1.45576e+07	4.83363e+06	1.12296e+07	1.38671e+06	1.12364e+07	9.38652e+06	4.65862e+06	1.85942e+07	1.16022e+07	1.66778e+07	4.83231e+07	2.57334e+07	1.25471e+07	1.04729e+07	6.20297e+06	7.74476e+06	8.19259e+06	8.31872e+06	5.34389e+06	4.75443e+06	5.95835e+06	2.10613e+06	1.2049e+07	1.23212e+07	1.10626e+07	1.20009e+07	1.11775e+07	0	0	21.7332	18.5318	11.3192
PC(18:0_22:4)+CH3COO	896.639	C50 H91 O10 N1 P1	15.9069	15.9069	5.93266e+06	0.9794	0	23.8523		1.91246e+07	3.92349e+06	3.76451e+06	4.88746e+06	5.37385e+06	2.15416e+07	5.03299e+06	6.5557e+06	7.29272e+06	3.18972e+06	4.29186e+06	542897	4.9369e+06	3.21998e+06	3.2616e+06	4.09611e+06	2.94832e+06	3.78567e+06	2.73991e+07	1.96953e+07	6.60161e+06	5.34239e+06	3.31084e+06	4.58144e+06	2.82724e+06	2.12982e+06	2.40882e+06	3.2166e+06	5.51863e+06	1.89446e+06	5.67889e+06	6.3142e+06	4.9616e+06	4.2377e+06	4.05519e+06	0	16.5335	0	0	0
PC(18:1e_18:1)+CH3COO	830.628	C46 H89 O9 N1 P1	15.462	15.462	1.37888e+07	0.9984	0	23.9777		1.73559e+07	1.51138e+07	1.51203e+07	1.16833e+07	1.60985e+07	2.11171e+07	2.23965e+07	2.42925e+07	2.09779e+07	9.50882e+06	8.17249e+06	6.84912e+06	1.18992e+07	8.85473e+06	1.13354e+07	1.06169e+07	1.28397e+07	1.42369e+07	1.92329e+07	1.76037e+07	1.02301e+07	1.37427e+07	1.08265e+07	1.52526e+07	1.87621e+07	1.41434e+07	9.28037e+06	1.73135e+07	2.1942e+07	6.3917e+06	1.58864e+07	1.53907e+07	1.48901e+07	1.47305e+07	1.29515e+07	13.9228	20.1902	13.9057	9.84254	0
PC(18:0e_22:4)+CH3COO	882.659	C50 H93 O9 N1 P1	16.4579	16.4579	8.79812e+06	1	0	24.1393		9.33224e+06	1.00328e+07	7.95475e+06	8.51766e+06	1.58293e+07	1.1329e+07	1.65785e+07	1.11802e+07	1.42138e+07	7.82671e+06	6.7034e+06	5.29878e+06	8.35898e+06	4.99355e+06	1.02209e+07	6.87204e+06	6.84071e+06	8.90706e+06	1.1455e+07	7.7356e+06	8.3425e+06	8.1775e+06	8.81903e+06	1.15284e+07	1.15535e+07	8.41716e+06	1.08723e+07	7.47806e+06	9.04944e+06	3.29459e+06	1.00134e+07	9.93126e+06	9.48103e+06	9.11431e+06	8.44851e+06	10.9906	18.7016	12.0824	19.0784	22.8835
PC(16:0e_18:2)+CH3COO	802.597	C44 H85 O9 N1 P1	14.4536	14.4536	2.62082e+06	1	0	25.309		3.08729e+06	2.97993e+06	2.69042e+06	1.42209e+06	2.52474e+06	3.28858e+06	1.61519e+06	5.75585e+06	1.66604e+06	817854	1.87264e+06	2.24118e+06	1.82623e+06	1.57473e+06	956466	871958	2.54774e+06	1.87125e+06	1.56724e+06	841768	724812	861959	604668	2.39016e+06	675809	2.3412e+06	3.21664e+06	4.16722e+06	5.57759e+06	2.9592e+06	6.70333e+06	6.00707e+06	6.30028e+06	5.43069e+06	2.79314e+06	0	0	0	0	0
PC(16:0e_22:4)+CH3COO	854.628	C48 H89 O9 N1 P1	15.0374	15.0374	1.09023e+07	0.9966	0	25.775		1.22534e+07	1.41842e+07	1.34922e+07	1.33998e+07	1.63517e+07	1.37992e+07	1.96544e+07	1.44366e+07	1.49646e+07	7.62658e+06	9.44288e+06	7.18101e+06	7.46225e+06	9.15773e+06	9.7722e+06	8.69034e+06	1.11225e+07	1.17236e+07	1.35339e+07	1.06581e+07	1.103e+07	9.39767e+06	9.13144e+06	1.07115e+07	1.38279e+07	1.03197e+07	1.03505e+07	1.07662e+07	1.55337e+07	3.59454e+06	1.19582e+07	1.20369e+07	1.14712e+07	1.11071e+07	1.05216e+07	0	17.341	0	25.775	16.4154
PC(18:0e_22:5)+CH3COO	880.644	C50 H91 O9 N1 P1	15.4365	15.4365	1.18739e+07	1	0	26.0277		1.23695e+07	1.33984e+07	9.54495e+06	1.05826e+07	1.44852e+07	1.63599e+07	2.02459e+07	1.43875e+07	1.87914e+07	9.28103e+06	8.20184e+06	9.68355e+06	1.43981e+07	7.68704e+06	1.27374e+07	9.78235e+06	1.11818e+07	1.46901e+07	1.5661e+07	8.9159e+06	1.37871e+07	1.10832e+07	9.87127e+06	1.52648e+07	1.71981e+07	1.08189e+07	1.26671e+07	1.33427e+07	1.64394e+07	5.24528e+06	1.36111e+07	1.3218e+07	1.2093e+07	1.18701e+07	1.01813e+07	6.07705	11.9482	8.1817	11.1684	6.24996
PC(19:0_20:4)+CH3COO	882.623	C49 H89 O10 N1 P1	15.4729	15.4729	6.48448e+07	1	0	26.1494		6.61276e+07	3.97743e+07	4.07346e+07	7.49233e+07	4.9646e+07	1.94503e+08	1.94141e+08	8.0963e+07	7.21184e+07	7.11233e+07	4.44651e+07	7.39174e+06	5.20546e+07	5.63816e+07	4.07146e+07	7.27521e+07	4.76966e+07	4.59216e+07	1.67192e+08	9.68326e+07	8.3401e+07	6.97468e+07	4.86507e+07	6.89081e+07	5.13709e+07	3.67238e+07	2.93451e+07	4.46824e+07	4.62285e+07	1.31884e+07	5.63145e+07	5.3361e+07	6.23866e+07	7.64815e+07	1.13899e+08	0	0	5.99877	0	8.8007
PC(19:0_20:4)+CH3COO	882.623	C49 H89 O10 N1 P1	15.2168	15.2168	5.81528e+06	1	0	26.7476		7.43886e+06	1.18558e+07	5.13087e+06	1.03293e+07	7.40718e+06	6.35531e+06	4.64823e+06	7.97533e+06	9.64249e+06	1.96443e+06	8.61193e+06	778728	6.34798e+06	6.63624e+06	3.52814e+06	1.39691e+07	7.02765e+06	5.67543e+06	1.41668e+07	6.95071e+06	7.78449e+06	4.78807e+06	2.86776e+06	6.35594e+06	4.00304e+06	3.43675e+06	2.85113e+06	2.94911e+06	8.73319e+06	690879	5.7351e+06	6.62013e+06	7.64287e+06	6.5385e+06	4.69214e+06	0	15.0594	19.2626	16.5212	0
PC(15:0_18:1)+CH3COO	804.576	C43 H83 O10 N1 P1	13.7672	13.7672	1.3641e+07	1	0	27.4103		1.65115e+07	9.36871e+06	8.92488e+06	1.4576e+07	8.09675e+06	3.8306e+07	1.51909e+07	3.31945e+07	1.84508e+07	6.59228e+06	8.69746e+06	1.39081e+06	8.62035e+06	7.37157e+06	4.95204e+06	2.95478e+07	1.09137e+07	2.56363e+07	5.31855e+07	2.97831e+07	1.86664e+07	1.38301e+07	7.70047e+06	7.51843e+06	1.13971e+07	9.55643e+06	3.82146e+06	9.73754e+06	1.21774e+07	3.85465e+06	1.60395e+07	1.52737e+07	1.42185e+07	1.54953e+07	1.38638e+07	14.6776	18.2509	24.9943	16.4204	15.8673
PC(17:0_22:5)+CH3COO	880.607	C49 H87 O10 N1 P1	13.8219	13.8219	6.34735e+06	1	0	27.4198		7.614e+06	8.47277e+06	8.23271e+06	1.33741e+07	9.17437e+06	1.18606e+07	8.06229e+06	1.06841e+07	9.99974e+06	2.7291e+06	9.6686e+06	783254	5.40258e+06	6.1336e+06	1.90026e+06	1.96243e+07	7.95227e+06	5.78151e+06	1.31973e+07	8.05603e+06	7.75065e+06	5.42279e+06	3.19277e+06	8.15035e+06	3.29515e+06	2.46172e+06	3.36295e+06	4.29139e+06	5.9414e+06	1.81729e+06	7.18658e+06	7.41254e+06	7.2692e+06	6.73571e+06	5.8886e+06	0	10.4583	9.41933	13.2861	16.7322
PC(22:5_20:4)+CH3COO	914.592	C52 H85 O10 N1 P1	11.6365	11.6365	3.47248e+06	1	0	27.5931		4.09349e+06	3.13438e+06	4.7754e+06	5.14278e+06	6.54384e+06	8.16233e+06	3.26935e+06	3.68959e+06	8.57138e+06	2.02101e+06	4.42865e+06	607735	4.01847e+06	2.41183e+06	461291	4.81354e+06	3.1967e+06	2.19786e+06	7.9684e+06	1.89115e+06	4.55337e+06	3.3358e+06	1.57099e+06	4.63613e+06	1.59614e+06	1.3354e+06	3.83589e+06	4.13277e+06	5.32439e+06	1.70382e+06	3.80727e+06	4.14925e+06	3.50794e+06	3.73657e+06	3.41816e+06	0	17.898	15.6611	0	17.5835
PC(18:1_22:5)+CH3COO	892.607	C50 H87 O10 N1 P1	13.552	13.552	7.78565e+06	0.9972	0	28.0628		1.13316e+07	1.69103e+06	9.2928e+06	5.32446e+06	1.44341e+07	1.75847e+07	9.87514e+06	1.10918e+07	1.8771e+07	4.88352e+06	6.88959e+06	253387	9.15431e+06	6.26335e+06	851181	1.48066e+07	8.47548e+06	5.87603e+06	1.35405e+07	1.23356e+07	1.14017e+07	9.36549e+06	5.25188e+06	3.97105e+06	6.21791e+06	4.33061e+06	407540	5.53031e+06	1.69928e+07	4.83632e+06	9.19525e+06	8.37665e+06	9.55737e+06	9.2508e+06	1.63491e+06	12.9792	18.8748	14.9689	14.3834	17.732
PC(18:0e_18:1)+CH3COO	832.644	C46 H91 O9 N1 P1	16.9663	16.9663	7.99883e+06	1	0	28.2249		7.98027e+06	1.10083e+07	8.68057e+06	7.24257e+06	8.88555e+06	9.79699e+06	1.68454e+07	1.35904e+07	9.28019e+06	5.9425e+06	3.77505e+06	4.67299e+06	7.61303e+06	4.9203e+06	7.97088e+06	4.88602e+06	6.31403e+06	7.99325e+06	1.04313e+07	8.47688e+06	7.28654e+06	8.99195e+06	5.57867e+06	1.12948e+07	1.48504e+07	9.0864e+06	5.82541e+06	8.28603e+06	1.07531e+07	3.19847e+06	8.14453e+06	8.78623e+06	8.3014e+06	8.40155e+06	7.80934e+06	14.6668	16.6208	17.257	16.0216	15.1247
PC(18:0_22:2)+CH3COO	900.67	C50 H95 O10 N1 P1	17.5319	17.5319	4.81495e+06	0.9974	0	28.8053		3.02196e+06	5.72339e+06	3.62426e+06	2.83904e+06	5.73975e+06	1.4153e+07	7.17931e+06	9.8045e+06	9.6477e+06	3.9498e+06	3.20153e+06	227455	3.00704e+06	2.4862e+06	2.98499e+06	3.64284e+06	4.52714e+06	5.89495e+06	1.19045e+07	1.26561e+07	7.13249e+06	6.97245e+06	4.35254e+06	3.63142e+06	4.38191e+06	3.81776e+06	1.79992e+06	2.8789e+06	3.22602e+06	899727	4.51578e+06	5.79629e+06	6.20096e+06	5.95068e+06	5.14006e+06	10.8504	16.4429	20.7527	13.8583	0
PC(18:2_20:4)+CH3COO	864.576	C48 H83 O10 N1 P1	11.6702	11.6702	2.92949e+06	1	0	28.8184		4.503e+06	2.94291e+06	3.56971e+06	4.36638e+06	4.28329e+06	6.41919e+06	4.01997e+06	3.88673e+06	4.05765e+06	1.86591e+06	3.48746e+06	103617	4.87001e+06	1.85321e+06	836780	4.62777e+06	2.89158e+06	2.89711e+06	5.21187e+06	3.37349e+06	3.72402e+06	2.90523e+06	1.77666e+06	2.6975e+06	2.60876e+06	1.49188e+06	1.8159e+06	4.4195e+06	4.61387e+06	1.66631e+06	2.58379e+06	2.94673e+06	2.74931e+06	3.23762e+06	4.37586e+06	0	6.96835	10.505	0	0
PC(18:1_22:4)+CH3COO	894.623	C50 H89 O10 N1 P1	14.0966	14.0966	2.45099e+07	0.8938	0	29.0912		3.31435e+07	2.77115e+07	4.5279e+07	3.46405e+07	3.86768e+07	3.74851e+07	2.86465e+07	2.60008e+07	3.82123e+07	1.96146e+07	2.68986e+07	6.65558e+06	3.28523e+07	2.44065e+07	1.23973e+07	2.93031e+07	2.45301e+07	1.46207e+07	3.60411e+07	3.06383e+07	2.89024e+07	2.12469e+07	1.11624e+07	2.86917e+07	1.54418e+07	7.35786e+06	1.71825e+07	3.12873e+07	4.01821e+07	1.17113e+07	2.82482e+07	3.01055e+07	2.85352e+07	2.61433e+07	2.36913e+07	0	0	0	0	0
PC(18:0_22:6)+CH3COO	892.607	C50 H87 O10 N1 P1	14.2199	14.2199	4.95264e+06	1	0	31.2501		8.22735e+06	6.45566e+06	1.29492e+07	5.08334e+06	9.50729e+06	9.80598e+06	3.68622e+06	2.81037e+06	8.84859e+06	1.73247e+06	3.43304e+06	1.12784e+06	5.1549e+06	6.7994e+06	3.79176e+06	7.17252e+06	2.21017e+06	2.69948e+06	4.71096e+06	4.91202e+06	4.49625e+06	3.23144e+06	2.0378e+06	3.55559e+06	2.07166e+06	1.17629e+06	2.89589e+06	6.20892e+06	1.05222e+07	5.11664e+06	8.42247e+06	3.73834e+06	6.53239e+06	7.27842e+06	6.1286e+06	0	0	0	0	0
PC(15:0_18:2)+CH3COO	802.56	C43 H81 O10 N1 P1	12.5329	12.5329	5.37546e+06	0.9212	0	38.2516		7.57381e+06	3.89041e+06	4.41646e+06	6.59242e+06	4.74173e+06	9.9322e+06	4.60553e+06	1.27255e+07	8.56858e+06	2.30465e+06	5.97968e+06	509613	5.27996e+06	4.79718e+06	1.516e+06	1.64679e+07	5.46712e+06	1.01432e+07	1.86385e+07	1.00676e+07	6.31597e+06	6.17729e+06	2.99478e+06	2.66708e+06	4.67399e+06	3.60956e+06	1.76254e+06	2.78337e+06	3.12759e+06	1.2038e+06	6.80957e+06	6.33798e+06	5.81804e+06	5.55259e+06	5.66572e+06	13.738	19.4638	21.8251	13.4408	15.5871
PC(14:0_14:0)+CH3COO	736.513	C38 H75 O10 N1 P1	11.9106	11.9106	6.26261e+06	0.8662	0	47.0645		4.19434e+06	726523	3.29796e+06	975406	5.12924e+06	3.89838e+06	3.22253e+06	4.78712e+06	5.68616e+06	4.57324e+06	4.51736e+06	8.88439e+06	1.74625e+06	568715	967982	1.62164e+06	3.79928e+06	4.63742e+06	5.2002e+06	4.33105e+06	3.98313e+06	1.0303e+06	7.4581e+06	2.90431e+06	6.85033e+06	4.49796e+06	1.44615e+07	4.19005e+06	4.58266e+06	470872	1.93851e+06	801951	4.9635e+06	4.45202e+06	3.22677e+06	27.4503	24.5116	37.7556	29.2409	32.0016
PC(20:3_20:4)+CH3COO	890.592	C50 H85 O10 N1 P1	12.4025	12.4025	6.73332e+06	1	0	53.7366		7.72879e+06	2.50658e+06	2.44305e+06	6.82131e+06	7.1703e+06	1.6321e+07	1.32509e+07	6.62795e+06	1.62467e+07	4.3302e+06	1.86839e+06	964075	6.8244e+06	2.02979e+06	2.08422e+06	6.2336e+06	3.66278e+06	8.3473e+06	1.97107e+07	1.06897e+07	1.2765e+07	1.26536e+07	7.04535e+06	3.90191e+06	5.39104e+06	7.32237e+06	2.48303e+06	3.33028e+06	4.30847e+06	1.31948e+06	6.42973e+06	6.49172e+06	6.65773e+06	6.53833e+06	5.74778e+06	10.1351	29.2882	28.3068	10.6541	13.9844
PC(16:0_18:3)+CH3COO	814.56	C44 H81 O10 N1 P1	12.4691	12.4691	7.07447e+06	1	0	34.5469		9.48835e+06	4.49494e+06	5.72141e+06	1.1106e+07	3.97647e+06	1.29077e+07	4.37909e+06	6.61287e+06	1.0677e+07	2.69596e+06	8.45557e+06	1.91325e+06	9.49416e+06	6.15002e+06	1.92829e+06	1.10729e+07	6.24423e+06	7.5637e+06	1.32122e+07	5.62054e+06	1.30494e+07	3.86868e+06	1.77074e+06	3.33774e+06	4.31011e+06	4.076e+06	5.07032e+06	9.45016e+06	1.23668e+07	4.21069e+06	7.69348e+06	7.27712e+06	8.49617e+06	7.34818e+06	5.805e+06	14.6325	24.7823	0	0	15.9948
PC(16:0_20:4)+CH3COO	840.576	C46 H83 O10 N1 P1	12.8017	12.8017	7.3197e+06	1	0	31.1028		9.09814e+06	5.22727e+06	3.22447e+06	3.98419e+06	6.75548e+06	1.33813e+07	7.65553e+06	1.83374e+07	6.64292e+06	6.15443e+06	5.55795e+06	1.19992e+06	1.31044e+07	3.1299e+06	3.0199e+06	9.12579e+06	5.44145e+06	1.34641e+07	1.95075e+07	1.70458e+07	8.78578e+06	1.02155e+07	4.97175e+06	4.79343e+06	5.31612e+06	3.74316e+06	2.62041e+06	5.15703e+06	6.485e+06	2.61052e+06	8.96484e+06	8.9011e+06	7.98483e+06	9.14009e+06	6.8014e+06	0	14.6753	11.3778	13.5786	13.2144
PC(16:1_20:4)+CH3COO	838.56	C46 H81 O10 N1 P1	11.5891	11.5891	7.35384e+06	1	0	35.1607		7.45502e+06	4.73641e+06	6.98247e+06	6.68002e+06	1.0646e+07	1.11066e+07	1.37364e+07	9.16416e+06	7.26597e+06	6.48054e+06	5.29643e+06	792929	5.11724e+06	2.27088e+06	2.3837e+06	1.33966e+07	7.3799e+06	1.25026e+07	1.50644e+07	6.71878e+06	1.05688e+07	1.05199e+07	3.65826e+06	4.16836e+06	8.88904e+06	6.1426e+06	3.31324e+06	1.3721e+07	9.18724e+06	3.71829e+06	1.15763e+07	1.19365e+07	6.55315e+06	6.12367e+06	1.0442e+07	12.8788	25.0189	23.0921	17.9275	24.5831
PC(18:1e_16:0)+CH3COO	804.612	C44 H87 O9 N1 P1	15.3018	15.3018	7.54968e+06	0.9074	0	33.7276		1.69051e+06	1.32288e+07	9.63249e+06	1.27909e+07	2.25349e+06	2.54937e+07	3.05502e+07	1.35342e+06	1.88637e+06	930451	7.5028e+06	832437	1.35024e+06	1.64856e+06	1.58485e+06	1.34475e+06	1.00942e+07	1.21959e+07	2.80382e+07	1.59919e+07	8.9211e+06	1.05807e+06	1.38477e+06	1.31712e+07	1.89668e+06	1.01697e+07	4.54576e+06	1.59866e+06	1.861e+06	2.27599e+06	9.29961e+06	9.92175e+06	1.33244e+07	1.40014e+06	1.45609e+06	0	0	0	0	0
PC(20:3_18:2)+CH3COO	866.592	C48 H85 O10 N1 P1	12.6781	12.6781	7.77146e+06	1	0	52.444		1.18776e+07	2.68092e+06	1.28808e+07	4.29608e+06	7.35481e+06	1.66309e+07	1.39937e+07	8.30624e+06	1.42988e+07	4.20647e+06	2.76773e+06	761839	3.02893e+07	5.43546e+06	1.57796e+06	5.22106e+06	3.77284e+06	7.95964e+06	2.18549e+07	9.3346e+06	1.55585e+07	9.28753e+06	6.39977e+06	1.73919e+06	7.80489e+06	6.52315e+06	3.53284e+06	281247	635977	247036	3.44215e+06	6.63576e+06	6.56769e+06	8.30195e+06	1.72895e+07	21.0394	30.5325	0	20.6993	0
PC(14:0_18:2)+CH3COO	788.545	C42 H79 O10 N1 P1	11.7148	11.7148	8.15133e+06	1	0	36.3698		1.07774e+07	6.41196e+06	7.39702e+06	8.26928e+06	5.15584e+06	1.7946e+07	9.8261e+06	1.37832e+07	1.47003e+07	6.03514e+06	4.60602e+06	1.19141e+06	7.19476e+06	4.78627e+06	3.90036e+06	1.11938e+07	8.04137e+06	1.32008e+07	2.18748e+07	1.20544e+07	1.29884e+07	9.8507e+06	5.10657e+06	3.63632e+06	6.64851e+06	6.327e+06	2.53536e+06	7.56752e+06	9.88883e+06	3.12762e+06	8.90513e+06	9.0228e+06	9.24466e+06	8.25355e+06	8.36092e+06	17.1987	20.6125	22.1352	18.6541	15.4037
PC(18:3_18:2)+CH3COO	838.56	C46 H81 O10 N1 P1	11.0816	11.0816	8.96632e+06	1	0	41.427		9.18541e+06	7.95939e+06	9.04385e+06	1.9614e+07	1.55811e+07	1.25308e+07	4.70708e+06	8.22384e+06	1.32794e+07	4.82702e+06	2.5216e+07	925129	1.16544e+07	1.03303e+07	2.02052e+06	1.99312e+07	1.31249e+07	1.33058e+07	2.99996e+07	7.16328e+06	8.35982e+06	7.52072e+06	3.2982e+06	5.79714e+06	6.74707e+06	6.66671e+06	7.49855e+06	1.10662e+07	1.31751e+07	4.0771e+06	1.01848e+07	9.92985e+06	9.88068e+06	9.83877e+06	9.07963e+06	15.8173	19.6941	30.5546	17.6699	26.9678
PC(18:1_20:5)+CH3COO	864.576	C48 H83 O10 N1 P1	12.0202	12.0202	9.56277e+06	1	0	33.7487		1.4175e+07	9.76996e+06	1.07694e+07	1.2533e+07	1.29939e+07	1.62674e+07	8.06074e+06	7.94022e+06	2.00295e+07	4.92718e+06	7.37689e+06	1.45768e+06	1.87611e+07	4.7318e+06	1.50992e+06	9.1321e+06	1.45316e+07	5.78147e+06	1.09423e+07	6.09088e+06	1.28522e+07	6.31675e+06	3.82647e+06	1.09055e+07	6.26884e+06	3.92621e+06	9.72239e+06	1.66102e+07	1.91411e+07	5.48591e+06	1.22902e+07	1.30176e+07	1.10704e+07	1.07666e+07	8.74742e+06	0	0	0	0	0
PC(16:1e_16:0)+CH3COO	776.581	C42 H83 O9 N1 P1	15.1506	15.1506	9.94008e+06	1	0	33.0519		1.31081e+07	1.46971e+07	1.01815e+07	1.17373e+07	1.22486e+07	1.45691e+07	1.71571e+07	1.35071e+07	1.34576e+07	6.12009e+06	9.32819e+06	3.70713e+06	6.43223e+06	8.00667e+06	1.17945e+07	1.00844e+07	1.11595e+07	1.23072e+07	1.38323e+07	1.28519e+07	6.87266e+06	1.07852e+07	8.79499e+06	1.03009e+07	1.25717e+07	1.24532e+07	7.96626e+06	8.41847e+06	1.08139e+07	3.26854e+06	1.21169e+07	1.16109e+07	1.05268e+07	1.12418e+07	8.80893e+06	13.6199	14.6309	33.0519	22.5152	17.9754
PC(18:0_20:2)+CH3COO	872.639	C48 H91 O10 N1 P1	16.3468	16.3468	1.28266e+07	1	0	41.0704		1.75184e+07	1.2621e+07	7.2907e+06	5.50576e+06	1.23744e+07	3.28377e+07	2.8392e+07	2.22913e+07	2.92173e+07	4.47389e+06	5.67324e+06	1.83769e+06	6.28642e+06	5.03413e+06	8.5043e+06	9.08494e+06	5.38192e+06	1.43676e+07	4.82248e+07	3.83901e+07	1.95504e+07	1.8285e+07	1.42462e+07	6.39793e+06	5.39234e+06	1.22282e+07	4.86373e+06	8.27278e+06	1.02065e+07	3.53236e+06	1.47366e+07	1.67813e+07	1.27522e+07	1.15919e+07	1.50059e+07	28.5113	27.3382	0	0	0
PC(20:4_20:4)+CH3COO	888.576	C50 H83 O10 N1 P1	11.5411	11.5411	1.29696e+07	1	0	64.8182		2.22652e+07	1.02154e+07	1.7037e+07	1.08428e+07	2.22325e+07	2.81767e+07	1.4888e+07	698303	3.37201e+07	8.03483e+06	5.42466e+06	4.48251e+06	1.44282e+07	8.68978e+06	1.99952e+06	1.10039e+07	4.55209e+06	1.24991e+07	2.88477e+07	1.07837e+07	2.59264e+07	1.70169e+07	9.18453e+06	1.05528e+07	9.51177e+06	1.1704e+07	1.10795e+07	1.45622e+07	9.76999e+06	7.00202e+06	1.71115e+07	1.48504e+07	1.64695e+07	1.32305e+07	1.21904e+07	14.286	12.3047	6.21062	7.63345	45.6882
PC(16:0_22:6)+CH3COO	864.576	C48 H83 O10 N1 P1	12.8277	12.8277	1.38329e+07	1	0	39.3511		1.508e+07	1.69908e+07	2.21166e+07	2.50466e+07	2.0148e+07	2.19694e+07	5.97503e+06	1.37175e+07	2.34086e+07	1.07143e+07	2.27788e+07	2.24752e+06	7.77274e+06	1.90811e+07	4.5771e+06	2.493e+07	1.47356e+07	8.27665e+06	2.37235e+07	2.10192e+07	1.55815e+07	1.14727e+07	8.91345e+06	1.02084e+07	1.54977e+07	8.64293e+06	1.06805e+07	1.73964e+07	2.26704e+07	7.19373e+06	1.42879e+07	1.57179e+07	1.59994e+07	1.50331e+07	1.46467e+07	0	0	0	11.2939	0
PC(18:1e_20:4)+CH3COO	852.612	C48 H87 O9 N1 P1	15.1319	15.1319	1.55777e+07	0.9956	0	33.3429		1.73699e+07	2.00801e+07	2.35724e+07	1.71607e+07	2.89796e+07	2.15264e+07	3.01551e+07	1.56963e+07	2.27406e+07	1.32486e+07	1.47247e+07	1.12908e+07	1.51016e+07	1.41506e+07	1.54016e+07	1.33099e+07	1.385e+07	1.09369e+07	1.77369e+07	1.37593e+07	1.15777e+07	1.54091e+07	1.13027e+07	2.39347e+07	1.77071e+07	7.99859e+06	1.79567e+07	1.59772e+07	1.97588e+07	6.54407e+06	1.74955e+07	1.75805e+07	1.75214e+07	1.71173e+07	1.55432e+07	15.4327	19.6818	8.76593	33.3429	18.8708
PC(16:0_18:3)+CH3COO	814.56	C44 H81 O10 N1 P1	12.222	12.222	1.61151e+07	1	0	48.9775		1.96293e+07	1.2808e+07	1.20275e+07	2.49841e+07	1.74012e+07	2.23817e+07	1.08073e+07	2.00193e+07	1.90339e+07	1.48771e+07	2.4038e+07	3.44608e+06	2.48682e+07	1.81814e+07	7.0716e+06	2.62075e+07	1.71607e+07	2.59874e+07	4.98106e+07	1.77449e+07	2.17976e+07	1.5908e+07	1.15965e+07	1.135e+07	1.88904e+07	1.30441e+07	1.01205e+07	1.56143e+07	1.8993e+07	5.94392e+06	1.77352e+07	1.77973e+07	1.68047e+07	1.72943e+07	1.58739e+07	29.248	35.9928	39.392	27.8946	27.7828
PC(16:1_18:2)+CH3COO	814.56	C44 H81 O10 N1 P1	11.9866	11.9866	1.6357e+07	1	0	51.3307		2.4881e+07	1.86551e+07	2.27491e+07	1.6513e+07	1.01166e+07	2.72664e+07	2.33434e+07	2.54786e+07	4.23559e+07	7.13172e+06	9.5165e+06	1.9758e+06	1.67575e+07	9.69015e+06	5.46952e+06	1.17626e+07	1.61167e+07	1.38956e+07	1.80778e+07	2.211e+07	1.5585e+07	1.12059e+07	1.01788e+07	1.28587e+07	1.39173e+07	1.22311e+07	5.14319e+06	2.87248e+07	3.57142e+07	1.1244e+07	1.70917e+07	1.77833e+07	1.70862e+07	1.85997e+07	1.63283e+07	30.275	31.6937	51.3307	42.292	32.6636
PC(18:0_22:4)+CH3COO	896.639	C50 H91 O10 N1 P1	15.7705	15.7705	1.92182e+07	0.979	0	44.6264		4.63749e+07	1.67037e+07	1.8207e+07	2.25107e+07	2.64143e+07	5.26871e+07	1.87341e+07	2.01773e+07	2.52033e+07	1.00928e+07	2.03836e+07	2.63277e+06	1.64832e+07	1.49998e+07	3.83375e+06	2.41347e+07	1.55179e+07	1.2142e+07	6.446e+07	4.96089e+07	8.74579e+06	2.56101e+07	4.286e+06	1.7604e+07	1.32016e+07	1.27614e+07	1.33559e+07	1.76202e+07	2.26291e+07	5.50904e+06	2.60805e+07	2.33301e+07	6.05196e+06	6.4855e+06	1.73553e+07	0	0	0	0	0
PC(18:1e_18:2)+CH3COO	828.612	C46 H87 O9 N1 P1	15.4475	15.4475	1.94718e+07	1	0	31.9588		1.93171e+07	2.6318e+07	2.73785e+07	1.59565e+07	2.48776e+07	4.0276e+07	4.61399e+07	2.67157e+07	2.65323e+07	1.2623e+07	1.74307e+07	8.26934e+06	1.73983e+07	1.27474e+07	1.05373e+07	1.79501e+07	2.16255e+07	1.76237e+07	3.18279e+07	2.55625e+07	1.66773e+07	2.50285e+07	1.3942e+07	2.35219e+07	2.0083e+07	1.9461e+07	1.21612e+07	2.60534e+07	2.74706e+07	6.97114e+06	2.25058e+07	2.51632e+07	1.83306e+07	1.93368e+07	1.68434e+07	10.1621	14.994	20.1771	30.6899	30.554
PC(18:0_20:4)+CH3COO	868.607	C48 H87 O10 N1 P1	14.3493	14.3493	1.95723e+07	1	0	43.7884		7.76661e+06	1.3019e+07	1.05385e+07	1.10775e+07	5.80185e+06	2.65371e+07	1.48149e+07	9.87653e+07	5.50808e+06	2.75243e+06	2.65772e+06	31110.7	1.96568e+06	158733	639182	5.88044e+06	169953	1.42189e+07	4.684e+07	2.09351e+07	3.74031e+06	1.67195e+07	7.70928e+06	8.56991e+07	6.33965e+06	8.22931e+06	1.56873e+07	8.03223e+07	5.26582e+07	874155	6.62768e+07	2.4764e+07	3.96308e+07	9.005e+07	9.99057e+06	0	0	0	0	0
PC(18:1e_18:2)+CH3COO	828.612	C46 H87 O9 N1 P1	14.3297	14.3297	2.01978e+07	1	0	37.4795		2.66965e+07	2.10322e+07	1.85386e+07	1.60538e+07	1.86297e+07	3.21073e+07	3.18161e+07	3.44791e+07	3.06357e+07	1.32884e+07	1.49247e+07	9.65094e+06	2.00566e+07	1.34994e+07	1.15294e+07	1.976e+07	2.08517e+07	2.70417e+07	3.07995e+07	2.44586e+07	1.60116e+07	2.46462e+07	1.69179e+07	1.57933e+07	3.18546e+07	2.06173e+07	1.06479e+07	2.3203e+07	3.0722e+07	1.00347e+07	2.24096e+07	2.24603e+07	2.22445e+07	2.12678e+07	1.88025e+07	19.8965	22.9184	22.0867	21.8538	20.3259
PC(16:0_20:3)+CH3COO	842.592	C46 H85 O10 N1 P1	14.0804	14.0804	2.03503e+07	1	0	37.8793		2.66433e+07	1.33142e+07	1.5639e+07	1.79104e+07	1.493e+07	6.8059e+07	2.19294e+07	3.77109e+07	3.22231e+07	9.12969e+06	1.26415e+07	2.93359e+06	1.5637e+07	8.16067e+06	6.72923e+06	1.79595e+07	1.23017e+07	3.50771e+07	5.85149e+07	6.10901e+07	2.60749e+07	1.95429e+07	9.37135e+06	1.16805e+07	1.80389e+07	9.73455e+06	5.12757e+06	2.03714e+07	2.67993e+07	4.10061e+06	26557696	2.59334e+07	2.17642e+07	1.65481e+07	2.22836e+07	24.836	0	33.8565	0	0
PC(18:0_18:1)+CH3COO	846.623	C46 H89 O10 N1 P1	16.5012	16.5012	2.11365e+07	0.843	0	39.3479		2.94927e+07	1.24821e+07	1.01492e+07	8.49262e+06	1.22364e+07	2.9513e+07	3.59471e+07	3.53699e+07	4.88934e+07	1.61245e+07	2.1198e+07	7.94528e+06	1.25753e+07	7.75747e+06	6.26083e+06	1.33992e+07	1.0851e+07	2.87262e+07	5.7011e+07	2.09491e+07	3.4473e+07	3.15928e+07	1.91506e+07	9.65304e+06	2.38976e+07	7.89809e+06	1.90363e+07	3.05092e+07	2.23511e+07	1.66546e+07	3.1155e+07	1.82673e+07	1.66262e+07	2.83866e+07	1.64393e+07	0	0	0	0	0
PC(18:0e_18:2)+CH3COO	830.628	C46 H89 O9 N1 P1	15.7589	15.7589	2.23933e+07	0.9896	0	35.4208		3.08398e+07	2.30074e+07	2.35253e+07	1.78729e+07	2.16297e+07	3.29437e+07	3.86096e+07	3.63971e+07	3.24057e+07	1.56363e+07	1.78701e+07	1.25323e+07	2.22005e+07	1.34845e+07	1.56048e+07	2.06394e+07	2.16927e+07	2.61326e+07	3.5174e+07	2.43741e+07	2.38276e+07	2.5377e+07	1.6325e+07	2.20519e+07	3.87321e+07	2.6132e+07	1.15063e+07	2.12087e+07	2.82756e+07	8.90863e+06	2.59193e+07	2.45288e+07	2.45905e+07	2.39053e+07	1.86328e+07	25.2811	28.3653	27.2173	27.8035	28.0466
PC(16:0_18:2)+CH3COO	816.576	C44 H83 O10 N1 P1	14.0634	14.0634	2.27615e+07	0.8768	0	43.7539		9.26175e+07	1.74037e+07	1.3458e+07	2.3173e+07	1.83105e+07	3.69711e+07	3.13835e+07	2.88635e+07	3.24028e+07	1.22233e+07	1.83639e+07	1.9514e+06	1.73773e+07	1.18892e+07	6.21167e+06	2.62428e+07	1.62502e+07	2.64969e+07	7.21719e+07	2.77768e+07	2.46008e+07	2.14853e+07	9.83762e+06	1.46345e+07	1.83217e+07	1.73515e+07	1.63648e+07	9.63183e+06	7.34682e+07	3.73585e+06	2.00433e+07	2.23126e+07	1.93494e+07	1.92573e+07	2.23091e+07	30.7213	39.2686	39.4044	39.9521	38.5416
PC(16:0e_16:0)+CH3COO	778.597	C42 H85 O9 N1 P1	15.4275	15.4275	2.47685e+07	1	0	34.5185		3.50926e+07	2.90105e+07	2.42236e+07	2.21287e+07	2.43901e+07	3.55485e+07	4.45821e+07	4.32814e+07	3.07979e+07	1.60534e+07	1.93905e+07	1.17647e+07	1.33981e+07	1.72346e+07	2.92618e+07	2.0779e+07	2.38336e+07	3.59852e+07	3.96664e+07	3.21001e+07	2.43682e+07	2.76425e+07	2.21114e+07	2.14519e+07	3.65475e+07	3.29462e+07	1.46395e+07	1.67943e+07	2.00052e+07	6.29082e+06	3.04793e+07	2.90399e+07	2.79282e+07	2.50975e+07	2.2532e+07	18.2749	34.5185	19.2489	24.6348	28.2633
PC(14:0_14:0)+CH3COO	736.513	C38 H75 O10 N1 P1	11.5582	11.5582	3.27505e+07	0.9152	0	44.5221		3.18623e+07	1.80355e+07	8.54866e+07	7.72467e+07	7.52305e+07	8.90714e+06	7.31813e+06	3.47442e+07	8.40011e+07	9.37526e+06	2.4012e+07	1.14709e+07	8.61516e+06	2.72224e+07	4.96611e+06	9.53815e+06	8.38165e+07	2.69019e+07	2.38955e+07	2.46284e+07	8.41867e+06	1.84708e+07	1.47224e+07	2.76771e+07	2.75271e+07	3.05364e+07	3.49605e+07	2.24634e+07	1.10904e+07	3.12107e+06	9.6032e+06	2.62888e+07	9.85719e+07	9.89393e+06	1.10847e+07	42.2956	0	29.6309	0	0
PC(14:0_14:0)+CH3COO	736.513	C38 H75 O10 N1 P1	11.2108	11.2108	9.03574e+08	0.9842	0	54.1897		9.42073e+08	9.53038e+08	9.68939e+08	8.87088e+08	9.69357e+08	8.78448e+08	8.4818e+08	9.61635e+08	1.02435e+09	9.25469e+08	9.46854e+08	9.61398e+08	9.39908e+08	9.39555e+08	9.55891e+08	9.17262e+08	9.2632e+08	9.43691e+08	8.96353e+08	9.36777e+08	9.56278e+08	9.60575e+08	9.34678e+08	8.13688e+08	9.12458e+08	8.63166e+08	9.50863e+08	6.66261e+08	9.97201e+08	3.36003e+08	1.00679e+09	9.96737e+08	9.74594e+08	9.67373e+08	8.83766e+08	51.9565	35.2732	53.5447	52.8404	52.1993
PC(16:0_16:1)+CH3COO	790.56	C42 H81 O10 N1 P1	13.0031	13.0031	3.9192e+07	1	0	36.102		5.27328e+07	1.73862e+07	1.79328e+07	1.86289e+07	1.86229e+07	8.07226e+07	4.76016e+07	7.19146e+07	6.09018e+07	2.84144e+07	1.30567e+07	9.8143e+06	2.88482e+07	2.16729e+07	2.69597e+07	3.9265e+07	3.45808e+07	7.01269e+07	1.04474e+08	6.23486e+07	6.23419e+07	4.23261e+07	2.88113e+07	1.27015e+07	4.14478e+07	3.92387e+07	1.71994e+07	2.97093e+07	5.018e+07	1.94975e+07	4.63352e+07	4.47636e+07	4.47146e+07	4.36287e+07	4.01754e+07	7.95335	26.0035	24.4735	7.8923	11.8922
PC(16:0_16:0)+CH3COO	792.576	C42 H83 O10 N1 P1	14.414	14.414	9.14524e+07	0.9954	0	40.709		1.09113e+08	1.16899e+08	9.5571e+07	1.10811e+08	1.0093e+08	1.12466e+08	1.15314e+08	1.22038e+08	1.42901e+08	5.84693e+07	8.3626e+07	4.33169e+07	6.89072e+07	8.8431e+07	1.06874e+08	9.87124e+07	1.00528e+08	1.11799e+08	1.54932e+08	9.88369e+07	1.24418e+08	7.32791e+07	7.08644e+07	8.26948e+07	1.11461e+08	8.51603e+07	6.71346e+07	7.65243e+07	9.52812e+07	3.87129e+07	1.04195e+08	1.01135e+08	9.90702e+07	1.00966e+08	8.92215e+07	20.2843	25.1673	26.4841	26.4133	17.4566
PC(16:1e_18:2)+CH3COO	800.581	C44 H83 O9 N1 P1	14.0159	14.0159	3.89237e+07	1	0	40.9544		5.80394e+07	4.69376e+07	3.80161e+07	2.85747e+07	4.85165e+07	7.55018e+07	6.85215e+07	5.67842e+07	5.1907e+07	2.19053e+07	3.37419e+07	1.77462e+07	3.19729e+07	2.42652e+07	2.06678e+07	3.62867e+07	3.45087e+07	5.5346e+07	6.66809e+07	5.96093e+07	2.73806e+07	5.35198e+07	3.08648e+07	3.43959e+07	4.68183e+07	3.2597e+07	2.2127e+07	4.44961e+07	5.65411e+07	1.62339e+07	4.37569e+07	4.51872e+07	4.24606e+07	4.25169e+07	3.59942e+07	22.2953	32.9715	32.6596	32.152	38.6994
PC(16:1e_18:1)+CH3COO	802.597	C44 H85 O9 N1 P1	15.1783	15.1783	2.79789e+07	1	0	39.2227		3.44589e+07	4.00404e+07	3.25484e+07	2.78233e+07	4.94392e+07	4.23345e+07	4.85849e+07	3.8947e+07	3.69695e+07	1.58941e+07	2.01497e+07	1.29282e+07	1.8774e+07	2.00865e+07	2.39476e+07	2.36868e+07	2.69614e+07	3.19237e+07	4.13375e+07	4.01435e+07	1.91728e+07	3.08535e+07	2.43207e+07	3.25242e+07	3.11515e+07	2.8715e+07	2.17244e+07	3.1699e+07	4.27685e+07	1.31828e+07	2.99631e+07	3.04988e+07	3.27516e+07	2.93797e+07	2.74393e+07	28.8315	29.2401	29.0459	29.5282	30.7187
PC(16:0e_18:2)+CH3COO	802.597	C44 H85 O9 N1 P1	14.3104	14.3104	4.03301e+07	1	0	41.3386		5.99826e+07	4.10263e+07	3.75938e+07	3.02652e+07	4.38912e+07	6.9605e+07	6.79861e+07	7.22666e+07	5.21441e+07	2.34318e+07	3.02203e+07	2.07191e+07	3.58428e+07	2.03806e+07	2.40613e+07	3.87249e+07	4.22555e+07	5.68637e+07	6.33474e+07	5.52464e+07	3.2657e+07	5.31804e+07	3.33022e+07	2.97732e+07	5.24555e+07	4.40345e+07	2.23914e+07	4.2341e+07	5.36157e+07	1.65301e+07	4.51843e+07	4.67206e+07	4.56372e+07	4.24005e+07	3.79019e+07	36.367	38.9765	38.2362	39.0871	40.6789
PC(18:1e_16:0)+CH3COO	804.612	C44 H87 O9 N1 P1	15.4285	15.4285	9.03793e+07	1	0	34.9719		1.21942e+08	1.11012e+08	8.84351e+07	8.15899e+07	8.76741e+07	1.51524e+08	1.57043e+08	1.64725e+08	1.18809e+08	6.53258e+07	6.09049e+07	4.08026e+07	6.53342e+07	6.21886e+07	7.94841e+07	6.72569e+07	8.72332e+07	1.15078e+08	1.46558e+08	1.19527e+08	8.18372e+07	8.97977e+07	6.80313e+07	7.80987e+07	1.20502e+08	1.07106e+08	5.60293e+07	7.95584e+07	1.03262e+08	3.06658e+07	1.04297e+08	1.00276e+08	1.02232e+08	9.42679e+07	8.73866e+07	27.1086	27.6406	27.8567	26.1145	27.0138
PC(16:1_18:1)+CH3COO	816.576	C44 H83 O10 N1 P1	13.2284	13.2284	1.7745e+08	0.9252	0	39.9604		2.01599e+08	2.04106e+08	1.6806e+08	3.22019e+08	1.50891e+08	3.89433e+08	2.2728e+08	3.62362e+08	2.60945e+08	9.25854e+07	2.31307e+08	4.09201e+06	2.01522e+08	1.44145e+08	5.65548e+07	3.709e+08	2.03654e+08	2.35823e+08	7.73467e+08	2.32716e+08	4.21133e+07	3.14213e+07	1.86567e+07	1.71961e+08	2.49461e+08	1.27538e+08	8.80693e+07	2.00829e+08	2.44545e+08	6.00824e+07	1.80764e+08	1.6112e+08	2.4932e+08	3.19745e+07	2.93991e+08	0	0	0	0	0
PC(16:0_18:2)+CH3COO	816.576	C44 H83 O10 N1 P1	13.3041	13.3041	1.49487e+09	0.8404	0	50.5812		1.9448e+09	1.55764e+09	1.33074e+09	1.70837e+09	1.36686e+09	2.34089e+09	1.66297e+09	2.11836e+09	2.22955e+09	1.10835e+09	1.74585e+09	3.32225e+08	1.44556e+09	1.46294e+09	6.80127e+08	1.8828e+09	1.51719e+09	2.16773e+09	3.13349e+09	2.06043e+09	1.75905e+09	1.54919e+09	9.79412e+08	1.08106e+09	1.62434e+09	1.18557e+09	1.1163e+09	1.68556e+09	1.80975e+09	8.08575e+08	1.69671e+09	1.57819e+09	1.56162e+09	1.5955e+09	1.56596e+09	32.9765	32.5096	48.6046	41.9328	40.1507
PC(16:0_18:1)+CH3COO	818.592	C44 H85 O10 N1 P1	15.1064	15.1064	3.77509e+07	0.9846	0	41.6915		1.71349e+07	1.48899e+07	9.55161e+06	5.26609e+07	1.1688e+07	1.49433e+08	7.00079e+07	1.05513e+08	1.03065e+08	1.01913e+07	1.12901e+07	2.81273e+06	9.15997e+06	8.60212e+06	4.48148e+06	8.7072e+07	4.08483e+07	1.99979e+07	1.89327e+08	1.23288e+08	7.62345e+07	1.23355e+07	1.51272e+07	4.8894e+07	5.14017e+07	5.72763e+07	4.20137e+06	1.43693e+07	2.14961e+07	5.89339e+06	1.77872e+07	3.265e+07	1.4783e+07	1.82651e+07	6.90824e+07	0	0	0	0	38.8676
PC(16:0_18:1)+CH3COO	818.592	C44 H85 O10 N1 P1	14.7385	14.7385	6.70981e+07	0.979	0	41.3463		7.64071e+07	4.36232e+07	6.14919e+07	3.81929e+07	4.68074e+07	6.16307e+07	4.68183e+07	1.02489e+08	7.52443e+07	4.65836e+07	3.90197e+07	1.80034e+07	5.30703e+07	4.24661e+07	4.04439e+07	5.29385e+07	4.20266e+07	5.78746e+07	8.00596e+07	1.14957e+08	4.65157e+07	8.65234e+07	4.80544e+07	3.65326e+07	4.38118e+07	1.52806e+08	4.20082e+07	2.76027e+08	9.88882e+07	4.48335e+07	7.49886e+07	7.63951e+07	3.24543e+07	5.79573e+07	5.15134e+07	0	0	0	0	0
PC(16:0_18:1)+CH3COO	818.592	C44 H85 O10 N1 P1	14.4732	14.4732	1.60382e+09	0.925	0	50.6378		2.22633e+09	1.48471e+09	1.59937e+09	1.45455e+09	1.14781e+09	3.14838e+09	1.59422e+09	2.20773e+09	1.87995e+09	1.02379e+09	1.06157e+09	4.45916e+08	1.628e+09	1.02938e+09	8.03858e+08	1.61581e+09	1.20215e+09	2.55351e+09	3.86374e+09	2.78662e+09	1.91785e+09	1.99347e+09	1.12013e+09	1.17687e+09	1.36352e+09	1.14111e+09	8.81794e+08	2.20727e+09	2.18176e+09	8.99009e+08	1.9078e+09	2.11564e+09	1.9823e+09	1.82033e+09	1.76688e+09	34.2599	32.0873	39.9876	33.1973	43.1351
PC(18:0_16:0)+CH3COO	820.607	C44 H87 O10 N1 P1	15.841	15.841	5.23923e+07	0.9292	0	50.419		5.54129e+07	8.19624e+07	7.68504e+07	4.71923e+07	7.71571e+07	5.83135e+07	6.93188e+07	5.43838e+07	8.08025e+07	3.80619e+07	4.2656e+07	2.79359e+07	5.38973e+07	4.38994e+07	5.82091e+07	6.59687e+07	6.8629e+07	4.20484e+07	8.32879e+07	4.54779e+07	7.06968e+07	4.0993e+07	3.38402e+07	5.77531e+07	5.3108e+07	3.17354e+07	3.82383e+07	6.5044e+07	7.95591e+07	2.5074e+07	6.25731e+07	6.49054e+07	6.04679e+07	4.81322e+07	5.08991e+07	32.9996	39.39	30.6658	31.0637	39.6198
PC(16:1e_20:4)+CH3COO	824.581	C46 H83 O9 N1 P1	13.6925	13.6925	3.29378e+07	1	0	39.4113		3.85218e+07	4.17834e+07	3.80294e+07	3.50163e+07	5.13051e+07	4.35632e+07	6.08767e+07	3.4018e+07	4.38926e+07	2.47226e+07	2.70169e+07	2.0836e+07	3.11816e+07	2.60412e+07	3.12694e+07	3.31038e+07	2.93482e+07	3.13778e+07	3.8179e+07	3.50363e+07	2.33829e+07	2.95406e+07	2.70749e+07	3.71529e+07	4.43317e+07	1.91889e+07	3.24577e+07	3.29153e+07	4.37709e+07	1.19808e+07	3.69887e+07	3.67327e+07	3.6095e+07	3.59155e+07	3.24773e+07	31.4176	31.9656	32.7775	33.0621	31.217
PC(16:0e_20:4)+CH3COO	826.597	C46 H85 O9 N1 P1	14.0112	14.0112	4.58917e+07	1	0	43.2325		5.805e+07	5.31832e+07	5.50323e+07	4.1325e+07	6.29087e+07	6.66167e+07	6.8919e+07	5.70491e+07	6.79421e+07	2.90362e+07	3.5453e+07	3.326e+07	3.83868e+07	3.18703e+07	3.34456e+07	3.8653e+07	3.98749e+07	6.18475e+07	5.75999e+07	4.87025e+07	5.37697e+07	4.76775e+07	3.82508e+07	4.55528e+07	6.18839e+07	3.77324e+07	4.51007e+07	5.3551e+07	6.94476e+07	2.05945e+07	5.12459e+07	5.24582e+07	4.96918e+07	5.01105e+07	4.30451e+07	34.5896	25.13	24.226	34.7019	34.6284
PC(17:0_18:2)+CH3COO	830.592	C45 H85 O10 N1 P1	14.0718	14.0718	3.99082e+07	1	0	47.5274		5.67846e+07	4.34448e+07	3.39564e+07	5.29624e+07	3.27471e+07	8.37571e+07	4.54062e+07	7.32897e+07	5.75169e+07	1.82036e+07	4.78792e+07	4.35896e+06	4.05361e+07	3.57362e+07	1.4025e+07	8.61038e+07	4.36248e+07	5.98916e+07	1.26065e+08	7.56372e+07	5.13467e+07	3.72651e+07	2.26501e+07	2.96858e+07	3.86433e+07	2.84361e+07	1.79459e+07	2.41104e+07	3.15071e+07	9.73341e+06	4.53418e+07	4.76e+07	4.65532e+07	4.38205e+07	3.78921e+07	44.4222	38.6451	40.0025	29.3151	34.9289
PC(17:0_18:1)+CH3COO	832.607	C45 H87 O10 N1 P1	15.2049	15.2049	4.84705e+07	0.9844	0	41.3585		5.92725e+07	4.15665e+07	4.5578e+07	5.03045e+07	3.64518e+07	1.14009e+08	5.43993e+07	1.06351e+08	6.73641e+07	2.09361e+07	3.73316e+07	5.41942e+06	3.49232e+07	2.7489e+07	2.22543e+07	7.24871e+07	4.35455e+07	7.82162e+07	1.6673e+08	1.06279e+08	6.08558e+07	5.31505e+07	3.30287e+07	3.82978e+07	3.69598e+07	4.01563e+07	1.65625e+07	4.04324e+07	5.25472e+07	1.52163e+07	5.61326e+07	5.72454e+07	5.56826e+07	5.3838e+07	4.8893e+07	20.7045	33.0366	31.9256	34.6411	35.0137
PC(16:0_20:5)+CH3COO	838.56	C46 H81 O10 N1 P1	11.9797	11.9797	2.62865e+07	1	0	44.5431		3.3771e+07	2.32201e+07	2.94496e+07	3.8201e+07	2.99625e+07	4.97722e+07	1.64499e+07	3.07128e+07	3.30172e+07	1.41558e+07	3.47312e+07	6.46461e+06	4.51952e+07	1.67119e+07	5.71579e+06	3.86625e+07	3.00592e+07	2.39597e+07	5.73964e+07	2.43856e+07	4.75499e+07	2.03665e+07	9.4251e+06	2.21462e+07	1.77833e+07	1.07088e+07	1.91339e+07	4.05802e+07	5.24841e+07	1.5747e+07	3.03218e+07	2.76621e+07	2.73704e+07	2.81934e+07	2.49248e+07	25.8674	39.3836	40.5347	43.7165	36.2567
PC(18:2_18:2)+CH3COO	840.576	C46 H83 O10 N1 P1	12.1643	12.1643	1.73009e+08	1	0	69.7247		2.41661e+08	9.57809e+07	1.54835e+08	2.33706e+08	2.11939e+08	2.91493e+08	1.53363e+08	1.58513e+08	3.23671e+08	1.23403e+08	3.04121e+08	2.48839e+07	2.62869e+08	8.77804e+07	4.83927e+07	2.34249e+08	2.03417e+08	2.44014e+08	5.37243e+08	1.94387e+08	2.36187e+08	1.62585e+08	9.33474e+07	1.16084e+08	2.06813e+08	1.32085e+08	1.83762e+08	1.50524e+08	1.8878e+08	6.02787e+07	1.97698e+08	2.06559e+08	1.93237e+08	1.89102e+08	1.72358e+08	52.2777	35.6164	48.9054	48.5897	51.0101
PC(16:0_20:4)+CH3COO	840.576	C46 H83 O10 N1 P1	13.0265	13.0265	6.75232e+08	0.9974	0	49.6422		7.81977e+08	6.71463e+08	8.53764e+08	7.98303e+08	8.11553e+08	1.18393e+09	7.63897e+08	9.76448e+08	9.09039e+08	4.677e+08	7.25219e+08	1.50275e+08	5.69988e+08	5.47496e+08	2.76605e+08	9.38317e+08	5.73045e+08	7.47075e+08	1.1992e+09	9.15795e+08	9.17826e+08	7.21643e+08	4.07699e+08	5.98396e+08	5.59205e+08	3.35998e+08	5.59264e+08	8.67678e+08	1.04264e+09	4.22309e+08	7.56979e+08	7.42541e+08	7.31248e+08	7.10974e+08	6.75761e+08	43.5747	43.3639	35.7014	46.1024	43.408
PC(16:0_20:3)+CH3COO	842.592	C46 H85 O10 N1 P1	13.8382	13.8382	1.30151e+08	1	0	43.0551		1.83102e+08	1.14125e+08	6.11131e+07	1.39872e+08	1.00554e+08	3.43287e+08	1.54003e+08	2.36761e+08	2.14871e+08	9.09464e+07	1.59536e+08	7.49312e+06	9.45082e+07	9.52068e+07	3.6298e+07	1.63464e+08	7.8957e+07	1.86969e+08	4.6393e+08	3.56533e+08	1.80849e+08	1.84838e+08	1.09173e+08	1.03264e+08	1.29836e+08	9.40399e+07	4.38581e+07	7.66391e+07	9.43915e+07	2.29487e+07	1.32731e+08	1.07333e+08	1.67823e+08	1.34262e+08	1.54423e+08	37.573	28.3689	35.6397	28.9137	35.6431
PC(18:1_18:2)+CH3COO	842.592	C46 H85 O10 N1 P1	13.3913	13.3913	4.59459e+08	1	0	50.3703		6.54186e+08	5.66074e+08	4.13534e+08	5.14782e+08	4.73462e+08	5.51102e+08	4.89101e+08	4.32789e+08	8.68295e+08	3.67646e+08	4.52681e+08	8.77175e+07	7.12962e+08	4.76549e+08	1.99581e+08	4.51267e+08	5.53918e+08	4.56943e+08	7.39361e+08	5.11669e+08	5.7437e+08	3.54306e+08	3.14016e+08	3.82534e+08	5.95945e+08	2.7762e+08	4.32897e+08	5.49865e+08	6.65557e+08	2.48714e+08	5.05783e+08	5.14369e+08	4.99495e+08	4.90152e+08	4.55675e+08	40.5183	31.3246	32.4742	31.8283	32.1697
PC(18:0_18:2)+CH3COO	844.607	C46 H87 O10 N1 P1	15.4011	15.4011	3.51027e+07	0.9972	0	39.9742		1.39539e+08	1.52636e+08	2.00272e+07	1.08792e+08	2.04202e+07	3.6447e+07	2.88804e+07	1.98369e+07	3.29919e+07	1.32339e+07	1.95553e+07	4.11256e+07	2.92954e+07	1.99405e+07	1.67346e+07	2.6091e+07	2.74048e+07	1.20731e+08	3.52046e+07	2.5908e+07	2.97688e+07	1.86924e+07	1.4845e+07	1.89292e+07	2.01112e+07	1.94326e+07	2.66007e+07	1.91612e+07	2.67003e+07	5.64676e+07	2.72172e+07	2.8826e+07	2.70472e+07	2.42922e+07	2.05459e+07	9.96297	0	0	0	0
PC(18:1_18:1)+CH3COO	844.607	C46 H87 O10 N1 P1	14.5924	14.5924	3.26121e+08	0.8412	0	56.7687		3.6823e+08	4.16413e+08	4.16051e+08	4.23873e+08	2.81702e+08	3.50239e+08	8.24975e+08	5.32541e+08	4.6866e+08	2.45964e+08	3.01063e+08	6.21092e+07	4.34931e+08	2.59105e+08	1.64452e+08	4.23657e+08	3.31201e+08	2.15091e+08	3.0727e+08	3.85739e+08	5.532e+08	1.96486e+08	2.79694e+08	3.63793e+08	3.43014e+08	1.43734e+08	2.31261e+08	4.53772e+08	5.65524e+08	2.19961e+08	3.4024e+08	3.40983e+08	2.98777e+08	5.00005e+08	1.48918e+08	48.9328	33.9672	45.3034	48.4204	0
PC(18:0_18:2)+CH3COO	844.607	C46 H87 O10 N1 P1	14.7663	14.7663	3402431231	0.939	0	48.5913		3.78415e+09	3.9085e+09	3.65026e+09	3.08681e+09	3.42346e+09	5.44302e+09	4.89588e+09	3.86542e+09	5.22168e+09	2.56364e+09	2.82764e+09	1.16267e+09	4.57237e+09	3.38878e+09	2.7541e+09	3.28583e+09	3.93461e+09	3.20939e+09	6.46415e+09	4.17114e+09	4.82831e+09	3.30221e+09	2.52361e+09	2.36533e+09	3.73589e+09	3.2351e+09	3.22476e+09	2.88855e+09	3.33973e+09	1.35474e+09	3.97998e+09	4.11586e+09	3.29699e+09	3.74668e+09	3.48512e+09	33.542	40.5491	48.1274	41.8515	6.27862
PC(18:0_18:1)+CH3COO	846.623	C46 H89 O10 N1 P1	15.8821	15.8821	1.58917e+09	0.8074	0	52.0541		1.7736e+09	1.50252e+09	1.60999e+09	1.32821e+09	1.24393e+09	3.1755e+09	2.11546e+09	2.09847e+09	2.76318e+09	9.72038e+08	1.08347e+09	4.17187e+08	1.49782e+09	8.74038e+08	1.10995e+09	1.41996e+09	1.36119e+09	1.59315e+09	3.22591e+09	2.3633e+09	2.20828e+09	1.69247e+09	1.21131e+09	1.05587e+09	1.54589e+09	1.50556e+09	1.0394e+09	2.03853e+09	2.64415e+09	9.21488e+08	1.77919e+09	1.82034e+09	1.7334e+09	1.69517e+09	1.45197e+09	42.6203	42.2884	42.6401	31.4867	32.4157
PC(18:1e_20:4)+CH3COO	852.612	C48 H87 O9 N1 P1	14.0285	14.0285	5.01987e+07	1	0	48.932		6.09065e+07	5.54712e+07	6.01126e+07	4.93287e+07	6.51337e+07	6.37378e+07	8.00606e+07	6.13738e+07	7.71635e+07	3.79904e+07	3.73118e+07	3.21754e+07	4.75068e+07	3.05955e+07	4.28098e+07	3.9633e+07	4.89414e+07	6.29586e+07	6.05654e+07	4.60313e+07	5.22569e+07	4.44969e+07	3.8602e+07	5.67431e+07	6.80043e+07	3.69868e+07	4.79219e+07	6.42834e+07	8.47119e+07	2.49131e+07	5.53267e+07	5.63225e+07	5.34555e+07	5.34066e+07	4.87712e+07	44.1949	34.4629	27.1152	30.0325	35.8111
PC(17:0_20:4)+CH3COO	854.592	C47 H85 O10 N1 P1	13.7921	13.7921	3.17559e+07	1	0	48.3646		4.50403e+07	3.21712e+07	3.21875e+07	4.91313e+07	3.78833e+07	6.92589e+07	4.48725e+07	5.72494e+07	5.03916e+07	1.53253e+07	3.16288e+07	4.41992e+06	2.84431e+07	2.3816e+07	1.86822e+07	7.72526e+07	2.90492e+07	2.98693e+07	6.99228e+07	5.64712e+07	4.93963e+07	2.61916e+07	1.81852e+07	2.95087e+07	2.18033e+07	1.36882e+07	1.44618e+07	2.15008e+07	2.70332e+07	7.90582e+06	3.52527e+07	3.43889e+07	3.42819e+07	3.39716e+07	3.40468e+07	25.7644	45.3423	45.3777	40.7327	42.129
PC(18:0e_20:4)+CH3COO	854.628	C48 H89 O9 N1 P1	15.4358	15.4358	8.14548e+07	1	0	47.0762		9.47946e+07	8.67313e+07	6.43303e+07	7.43907e+07	1.03761e+08	1.0533e+08	1.51892e+08	1.00792e+08	1.16445e+08	5.9417e+07	5.77928e+07	5.64717e+07	7.83762e+07	4.71585e+07	8.43428e+07	6.50709e+07	7.91295e+07	9.98486e+07	1.0871e+08	6.5813e+07	9.7652e+07	7.61528e+07	5.79001e+07	9.95913e+07	1.15552e+08	8.42833e+07	7.59798e+07	7.74849e+07	1.04672e+08	2.80624e+07	8.68912e+07	9.46809e+07	8.24817e+07	8.83773e+07	8.10986e+07	27.8653	36.2764	29.6891	36.0753	45.2658
PC(16:0_22:6)+CH3COO	864.576	C48 H83 O10 N1 P1	12.5766	12.5766	3.02755e+07	1	0	61.9153		4.43375e+07	2.76294e+07	9.99538e+07	4.89948e+07	5.14514e+07	4.90863e+07	2.48608e+07	2.72696e+07	3.77798e+07	1.87301e+07	3.78633e+07	1.03823e+07	4.02666e+07	2.98568e+07	1.00219e+07	4.46904e+07	1.88129e+07	1.32148e+07	2.79704e+07	2.76036e+07	3.83207e+07	2.41554e+07	9.56398e+06	3.69486e+07	2.0788e+07	6.07343e+06	2.152e+07	5.79449e+07	7.09038e+07	2.50544e+07	3.2186e+07	3.25898e+07	3.27815e+07	3.18588e+07	2.96416e+07	28.8192	45.5353	55.834	44.4701	57.2104
PC(18:2_20:4)+CH3COO	864.576	C48 H83 O10 N1 P1	11.8841	11.8841	9.79143e+07	1	0	58.1685		1.41949e+08	8.09034e+07	1.25858e+08	1.12444e+08	1.29004e+08	1.98534e+08	1.18798e+08	8.90979e+07	2.20047e+08	6.26005e+07	8.47117e+07	2.0016e+07	1.06949e+08	5.57931e+07	2.36797e+07	1.0167e+08	7.53879e+07	8.03164e+07	1.8119e+08	6.81628e+07	1.76565e+08	1.05245e+08	6.10324e+07	1.0166e+08	8.91124e+07	6.36034e+07	1.00835e+08	9.87354e+07	1.2513e+08	3.63805e+07	1.13379e+08	1.12253e+08	1.09394e+08	1.07556e+08	8.55957e+07	56.4712	44.0761	46.4343	46.4636	47.804
PC(18:0_20:5)+CH3COO	866.592	C48 H85 O10 N1 P1	13.5344	13.5344	1.30762e+08	1	0	45.6513		1.52756e+08	1.29023e+08	1.54486e+08	2.02446e+08	1.83998e+08	2.5717e+08	1.20574e+08	1.61925e+08	2.1384e+08	7.4077e+07	1.53456e+08	3.13827e+07	1.73327e+08	8.46784e+07	6.43575e+07	1.85658e+08	1.38646e+08	9.68219e+07	2.49039e+08	1.50303e+08	2.12139e+08	1.27523e+08	5.3138e+07	1.22601e+08	7.77739e+07	7.02004e+07	9.24353e+07	1.73038e+08	2.11672e+08	6.87959e+07	1.38757e+08	1.40729e+08	1.53934e+08	1.34478e+08	1.32639e+08	35.1327	26.5636	33.061	39.9478	32.6381
PC(16:0_22:5)+CH3COO	866.592	C48 H85 O10 N1 P1	13.0918	13.0918	4.13314e+08	1	0	46.2538		4.6278e+08	5.20544e+08	5.9306e+08	6.01868e+08	6.15876e+08	5.70724e+08	4.97292e+08	4.47928e+08	6.62799e+08	2.48585e+08	5.1421e+08	9.01324e+07	4.20596e+08	4.857e+08	1.48124e+08	5.90891e+08	4.94395e+08	2.77472e+08	5.20995e+08	3.77673e+08	4.67233e+08	3.53171e+08	2.09782e+08	5.00645e+08	2.7901e+08	1.66663e+08	3.53257e+08	6.61793e+08	8.04837e+08	3.16025e+08	4.61949e+08	4.42227e+08	4.46415e+08	4.42132e+08	4.05115e+08	33.2363	26.5918	42.1261	27.9126	30.6562
PC(16:0_22:4)+CH3COO	868.607	C48 H87 O10 N1 P1	14.0956	14.0956	9.29006e+07	1	0	55.2185		1.31702e+08	7.33499e+07	6.28517e+07	8.65895e+07	1.13715e+08	1.85015e+08	1.2724e+08	2.4296e+08	1.15318e+08	7.63838e+07	8.56472e+07	1.27183e+07	7.10661e+07	7.8183e+07	3.18445e+07	7.5597e+07	6.99736e+07	1.38182e+08	2.36271e+08	1.68688e+08	8.73467e+07	1.27229e+08	5.31234e+07	8.95232e+07	5.46322e+07	3.0265e+07	4.56698e+07	8.85873e+07	1.17602e+08	3.18739e+07	1.01923e+08	1.14126e+08	9.685e+07	9.89818e+07	8.86209e+07	43.2308	37.3959	44.3528	47.3071	40.407
PC(18:0_20:4)+CH3COO	868.607	C48 H87 O10 N1 P1	14.4899	14.4899	2.86763e+09	0.9948	0	53.0406		3.28765e+09	3.3231e+09	3.89367e+09	3.62122e+09	3.89789e+09	4.00208e+09	3.59808e+09	3.02843e+09	4.62754e+09	2.02445e+09	3.08533e+09	1.04684e+09	2.70551e+09	2.47075e+09	2.44843e+09	3.42572e+09	2.64715e+09	1.83649e+09	3.71824e+09	2.88797e+09	4.03813e+09	2.62068e+09	1.87529e+09	2.83324e+09	2.26282e+09	1.88933e+09	2.58217e+09	3.68621e+09	4.34304e+09	1.97566e+09	3.23001e+09	3.22525e+09	3.06467e+09	3.06711e+09	2.81974e+09	46.7705	47.4633	48.0291	46.4308	47.7328
PC(18:0_20:3)+CH3COO	870.623	C48 H89 O10 N1 P1	15.5079	15.5079	8.10346e+07	1	0	45.2151		9.50931e+07	4.07606e+07	5.85575e+07	4.89191e+07	4.08232e+07	2.77699e+08	1.23638e+08	1.38412e+08	1.51896e+08	4.16614e+07	3.3132e+07	4.35011e+06	3.23972e+07	2.04531e+07	2.66444e+07	5.22873e+07	4.67184e+07	1.20632e+08	3.64028e+08	2.49868e+08	1.53525e+08	1.30371e+08	7.39165e+07	2.80796e+07	5.73768e+07	9.31403e+07	2.30875e+07	5.93648e+07	7.99635e+07	1.74715e+07	1.06753e+08	9.00342e+07	9.49268e+07	9.21412e+07	7.9065e+07	0	0	45.2151	0	31.7665
PC(18:0_20:3)+CH3COO	870.623	C48 H89 O10 N1 P1	15.2578	15.2578	4.51717e+08	1	0	45.5194		4.52622e+08	5.27377e+08	2.35645e+08	3.13049e+08	5.80629e+08	9.19279e+08	7.61596e+08	6.7029e+08	7.36975e+08	2.46419e+08	2.24169e+08	5.72377e+07	4.81253e+08	3.41766e+08	4.37908e+08	8.25367e+08	3.12888e+08	4.74018e+08	1.26776e+09	1.26091e+09	6.63237e+08	7.87352e+08	3.32436e+08	3.31062e+08	2.76014e+08	4.86648e+08	2.48104e+08	2.40324e+08	3.17757e+08	9.47939e+07	4.58245e+08	4.73267e+08	4.4869e+08	4.59733e+08	3.99198e+08	45.1465	42.8576	42.9529	45.4094	44.1005
PC(18:0_20:2)+CH3COO	872.639	C48 H91 O10 N1 P1	16.0293	16.0293	7.91372e+07	1	0	46.5599		8.09342e+07	1.04603e+08	1.3274e+08	1.11546e+08	1.50425e+08	9.66642e+07	1.51572e+08	8.74769e+07	1.25425e+08	7.67902e+07	1.07032e+08	1.92232e+07	1.12279e+08	9.09752e+07	3.70154e+07	1.4722e+08	1.1773e+08	6.17781e+07	1.27243e+08	8.0225e+07	7.72968e+07	4.91036e+07	4.9701e+07	1.11831e+08	4.88596e+07	3.28207e+07	6.39808e+07	5.89832e+07	7.41478e+07	2.43281e+07	9.50686e+07	7.43537e+07	7.29297e+07	7.14393e+07	6.80239e+07	27.6151	44.8967	38.3441	35.8387	33.8291
PC(18:1_22:5)+CH3COO	892.607	C50 H87 O10 N1 P1	13.1542	13.1542	2.80021e+07	1	0	55.3561		3.59916e+07	5.18896e+07	4.7748e+07	5.23821e+07	6.22494e+07	2.10793e+07	4.45921e+07	1.6329e+07	5.51563e+07	2.09757e+07	4.23355e+07	4.8022e+06	4.21029e+07	3.90176e+07	5.63598e+06	4.72924e+07	4.79972e+07	9.88419e+06	1.82752e+07	1.43072e+07	2.65866e+07	1.23255e+07	1.62115e+07	4.77837e+07	1.2293e+07	9.72409e+06	3.15719e+07	3.95295e+07	4.74005e+07	1.90762e+07	2.58101e+07	3.4432e+07	2.46813e+07	2.41005e+07	3.18677e+07	24.8559	37.5325	37.071	45.4459	35.8226
PC(18:0_22:6)+CH3COO	892.607	C50 H87 O10 N1 P1	14.0824	14.0824	8.5457e+07	0.9972	0	51.9212		1.15841e+08	8.29614e+07	2.70036e+08	1.54811e+08	1.60287e+08	1.55762e+08	8.41867e+07	6.06021e+07	1.29244e+08	4.99316e+07	1.03747e+08	3.05743e+07	9.91177e+07	7.55257e+07	4.08805e+07	1.2213e+08	5.33577e+07	3.16756e+07	1.06414e+08	7.94941e+07	1.10019e+08	7.35103e+07	2.55685e+07	1.15608e+08	6.03742e+07	2.72061e+07	6.44181e+07	1.27777e+08	1.45933e+08	4.85138e+07	9.71315e+07	9.65879e+07	9.54285e+07	9.42472e+07	8.4495e+07	31.5904	31.941	42.0797	39.5679	41.2651
PC(18:0_22:5)+CH3COO	894.623	C50 H89 O10 N1 P1	15.0379	15.0379	6.33795e+07	0.8748	0	56.8657		9.79212e+07	5.40123e+07	6.57928e+07	7.35639e+07	9.58209e+07	1.31393e+08	6.49529e+07	8.00757e+07	1.41318e+08	4.83652e+07	5.22947e+07	1.04505e+07	5.53659e+07	4.9475e+07	4.26645e+07	7.91631e+07	4.52509e+07	3.44782e+07	1.26619e+08	1.04309e+08	1.15397e+08	6.49538e+07	3.22651e+07	5.81364e+07	5.21215e+07	3.6714e+07	4.56562e+07	6.54002e+07	9.94878e+07	2.52181e+07	6.83372e+07	7.33695e+07	6.86274e+07	6.4465e+07	6.35318e+07	46.1499	44.6971	56.8237	48.4035	48.6084
PC(18:0_22:5)+CH3COO	894.623	C50 H89 O10 N1 P1	14.5243	14.5243	3.62248e+08	0.8748	0	51.3931		4.0418e+08	4.64823e+08	6.10521e+08	5.43167e+08	5.40301e+08	5.1665e+08	5.21458e+08	3.95994e+08	5.22619e+08	2.51565e+08	5.31306e+08	1.14324e+08	3.61669e+08	3.66929e+08	2.36397e+08	5.11181e+08	3.84229e+08	2.42548e+08	5.94891e+08	3.09544e+08	3.87658e+08	3.52432e+08	1.93904e+08	4.22459e+08	2.1383e+08	2.21654e+08	3.31354e+08	3.85804e+08	4.77222e+08	1.90935e+08	4.11671e+08	4.24863e+08	3.80915e+08	3.7023e+08	3.51817e+08	44.7866	48.0931	41.9315	37.8704	45.6368
PC(18:0_22:4)+CH3COO	896.639	C50 H91 O10 N1 P1	15.4746	15.4746	3.20823e+08	0.9686	0	56.9351		4.03547e+08	2.38374e+08	2.14065e+08	2.67743e+08	3.40629e+08	5.68316e+08	5.96725e+08	5.62031e+08	5.59672e+08	3.13613e+08	2.43238e+08	5.01018e+07	3.46674e+08	2.37923e+08	2.6309e+08	2.88304e+08	1.95785e+08	3.49626e+08	6.83147e+08	4.50024e+08	4.8835e+08	3.09426e+08	2.55197e+08	2.65513e+08	2.06406e+08	1.86345e+08	1.88385e+08	2.45891e+08	3.13119e+08	1.05863e+08	3.68069e+08	3.73612e+08	3.9715e+08	3.90944e+08	2.7222e+08	44.9653	45.5287	44.7543	47.6156	46.5332
PE(40:5e)-H	778.576	C45 H81 O7 N1 P1	15.7342	15.7342	586203	0.9546	0	5.31234		394299	128206	358722	682742	375784	1.35281e+06	277757	707359	1.23797e+06	536380	393648	303243	2.68048e+06	908423	213915	1.05217e+06	417557	433665	1.13815e+06	32023.8	903606	169408	461276	252528	516530	51408.2	390666	1.10043e+06	1.32054e+06	311489	368925	620798	188726	503360	452634	0	0	0	0	0
PE(38:5e)-H	750.544	C43 H77 O7 N1 P1	14.3652	14.3652	1.03707e+06	0.9214	0	6.58561		1.25442e+06	1.49091e+06	1.06033e+06	968022	819317	1.09536e+06	1.26422e+06	1.18738e+06	2.16716e+06	1.07676e+06	1.09824e+06	819042	1.61889e+06	449578	566229	1.1884e+06	1.34883e+06	1.32654e+06	1.26635e+06	341223	1.30481e+06	584510	707836	1.03318e+06	1.13186e+06	719550	784763	1.59295e+06	1.99975e+06	495410	1.09845e+06	1.01499e+06	971778	1.11519e+06	979099	0	0	0	0	0
PE(14:0_14:0)-H	634.445	C33 H65 O8 N1 P1	32.0724	32.0615	25990.9	0.980455	-0.0109455	7.12325		33189.7	25468.7	48047.7	0	0	0	0	29836.6	89463.3	0	0	190753	34818.8	0	0	0	0	7474.36	0	0	0	0	0	0	0	0	148212	54959.9	148052	0	41580	18890.9	46187	0	0	0	0	0	0	0
PE(40:8e)-H	772.529	C45 H75 O7 N1 P1	13.6799	13.6799	963296	0.9864	0	7.37288		1.3453e+06	762579	1.29298e+06	793786	1.27166e+06	851584	1.18159e+06	656908	1.2776e+06	918652	816386	1.64369e+06	4.84671e+06	763864	412648	608642	856964	450375	671260	405245	1.35522e+06	688417	553628	1.0844e+06	1.21152e+06	28708.9	708536	1.88325e+06	2.54762e+06	670867	1.09075e+06	951317	1.08779e+06	1.05156e+06	860423	0	0	0	0	0
PE(34:1e)-H	702.544	C39 H77 O7 N1 P1	15.7068	15.7068	2.06242e+06	0.9032	0	8.82002		3.01153e+06	2.00819e+06	1.23139e+06	1.50681e+06	1.56473e+06	1.49363e+06	2.77695e+06	2.77565e+06	3.57885e+06	2.05318e+06	1.47839e+06	1.86545e+06	4.48055e+06	1.00065e+06	1.08249e+06	1.57086e+06	2.44316e+06	1.76578e+06	2.58299e+06	1.73314e+06	4.80305e+06	1.80949e+06	2.14596e+06	2.06166e+06	2.44719e+06	2.02315e+06	1.10292e+06	2.1973e+06	1.81386e+06	544654	2.10489e+06	2.18995e+06	2.0729e+06	2.40862e+06	2.3199e+06	0	0	0	0	0
PE(40:5e)-H	778.576	C45 H81 O7 N1 P1	15.1306	15.1306	3.03561e+06	1	0	8.95535		3.27644e+06	4.03651e+06	3.96998e+06	3.07326e+06	5.49073e+06	4.01058e+06	6.35544e+06	3.18245e+06	3.85343e+06	2.62089e+06	2.95584e+06	2.15004e+06	3.19114e+06	2.78711e+06	2.92638e+06	2.35829e+06	2.95681e+06	2.16433e+06	3.42224e+06	2.50583e+06	2.47338e+06	2.97684e+06	2.25064e+06	4.83567e+06	3.66279e+06	1.57199e+06	3.15182e+06	3.41101e+06	4.26004e+06	1.14843e+06	3.26279e+06	3.45543e+06	3.21826e+06	3.41798e+06	2.99245e+06	0	0	0	0	0
PE(40:4e)-H	780.591	C45 H83 O7 N1 P1	16.7015	16.7015	1.13467e+06	1	0	9.5961		1.76279e+06	716548	519613	741875	675010	1.61508e+06	1.45071e+06	2.95465e+06	2.2025e+06	1.28423e+06	433431	716068	1.32907e+06	426320	867289	656989	716985	1.74289e+06	1.69092e+06	930409	2.15163e+06	732172	1.15679e+06	542236	1.87724e+06	1.02851e+06	413086	858594	1.06568e+06	112659	1.54923e+06	1.43197e+06	1.47083e+06	1.00827e+06	1.39249e+06	0	0	0	0	0
PE(52:2)-H	966.79	C57 H109 O8 N1 P1	19.6463	19.6463	1.69235e+06	1	0	10.6099		1.738e+06	2.73198e+06	1.951e+06	1.53978e+06	1.83883e+06	2.16731e+06	2.56263e+06	2.66687e+06	2.16807e+06	1.1868e+06	1.24806e+06	1.32361e+06	1.40975e+06	1.45391e+06	1.64734e+06	1.3945e+06	1.45318e+06	1.64706e+06	2.32256e+06	1.54899e+06	1.63461e+06	1.60357e+06	1.15156e+06	2.26234e+06	1.90662e+06	1.6007e+06	1.55721e+06	1.81023e+06	2.07357e+06	484863	1.95994e+06	2.01516e+06	1.78513e+06	1.70618e+06	1.68873e+06	0	0	0	0	0
PE(18:1e_18:3)-H	724.529	C41 H75 O7 N1 P1	14.7683	14.7683	3.19377e+06	0.983	0	12.0576		3.52203e+06	3.91477e+06	3.27169e+06	3.46404e+06	3.43138e+06	1.90085e+06	4.82742e+06	4.63712e+06	4.65378e+06	3.60962e+06	4.06446e+06	2.48677e+06	6.10222e+06	3.78137e+06	1.51266e+06	3.93576e+06	4.91357e+06	2.74451e+06	5.42654e+06	2.10195e+06	5.41403e+06	3.57694e+06	4.3387e+06	2.3684e+06	3.26249e+06	1.83986e+06	2.19014e+06	3.4751e+06	3.5534e+06	1.44149e+06	3.33943e+06	3.09983e+06	3.62737e+06	2.67522e+06	2.68445e+06	0	0	0	0	0
PE(18:2e_22:4)-H	776.56	C45 H79 O7 N1 P1	15.0783	15.0783	2.44713e+06	0.9476	0	12.4538		2.62745e+06	3.18971e+06	996708	1.85088e+06	2.76125e+06	1.59611e+06	4.09003e+06	4.17084e+06	4.21583e+06	2.64473e+06	812179	2.81297e+06	5.58969e+06	1.66991e+06	1.63205e+06	2.21111e+06	2.9319e+06	2.39641e+06	1.66456e+06	1.52462e+06	3.86854e+06	1.68208e+06	3.02456e+06	1.50265e+06	3.20692e+06	1.02626e+06	1.51297e+06	2.92551e+06	2.71261e+06	1.0741e+06	2.85372e+06	2.52168e+06	2.76499e+06	2.80136e+06	3.13238e+06	0	0	0	0	0
PE(18:1e_22:5)-H	776.56	C45 H79 O7 N1 P1	15.9459	15.9459	3.67549e+06	0.9286	0	13.6172		5.28987e+06	3.76936e+06	2.63486e+06	1.96616e+06	3.61916e+06	4.73661e+06	6.09297e+06	6.49552e+06	5.5251e+06	4.26596e+06	2.17567e+06	2.48897e+06	5.74087e+06	3.00445e+06	2.78209e+06	3.19454e+06	2.79574e+06	3.93963e+06	5.45663e+06	4.12368e+06	6.04e+06	3.68521e+06	3.08638e+06	4.02996e+06	5.09708e+06	1.84722e+06	2.93863e+06	3.6083e+06	4.776e+06	1.37059e+06	3.92504e+06	3.76417e+06	3.83376e+06	4.02775e+06	3.35399e+06	0	0	0	0	0
PE(50:3)-H	936.743	C55 H103 O8 N1 P1	17.5666	17.5666	1.89762e+06	0.9978	0	13.6594		1.97549e+06	2.98185e+06	1.38187e+06	1.7072e+06	1.82359e+06	2.21535e+06	2.86351e+06	3.03254e+06	2.08348e+06	1.5521e+06	1.75043e+06	1.23019e+06	1.80572e+06	1.45242e+06	1.31202e+06	1.80816e+06	1.41415e+06	3.06026e+06	2.39325e+06	2.38659e+06	1.74577e+06	2.13762e+06	1.59483e+06	2.15255e+06	2.42811e+06	2.03481e+06	1.28087e+06	1.4096e+06	1.78885e+06	455388	2.05653e+06	1.92246e+06	2.08641e+06	1.9698e+06	2.12589e+06	0	5.2051	0	0	0
PE(18:0_22:6)-H	790.539	C45 H77 O8 N1 P1	14.3786	14.3786	4.90012e+06	0.9558	0	14.1105		4.76257e+06	2.49068e+06	8.83009e+06	5.06966e+06	3.61144e+06	6.36373e+06	5.6731e+06	2.95373e+06	6.23408e+06	3.03726e+06	5.01612e+06	3.56925e+06	1.42789e+07	1.68885e+06	3.33232e+06	5.26866e+06	3.31921e+06	3.0901e+06	1.06198e+07	3.34362e+06	1.0112e+07	4.43104e+06	1.77816e+06	6.57526e+06	6.23834e+06	2.41504e+06	1.48594e+06	6.40611e+06	9.34617e+06	2.54637e+06	4.86816e+06	5.26848e+06	5.05555e+06	5.01903e+06	5.54671e+06	0	0	0	0	6.08548
PE(20:2e_18:2)-H	752.56	C43 H79 O7 N1 P1	15.6965	15.6965	2.49609e+06	1	0	14.5304		3.35546e+06	2.05659e+06	1.7192e+06	1.75596e+06	1.83244e+06	2.94098e+06	5.3829e+06	3.58581e+06	3.78136e+06	2.34622e+06	1.93531e+06	2.037e+06	4.41293e+06	2.27602e+06	1.13326e+06	2.27872e+06	2.20483e+06	3.23056e+06	4.3795e+06	1.85315e+06	3.59215e+06	2.43274e+06	4.07993e+06	2.0878e+06	3.38502e+06	1.31616e+06	1.42752e+06	2.02492e+06	3.15003e+06	951387	2.84504e+06	2.43412e+06	2.51434e+06	2.61496e+06	2.6889e+06	0	0	14.5304	0	0
PE(20:1e_18:1)-H	756.591	C43 H83 O7 N1 P1	18.3567	18.3567	3.60049e+06	0.9522	0	14.5444		3.58366e+06	3.08173e+06	3.12464e+06	2.41649e+06	2.66039e+06	3.36189e+06	5.73201e+06	7.62241e+06	5.08591e+06	4.78942e+06	1.97862e+06	2.39429e+06	4.62424e+06	3.84663e+06	1.44511e+06	2.23377e+06	1.95292e+06	3.91332e+06	4.47544e+06	3.29552e+06	6.83028e+06	3.91775e+06	4.1094e+06	2.54504e+06	4.41493e+06	4.65006e+06	1.54092e+06	4.25429e+06	5.3725e+06	1.55494e+06	4.04856e+06	3.34289e+06	3.80758e+06	4.19926e+06	3.80708e+06	9.63522	14.4693	8.82695	0	0
PE(16:1e_22:6)-H	746.513	C43 H73 O7 N1 P1	13.5966	13.5966	2.11743e+06	0.9534	0	14.7478		3.21392e+06	1.62797e+06	3.04343e+06	1.57665e+06	2.53273e+06	1.85202e+06	2.49745e+06	1.47301e+06	2.7531e+06	2.24008e+06	2.04003e+06	3.73413e+06	8.08385e+06	1.35334e+06	1.0092e+06	1.57488e+06	1.49473e+06	1.35545e+06	1.81154e+06	1.00416e+06	3.00521e+06	1.64927e+06	1.36339e+06	2.06784e+06	2.89217e+06	616199	1.57107e+06	3.93567e+06	4.77863e+06	1.49794e+06	2.21989e+06	2.16693e+06	2.14017e+06	2.20753e+06	2.31658e+06	0	0	0	0	0
PE(18:1e_20:3)-H	752.56	C43 H79 O7 N1 P1	16.2012	16.2012	2.24022e+06	1	0	15.1154		2.06785e+06	3.20455e+06	977462	2.66736e+06	1.82156e+06	3.4208e+06	4.88745e+06	4.20797e+06	5.26547e+06	2.10686e+06	913394	975953	3.08098e+06	1.35932e+06	1.79087e+06	1.81889e+06	2.02906e+06	1.8035e+06	3.58583e+06	1.77404e+06	2.75738e+06	2.09288e+06	2.123e+06	1.1805e+06	2.1008e+06	2.38248e+06	1.03729e+06	2.06942e+06	2.95219e+06	707875	1.94429e+06	2.02928e+06	2.17193e+06	2.51059e+06	1.80211e+06	0	0	0	0	0
PE(18:2_20:4)-H	762.508	C43 H73 O8 N1 P1	12.2188	12.2188	2.32087e+06	0.927	0	15.2502		3.13469e+06	2.35909e+06	2.3048e+06	1.99758e+06	2.50032e+06	2.99305e+06	2.69216e+06	2.4522e+06	3.71459e+06	1.39466e+06	2.38944e+06	616188	3.86187e+06	1.03218e+06	1.04739e+06	2.72144e+06	2.06365e+06	3.28172e+06	8.80181e+06	1.47414e+06	3.25663e+06	3.0276e+06	1.64428e+06	2.01234e+06	2.53809e+06	1.73766e+06	1.19337e+06	1.67227e+06	1.858e+06	639822	2.37559e+06	2.12338e+06	2.42173e+06	2.71201e+06	2.6134e+06	8.65603	7.82913	8.88519	6.50677	6.93612
PE(18:1e_18:2)-H	726.544	C41 H77 O7 N1 P1	14.6349	14.6349	1.68963e+06	0.9646	0	15.7771		1.67363e+06	886287	583472	1.66359e+06	1.80866e+06	879217	1.04715e+06	2.12668e+06	3.39917e+06	2.20145e+06	2.45069e+06	1.38839e+06	4.237e+06	1.60596e+06	409118	2.60343e+06	3.1311e+06	2.6798e+06	2.17758e+06	1.02699e+06	2.7808e+06	1.41397e+06	1.63772e+06	674183	3.19756e+06	2.22677e+06	1.2568e+06	1.2452e+06	1.67352e+06	506140	1.81864e+06	1.85105e+06	1.9507e+06	1.64488e+06	1.6901e+06	0	0	11.1376	0	0
PE(34:1_22:5)-H	1014.79	C61 H109 O8 N1 P1	18.4626	18.4626	9.21638e+06	1	0	15.7955		9.57244e+06	1.90305e+07	1.17177e+07	8.88426e+06	1.12597e+07	9.42765e+06	1.20644e+07	1.03111e+07	1.15239e+07	7.46229e+06	7.69013e+06	7.82859e+06	9.55557e+06	8.70469e+06	8.83767e+06	8.67012e+06	8.53425e+06	9.24558e+06	1.0564e+07	8.94257e+06	7.6704e+06	8.40519e+06	5.52919e+06	1.47712e+07	1.03832e+07	5.70641e+06	8.12246e+06	7.84512e+06	1.03675e+07	3.25014e+06	1.05034e+07	1.05637e+07	9.43862e+06	8.86121e+06	1.01646e+07	0	11.6771	0	0	11.398
PE(16:0_14:0)-H	662.477	C35 H69 O8 N1 P1	13.1942	13.1942	1.09429e+06	0.9934	0	15.8352		1.09594e+06	1.07954e+06	1.18833e+06	1.11912e+06	1.10624e+06	888360	1.06308e+06	1.46605e+06	1.07194e+06	1.05416e+06	1.10293e+06	1.2848e+06	995689	1.13625e+06	1.20385e+06	1.08152e+06	915008	1.02269e+06	1.12821e+06	1.11724e+06	1.21116e+06	1.05091e+06	1.0826e+06	1.1049e+06	1.17852e+06	1.15739e+06	1.19991e+06	895864	1.08163e+06	411884	1.37908e+06	1.09372e+06	1.10857e+06	1.46328e+06	1.22433e+06	0	0	0	0	0
PE(18:1e_22:3)-H	780.591	C45 H83 O7 N1 P1	17.2982	17.2982	1.68734e+06	1	0	16.7938		1.49971e+06	1.48775e+06	571733	1.21659e+06	1.20212e+06	1.89741e+06	4.11256e+06	3.90573e+06	2.58363e+06	1781015	584103	683355	2.13277e+06	1.45672e+06	1.10676e+06	1.84996e+06	921675	2.27523e+06	3.26826e+06	1.89409e+06	3.26438e+06	1.82689e+06	2.37209e+06	960104	2.38875e+06	1.82871e+06	399218	1.31104e+06	1.59878e+06	345069	1.88102e+06	2.17289e+06	1.76376e+06	2.07348e+06	1.88658e+06	0	0	0	0	0
PE(36:1_18:2)-H	992.805	C59 H111 O8 N1 P1	19.8357	19.8357	2.65142e+06	0.979	0	20.5898		2.08874e+06	4.05112e+06	2.19484e+06	1.82609e+06	3.39542e+06	3.13379e+06	4.18001e+06	4.33007e+06	2.99128e+06	2.15754e+06	1.89171e+06	3.74663e+06	2.58936e+06	1.79169e+06	2.06906e+06	2.2892e+06	2.79918e+06	2.29299e+06	3.57248e+06	2.1743e+06	2.47604e+06	2.89098e+06	1.95141e+06	2.6037e+06	2.5587e+06	3.54344e+06	2.53501e+06	1.63469e+06	1.84902e+06	618736	2.49966e+06	2.60356e+06	2.28385e+06	3.29299e+06	3.29667e+06	0	5.92044	13.6631	14.146	6.79146
PE(20:1e_20:4)-H	778.576	C45 H81 O7 N1 P1	16.8298	16.8298	3.43033e+06	1	0	20.8858		4.61378e+06	2.34317e+06	2.02249e+06	1.60004e+06	2.05637e+06	3.30853e+06	1.05988e+07	6.45545e+06	4.73031e+06	5.13281e+06	2.07927e+06	4.01993e+06	6.45265e+06	3.01529e+06	1.98347e+06	1.67237e+06	1.73295e+06	2.65083e+06	4.52316e+06	1.86815e+06	3.85337e+06	3.40593e+06	2.81307e+06	3.37855e+06	4.69868e+06	1.68851e+06	1.90701e+06	2.44741e+06	3.32169e+06	900300	4.11781e+06	3.62436e+06	3.63674e+06	3.5749e+06	3.87211e+06	12.6264	0	10.2145	8.64839	17.0259
PE(18:0_18:3)-H	740.524	C41 H75 O8 N1 P1	14.0741	14.0741	3.31011e+06	1	0	21.0166		2.62451e+06	2.51161e+06	2.25676e+06	4.96776e+06	4.48901e+06	2.58936e+06	3.64083e+06	2.00446e+06	3.40897e+06	1.91166e+06	2.95148e+06	1.09278e+06	6.29005e+06	3.01429e+06	2.50169e+06	4.51111e+06	6.39874e+06	7.01167e+06	1.3538e+07	3.20253e+06	5.67603e+06	3.82665e+06	2.64771e+06	2.53675e+06	4.71171e+06	3.7991e+06	2.54922e+06	1.49859e+06	2.15525e+06	766811	2.97941e+06	3.04901e+06	3.07564e+06	3.17201e+06	3.47998e+06	8.24462	7.76808	4.37182	0	21.0166
PE(34:1_18:2)-H	964.774	C57 H107 O8 N1 P1	18.6863	18.6863	4.52762e+06	0.9714	0	21.0655		5.05259e+06	8.33978e+06	4.8736e+06	4.62324e+06	4.05569e+06	6.31002e+06	6.84676e+06	6.64092e+06	5.84794e+06	4.16818e+06	2.4663e+06	3.81692e+06	3.8712e+06	4.47679e+06	3.25107e+06	3.882e+06	4.62236e+06	4.38954e+06	6.79138e+06	5.59817e+06	4.06314e+06	4.44721e+06	3.06655e+06	6.37394e+06	4.44679e+06	4.88073e+06	4.57242e+06	4.21102e+06	3.80265e+06	1.05558e+06	4.29775e+06	4.52564e+06	5.29725e+06	4.21509e+06	3.79539e+06	5.71611	11.8971	0	0	11.3697
PE(17:0_18:2)-H	728.524	C40 H75 O8 N1 P1	14.3847	14.3847	1.78914e+06	0.992	0	21.8952		1.95865e+06	1.08223e+06	972916	1.82813e+06	1.35578e+06	1.89085e+06	2.11308e+06	2.51049e+06	1.87591e+06	1.06216e+06	2.0303e+06	407755	2.22218e+06	1.08692e+06	1.0373e+06	3.36375e+06	2.16325e+06	3.88773e+06	6.662e+06	4.18367e+06	3.25461e+06	1.408e+06	1.13989e+06	1.46745e+06	2.426e+06	1.91791e+06	734309	556249	1.24814e+06	398090	2.0501e+06	2.09734e+06	2.18763e+06	1.75535e+06	2.06631e+06	0	0	0	0	0
PE(18:0_20:3)-H	768.555	C43 H79 O8 N1 P1	15.8049	15.8049	1.61957e+06	0.9956	0	22.0505		1.47737e+06	548993	1.26e+06	556363	281114	2.90698e+06	2.14445e+06	2.11128e+06	2.28722e+06	976880	444130	130574	1.60022e+06	388834	1.55169e+06	1.17079e+06	1.18566e+06	2.65857e+06	9.04743e+06	4.7098e+06	4.05066e+06	1.73545e+06	3.03824e+06	599201	1.53883e+06	2.40147e+06	190353	727671	1.28056e+06	290683	1.84584e+06	1.8318e+06	1.66586e+06	1.97381e+06	1.77717e+06	0	0	5.86157	0	0
PE(18:1e_18:1)-H	728.56	C41 H79 O7 N1 P1	15.1775	15.1775	7.03555e+06	1	0	22.7055		8.93404e+06	1.03708e+07	8.34284e+06	7.65418e+06	1.22409e+07	1.12017e+07	1.30924e+07	9.03115e+06	9.58701e+06	4.5613e+06	5.36673e+06	3.39204e+06	5.12721e+06	5.11059e+06	6.1064e+06	5.8487e+06	6.39855e+06	7.50256e+06	9.98836e+06	9.39343e+06	4.4956e+06	7.02146e+06	6.03175e+06	9.33275e+06	8.00877e+06	6.41397e+06	5.40634e+06	8.28721e+06	1.02081e+07	3.03038e+06	7681370	7.14216e+06	7.8052e+06	7.71586e+06	6.96771e+06	11.1314	19.2612	0	19.4624	19.0555
PE(17:0_20:4)-H	752.524	C42 H75 O8 N1 P1	14.0914	14.0914	2.11642e+06	0.997	0	24.4683		2.19168e+06	1.04011e+06	1.3037e+06	1.76069e+06	1.02066e+06	3.62069e+06	3.12042e+06	4.21164e+06	2.39969e+06	1.12399e+06	1.90911e+06	372110	2.7079e+06	608051	1.12246e+06	4.08352e+06	1.94078e+06	4.27368e+06	9.9484e+06	3.53158e+06	3.71362e+06	1.8342e+06	1.28995e+06	1.99781e+06	2.12288e+06	1.67814e+06	250091	1.00982e+06	1.36897e+06	375960	2.25411e+06	2.13554e+06	2.34205e+06	2.41168e+06	2.34174e+06	0	0	19.3339	0	11.5286
PE(18:1e_22:6)-H	774.544	C45 H77 O7 N1 P1	15.0149	15.0149	5.85961e+06	0.9922	0	24.8729		7.52492e+06	4.37256e+06	1.05642e+07	4.34143e+06	6.62773e+06	6.37866e+06	8.6918e+06	4.64469e+06	6.6586e+06	6.68961e+06	5.47221e+06	1.259e+07	2.09122e+07	4.67867e+06	2.4303e+06	3.82508e+06	3.97982e+06	2.2818e+06	4.82564e+06	2.50875e+06	8.58789e+06	4.33838e+06	3.23049e+06	6.42591e+06	7.27033e+06	1.83834e+06	3.8886e+06	1.0207e+07	1.27175e+07	3.93857e+06	6.05258e+06	6.44447e+06	6.14889e+06	6.33303e+06	6.06596e+06	7.48729	13.5287	5.24595	6.01033	21.108
PE(12:0_14:0)-H	606.414	C31 H61 O8 N1 P1	9.92714	9.92714	4.86962e+06	0.992	0	25.455		5.05066e+06	5.04646e+06	5.01455e+06	4.74512e+06	5.11188e+06	4.89741e+06	4671663	4.79865e+06	5.31418e+06	5.00621e+06	4.96548e+06	4.84592e+06	5.0814e+06	4.98728e+06	5.09522e+06	4.97827e+06	4.92586e+06	5.01734e+06	4.90953e+06	5.07304e+06	5.13355e+06	5.06755e+06	5.04707e+06	5.09929e+06	4.82207e+06	5.34169e+06	4.86708e+06	4.14968e+06	5.29694e+06	1.6299e+06	5.29617e+06	5.34265e+06	5.20031e+06	5.26732e+06	4.80926e+06	14.3206	16.7359	19.9381	12.1524	13.2672
PE(18:1e_16:0)-H	702.544	C39 H77 O7 N1 P1	15.1423	15.1423	3.78713e+06	1	0	25.5999		4.81062e+06	5.56497e+06	3.46269e+06	4.57961e+06	4.23179e+06	5.47697e+06	7.2386e+06	4.88346e+06	4.53778e+06	2.37674e+06	3.44542e+06	1.58071e+06	2.77411e+06	3.13001e+06	4.24676e+06	3.73176e+06	4.25103e+06	4.4723e+06	5.20096e+06	4.62015e+06	2.80564e+06	3.73129e+06	3.39087e+06	4.29682e+06	4.83429e+06	4.08812e+06	3.06851e+06	3.13322e+06	4.29555e+06	1.18221e+06	4.10929e+06	4.00344e+06	4.25787e+06	4.38879e+06	4.25588e+06	0	24.2427	15.8523	23.1292	6.83678
PE(18:1e_20:4)-H	750.544	C43 H77 O7 N1 P1	13.6936	13.6936	6.68874e+06	0.9964	0	25.7567		7.59178e+06	8.51608e+06	7.62589e+06	7.1949e+06	1.04571e+07	9.28577e+06	1.30491e+07	6.79162e+06	8.22385e+06	5.25915e+06	5.5497e+06	4.47562e+06	6.3827e+06	5.17574e+06	6.51285e+06	6.74112e+06	5.86725e+06	6.28586e+06	7.59051e+06	7.40333e+06	4.56573e+06	6.08699e+06	5.21962e+06	7.4981e+06	9.13199e+06	3.71105e+06	6.41796e+06	7.02518e+06	8.88365e+06	2.3226e+06	7.27923e+06	7.13141e+06	7.26624e+06	7.38535e+06	7.00255e+06	16.7088	23.4811	18.549	13.978	14.5087
PE(34:1_22:4)-H	1016.81	C61 H111 O8 N1 P1	19.1957	19.1957	3.43464e+06	0.9976	0	26.3112		3.13509e+06	5.13212e+06	3.75787e+06	2.85214e+06	3.6966e+06	4.19462e+06	5.96778e+06	4.80736e+06	5.02287e+06	3.16257e+06	2.25105e+06	2.78768e+06	2.84179e+06	2.50306e+06	3.56001e+06	3.33486e+06	2.52016e+06	3.89724e+06	4.6729e+06	3.74503e+06	3.3212e+06	3.47965e+06	2.41667e+06	3.68915e+06	4.49426e+06	3.33756e+06	2.56899e+06	2.4668e+06	3.14758e+06	781926	3.60267e+06	3.90363e+06	3.76411e+06	3.61468e+06	3.41305e+06	0	20.1864	0	20.7884	5.59319
PE(18:0_20:3)-H	768.555	C43 H79 O8 N1 P1	15.3664	15.3664	2.2669e+06	1	0	44.154		1.7434e+06	2.1355e+06	1.91928e+06	561190	1.35252e+06	2.00714e+06	5.04118e+06	2.61576e+06	3.56709e+06	1.32883e+06	2.16867e+06	776080	4.99356e+06	873399	1.70693e+06	2.64103e+06	2.76503e+06	2.46518e+06	7.05843e+06	2.28108e+06	4.40949e+06	1.36574e+06	2.92183e+06	2.6201e+06	1.75153e+06	2.04957e+06	994544	1.22557e+06	2.56249e+06	621200	2.41492e+06	2.94151e+06	2.25539e+06	2.14134e+06	1.97e+06	20.9495	18.7921	40.3272	32.5988	12.8993
PE(18:3e_18:2)-H	722.513	C41 H73 O7 N1 P1	13.2455	13.2455	2.85396e+06	0.9948	0	31.0568		3.89788e+06	2.32683e+06	1.14867e+06	2.54506e+06	3.36158e+06	2.6308e+06	2.75803e+06	4.82984e+06	4.13739e+06	2.92934e+06	4.35825e+06	1.33131e+06	7.99571e+06	3.34762e+06	812499	4.70654e+06	3.55549e+06	6.09739e+06	7.36296e+06	2.13913e+06	4.76613e+06	2.99543e+06	3.00819e+06	1.433e+06	3.4519e+06	990948	1.87283e+06	1.74652e+06	2.15118e+06	601979	3.27929e+06	2.8869e+06	2.86509e+06	2.8863e+06	2.5487e+06	0	6.87306	12.4432	0	0
PE(18:2_18:2)-H	738.508	C41 H73 O8 N1 P1	12.4955	12.4955	3.997e+06	1	0	33.0202		3.80616e+06	2.8062e+06	3.06808e+06	6.61206e+06	8.75607e+06	2.42185e+06	2.7624e+06	2.10498e+06	4.14775e+06	3.24057e+06	8.90079e+06	1.03334e+06	7.78874e+06	4.25354e+06	2.53295e+06	8.23788e+06	5.78025e+06	9.48885e+06	1.18202e+07	4.17882e+06	5.18697e+06	3.00071e+06	1.66402e+06	2.67984e+06	5.95084e+06	5.74582e+06	5.20809e+06	2.30927e+06	2.49047e+06	922961	4.71987e+06	4.15657e+06	4.1819e+06	4.1989e+06	4.86047e+06	8.26016	13.7786	20.1785	12.9831	21.4779
PE(18:0_22:5)-H	792.555	C45 H79 O8 N1 P1	15.2964	15.2964	4.06827e+06	0.9598	0	27.1596		4.0969e+06	1.78626e+06	2.39879e+06	2.11362e+06	2.24515e+06	5.60328e+06	4.77377e+06	4.99337e+06	5.47474e+06	3.40983e+06	2.8229e+06	1.47467e+06	7.36651e+06	1.1648e+06	4.78066e+06	3.32163e+06	2.24216e+06	4.06752e+06	1.38796e+07	6.42712e+06	1.0617e+07	5.19731e+06	2.36137e+06	3.30525e+06	4.78787e+06	3.3201e+06	968240	3.55283e+06	4.2815e+06	1.38408e+06	4.50676e+06	4.65205e+06	4.48664e+06	4.17268e+06	4.54712e+06	11.0444	10.9683	8.03627	0	5.86872
PE(36:1_20:4)-H	1016.81	C61 H111 O8 N1 P1	19.5575	19.5575	4.14787e+06	0.9962	0	33.5259		4.40275e+06	6.90732e+06	5.50299e+06	3.68928e+06	4.32773e+06	5.39067e+06	6.86238e+06	5.01759e+06	5.00795e+06	3.28844e+06	3.4049e+06	3.93543e+06	3.77481e+06	3.48336e+06	3.92197e+06	3.79584e+06	3.46358e+06	4.22149e+06	5.30759e+06	4.01067e+06	3.78107e+06	4.35133e+06	2.74693e+06	6.00333e+06	4.5187e+06	3.41287e+06	3.0911e+06	3.23262e+06	4.43863e+06	1.19331e+06	4.47904e+06	4.64511e+06	4.40261e+06	4.3488e+06	4.35587e+06	25.1034	14.9327	14.9095	25.3527	26.4272
PE(16:0_22:5)-H	764.524	C43 H75 O8 N1 P1	13.8537	13.8537	4.6076e+06	0.9956	0	27.1766		3.97393e+06	2.89501e+06	2.55632e+06	3.2916e+06	3.15703e+06	6.35802e+06	5.62567e+06	6.80095e+06	6.26003e+06	3.25521e+06	3.49569e+06	1.90044e+06	5.10928e+06	1.72041e+06	3.89265e+06	5.72179e+06	4.95977e+06	4.90926e+06	1.62759e+07	6.71424e+06	9.10205e+06	5.96855e+06	2.40115e+06	3.066e+06	4.20845e+06	4.29289e+06	1.42266e+06	4.18102e+06	4.91336e+06	1.37771e+06	5.75124e+06	4.74527e+06	5.73695e+06	6.12638e+06	5.98439e+06	12.5702	10.4376	19.2081	0	0
PE(14:0_14:0)-H	634.445	C33 H65 O8 N1 P1	11.904	11.904	9.66117e+06	0.9646	0	71.4838		1.48794e+07	3.7283e+06	4.35885e+06	4.88318e+07	1.41882e+07	5.2144e+06	5.5784e+06	3.42966e+06	5.36512e+06	3.14537e+07	1.33339e+07	1.15422e+07	1.07183e+07	1.38305e+07	1.30094e+07	1.32353e+07	1.31745e+07	1.42482e+07	4.33275e+06	4.95671e+06	1.39994e+07	4.11853e+06	3.71522e+06	4.98459e+06	4.00952e+06	1.39333e+07	1.37361e+07	4.22246e+06	1.43351e+07	4.46282e+06	5.07942e+06	4.45102e+06	1.40997e+07	1.37899e+07	5.03188e+06	15.4946	13.8921	14.1293	21.6554	22.8898
PE(14:0_14:0)-H	634.445	C33 H65 O8 N1 P1	11.5491	11.5491	1.40038e+09	1	0	77.4343		1.41719e+09	1.40441e+09	1.40758e+09	1.40772e+09	1.43519e+09	1.40305e+09	1.3903e+09	1.41643e+09	1.46085e+09	1.45527e+09	1.44837e+09	1.48156e+09	1.43727e+09	1.43871e+09	1.48745e+09	1.39956e+09	1.41212e+09	1.45539e+09	1.39187e+09	1.43056e+09	1.42927e+09	1.42962e+09	1.48514e+09	1.41695e+09	1.42917e+09	1.48071e+09	1.42902e+09	1.19196e+09	1.43028e+09	5.701e+08	1.48071e+09	1.4823e+09	1.47149e+09	1.49069e+09	1.47497e+09	77.4343	58.164	57.7334	58.9529	58.548
PE(16:1e_18:2)-H	698.513	C39 H73 O7 N1 P1	14.3512	14.3512	1.11915e+07	0.9776	0	37.98		1.38121e+07	9.56995e+06	7.12055e+06	8.48197e+06	9.16163e+06	1.17316e+07	1.74805e+07	1.83211e+07	1.88166e+07	1.24082e+07	1.06844e+07	6.53988e+06	2.03813e+07	8.16125e+06	4.82965e+06	1.11715e+07	1.21858e+07	1.68549e+07	1.98795e+07	8.23618e+06	1.46592e+07	1.19664e+07	1.25508e+07	7.56014e+06	1.3452e+07	7.8716e+06	6.96548e+06	1.12963e+07	1.4439e+07	4.14989e+06	1.12441e+07	1.16035e+07	1.19428e+07	1.17674e+07	1.15827e+07	12.0928	21.1513	34.5738	21.9186	21.5934
PE(16:1e_18:1)-H	700.529	C39 H75 O7 N1 P1	15.4748	15.4748	9.33891e+06	0.9266	0	31.5515		1.02069e+07	9.20416e+06	7.47726e+06	6.38664e+06	8.98143e+06	8.49097e+06	1.13686e+07	1.51172e+07	1.56362e+07	1.02561e+07	7.74728e+06	5.40066e+06	1.38521e+07	7.30857e+06	5.7542e+06	7.76791e+06	1.18261e+07	1.07165e+07	1.2182e+07	7.4098e+06	1.27055e+07	9.20168e+06	1.08928e+07	7.72534e+06	1.24454e+07	7.5023e+06	6.60708e+06	1.1861e+07	1.42598e+07	4.54872e+06	1.10504e+07	9.87861e+06	8.9796e+06	1.05319e+07	8.98114e+06	13.62	18.4519	28.5681	22.3936	16.7962
PE(16:0_18:2)-H	714.508	C39 H73 O8 N1 P1	13.6213	13.6213	2.28804e+07	0.9976	0	56.6628		2.38968e+07	1.81898e+07	1.74637e+07	2.30438e+07	2.74595e+07	2.16134e+07	3.06605e+07	2.67019e+07	2.51129e+07	1.80323e+07	2.91626e+07	7.02141e+06	3.18531e+07	1.4398e+07	1.7594e+07	3.49036e+07	2.95961e+07	5.81234e+07	6.15585e+07	3.49412e+07	3.81853e+07	2.29856e+07	1.56876e+07	1.82508e+07	2.64091e+07	2.6722e+07	1.44992e+07	1.33858e+07	1.62667e+07	5.97971e+06	2.68774e+07	2.6574e+07	2.68092e+07	2.38799e+07	2.57176e+07	32.1052	32.1297	45.6926	28.9448	27.3808
PE(16:0_18:1)-H	716.524	C39 H75 O8 N1 P1	14.7725	14.7725	1.95166e+07	0.9968	0	46.3482		1.83113e+07	1.65109e+07	1.75765e+07	1.44772e+07	1.61957e+07	1.6427e+07	2.35704e+07	2.14211e+07	2.44257e+07	2.02421e+07	1.37101e+07	1.09354e+07	2.49653e+07	1.11635e+07	2.33564e+07	1.95315e+07	2.26633e+07	3.31327e+07	5.52689e+07	2.49847e+07	3.11257e+07	1.8118e+07	1.78023e+07	1.68303e+07	2.24123e+07	1.84484e+07	1.08755e+07	1.85387e+07	2.23723e+07	8.22936e+06	2.15738e+07	2.18175e+07	2.15042e+07	2.05806e+07	1.94169e+07	19.6203	14.9084	29.8858	20.3715	9.41379
PE(16:1e_20:4)-H	722.513	C41 H73 O7 N1 P1	14.0519	14.0519	1.01296e+07	0.9922	0	31.3704		1.22227e+07	1.27946e+07	1.09002e+07	7.92537e+06	9.84607e+06	8.58672e+06	1.68676e+07	1.38585e+07	1.62936e+07	9.68787e+06	7.28325e+06	8.972e+06	1.56286e+07	5.23193e+06	8.92842e+06	8.52705e+06	1.11256e+07	1.02064e+07	1.07722e+07	6.76947e+06	1.12877e+07	7.31696e+06	7.80478e+06	1.01741e+07	9.88838e+06	3.62321e+06	7.83967e+06	1.10044e+07	1.4397e+07	3.99712e+06	1.14758e+07	1.10481e+07	1.08259e+07	1.1081e+07	1.052e+07	13.2288	26.5056	24.426	24.6076	23.0664
PE(18:2e_18:2)-H	724.529	C41 H75 O7 N1 P1	14.4255	14.4255	1.77037e+07	0.983	0	44.497		1.97759e+07	1.81802e+07	1.20555e+07	1.34573e+07	1.67492e+07	1.46344e+07	1.76022e+07	3.03419e+07	3.18422e+07	1.87224e+07	1.82888e+07	1.08636e+07	3.45901e+07	1.67974e+07	5.97485e+06	1.92932e+07	2.88759e+07	2.48209e+07	2.99138e+07	1.42984e+07	2.87829e+07	1.88845e+07	2.13169e+07	1.22938e+07	2.18695e+07	7.83908e+06	1.15182e+07	2.27719e+07	2.60344e+07	7.99007e+06	1.9195e+07	1.9997e+07	1.89721e+07	1.62716e+07	1.71744e+07	23.0988	31.0687	36.9109	33.1704	17.935
PE(18:1e_18:2)-H	726.544	C41 H77 O7 N1 P1	14.0159	14.0159	9.74636e+06	0.9874	0	30.6001		1.40894e+07	1.13014e+07	9.63082e+06	7.75984e+06	1.15185e+07	2.04902e+07	1.87065e+07	1.36532e+07	1.3019e+07	5.59176e+06	8.83865e+06	4.30607e+06	6.97013e+06	6.32141e+06	5.3349e+06	9.85066e+06	8.6211e+06	1.35475e+07	1.72895e+07	1.48367e+07	6.54807e+06	1.08266e+07	7.86017e+06	9.248e+06	1.22938e+07	8.13192e+06	5.53326e+06	1.0688e+07	1.37544e+07	4.01908e+06	1.09181e+07	1.09246e+07	1.01899e+07	1.05001e+07	1.03945e+07	21.7182	24.8117	23.2938	22.3999	14.3686
PE(18:2e_18:1)-H	726.544	C41 H77 O7 N1 P1	15.5325	15.5325	9.74867e+06	0.9326	0	40.2478		9.23569e+06	1.00055e+07	7.05699e+06	1.16147e+07	1.00789e+07	8.48755e+06	9.77312e+06	1.78893e+07	1.73307e+07	9.84862e+06	6.81111e+06	5.24996e+06	1.60485e+07	7.5068e+06	3.96274e+06	7.60825e+06	1.33839e+07	9.60794e+06	1.40205e+07	7.27748e+06	1.5712e+07	8.8099e+06	1.31377e+07	6.07801e+06	1.36503e+07	5.37703e+06	7.28856e+06	1.35879e+07	1.73303e+07	5.07433e+06	1.07187e+07	9.9287e+06	9.95179e+06	1.00692e+07	1.00283e+07	13.9432	27.3519	22.6985	37.1123	38.2042
PE(18:1e_18:2)-H	726.544	C41 H77 O7 N1 P1	15.7356	15.7356	7.41045e+07	0.9386	0	47.3122		7.7625e+07	6.86758e+07	6.52062e+07	5.69463e+07	6.45919e+07	8.1937e+07	1.29615e+08	1.33317e+08	9.82188e+07	8.32439e+07	7.49431e+07	5.48805e+07	1.22268e+08	6.09442e+07	3.0333e+07	6.31645e+07	7.53037e+07	8.38233e+07	1.36759e+08	5.49761e+07	1.19233e+08	8.06913e+07	7.1269e+07	5.23775e+07	8.15333e+07	5.99158e+07	4.19032e+07	7.73503e+07	1.03195e+08	3.46602e+07	7.82668e+07	7.82007e+07	7.75933e+07	7.97017e+07	7.87863e+07	46.9528	46.0751	47.1315	47.2409	46.7217
PE(18:1e_18:1)-H	728.56	C41 H79 O7 N1 P1	16.8927	16.8927	2.30537e+07	0.9974	0	46.8856		1.9964e+07	2.30615e+07	2.28217e+07	1.50699e+07	1.92465e+07	1.93484e+07	2.95342e+07	4.17523e+07	3.03356e+07	2.98546e+07	1.6103e+07	1.95903e+07	3.04387e+07	2.21739e+07	9.26411e+06	1.48273e+07	2.26361e+07	2.02968e+07	2.98268e+07	1.60967e+07	4.18151e+07	2.14935e+07	2.34729e+07	1.66951e+07	2.72817e+07	2.17193e+07	1.76487e+07	3.49124e+07	4.57704e+07	1.32458e+07	2.52684e+07	2.5532e+07	2.40045e+07	2.49716e+07	2.3125e+07	39.2508	39.8727	45.5225	43.6405	45.0912
PE(16:0_20:4)-H	738.508	C41 H73 O8 N1 P1	13.3568	13.3568	2.06984e+07	1	0	55.6057		1.82865e+07	1.4093e+07	1.58153e+07	1.29764e+07	1.49895e+07	3.00668e+07	2.94499e+07	3.31465e+07	1.86918e+07	1.55019e+07	1.81821e+07	7.98619e+06	2.39643e+07	7.14341e+06	1.31436e+07	2.33049e+07	1.81637e+07	4.23723e+07	8.04124e+07	2.71804e+07	3.33736e+07	2.331e+07	1.40953e+07	1.5115e+07	2.1868e+07	1.45733e+07	8.12107e+06	1.73746e+07	2.16314e+07	7.67072e+06	2.25821e+07	2.21569e+07	2.3053e+07	2.23301e+07	2.2126e+07	25.5517	25.6123	45.1023	28.7859	19.6026
PE(18:1_18:2)-H	740.524	C41 H75 O8 N1 P1	13.7036	13.7036	2.44536e+07	0.9972	0	56.7665		2.78654e+07	1.88866e+07	1.88142e+07	2.33139e+07	2.98006e+07	1.76527e+07	2.89198e+07	1.97336e+07	3.47393e+07	1.77716e+07	2.92635e+07	7.72022e+06	4.95383e+07	1.57503e+07	1.93883e+07	2.81436e+07	3.45165e+07	4.9534e+07	5.09875e+07	3.19507e+07	4.4201e+07	1.91383e+07	1.72415e+07	2.0345e+07	3.42562e+07	2.6151e+07	1.64963e+07	1.78747e+07	2.24536e+07	6.97258e+06	2.78399e+07	2.75988e+07	2.68942e+07	2.59652e+07	2.60515e+07	43.758	45.3476	47.7722	43.2792	31.8901
PE(18:1_18:1)-H	742.539	C41 H77 O8 N1 P1	14.8349	14.8349	1.71508e+07	0.9346	0	48.5299		1.86564e+07	1.17451e+07	1.34055e+07	1.38172e+07	1.3573e+07	1.47422e+07	2.13188e+07	1.40822e+07	2.79785e+07	1.55862e+07	1.12049e+07	8.38518e+06	2.85617e+07	9.68045e+06	1.92183e+07	1.60549e+07	1.98375e+07	2.65216e+07	3.44737e+07	2.63212e+07	3.2672e+07	1.49843e+07	1.62806e+07	1.57687e+07	2.39453e+07	1.56344e+07	1.05681e+07	1.65744e+07	2.04255e+07	7.55381e+06	1.729e+07	1.7467e+07	1.71093e+07	1.72907e+07	1.73529e+07	17.4291	18.2662	39.4472	15.3111	0
PE(18:0_18:2)-H	742.539	C41 H77 O8 N1 P1	15.0443	15.0443	1.07828e+08	0.8966	0	57.6185		1.13096e+08	7.50724e+07	8.49834e+07	9.58941e+07	1.02823e+08	1.00591e+08	1.52917e+08	8.56519e+07	1.35027e+08	6.32797e+07	1.12236e+08	3.77424e+07	2.27948e+08	6.29744e+07	9.84151e+07	1.24568e+08	1.53301e+08	1.49415e+08	3.17668e+08	1.35907e+08	2.27545e+08	8.41163e+07	8.0304e+07	8.93402e+07	1.41961e+08	1.16747e+08	6.21679e+07	7.20012e+07	9.46265e+07	2.61857e+07	1.26403e+08	1.21576e+08	1.19198e+08	1.12931e+08	1.12566e+08	47.9832	47.9251	18.4636	46.6441	47.2456
PE(18:0_18:1)-H	744.555	C41 H79 O8 N1 P1	16.1277	16.1277	3.37442e+07	1	0	42.4082		3.38801e+07	2.27205e+07	2.82647e+07	2.55836e+07	2.66832e+07	3.3197e+07	3.71339e+07	3.21194e+07	5.3565e+07	2.34113e+07	2.23253e+07	1.18943e+07	5.77656e+07	1.80218e+07	3.96084e+07	2.99162e+07	3.74986e+07	4.76852e+07	9.62957e+07	4.05373e+07	7.8167e+07	2.28191e+07	2.85378e+07	2.633e+07	4.18059e+07	2.93199e+07	1.74659e+07	3.16205e+07	4.11569e+07	1.16408e+07	3.69079e+07	3.68538e+07	3.68655e+07	3.61593e+07	3.54627e+07	21.4204	29.609	37.5458	13.5426	17.0279
PE(18:2e_20:4)-H	748.529	C43 H75 O7 N1 P1	14.1	14.1	1.54281e+07	0.9974	0	35.0112		1.8967e+07	2.04089e+07	1.59245e+07	1.20571e+07	1.83038e+07	1.38858e+07	2.46354e+07	1.98757e+07	2.87181e+07	1.51558e+07	1.28002e+07	1.28943e+07	2.68201e+07	9.80203e+06	1.06765e+07	1.22958e+07	2.05139e+07	1.37791e+07	1.98957e+07	8.83753e+06	1.69812e+07	1.16511e+07	1.29418e+07	1.51224e+07	1.48577e+07	4.24785e+06	1.32675e+07	1.80923e+07	2.29276e+07	7.12283e+06	1.7273e+07	1.75812e+07	1.69192e+07	1.66241e+07	1.57616e+07	9.97995	19.4295	29.9852	31.9542	30.1348
PE(16:1e_22:4)-H	750.544	C43 H77 O7 N1 P1	15.0526	15.0526	1.18109e+07	1	0	35.2558		1.29033e+07	1.27038e+07	7.51704e+06	9.05756e+06	9.96923e+06	1.29879e+07	2.06932e+07	1.78093e+07	1.99191e+07	1.52982e+07	7.53403e+06	8.45521e+06	1.74817e+07	6.77001e+06	9.23823e+06	1.09477e+07	1.01086e+07	1.62207e+07	1.79074e+07	8.97533e+06	1.64587e+07	1.038e+07	1.29936e+07	8.54094e+06	1.32422e+07	7.28739e+06	6.57123e+06	9.8632e+06	1.16778e+07	4.38807e+06	1.26003e+07	1.39586e+07	1.41885e+07	1.36089e+07	1.19925e+07	26.7203	24.2151	22.0751	12.2754	17.7072
PE(18:1e_20:4)-H	750.544	C43 H77 O7 N1 P1	15.4431	15.4431	4.05109e+07	0.9972	0	43.1603		4.60335e+07	4.88511e+07	4.37581e+07	2.49623e+07	3.81658e+07	3.74083e+07	8.68254e+07	5.90607e+07	6.75472e+07	4.2114e+07	2.51174e+07	4.20841e+07	6.35428e+07	2.73238e+07	3.2177e+07	2.70075e+07	4.15067e+07	2.9477e+07	4.69574e+07	2.30526e+07	4.70842e+07	3.15498e+07	2.98049e+07	4.50929e+07	3.82348e+07	1.65519e+07	3.02482e+07	5.08666e+07	6.27882e+07	1.88319e+07	4.47367e+07	4.57053e+07	4.45401e+07	4.32253e+07	4.34924e+07	37.5336	38.6776	39.6986	42.3321	40.349
PE(20:1e_18:2)-H	754.576	C43 H81 O7 N1 P1	17.1582	17.1582	9.84246e+06	0.9846	0	45.0665		1.49681e+07	6.92526e+06	6.58933e+06	7.39201e+06	6.41978e+06	1.07599e+07	2.057e+07	1.79114e+07	1.33111e+07	1.22519e+07	8.07847e+06	6.97826e+06	1.58175e+07	1.01408e+07	3.63434e+06	7.77397e+06	6.58877e+06	1.24319e+07	1.97988e+07	8.46205e+06	1.69364e+07	1.10811e+07	1.11793e+07	7.19486e+06	1.31915e+07	9.49341e+06	3.93807e+06	7.18246e+06	9.00357e+06	2.96047e+06	1.12646e+07	1.07132e+07	1.07652e+07	1.02637e+07	8.68298e+06	22.1076	33.5895	20.0935	7.94958	19.2299
PE(18:1_20:4)-H	764.524	C43 H75 O8 N1 P1	13.427	13.427	2.36709e+07	0.983	0	31.8138		2.19376e+07	2.217e+07	2.04339e+07	1.93391e+07	1.74004e+07	2.66444e+07	3.68453e+07	2.49228e+07	3.28171e+07	1.62727e+07	2.13337e+07	9.01577e+06	3.64888e+07	1.00071e+07	1.75086e+07	2.86934e+07	3.29806e+07	2.71158e+07	5.73421e+07	2.28482e+07	3.06528e+07	2.16504e+07	1.5257e+07	2.65185e+07	2.54236e+07	1.42945e+07	8.768e+06	3.11137e+07	3.80064e+07	1.32087e+07	2.54509e+07	2.52283e+07	2.53462e+07	2.69441e+07	2.38102e+07	13.8429	14.4266	22.03	11.052	9.04856
PE(16:0_22:4)-H	766.539	C43 H77 O8 N1 P1	14.3854	14.3854	5.01805e+06	1	0	41.154		3.6269e+06	2.78554e+06	1.70841e+06	3.09797e+06	2.84385e+06	8.04014e+06	7.78262e+06	8.59512e+06	4.54793e+06	4.48371e+06	2.74957e+06	1.0496e+06	5.98751e+06	1.41705e+06	4.96312e+06	4.5907e+06	3.75301e+06	1.23533e+07	2.46823e+07	8.2807e+06	7.35351e+06	7.39581e+06	3.17532e+06	3.73352e+06	3.78488e+06	3.66794e+06	1.42005e+06	2.80723e+06	4.47847e+06	1.23162e+06	6.47964e+06	5.50262e+06	5.26906e+06	6.41229e+06	4.88438e+06	15.1083	9.26488	0	22.3267	6.34197
PE(18:0_20:4)-H	766.539	C43 H77 O8 N1 P1	14.7899	14.7899	2.46487e+08	1	0	58.3644		2.40448e+08	1.70241e+08	2.22652e+08	1.54168e+08	1.42623e+08	2.86779e+08	3.75151e+08	3.24038e+08	2.97836e+08	1.62304e+08	1.93021e+08	1.0507e+08	3.93201e+08	8.13915e+07	2.38509e+08	2.20819e+08	2.34354e+08	2.86731e+08	7.31603e+08	2.65102e+08	4.4513e+08	2.34578e+08	1.8741e+08	2.13141e+08	2.78228e+08	2.35593e+08	7.60765e+07	2.59971e+08	3.20897e+08	1.13601e+08	2.70486e+08	2.72664e+08	2.65154e+08	2.63344e+08	2.44993e+08	45.171	44.1121	45.9099	47.7697	47.044
PE(18:1e_22:5)-H	776.56	C45 H79 O7 N1 P1	15.4517	15.4517	2.16446e+07	1	0	40.6012		2.33006e+07	2.65459e+07	2.36015e+07	1.75087e+07	2.61231e+07	2.27993e+07	4.88133e+07	2.82665e+07	3.24516e+07	2.30061e+07	2.08098e+07	2.21533e+07	3.83399e+07	1.94619e+07	1.27917e+07	1.83208e+07	2.23729e+07	1.662e+07	3.11366e+07	9.12436e+06	3.08382e+07	1.57503e+07	1.78085e+07	2.13556e+07	2.24625e+07	1.07406e+07	1.83714e+07	2.18531e+07	2.67904e+07	7.72417e+06	2.45697e+07	2.3135e+07	2.34189e+07	2.34088e+07	2.30284e+07	14.611	19.1229	14.0368	26.7043	28.8778
PE(18:1e_22:4)-H	778.576	C45 H81 O7 N1 P1	16.415	16.415	2.15298e+07	1	0	50.505		2.35425e+07	2.11683e+07	1.59011e+07	1.47443e+07	1.66822e+07	2.43749e+07	5.09193e+07	3.27448e+07	3.46949e+07	2.73246e+07	1.32479e+07	1.60995e+07	2.8603e+07	1.44278e+07	1.51939e+07	1.63135e+07	1.45938e+07	2.18789e+07	3.50069e+07	1.53273e+07	3.53409e+07	1.84798e+07	2.36521e+07	1.79153e+07	2.71703e+07	1.52218e+07	1.13729e+07	1.85825e+07	2.36763e+07	7.63071e+06	2.28053e+07	2.22416e+07	2.13555e+07	2.26552e+07	2.27877e+07	18.5583	41.1182	31.6225	35.1238	23.7714
PE(18:0_22:5)-H	792.555	C45 H79 O8 N1 P1	14.8026	14.8026	1.71062e+07	0.984	0	36.8558		1.39244e+07	1.42607e+07	1.61985e+07	1.30584e+07	1.10246e+07	1.96938e+07	2.64982e+07	1.9524e+07	2.06549e+07	9.53051e+06	1.83967e+07	8.23132e+06	3.26945e+07	7.4388e+06	1.57452e+07	1.93924e+07	2.20978e+07	1.56882e+07	5.47807e+07	1.38327e+07	2.82682e+07	1.66683e+07	1.01778e+07	1.92408e+07	1.40756e+07	1.38587e+07	5.25391e+06	1.89567e+07	2.24e+07	8.30749e+06	1.76506e+07	1.94037e+07	1.75641e+07	1.87417e+07	1.66884e+07	0	20.7856	8.40363	26.5132	27.4296
PE(18:0_22:4)-H	794.571	C45 H81 O8 N1 P1	15.7221	15.7221	1.92418e+07	1	0	42.8319		2.21001e+07	1.65735e+07	1.60388e+07	1.65017e+07	1.73936e+07	2.95096e+07	2.05096e+07	3.08334e+07	2.92747e+07	1.04982e+07	1.52459e+07	5.7744e+06	2.94774e+07	3.87651e+06	2.17927e+07	6.26613e+06	8.79994e+06	2.23931e+07	5.93741e+07	2.82723e+07	3.72604e+07	2.2092e+07	1.08828e+07	1.89147e+07	1.05047e+07	1.79128e+07	8.31773e+06	1.84955e+07	2.02492e+07	6.64218e+06	2.4616e+07	2.45596e+07	2.44843e+07	1.34631e+07	1.1059e+07	16.0883	7.66613	40.6151	0	6.99553
PE(32:1_20:4)-H	960.743	C57 H103 O8 N1 P1	17.3038	17.3038	1.10378e+07	0.972	0	27.9241		1.21452e+07	1.80862e+07	1.09192e+07	1.12171e+07	1.25602e+07	1.13828e+07	1.62388e+07	1.50041e+07	1.2703e+07	8.55751e+06	8.62466e+06	8.20481e+06	8.57527e+06	9.96319e+06	9.74946e+06	1.17019e+07	8.92148e+06	1.65614e+07	1.22861e+07	1.26663e+07	9.50462e+06	1.07636e+07	7.36106e+06	1.36777e+07	1.38096e+07	1.05076e+07	7.34568e+06	9.70838e+06	1.15561e+07	3.308e+06	1.26002e+07	1.21075e+07	1.16641e+07	1.18965e+07	1.15091e+07	12.9372	14.4489	0	0	19.354
PE(34:1_20:4)-H	988.774	C59 H107 O8 N1 P1	18.4106	18.4106	1.36895e+07	0.9886	0	31.164		1.47839e+07	2.22164e+07	1.60917e+07	1.23539e+07	1.56252e+07	1.69907e+07	2.1138e+07	1.7002e+07	1.49135e+07	1.09576e+07	1.08385e+07	1.10634e+07	1.17961e+07	1.14543e+07	1.21012e+07	1.29518e+07	1.13128e+07	1.64422e+07	1.69575e+07	1.44929e+07	1.22208e+07	1.4721e+07	9.22953e+06	1.86946e+07	1.5208e+07	1.25379e+07	1.02694e+07	1.1103e+07	1.50436e+07	4.60311e+06	1.52941e+07	1.54944e+07	1.36787e+07	1.46588e+07	1.44128e+07	21.9184	31.164	0	0	21.0356
PEt(18:1_18:1)-H	727.528	C41 H76 O8 N0 P1	15.8845	15.8845	3.57447e+06	1	0	21.4442		1.68433e+06	5.06432e+06	3.61032e+06	5.61359e+06	3.43061e+06	7.48518e+06	2.19e+06	3.81263e+06	5.79759e+06	1.55557e+06	4.19242e+06	505960	1.0288e+06	1.44799e+06	3.08921e+06	3.05979e+06	2.70958e+06	2.88283e+06	4.96837e+06	5.65786e+06	5.10778e+06	3.60908e+06	2.25756e+06	1.96098e+06	3.00947e+06	3.36376e+06	2.2987e+06	4.67154e+06	5.8494e+06	3.06553e+06	6.38588e+06	3.45845e+06	4.11652e+06	4.80121e+06	4.10323e+06	0	0	0	0	0
PG(38:1_20:2)-H	1079.86	C64 H120 O10 N0 P1	23.2482	23.2482	4.3984e+06	0.9842	0	7.00402		6.57215e+06	6.52714e+06	5.59935e+06	4.81785e+06	6.24299e+06	2.9111e+06	8.64009e+06	4.36868e+06	4.62929e+06	4.22375e+06	4.02824e+06	3.39346e+06	5.39105e+06	4.93872e+06	4.33108e+06	4.26093e+06	7.53716e+06	2.5435e+06	3.4449e+06	3.8394e+06	3.11461e+06	4.0317e+06	3.18364e+06	6.40306e+06	5.66225e+06	3.37432e+06	2.54339e+06	4.21441e+06	4.33366e+06	1.55985e+06	5.7e+06	5.1049e+06	4.86701e+06	4.64495e+06	4.75127e+06	0	0	0	0	0
PG(19:1_18:1)-H	787.549	C43 H80 O10 N0 P1	15.8836	15.8836	4.95812e+06	1	0	7.47601		5.89077e+06	5.05664e+06	5.06962e+06	4.16123e+06	4.19661e+06	9.79888e+06	7.09994e+06	6.1117e+06	8.31727e+06	3.40753e+06	3.44494e+06	679634	4.34614e+06	2.72979e+06	3.81045e+06	4.13469e+06	4.00911e+06	4.62697e+06	1.00144e+07	8.2267e+06	7.49831e+06	4.7695e+06	3.48651e+06	3.43244e+06	4.26054e+06	4.5043e+06	3.15061e+06	5.76636e+06	8.81805e+06	2.60278e+06	5.47321e+06	5.02422e+06	5.74301e+06	5.6503e+06	4.90669e+06	0	0	7.47601	0	0
PG(38:1_18:0)-H	1055.86	C62 H120 O10 N0 P1	24.5344	24.5344	8.89161e+07	1	0	7.65008		9.1727e+07	9.41075e+07	9.22827e+07	9.89869e+07	9.93549e+07	9.44099e+07	7.27796e+07	9.30679e+07	8.44381e+07	1.00451e+08	9.61755e+07	9.84358e+07	9.22899e+07	1.01673e+08	9.41904e+07	9.57238e+07	9.47294e+07	9.20836e+07	8.31397e+07	8.74274e+07	8.64838e+07	9.10709e+07	6.99164e+07	1.01275e+08	9.56152e+07	8.84693e+07	1.00079e+08	9.11824e+07	8.73124e+07	5.3591e+06	9.16364e+07	8.76706e+07	9.01159e+07	9.06049e+07	9.732e+07	0	0	0	0	0
PG(36:5)-H	767.487	C42 H72 O10 N0 P1	14.7953	14.7953	1.59122e+06	0.9858	0	9.95191		858706	1.48088e+06	1.36799e+06	2.27253e+06	1.02907e+06	4.14841e+06	2.31741e+06	876282	1.28464e+06	1.35884e+06	1.84726e+06	264009	1.54543e+06	2.21022e+06	1.29964e+06	2.2705e+06	1.74511e+06	628309	969969	1.02383e+06	1.49048e+06	1.42025e+06	1.49983e+06	1.30842e+06	1.82765e+06	1.0767e+06	2.43304e+06	1.2753e+06	1.16733e+06	916160	1.41717e+06	1.25815e+06	1.56911e+06	1.45876e+06	3.34094e+06	0	0	0	0	0
PG(38:1_18:0)-H	1055.86	C62 H120 O10 N0 P1	24.1566	24.1566	1.09992e+07	1	0	13.9789		1.1548e+07	1.19418e+07	1.13768e+07	1.14787e+07	1.30445e+07	1.05778e+07	1.03496e+07	1.03143e+07	8.49729e+06	1.17883e+07	1.28165e+07	1.19035e+07	9.29912e+06	1.18772e+07	1.18572e+07	9.89073e+06	9.48293e+06	1.04053e+07	6.36426e+06	1.17638e+07	9.32725e+06	1.14251e+07	1.12889e+07	1.06949e+07	1.14854e+07	1.2153e+07	1.2802e+07	1.1369e+07	1.12485e+07	1.1796e+07	1.07521e+07	1.18003e+07	1.19852e+07	1.07566e+07	1.01943e+07	0	0	0	10.9146	0
PG(14:0_14:0)-H	665.44	C34 H66 O10 N0 P1	32.041	32.038	80024.9	1	-0.00298477	15.8009		337580	67609	80166.4	0	9601.38	0	0	13116.7	177913	55840.7	16405.3	350976	82352.1	0	0	0	0	57234	0	0	0	0	0	0	0	90159.1	457102	120417	413965	0	178439	43265.5	119027	0	0	0	6.87652	0	0	0
PG(14:0_14:0)-H	665.44	C34 H66 O10 N0 P1	31.8229	31.8221	145086	1	-0.000836549	15.9374		423314	395861	487505	0	417164	0	0	651095	69536	1601.62	0	25891.8	245245	0	5494.56	18442.6	0	267565	7084.15	37204	1957.5	0	0	5333.45	0	186041	189886	131375	300110	13741.4	595838	196738	301704	6843.37	0	0	15.9374	7.62378	0	9.31898
PG(38:1_18:0)-H	1055.86	C62 H120 O10 N0 P1	23.6929	23.6929	2.89565e+07	1	0	17.4058		4.09461e+07	2.14241e+07	4.00169e+07	2.447e+07	1.91551e+07	3.43302e+07	4.85906e+07	3.88905e+07	3.40909e+07	4.33286e+07	1.78203e+07	1.73041e+07	1.34853e+07	3.47005e+07	3.57945e+07	2.76107e+07	3.38029e+07	3.68395e+07	2.14152e+07	2.36372e+07	2.78951e+07	2.93956e+07	3.33724e+07	3.17187e+07	2.91971e+07	3.92231e+07	1.1331e+07	4.81964e+07	2.15389e+07	9.41458e+06	2.38011e+07	3.4483e+07	2.54462e+07	2.74605e+07	2.70999e+07	14.7653	0	0	0	11.1993
PG(36:1_16:0)-H	999.8	C58 H112 O10 N0 P1	22.401	22.401	3.66213e+06	0.9776	0	17.4958		4.54896e+06	2.80029e+06	3.1147e+06	3.06671e+06	2.9581e+06	4.0436e+06	8.61816e+06	4.90216e+06	3.8424e+06	3.03547e+06	2.6589e+06	1.99784e+06	2.54651e+06	2.39859e+06	2.73257e+06	4.19191e+06	2.82194e+06	6.07119e+06	4.94174e+06	5.99134e+06	3.95922e+06	5.49631e+06	2.20269e+06	4.11407e+06	4.16591e+06	3.63732e+06	1.28072e+06	2.67494e+06	3.40536e+06	966599	4.14975e+06	3.91253e+06	3.37063e+06	3.8995e+06	3.41479e+06	0	0	0	0	0
PG(18:0_18:1)-H	775.549	C42 H80 O10 N0 P1	13.0474	13.0474	2.17419e+06	1	0	19.971		2.39417e+06	2.29463e+06	4.15015e+06	1.8771e+06	3.70556e+06	2.87027e+06	2.05572e+06	2.43374e+06	4.5257e+06	1.32247e+06	1.99367e+06	353544	2.60048e+06	1.6185e+06	1.312e+06	1.56082e+06	2.61239e+06	823976	3.89765e+06	2.93097e+06	6.0725e+06	1.32526e+06	1.31222e+06	2.98322e+06	2.46559e+06	1.79939e+06	1.47853e+06	2.09799e+06	2.82907e+06	1.00043e+06	2.32048e+06	2.38666e+06	2.17886e+06	2.31284e+06	2.21003e+06	6.66066	0	17.6892	11.4876	16.2261
PG(18:0_18:2)-H	773.534	C42 H78 O10 N0 P1	12.1313	12.1313	1.75361e+06	0.9866	0	20.0638		1.74954e+06	1.72247e+06	2.9247e+06	2.08067e+06	2.20753e+06	2.55682e+06	2.2116e+06	1.29483e+06	2.54497e+06	1.18147e+06	2.25568e+06	107293	1.79141e+06	1.32508e+06	912159	2.19838e+06	2.4191e+06	1.33595e+06	4.33303e+06	2.10028e+06	3.89328e+06	1.42311e+06	680030	1.89694e+06	1.87596e+06	1.52433e+06	1.16407e+06	2.08729e+06	2.77687e+06	877587	1.72315e+06	1.90219e+06	2.00444e+06	1.9313e+06	1.96663e+06	6.01319	13.8237	17.8082	8.82511	10.7811
PG(16:0_18:1)-H	747.518	C40 H76 O10 N0 P1	11.7827	11.7827	1.01044e+06	0.9922	0	23.3306		1.0979e+06	927696	711788	1.07966e+06	1.48703e+06	1.00068e+06	1.04177e+06	956917	1.62041e+06	750043	997452	246674	1.36957e+06	807312	696063	1.19316e+06	1.30689e+06	1.17069e+06	1.96634e+06	1.66542e+06	2.28583e+06	653536	745753	1.25835e+06	1.36328e+06	1.09193e+06	764415	1.06205e+06	1.23655e+06	450527	1.18174e+06	1.08412e+06	1.01265e+06	1.08372e+06	1.11526e+06	10.404	16.0293	13.962	0	12.8319
PG(16:0_14:0)-H	693.471	C36 H70 O10 N0 P1	10.4656	10.4656	1.02592e+06	0.9584	0	31.4551		1.11841e+06	926735	1.05554e+06	1.06663e+06	887621	953940	1.46107e+06	926093	1.12643e+06	1.08851e+06	931351	1.14743e+06	1.02012e+06	1.19863e+06	1.03788e+06	1.01231e+06	1.10241e+06	985255	1.10051e+06	1.18303e+06	977722	1.04916e+06	1.00687e+06	935566	1.03018e+06	1.03214e+06	867892	777450	1.10435e+06	324451	1.21775e+06	1.09715e+06	1.14872e+06	1.00812e+06	1.03343e+06	25.968	19.4263	10.4811	14.5476	16.3243
PG(12:0_14:0)-H	637.409	C32 H62 O10 N0 P1	7.64564	7.64564	7.72315e+06	0.9918	0	37.0426		8.74157e+06	8.10497e+06	7.9763e+06	7.58705e+06	8.16354e+06	7.83151e+06	7.61317e+06	7.72758e+06	8.64116e+06	8.00443e+06	7.79444e+06	8.14885e+06	8.70336e+06	7.92607e+06	8.21499e+06	7.68832e+06	7.79401e+06	8.14261e+06	8.15376e+06	8.18036e+06	8.25409e+06	7.83899e+06	8.04344e+06	7.51625e+06	4.75899e+06	8.07486e+06	7.78131e+06	6.53287e+06	8.16044e+06	2.72496e+06	8.41378e+06	8.74096e+06	8.13251e+06	8.47308e+06	7.77308e+06	20.4709	20.1032	20.0011	21.1949	37.0426
PG(14:0_14:0)-H	665.44	C34 H66 O10 N0 P1	9.32854	9.32854	1.96282e+07	0.9956	0	54.2054		1.6736e+07	1.73351e+07	1.54726e+07	2.67711e+07	1.97939e+07	2.92214e+07	2.74565e+07	1.72583e+07	1.85209e+07	2.58201e+07	1.61136e+07	1.67023e+07	1.79565e+07	2.07798e+07	1.70454e+07	1.91578e+07	1.87238e+07	1.75942e+07	2.07379e+07	1.9134e+07	1.80127e+07	1.80802e+07	1.86586e+07	1.86447e+07	2.03489e+07	2.18199e+07	2.28968e+07	1.88593e+07	1.68976e+07	8.90847e+06	1.79995e+07	1.69267e+07	1.78722e+07	1.91511e+07	3.67786e+07	23.7649	16.2356	13.3521	40.9268	10.8227
PG(14:0_14:0)-H	665.44	C34 H66 O10 N0 P1	9.23462	9.23462	1.75329e+09	1	0	94.1365		1.56767e+09	1.85673e+09	1.93269e+09	1.69846e+09	1.75381e+09	1.85046e+09	1.73017e+09	1.67233e+09	2.03249e+09	1.67203e+09	1.87348e+09	1.75872e+09	1.89619e+09	1.6449e+09	1.94591e+09	1.68902e+09	1.8915e+09	1.75804e+09	1.72208e+09	1.94746e+09	1.76762e+09	1.94394e+09	1.75388e+09	1.84736e+09	1.76483e+09	1.69161e+09	1.85059e+09	1.5074e+09	1.81616e+09	6.23654e+08	1.76209e+09	1.76564e+09	1.72372e+09	1.76815e+09	1.73613e+09	94.1365	88.4217	84.7169	85.3126	76.3181
PI(44:5)-H	967.628	C53 H92 O13 N0 P1	15.9431	15.9431	9.71395e+06	1	0	5.43793		9.28019e+06	1.28767e+07	1.20339e+07	1.25851e+07	1.16806e+07	7.05527e+06	1.93925e+07	7.44022e+06	5.48812e+06	9.97016e+06	8.38986e+06	9.00845e+06	8.71517e+06	1.49715e+07	1.02902e+07	1.15439e+07	1.70794e+07	5.398e+06	5.66514e+06	7.72113e+06	7.85186e+06	7.73813e+06	1.19019e+07	1.82397e+07	1.356e+07	8.04122e+06	9.68824e+06	8.16434e+06	8.09274e+06	4.72574e+06	9.22778e+06	8.27956e+06	9.56824e+06	1.05152e+07	1.22776e+07	0	0	0	0	0
PI(18:1e_18:2)-H	845.555	C45 H82 O12 N0 P1	13.3475	13.3475	2.65534e+06	1	0	5.68661		3.34819e+06	2.50528e+06	2.60622e+06	3.66679e+06	2.82496e+06	2.81394e+06	2.72454e+06	2.85011e+06	2.87473e+06	2.47581e+06	2.56194e+06	1.19467e+06	3.57793e+06	2.41235e+06	1.58444e+06	2.23208e+06	3.12812e+06	2.38397e+06	3.05321e+06	2.96614e+06	3.69197e+06	2.4292e+06	2.5826e+06	2.72882e+06	3.75509e+06	2.22359e+06	2.57226e+06	2.74245e+06	3.38895e+06	1.90238e+06	2.70802e+06	2.45646e+06	3.24434e+06	2.80937e+06	3.05084e+06	0	0	0	5.68661	0
PI(30:8)-H	765.362	C39 H58 O13 N0 P1	9.2341	9.23384	1.56828e+06	1	-0.000263265	5.69028		1.03994e+06	1.00618e+06	588087	2.7853e+06	629305	3.65539e+06	3.22166e+06	955563	574298	2.12877e+06	1.3876e+06	571413	1.18558e+06	1.8265e+06	1.29075e+06	2.67679e+06	1.64894e+06	715694	2.34123e+06	2.00555e+06	1.54941e+06	1.30989e+06	1.38705e+06	2.67549e+06	2.59224e+06	1.16434e+06	0	433193	903651	6255	922235	1.08602e+06	1.15399e+06	2.68117e+06	4.50582e+06	0	0	0	0	0
PI(27:0_20:4)-H	1011.69	C56 H100 O13 N0 P1	17.452	17.452	2.85194e+06	0.9896	0	7.1688		3.43258e+06	3.88312e+06	5.35137e+06	3.03008e+06	4.14734e+06	2.7172e+06	4.65857e+06	2.66941e+06	4.09142e+06	1.82263e+06	2.56221e+06	2.92302e+06	2.22884e+06	2.71555e+06	2.53875e+06	2.8349e+06	3.22463e+06	2.88913e+06	3.28177e+06	2.46102e+06	2.54839e+06	2.97027e+06	2.91062e+06	3.86422e+06	2.95578e+06	3.27979e+06	2.81275e+06	2.47441e+06	3.0742e+06	760104	3.61836e+06	3.42169e+06	3.3002e+06	2.95489e+06	2.0796e+06	0	0	0	0	0
PI(18:0_20:0)-H	893.612	C47 H90 O13 N0 P1	14.4817	14.4817	3.99294e+06	1	0	7.18308		5.23408e+06	5.1315e+06	2.54602e+06	2.25329e+06	7.62713e+06	4.60129e+06	4.98704e+06	1.15566e+06	2.5473e+06	2.12041e+06	6.21176e+06	3.18506e+06	4.87438e+06	4.58417e+06	4.64182e+06	5.55129e+06	2.36622e+06	1.15283e+06	637579	5.12678e+06	6.14744e+06	5.15113e+06	1.97882e+06	3.21951e+06	3.68184e+06	3.85438e+06	5.34425e+06	6.5559e+06	7.03891e+06	2.2275e+06	1.56123e+06	6.28251e+06	4.68955e+06	5.41761e+06	4.4613e+06	0	0	0	0	0
PI(18:0_22:5)-H	911.566	C49 H84 O13 N0 P1	12.1345	12.1345	648818	0.9544	0	8.82437		828636	541650	855352	1.19841e+06	977556	1.24762e+06	543163	875212	1.13052e+06	411729	753044	14253	442653	892200	141182	1.83451e+06	614702	106733	1.0829e+06	1.75803e+06	1.40511e+06	577913	337852	431781	461704	344512	421962	692019	769302	167490	770796	756987	655614	607568	693160	0	0	0	0	0
PI(18:0_18:2)-H	861.55	C45 H82 O13 N0 P1	10.9506	10.9506	1.34275e+06	1	0	12.873		1.39623e+06	1.62943e+06	1.37979e+06	1.93412e+06	1.18684e+06	2.0586e+06	1.90635e+06	1.57923e+06	1.66041e+06	898327	1.71232e+06	511526	1.38652e+06	1.55211e+06	713815	2.28921e+06	1.4756e+06	1.37272e+06	2.35956e+06	2.00776e+06	1.51874e+06	1.31308e+06	823578	1.45672e+06	1.36567e+06	1.20669e+06	798752	1.3054e+06	1.63725e+06	490350	1.47354e+06	1.3858e+06	1.5451e+06	1.4426e+06	945398	0	0	0	0	0
PI(18:0_16:1)-H	835.534	C43 H80 O13 N0 P1	11.6524	11.6524	774185	1	0	13.7655		350506	1.24529e+06	929749	450421	548473	2.05354e+06	710851	939621	826184	933427	748601	228634	650572	685108	593686	985969	931506	246818	909933	365301	607999	236515	558891	1.16995e+06	507476	280360	818574	1.01849e+06	1.38789e+06	243804	1.49402e+06	1.08982e+06	542469	1.40918e+06	1.59655e+06	0	0	0	0	0
PI(18:1_20:4)-H	883.534	C47 H80 O13 N0 P1	9.70678	9.70678	813619	0.9696	0	16.5029		1.23235e+06	841176	1.11085e+06	747216	1.08013e+06	1.4803e+06	1.2226e+06	1.03513e+06	805594	536463	634161	427030	917586	605531	481854	913562	886439	789241	1.15141e+06	843526	735984	988462	696291	895017	856354	694575	545882	813535	1.19551e+06	286375	1.00175e+06	886946	941792	821078	907271	0	8.824	0	5.96392	9.23484
PI(18:0e_20:4)-H	871.571	C47 H84 O12 N0 P1	12.3316	12.3316	958511	0.9816	0	16.6129		1.1037e+06	898782	1.27476e+06	853130	1.17796e+06	1.19143e+06	1.46585e+06	1.75479e+06	1.42805e+06	780525	818816	733577	686212	719511	685228	927615	778835	1.04103e+06	1.40706e+06	841278	983648	1.02654e+06	660087	1.06918e+06	1.28492e+06	1.08534e+06	747044	898226	1.1187e+06	327597	1.1061e+06	989555	1.09193e+06	1.04656e+06	990329	0	8.74305	0	9.77168	9.02374
PI(16:0e_22:4)-H	871.571	C47 H84 O12 N0 P1	11.9343	11.9343	451580	0.9526	0	17.2664		519742	461454	588926	453710	480963	542880	808054	971219	512656	397111	395072	308001	229007	319173	238345	600628	451615	505367	794414	341937	398827	426695	337988	333553	600197	502912	343718	377424	505147	93921.8	652464	445589	489255	462675	484140	0	0	0	0	0
PI(18:1e_18:2)-H	845.555	C45 H82 O12 N0 P1	11.2762	11.2762	842389	0.9792	0	17.4911		793453	784891	491680	792045	902503	951942	834012	2.33025e+06	1.11066e+06	608109	853961	203292	790506	664310	308942	1.2283e+06	833658	836715	1.47799e+06	925535	933296	991261	604722	791002	960649	1.14733e+06	364442	1.20274e+06	1.46666e+06	460483	945800	843235	898312	1.06121e+06	1.25636e+06	0	0	10.0351	0	0
PI(14:0_12:1)-H	723.409	C35 H64 O13 N0 P1	9.23328	9.23328	2.13948e+06	0.988	0	17.7311		2.40288e+06	2.65663e+06	2.07115e+06	2.1523e+06	2.67923e+06	1.98391e+06	1.87457e+06	2.25715e+06	2.25345e+06	2.46711e+06	2.35866e+06	2.37359e+06	995803	2.30603e+06	1.99391e+06	2.22063e+06	2.53431e+06	2.4886e+06	1.78341e+06	2.35734e+06	2.29786e+06	2.33284e+06	2.41787e+06	2.1616e+06	2.21076e+06	2.39424e+06	1.12024e+06	2.0521e+06	2.21713e+06	988717	2.18779e+06	2.09581e+06	2.2428e+06	2.16573e+06	2.33211e+06	0	0	0	0	0
PI(17:0_18:1)-H	849.55	C44 H82 O13 N0 P1	12.1872	12.1872	725512	0.991042	-5.76323e-05	18.1331		773091	785503	846176	1.39171e+06	901171	1.54778e+06	418952	1.23929e+06	1.17436e+06	396379	1.07084e+06	0	451437	683378	137885	1.56985e+06	780902	751730	2.09187e+06	1.48612e+06	849667	694040	381870	494773	770140	505643	421833	608510	732049	201458	907456	763801	830544	829527	785671	0	0	8.65647	0	0
PI(18:1_22:4)-H	911.566	C49 H84 O13 N0 P1	11.3209	11.3209	883932	0.9658	0	18.7176		996233	1.22732e+06	1.02255e+06	1.67712e+06	1.43967e+06	1.70584e+06	977477	1.0649e+06	1.87067e+06	532787	729734	30593.2	642916	1.19131e+06	391402	1.42838e+06	893234	636948	1.50344e+06	1.27777e+06	1.1088e+06	587236	450738	855221	534401	278193	564759	1.01136e+06	1.52236e+06	265875	963190	808312	957617	978488	961981	0	0	0	0	0
PI(16:0_16:1)-H	807.503	C41 H76 O13 N0 P1	10.2767	10.2767	453144	0.9978	0	19.3627		431415	481897	572722	796508	828441	932122	317812	731571	588406	319166	723545	32143.4	208131	487250	188430	979648	490118	388275	911518	602622	705557	362355	291910	289542	486017	379383	298544	494586	582395	123166	480962	469610	479740	509602	501428	0	0	19.0675	0	0
PI(18:0_20:5)-H	883.534	C47 H80 O13 N0 P1	10.7874	10.7874	1.23976e+06	1	0	19.5722		1.28646e+06	1.47902e+06	1.73688e+06	1.82356e+06	1.87752e+06	2.27257e+06	584799	1.84211e+06	2.60203e+06	822564	1.45863e+06	131069	1.33111e+06	1.14823e+06	518916	1.60329e+06	1.46145e+06	729943	2.52119e+06	2.22546e+06	1.54226e+06	1.16499e+06	489900	956960	797514	577472	975805	1.78681e+06	2.43847e+06	766764	1.49213e+06	1.35617e+06	1.4444e+06	1.33246e+06	1.11248e+06	0	7.24488	2.96509	6.42108	10.9704
PI(16:0_18:1)-H	835.534	C43 H80 O13 N0 P1	11.3705	11.3705	1.25613e+06	0.949	0	19.7247		2.82143e+06	2.55587e+06	4.17529e+06	71307.3	4.27618e+06	570437	1.61123e+06	169199	3.66993e+06	1.56818e+06	4.01826e+06	90303.3	2.07423e+06	217495	259035	461689	462003	44584.2	447562	537239	594300	134030	398502	483048	456258	544508	149908	2.32054e+06	3.52809e+06	59907.4	3.05843e+06	2.5368e+06	2.6353e+06	248310	442257	0	0	0	0	0
PI(18:0_22:6)-H	909.55	C49 H82 O13 N0 P1	11.2956	11.2956	1.66884e+06	0.9848	0	20.4106		1.59917e+06	1.68659e+06	3.93416e+06	2.85403e+06	2.39253e+06	2.70933e+06	2.60159e+06	1.39624e+06	1.73208e+06	1.12074e+06	2.14861e+06	760763	1.54975e+06	1.7397e+06	813644	2.5339e+06	1.40807e+06	1.00882e+06	2.21868e+06	2.06018e+06	1.64096e+06	1.39272e+06	955841	2.29372e+06	1.59594e+06	858422	1.24763e+06	2.39392e+06	2.90108e+06	653420	1.61254e+06	1.49123e+06	1.76434e+06	1.89795e+06	2.0638e+06	0	5.23121	0	6.16247	20.4106
PI(18:1_18:2)-H	859.534	C45 H80 O13 N0 P1	9.76656	9.76656	1.26924e+06	0.9894	0	20.6131		1.47791e+06	1.56595e+06	1.53298e+06	1.36215e+06	1.49354e+06	1.97858e+06	1.83645e+06	1.44272e+06	1.49331e+06	831925	1.8084e+06	630835	1.50596e+06	1.32064e+06	706121	1.89966e+06	1.44167e+06	1.42582e+06	2.11735e+06	1.52221e+06	1.07675e+06	1.37685e+06	1.06296e+06	1.22589e+06	1.24149e+06	1.16479e+06	939153	1.07622e+06	1.19947e+06	449818	1.39762e+06	1.39225e+06	1.40428e+06	1.46731e+06	1.40779e+06	0	10.7193	10.3317	13.8743	9.15681
PI(18:0_18:2)-H	861.55	C45 H82 O13 N0 P1	11.8655	11.8655	1.38925e+07	1	0	21.5648		9.03025e+06	1.74415e+07	1.47003e+07	3.45525e+07	1.4275e+07	3.32854e+07	1.051e+07	8.32052e+06	1.32773e+07	7.86068e+06	2.92967e+07	1.48279e+06	8.34188e+06	2.11024e+07	4.12766e+06	4.01798e+07	2.20858e+07	1.12429e+07	2.97798e+07	1.96253e+07	1.15408e+07	9.14115e+06	6.10353e+06	1.58475e+07	1.24197e+07	5.65499e+06	6.88531e+06	1.20321e+07	1.80653e+07	4.8965e+06	1.20211e+07	9.46054e+06	1.38407e+07	1.7359e+07	3.63865e+07	0	0	0	0	0
PI(47:0)-H	1019.75	C56 H108 O13 N0 P1	18.2707	18.2707	5.23767e+06	0.996531	-9.2217e-06	23.3117		5.4225e+06	6.777e+06	5.73107e+06	6.5156e+06	7.38258e+06	4.83719e+06	9.23305e+06	4.52234e+06	6.84446e+06	3.73879e+06	5.43413e+06	5.24147e+06	4.92601e+06	5.82673e+06	5.09096e+06	7.11397e+06	5.33458e+06	5.21832e+06	6.91321e+06	5.35759e+06	4.47605e+06	5.21549e+06	4.69184e+06	5.89899e+06	6.80786e+06	5.33257e+06	3.94904e+06	2.49053e+06	5.94623e+06	436761	5.16476e+06	4.38587e+06	5.44439e+06	5.34649e+06	4.97887e+06	22.03	21.9741	23.3117	22.4304	22.353
PI(18:1e_20:4)-H	869.555	C47 H82 O12 N0 P1	11.0786	11.0786	1.39966e+06	1	0	23.4197		1.55928e+06	1.4839e+06	1.56013e+06	1.45174e+06	1.6592e+06	1.60405e+06	2.57765e+06	2.33618e+06	2.18591e+06	1.11274e+06	1.11043e+06	1.03807e+06	1.24724e+06	995402	1.06297e+06	1.40653e+06	1.41195e+06	1.50291e+06	1.98191e+06	1.06003e+06	1.09581e+06	1.32488e+06	884372	1.66795e+06	1.96329e+06	1.20122e+06	1.48956e+06	1.34504e+06	1.63663e+06	485349	1.47834e+06	1.46459e+06	1.47198e+06	1.58183e+06	1.43816e+06	0	8.05411	8.22291	13.7666	15.7385
PI(18:1_20:2)-H	887.566	C47 H84 O13 N0 P1	10.8061	10.8061	1.95963e+06	0.9946	0	26.1564		2.34093e+06	3.24326e+06	3.1903e+06	2.2654e+06	1.64867e+06	2.59176e+06	3.0086e+06	1.56099e+06	3.2193e+06	1.08385e+06	2.76294e+06	730886	3.22927e+06	2.49763e+06	1.72439e+06	2.4686e+06	2.59579e+06	1.66135e+06	2.0655e+06	2.22947e+06	826957	1.81147e+06	2.05312e+06	2.04797e+06	1.65358e+06	1.62275e+06	924876	2.17573e+06	2.76808e+06	746255	1.85685e+06	2.24106e+06	2.20397e+06	2.09102e+06	2.22419e+06	9.71196	10.683	10.1759	11.345	13.2287
PI(16:0_20:3)-H	859.534	C45 H80 O13 N0 P1	11.2614	11.2614	997820	0.9974	0	28.6871		1.00181e+06	413828	655425	1.13405e+06	508952	4.78808e+06	803552	1.73022e+06	1.25576e+06	413795	375037	0	385043	433932	107271	1.02011e+06	633510	1.09459e+06	4.32028e+06	3.92999e+06	2.11331e+06	1.26659e+06	622941	426186	436476	645078	382268	692547	1.49635e+06	324618	1.20191e+06	1.00973e+06	1.21361e+06	1.40909e+06	1.33269e+06	0	0	22.0814	0	0
PI(16:0_18:3)-H	831.503	C43 H76 O13 N0 P1	9.70762	9.70762	656254	1	0	28.946		366775	858573	933504	2.28803e+06	959795	1.00768e+06	140322	546395	707155	198684	1.65659e+06	25983.7	289837	1.46523e+06	69927.4	2.62513e+06	930452	604628	1.58211e+06	730225	509259	536560	184449	597270	367614	419080	556896	525276	724384	229768	685583	726093	697805	769225	715911	0	0	14.534	7.09739	14.7894
PI(18:0e_18:2)-H	847.571	C45 H84 O12 N0 P1	12.5406	12.5406	859284	0.9964	0	30.4023		828388	753311	1.25014e+06	949745	981613	1.1137e+06	793113	2.19335e+06	1.04028e+06	631145	1.133e+06	615122	751598	984712	310892	1.05939e+06	604781	688052	1.32641e+06	824832	1.09605e+06	763072	515767	856153	735030	1.17323e+06	526973	1.26284e+06	1.64575e+06	463301	929797	871398	877377	923377	846383	0	0	9.25633	0	21.3136
PI(18:0_20:2)-H	889.581	C47 H86 O13 N0 P1	13.2789	13.2789	1.38349e+06	0.988	0	30.9633		863751	893003	497145	849708	611293	3.82374e+06	1.74484e+06	2.23374e+06	2.46525e+06	557875	48.813	0	682497	878290	667885	1.35742e+06	929442	1.28932e+06	3.99471e+06	7.10864e+06	2.43202e+06	2.00726e+06	1.5396e+06	259433	756597	1.37286e+06	957523	1.58901e+06	1.94996e+06	702220	1.20761e+06	1.45427e+06	1.5219e+06	1.52773e+06	1.27278e+06	0	0	0	0	0
PI(18:0_18:1)-H	863.566	C45 H84 O13 N0 P1	13.1762	13.1762	646222	1	0	31.5032		486045	168659	271837	585770	310460	2.54022e+06	571768	1.00833e+06	755225	281337	343993	0	161775	451847	107161	840300	174685	723041	2.00454e+06	2.98759e+06	1.65477e+06	1.4725e+06	489405	90053.9	453983	964653	357943	529756	601664	100826	577714	730880	814905	710938	733502	0	0	0	0	0
PI(19:0_18:2)-H	875.566	C46 H84 O13 N0 P1	12.4647	12.4648	501915	0.992917	7.58861e-05	31.8802		522673	474023	298677	1.29181e+06	428676	1.45794e+06	281035	596846	611904	160191	1.04024e+06	0	235463	684160	15413.9	1.23196e+06	442896	921830	2.08498e+06	1.74268e+06	350279	759671	169999	222490	378575	362740	105654	277429	401792	55506.4	578477	575072	493912	583625	541985	0	0	0	0	0
PI(18:2_18:2)-H	857.519	C45 H78 O13 N0 P1	9.6935	9.6935	1.49093e+06	0.9966	0	32.4971		1.45631e+06	2.13546e+06	1.65074e+06	4.39658e+06	2.44419e+06	1.52475e+06	334314	1.13916e+06	2.40702e+06	969804	4.63832e+06	246169	775974	2.32457e+06	558809	3.99307e+06	1.7364e+06	1.18654e+06	4.02191e+06	1.18915e+06	1.20076e+06	791015	364392	1.09192e+06	1.0868e+06	800467	1.72057e+06	1.96359e+06	2.05623e+06	865265	1.97235e+06	1.56511e+06	1.60117e+06	1.7613e+06	1.65018e+06	0	32.4971	26.8942	20.5884	21.3825
PI(17:0_18:2)-H	847.534	C44 H80 O13 N0 P1	11.1747	11.1747	1.28882e+06	0.968125	-7.3097e-05	34.6483		1.00668e+06	1.18195e+06	1.43298e+06	3.90435e+06	1.93496e+06	2.85862e+06	620286	2.25497e+06	1.18066e+06	304096	2.9328e+06	0	493421	1.72463e+06	201364	4.5588e+06	1.66421e+06	1.69117e+06	4.19153e+06	3.02238e+06	1.12983e+06	1.20712e+06	294365	810738	980959	880674	235740	603273	957415	320673	1.53756e+06	1.49035e+06	1.5607e+06	1.50631e+06	1.37628e+06	0	0	18.1153	0	14.1799
PI(18:0_16:0)-H	837.55	C43 H82 O13 N0 P1	12.7229	12.7229	742510	0.9552	0	35.3191		857019	704890	716279	1.71472e+06	1.11916e+06	788991	850227	1.22789e+06	895203	603394	1.22192e+06	70093.1	954488	855966	200696	1.54233e+06	736808	440466	1.97449e+06	1.23237e+06	1.18162e+06	903626	447128	611385	932763	447649	446883	509871	863652	78169	696272	814976	798056	848920	702545	0	0	30.0354	0	0
PI(18:1_18:1)-H	861.55	C45 H82 O13 N0 P1	10.5887	10.5887	1.09221e+07	1	0	37.846		1.22785e+07	1.56695e+07	1.63265e+07	1.43767e+07	1.14001e+07	1.7704e+07	1.32931e+07	9.23992e+06	1.61302e+07	6.63915e+06	1.45079e+07	4.84906e+06	1.25226e+07	1.48957e+07	7.98947e+06	1.64076e+07	1.41698e+07	9.37668e+06	1.36804e+07	1.39616e+07	6.8325e+06	1.04316e+07	1.06008e+07	1.13606e+07	9.05752e+06	1.10548e+07	5.70403e+06	1.09842e+07	1.38337e+07	4.39958e+06	1.20057e+07	1.18183e+07	1.13062e+07	1.20833e+07	1.14918e+07	20.1471	16.1281	25.9949	22.2775	21.355
PI(17:0_20:4)-H	871.534	C46 H80 O13 N0 P1	10.9971	10.9971	2.57468e+06	1	0	42.9164		2.85776e+06	2.27587e+06	2.66129e+06	4.29079e+06	2.37254e+06	9.00371e+06	2.06026e+06	7.00219e+06	4.09553e+06	1.19977e+06	2.5163e+06	68746.5	1.53883e+06	2.57312e+06	519708	5.98812e+06	1.96518e+06	2.25727e+06	7.49818e+06	5.97823e+06	4.08585e+06	2.16397e+06	1.14196e+06	1.57811e+06	1.46764e+06	1.17043e+06	1.41217e+06	1.38098e+06	1.70876e+06	599996	2.72714e+06	2.84616e+06	2.76986e+06	2.77762e+06	2.81208e+06	12.2055	18.0165	16.5741	19.7428	20.1325
PI(16:0_22:4)-H	885.55	C47 H82 O13 N0 P1	11.2494	11.2494	1.98111e+06	1	0	52.4222		3.15899e+06	3.02829e+06	1.43286e+06	788677	1.30982e+06	6.05972e+06	3.00898e+06	3.48651e+06	1.89485e+06	2.03113e+06	1.0042e+06	20625.1	439308	3.11015e+06	730703	2.94349e+06	1.36379e+06	2.60065e+06	6.0487e+06	4.69098e+06	2.29392e+06	3.11711e+06	1.70443e+06	391941	1.47225e+06	1.33689e+06	99372.1	1.01948e+06	1.83443e+06	73381.9	1.65716e+06	3.16369e+06	1.67683e+06	2.4032e+06	3.19379e+06	8.80582	19.5737	0	0	17.0245
PI(18:0_20:2)-H	889.581	C47 H86 O13 N0 P1	12.9509	12.9509	3.21146e+06	1	0	50.3666		3.47706e+06	5.32215e+06	3.62076e+06	4.25822e+06	4.0707e+06	2.7084e+06	8.26637e+06	3.68129e+06	2.97348e+06	2.61361e+06	4.27644e+06	238863	5.73882e+06	4.09757e+06	1.2362e+06	6.36141e+06	3.86822e+06	1.61359e+06	2.90634e+06	5.49284e+06	4.70949e+06	2.59276e+06	2.5008e+06	3.09537e+06	2.74043e+06	1.53186e+06	3.21717e+06	2.13155e+06	2.68238e+06	845753	3.80224e+06	3.51763e+06	3.57789e+06	3.6639e+06	3.38196e+06	31.8654	29.4168	33.8858	28.7401	32.8306
PI(18:0_18:3)-H	859.534	C45 H80 O13 N0 P1	10.9552	10.9552	4.03232e+06	1	0	77.6759		2.78258e+06	5.59428e+06	4.38382e+06	9.29778e+06	4.9225e+06	8.48672e+06	2.36867e+06	4.80222e+06	4.42535e+06	2.23329e+06	8.4652e+06	284624	2.02379e+06	6.70064e+06	977581	1.20166e+07	5.69286e+06	2.28762e+06	1.0029e+07	8.24588e+06	4.12089e+06	2.91123e+06	1.88776e+06	3.62387e+06	2.88975e+06	2.64792e+06	2.64315e+06	3.59217e+06	4.756e+06	1.7954e+06	4.23843e+06	4.78135e+06	3.69165e+06	3.64443e+06	5.42949e+06	11.2243	19.5083	31.2728	46.0464	55.5439
PI(18:0_22:4)-H	913.581	C49 H86 O13 N0 P1	12.5227	12.5227	7.82426e+06	1	0	80.8385		8.50215e+06	5.51879e+06	5.72963e+06	1.09301e+07	9.31754e+06	1.55381e+07	9.536e+06	1.35415e+07	1.37513e+07	4.94271e+06	7.69948e+06	407983	6.42914e+06	8.4966e+06	2.76126e+06	1.45994e+07	6.28428e+06	6.88996e+06	1.43851e+07	1.8572e+07	1.4308e+07	7.75243e+06	4.41046e+06	3.85436e+06	4.11261e+06	4.0708e+06	5.79272e+06	7.27494e+06	8.73458e+06	2.82378e+06	8.78209e+06	8.4995e+06	8.56554e+06	8.29743e+06	8.21239e+06	36.3722	41.9891	70.3755	22.806	29.2443
PI(18:0_20:3)-H	887.566	C47 H84 O13 N0 P1	12.5747	12.5747	8.34482e+06	0.999	0	70.7009		7.83683e+06	6.63396e+06	8.86958e+06	5.67468e+06	5.86352e+06	2.8694e+07	7.83408e+06	1.36809e+07	1.65862e+07	4.15082e+06	3.54896e+06	367921	3.94954e+06	4.59985e+06	2.26149e+06	8.45497e+06	6.15591e+06	6.32165e+06	2.34925e+07	3.0917e+07	1.63689e+07	1.0445e+07	6.18735e+06	3.77106e+06	4.79523e+06	4.89724e+06	5.91873e+06	1.15213e+07	1.49153e+07	4.59004e+06	9.2631e+06	9.28274e+06	8.90452e+06	8.92973e+06	8.29352e+06	18.9678	28.9873	32.9464	17.5959	25.6904
PI(18:1_18:1)-H	861.55	C45 H82 O13 N0 P1	11.6217	11.6217	9.56359e+06	1	0	91.7552		1.08548e+07	9.59062e+06	8.68989e+06	1.50853e+07	9.62687e+06	1.51638e+07	7.50218e+06	1.08998e+07	1.80693e+07	7.43965e+06	1.16167e+07	1.85937e+06	6.79041e+06	1.09926e+07	6.63586e+06	1.16006e+07	8.03591e+06	9.22935e+06	1.79471e+07	1.37932e+07	1.29941e+07	8.29347e+06	5.64241e+06	6.95007e+06	1.06502e+07	5.33209e+06	7.61433e+06	1.09454e+07	1.31667e+07	5.29817e+06	9.65494e+06	1.02241e+07	1.03814e+07	1.01594e+07	1.05735e+07	22.8492	45.0703	7.86017	64.0561	43.1798
PI(16:0_18:2)-H	833.519	C43 H78 O13 N0 P1	10.5415	10.5415	2.63374e+07	0.9994	0	103.188		2.16229e+07	3.0763e+07	3.45046e+07	6.90924e+07	3.66822e+07	4.87858e+07	1.00622e+07	3.16464e+07	3.57805e+07	1.44144e+07	6.57867e+07	2.63624e+06	1.20137e+07	4.22394e+07	6.26547e+06	7.37355e+07	3.21899e+07	2.63717e+07	7.32145e+07	3.8079e+07	2.36281e+07	2.60142e+07	1.0985e+07	1.96827e+07	2.00039e+07	1.98039e+07	1.7745e+07	1.96391e+07	2.50534e+07	8.56628e+06	2.88783e+07	2.78887e+07	3.01545e+07	2.77312e+07	2.9839e+07	43.6883	84.2645	87.9789	86.7838	89.4859
PI(16:0_18:1)-H	835.534	C43 H80 O13 N0 P1	11.5319	11.5319	1.77367e+07	1	0	97.9432		1.58206e+07	2.01065e+07	2.13413e+07	3.15861e+07	2.357e+07	2.99417e+07	1.08178e+07	2.1976e+07	3.10505e+07	1.4298e+07	3.11003e+07	2.74567e+06	9.32611e+06	2.06299e+07	7.60163e+06	2.97604e+07	1.83667e+07	1.49376e+07	3.64132e+07	2.68192e+07	2.21072e+07	1.60998e+07	1.34611e+07	1.42285e+07	2.03104e+07	1.39542e+07	1.23854e+07	1.83482e+07	2.42759e+07	7.74905e+06	2.03137e+07	1.91864e+07	1.93495e+07	1.78329e+07	1.97765e+07	63.0341	77.6294	88.1692	81.5473	87.2266
PI(16:0_20:4)-H	857.519	C45 H78 O13 N0 P1	10.3715	10.3715	2.33348e+07	0.9962	0	91.5737		2.12802e+07	3.0869e+07	3.46242e+07	3.48335e+07	2.56495e+07	6.94026e+07	1.99308e+07	4.48605e+07	3.44326e+07	1.4417e+07	2.60909e+07	2.3598e+06	1.02381e+07	2.4661e+07	6.42651e+06	3.41908e+07	2.02287e+07	2.03774e+07	6.32611e+07	3.83591e+07	3.4054e+07	2.39408e+07	1.03881e+07	1.57054e+07	1.51842e+07	1.19926e+07	2.08447e+07	2.13216e+07	2.69008e+07	8.18749e+06	2.53115e+07	2.62821e+07	2.55669e+07	2.56724e+07	2.65925e+07	20.2299	71.6657	72.9319	68.5879	64.0428
PI(18:1_18:2)-H	859.534	C45 H80 O13 N0 P1	10.6399	10.6399	1.74774e+07	1	0	106.01		1.97565e+07	2.32907e+07	1.91071e+07	4.15027e+07	2.38571e+07	2.59477e+07	8.3816e+06	1.73602e+07	3.28632e+07	1.03018e+07	3.299e+07	3.03269e+06	1.40028e+07	2.89614e+07	9.32209e+06	3.40571e+07	1.66307e+07	1.52804e+07	3.80882e+07	2.15458e+07	1.81804e+07	1.24839e+07	7.47412e+06	1.11053e+07	1.407e+07	8.03805e+06	1.16391e+07	1.59711e+07	2.01425e+07	6.58168e+06	2.00711e+07	1.9768e+07	1.90305e+07	1.94028e+07	1.7876e+07	49.1742	78.321	82.835	89.6059	88.0957
PI(18:0_18:2)-H	861.55	C45 H82 O13 N0 P1	11.8227	11.8227	9.47901e+07	1	0	111.468		8.25649e+07	1.17781e+08	1.30631e+08	2.48453e+08	1.48665e+08	1.46647e+08	4.29993e+07	9.50892e+07	1.30628e+08	5.46385e+07	2.07653e+08	1.03353e+07	7.06793e+07	1.6348e+08	2.63459e+07	2.13147e+08	1.26191e+08	7.54069e+07	1.84631e+08	1.46162e+08	9.0883e+07	7.71752e+07	4.29741e+07	7.59434e+07	7.75684e+07	5.31718e+07	7.20353e+07	1.04618e+08	1.31042e+08	4.13516e+07	1.08741e+08	1.04073e+08	1.01334e+08	1.04745e+08	1.01178e+08	88.8712	94.4742	91.098	89.441	93.748
PI(18:0_18:1)-H	863.566	C45 H84 O13 N0 P1	12.8292	12.8292	2.48116e+07	1	0	92.4057		2.12884e+07	2.9312e+07	3.35607e+07	4.9236e+07	3.0625e+07	4.05597e+07	1.27235e+07	2.48561e+07	4.02653e+07	1.71298e+07	3.86434e+07	2.74836e+06	1.48991e+07	3.66231e+07	9.4033e+06	4.51149e+07	2.85965e+07	1.69935e+07	4.61787e+07	4.13728e+07	2.92538e+07	2.08569e+07	1.6654e+07	1.9442e+07	2.53668e+07	1.74176e+07	2.14099e+07	3.14324e+07	3.92569e+07	1.28565e+07	2.53587e+07	2.591e+07	2.62808e+07	2.6723e+07	2.70787e+07	57.0757	77.967	92.4057	76.2784	70.0558
PI(18:1_20:4)-H	883.534	C47 H80 O13 N0 P1	10.4548	10.4548	2.74748e+07	1	0	105.385		2.94751e+07	5.34482e+07	3.93106e+07	4.32426e+07	4.04283e+07	4.61418e+07	2.20503e+07	2.95441e+07	7.07057e+07	1.57673e+07	2.23131e+07	4.77951e+06	2.0918e+07	3.60515e+07	1.02768e+07	3.74063e+07	2.93926e+07	1.11798e+07	3.54586e+07	2.66296e+07	2.95844e+07	1.61762e+07	1.12387e+07	2.09736e+07	1.83141e+07	7.32799e+06	2.56882e+07	3.55183e+07	4.52665e+07	1.34524e+07	2.97141e+07	2.97573e+07	3.02368e+07	2.87491e+07	2.78796e+07	74.5308	94.1943	95.5422	100.5	83.6806
PI(18:0_20:4)-H	885.55	C47 H82 O13 N0 P1	11.6299	11.6299	3.28651e+08	0.9932	0	110.494		3.16398e+08	4.35462e+08	5.75691e+08	5.1772e+08	4.619e+08	5.08503e+08	2.767e+08	4.50814e+08	5.45025e+08	2.10359e+08	4.04068e+08	4.49063e+07	2.78584e+08	4.10541e+08	1.34244e+08	4.46484e+08	3.41196e+08	1.73354e+08	4.47601e+08	4.66788e+08	4.2414e+08	2.44932e+08	1.39124e+08	2.91211e+08	2.06709e+08	1.11635e+08	3.4648e+08	5.18852e+08	5.93781e+08	2.32169e+08	3.56715e+08	3.55888e+08	3.51785e+08	3.65346e+08	3.50422e+08	93.6343	79.1306	80.0831	92.6353	102.014
PI(18:0_20:3)-H	887.566	C47 H84 O13 N0 P1	12.1536	12.1536	1.08273e+07	0.9664	0	102.518		1.2084e+07	1.44625e+07	1.85622e+07	1.33921e+07	1.17959e+07	1.63556e+07	1.56283e+07	1.16045e+07	1.82351e+07	6.39189e+06	1.56354e+07	693312	1.51903e+07	1.24468e+07	2.28972e+06	1.80987e+07	1.50138e+07	6.39368e+06	1.2467e+07	1.73391e+07	1.74612e+07	6.39619e+06	6.52731e+06	9.19593e+06	7.06637e+06	3.7586e+06	1.39329e+07	1.26993e+07	1.64946e+07	5.20748e+06	1.25388e+07	1.24878e+07	1.10956e+07	1.22808e+07	1.07661e+07	30.5319	46.3262	86.6298	70.409	73.5109
PI(18:0_20:3)-H	887.566	C47 H84 O13 N0 P1	12.308	12.308	1.7375e+07	0.9644	0	103.694		1.61373e+07	1.91289e+07	1.38353e+07	2.34534e+07	1.8664e+07	3.11335e+07	2.17181e+07	3.15043e+07	3.47586e+07	1.00619e+07	1.40883e+07	958839	1.91726e+07	2.27244e+07	8.74089e+06	2.83755e+07	1.97841e+07	1.11765e+07	3.23754e+07	4.18218e+07	2.78857e+07	1.73534e+07	9.68811e+06	8.46474e+06	1.09723e+07	7.87524e+06	1.27772e+07	1.90299e+07	2.3897e+07	7.30311e+06	1.91412e+07	1.88556e+07	1.85802e+07	1.86436e+07	1.73423e+07	67.2049	87.626	0	81.8177	0
PI(18:0_22:5)-H	911.566	C49 H84 O13 N0 P1	11.6611	11.6611	1.05908e+07	1	0	69.1462		9.35084e+06	1.46283e+07	1.94245e+07	2.44163e+07	2.24425e+07	1.6645e+07	1.02361e+07	1.28787e+07	1.60079e+07	6.35105e+06	1.96338e+07	1.16405e+06	9.93813e+06	1.54391e+07	3.85551e+06	1.88233e+07	1.33856e+07	4.04235e+06	1.37904e+07	1.10145e+07	1.36373e+07	7.70054e+06	3.70451e+06	9.86392e+06	5.52477e+06	3.02629e+06	1.22366e+07	1.1739e+07	1.4607e+07	5.15243e+06	1.17386e+07	1.18756e+07	1.14821e+07	1.14323e+07	1.09049e+07	25.0515	46.5468	45.6076	27.0891	48.8884
PIP(33:2e)-H	885.49	C42 H79 O15 N0 P2	14.8608	14.8608	6.83208e+06	1	0	7.02062		8.08853e+06	4.98421e+06	9.16187e+06	8.25172e+06	7.31989e+06	6.65276e+06	5.03793e+06	6.75956e+06	7.91276e+06	6.11063e+06	7.87185e+06	6.63048e+06	6.59008e+06	5.17214e+06	5.08915e+06	6.77976e+06	7.1524e+06	4.29466e+06	5.76333e+06	5.78819e+06	6.09819e+06	7.17746e+06	7.99693e+06	5.88199e+06	5.25981e+06	3.77538e+06	6.47664e+06	9.14671e+06	5.24599e+06	7.91064e+06	7.02093e+06	7.8726e+06	6.86346e+06	6.93808e+06	5.54098e+06	6.11446	0	0	5.74604	0
PIP(35:3e)-H	911.506	C44 H81 O15 N0 P2	15.2582	15.2582	3.50099e+06	0.967	0	6.07307		4.64386e+06	3.81646e+06	1.96203e+06	2.86994e+06	3.45874e+06	5.59068e+06	4.49082e+06	6.04813e+06	5.52634e+06	2.44224e+06	3.05018e+06	241876	2.90433e+06	2.8638e+06	2.34193e+06	3.91401e+06	2.73435e+06	3.40197e+06	6.53373e+06	7.00455e+06	6.21272e+06	5.2213e+06	3.18643e+06	2.56489e+06	2.42683e+06	2.97361e+06	1.68779e+06	2.66025e+06	3.51672e+06	1.20414e+06	4.08074e+06	4.50997e+06	4.81072e+06	4.20651e+06	3.72636e+06	0	0	0	0	0
PIP(39:3e)-H	967.568	C48 H89 O15 N0 P2	11.6336	11.6336	1.07805e+07	0.9832	0	7.06226		1.07473e+07	1.52133e+07	1.87384e+07	1.65087e+07	1.5482e+07	1.59616e+07	7.6311e+06	1.52915e+07	1.71036e+07	6.68522e+06	1.27582e+07	1.5215e+06	8.98895e+06	1.31001e+07	4.38006e+06	1.37945e+07	1.17275e+07	5.57264e+06	1.46803e+07	1.59502e+07	1.50056e+07	7.72914e+06	4.66547e+06	8.87135e+06	6.67679e+06	3.79841e+06	1.18011e+07	1.83056e+07	2.14891e+07	8.01775e+06	1.20514e+07	1.14366e+07	1.23727e+07	1.14588e+07	10192657	0	0	0	0	0
PIP2(32:2)-H	965.42	C41 H76 O19 N0 P3	9.23418	9.23418	805510	0.9878	0	7.80855		475108	390677	622616	1.27687e+06	127801	1.78566e+06	1.95333e+06	683682	664054	906719	995867	751923	507634	1.02711e+06	745116	1.4495e+06	285045	537024	935346	964373	885938	531947	1.58983e+06	1.14423e+06	1.4812e+06	671142	365261	624040	472914	474935	668901	88101.6	541343	1.1842e+06	1.51126e+06	0	0	0	0	0
PIP2(14:0_20:2)-H	993.451	C43 H80 O19 N0 P3	9.2356	9.2356	2.92202e+06	0.9862	0	14.1717		3.18161e+06	3.41337e+06	3.97455e+06	2.7211e+06	3.72138e+06	2.08127e+06	1.85046e+06	3.96778e+06	3.0757e+06	2.89635e+06	2.91321e+06	3.23987e+06	3.06067e+06	2.69885e+06	3.14272e+06	2.94452e+06	2.56075e+06	2.85582e+06	2.66685e+06	3.20988e+06	3.48435e+06	3.1285e+06	3.28687e+06	2.82906e+06	2.54119e+06	3.03459e+06	2.50257e+06	3.21546e+06	3.29685e+06	1.65599e+06	3.7555e+06	3.01618e+06	3.23148e+06	2.92874e+06	2.01283e+06	7.31173	10.1691	11.4756	6.87731	6.95826
PIP2(18:0e_18:0)-H	1011.53	C45 H90 O18 N0 P3	11.8243	11.8241	600509	1	-0.000146901	8.74276		401649	710584	678310	2.06117e+06	829094	1.24906e+06	372786	486572	672654	306378	1.40707e+06	0	404820	1.21553e+06	108410	1.68526e+06	791810	332318	1.56862e+06	1.02253e+06	534065	415359	231042	538088	462520	300062	343035	594952	579003	188450	468332	461773	567717	745913	930668	0	0	5.66627	0	0
PIP2(20:2e_18:0)-H	1035.53	C47 H90 O18 N0 P3	11.6348	11.6348	1.78844e+06	0.9986	0	14.4801		1.46908e+06	2.04893e+06	2.06819e+06	3.70462e+06	2.43478e+06	3.5184e+06	2.16517e+06	2.18847e+06	2.02672e+06	1.18575e+06	2.45542e+06	225360	1.6193e+06	2.40063e+06	746542	2.90374e+06	2.05891e+06	905628	2.57238e+06	2.4568e+06	2.38269e+06	1.4161e+06	791653	1.82357e+06	1.31423e+06	556138	1.62106e+06	2.70615e+06	2.63684e+06	972332	1.52891e+06	1.33341e+06	2.02969e+06	1.78663e+06	2.85549e+06	0	7.04891	6.66227	7.33459	8.28626
PIP2(39:2e)-H	1049.55	C48 H92 O18 N0 P3	11.6345	11.6345	5.05563e+06	1	0	8.86022		5.15729e+06	7.47417e+06	9.42675e+06	7.54212e+06	7.0206e+06	7.31975e+06	3.81395e+06	6.96538e+06	8.5892e+06	3.0495e+06	6.03555e+06	657926	4.35856e+06	6.72629e+06	2.10039e+06	5.82448e+06	5.23867e+06	2.66733e+06	6.61548e+06	7.0483e+06	6.86215e+06	4.14548e+06	2.01929e+06	3.80124e+06	2.70661e+06	1.83507e+06	6.01612e+06	8.61467e+06	9.76243e+06	3.89845e+06	6.15155e+06	5.66601e+06	5.51571e+06	5.7599e+06	4.28199e+06	0	0	5.73469	6.29393	0
PS(27:0)-H	664.42	C33 H63 O10 N1 P1	11.1374	11.1349	257753	0.943409	-0.00251865	6.72635		448123	119950	0	46446.5	0	335189	99081	292580	448927	24092.2	36262.8	12375.3	468782	21557.6	224154	1.08729e+06	0	21783	1.99539e+06	7387.38	188210	0	381898	54768.6	869782	404476	208903	0	0	0	80419.5	208092	201879	273915	403585	0	0	0	0	0
PS(42:2)-H	870.623	C48 H89 O10 N1 P1	15.2578	15.2578	4.51717e+08	1	0	5.18878		4.52622e+08	5.27377e+08	2.35645e+08	3.13049e+08	5.80629e+08	9.19279e+08	7.61596e+08	6.7029e+08	7.36975e+08	2.46419e+08	2.24169e+08	5.72377e+07	4.81253e+08	3.41766e+08	4.37908e+08	8.25367e+08	3.12888e+08	4.74018e+08	1.26776e+09	1.26091e+09	6.63237e+08	7.87352e+08	3.32436e+08	3.31062e+08	2.76014e+08	4.86648e+08	2.48104e+08	2.40324e+08	3.17757e+08	9.47939e+07	4.58245e+08	4.73267e+08	4.4869e+08	4.59733e+08	3.99198e+08	0	0	0	0	0
PS(38:5e)-H	794.534	C44 H77 O9 N1 P1	11.875	11.875	1.69648e+06	0.9988	0	6.0159		1.23742e+06	1.36886e+06	1.67768e+06	1.33239e+06	1.61141e+06	3.13019e+06	1.56839e+06	2.55554e+06	1.71834e+06	692666	1.08145e+06	506381	2.51032e+06	940615	1.26721e+06	2.6503e+06	1.77452e+06	2.1297e+06	5.1104e+06	3.0785e+06	1.34123e+06	822099	1.41488e+06	1.34071e+06	2.76174e+06	2.06931e+06	914219	1.91067e+06	2.50664e+06	782115	1.99635e+06	1.75058e+06	1.79917e+06	1.73145e+06	1.86617e+06	0	0	0	0	0
PS(39:1)-H	830.592	C45 H85 O10 N1 P1	14.7671	14.7671	6.00231e+08	1	0	6.02321		5.80061e+08	6.62826e+08	5.02625e+08	7.93852e+08	5.12396e+08	1.3058e+09	1.29202e+09	5.15015e+08	6.09825e+08	5.17357e+08	6.10623e+08	1.59346e+08	6.28186e+08	6.35959e+08	4.46111e+08	8.16136e+08	7.24642e+08	4.50959e+08	1.18376e+09	6.91158e+08	7.30314e+08	5.40764e+08	4.69357e+08	5.80296e+08	7.51668e+08	4.4127e+08	4.43671e+08	5.08021e+08	4.81714e+08	2.11431e+08	4.94911e+08	4.44288e+08	5.66663e+08	7.01464e+08	1.00947e+09	0	0	0	0	5.93804
PS(37:2)-H	800.545	C43 H79 O10 N1 P1	11.9766	11.9766	2.74293e+06	0.9918	0	6.16261		2.38473e+06	4.33891e+06	2.30596e+06	2.37311e+06	1.93294e+06	5.28583e+06	5.03332e+06	6.42458e+06	6.56954e+06	1.01457e+06	4.00059e+06	548103	2.53742e+06	1.33634e+06	946738	3.87631e+06	2.96162e+06	3.49391e+06	3.09731e+06	2.91026e+06	1.84979e+06	1.57458e+06	1.34769e+06	4.55704e+06	2.13307e+06	1.53759e+06	429139	6.08959e+06	6.12099e+06	1.30569e+06	1.53239e+06	1.68591e+06	1.98919e+06	2.48331e+06	3.45877e+06	0	0	0	0	0
PS(18:2_18:2)-H	782.498	C42 H73 O10 N1 P1	13.6236	13.6236	806142	0.9522	0	7.46786		588330	529992	462038	953434	827536	861402	1.36557e+06	743955	586564	958998	960444	171995	1.24413e+06	470221	581930	1.25093e+06	1.12913e+06	1.85066e+06	3.18017e+06	1.11919e+06	1.32087e+06	1.11597e+06	540209	649046	1.11058e+06	791172	435574	369451	417409	129407	639454	775312	761426	956650	1.24649e+06	0	0	0	0	0
PS(20:1_10:2)-H	700.42	C36 H63 O10 N1 P1	8.93358	8.93358	2.7838e+07	1	0	7.72912		3.12537e+07	3.20388e+07	3.13872e+07	2.99836e+07	3.19087e+07	2.93192e+07	3.03496e+07	3.17422e+07	6.05468e+06	3.05051e+07	2.97106e+07	3.13915e+07	3.16607e+07	3.23793e+07	3.13034e+07	2.93376e+07	3.17329e+07	3.10499e+07	2.44695e+07	3.21461e+07	2.68139e+07	2.97091e+07	3.04794e+07	2.85707e+07	3.04906e+07	3.07833e+07	2.89449e+07	1.80725e+07	3.11665e+07	1.01496e+07	2.81344e+07	2.72875e+07	2.79797e+07	2.80842e+07	2.70504e+07	5.11313	5.01139	0	5.11372	0
PS(39:2)-H	828.576	C45 H83 O10 N1 P1	13.3949	13.3949	5.97021e+07	1	0	8.28153		6.40242e+07	6.02829e+07	4.03035e+07	9.20733e+07	4.79247e+07	1.13491e+08	1.14643e+08	4.29099e+07	7.50622e+07	5.4036e+07	5.81574e+07	8.7775e+06	8.09572e+07	7.13039e+07	2.41881e+07	7.29112e+07	7.54637e+07	4.62062e+07	1.07042e+08	6.23218e+07	6.76684e+07	4.31146e+07	4.29739e+07	6.44269e+07	9.41004e+07	3.04378e+07	4.38028e+07	6.0478e+07	5.84781e+07	2.16142e+07	4.62633e+07	4.39379e+07	5.42354e+07	6.9369e+07	1.11602e+08	0	7.73972	0	0	0
PS(37:1)-H	802.56	C43 H81 O10 N1 P1	13.3052	13.3052	2.08256e+08	0.9018	0	8.53982		2.06334e+08	1.68254e+08	1.36306e+08	3.05896e+08	1.76392e+08	4.57958e+08	3.94559e+08	2.43416e+08	1.80769e+08	1.6607e+08	2.31001e+08	3.89305e+07	1.73397e+08	2.17198e+08	9.0509e+07	2.94262e+08	2.1605e+08	2.2476e+08	4.50188e+08	3.13643e+08	2.25824e+08	2.31751e+08	1.583e+08	1.83478e+08	2.59903e+08	1.61193e+08	1.33922e+08	1.71091e+08	1.97165e+08	7.43619e+07	1.84818e+08	1.74622e+08	2.11273e+08	2.67677e+08	4.48725e+08	0	8.53982	0	0	0
PS(18:1_18:2)-H	784.513	C42 H75 O10 N1 P1	15.7531	15.7531	1.1276e+06	0.9246	0	11.5003		956609	604507	652245	2.23827e+06	457641	3.23181e+06	3.35618e+06	1.55259e+06	783364	1.09655e+06	2.0568e+06	893497	1.73623e+06	847715	579113	783972	1.07423e+06	1.07975e+06	1.95e+06	551755	1.1933e+06	879442	1.0129e+06	873774	1.04258e+06	788536	552142	935364	1.02189e+06	1.01016e+06	939651	905503	946855	702633	2.56563e+06	0	0	0	0	0
PS(39:1)-H	830.592	C45 H85 O10 N1 P1	14.5758	14.5758	3.29871e+07	1	0	11.6853		3.99091e+07	2.79337e+07	2.09187e+07	3.21988e+07	1.9334e+07	5.75867e+07	6.50291e+07	2.62798e+07	4.35742e+07	3.47882e+07	1.9972e+07	6.05942e+06	4.64131e+07	3.17668e+07	1.96347e+07	2.51478e+07	3.76785e+07	2.29623e+07	3.38968e+07	3.83125e+07	3.30128e+07	2.5241e+07	2.79747e+07	3.26016e+07	5.26689e+07	1.52708e+07	2.37041e+07	4.65612e+07	4.32869e+07	2.19666e+07	2.58728e+07	2.61202e+07	2.97516e+07	3.70458e+07	5.66097e+07	5.86846	5.32251	0	0	0
PS(18:1_18:2)-H	784.513	C42 H75 O10 N1 P1	10.7667	10.767	312608	0.99449	0.000279592	11.9363		453749	578851	487424	285004	301852	524095	590161	741703	80286	719511	298420	71402.2	469225	27938	281474	377413	632917	226506	303199	272737	179134	288661	211555	529837	147192	241109	33880.8	137116	254217	15953.3	365820	371389	350449	354859	352065	0	0	0	0	0
PS(39:3)-H	826.56	C45 H81 O10 N1 P1	12.1654	12.1654	2.25539e+07	0.9936	0	12.0479		2.51901e+07	1.86178e+07	1.61842e+07	4.22474e+07	2.12536e+07	5.59273e+07	2.87269e+07	1.83179e+07	2.75409e+07	1.73815e+07	3.76477e+07	2.07903e+06	2.68333e+07	2.35574e+07	4.9713e+06	4.18074e+07	2.72585e+07	2.63675e+07	8.08855e+07	2.46059e+07	2.76635e+07	1.51501e+07	1.24318e+07	1.90428e+07	3.08885e+07	1.31887e+07	1.64377e+07	1.64787e+07	1.72864e+07	5.28792e+06	1.88668e+07	1.77685e+07	2.05062e+07	2.76497e+07	4.1291e+07	0	0	5.72783	0	0
PS(18:1_18:1)-H	786.529	C42 H77 O10 N1 P1	11.7847	11.7847	800616	0.9958	0	23.2108		731543	999763	1.06772e+06	568549	590874	1.034e+06	1.16782e+06	1.24986e+06	152359	1.48875e+06	545649	678253	582955	431349	641444	552978	1.48448e+06	451161	1.24746e+06	1.69051e+06	253959	455068	452372	1.11081e+06	962899	377510	597816	1.04266e+06	1.81001e+06	622753	843420	803494	821519	766342	922955	0	0	17.726	16.0239	8.24527
PS(18:0_20:4)-H	810.529	C44 H77 O10 N1 P1	11.7921	11.7921	2.71148e+06	0.9896	0	25.7466		2.66307e+06	2.8298e+06	3.61617e+06	2.07905e+06	2.5981e+06	2.89574e+06	3.65313e+06	2.60053e+06	1.4766e+06	2.338e+06	2.7256e+06	1.44622e+06	2.73731e+06	1.52795e+06	2.27405e+06	3.07779e+06	3.86811e+06	6.86916e+06	3.79338e+06	3.11844e+06	2.75579e+06	3.66901e+06	2.59742e+06	2.66759e+06	2.98308e+06	2.4444e+06	1.31404e+06	3.18576e+06	4.75513e+06	1.44212e+06	2.98846e+06	2.80279e+06	2.72566e+06	2.76916e+06	2.40725e+06	7.89395	11.8846	21.3181	7.20691	25.4841
PS(18:0_18:2)-H	786.529	C42 H77 O10 N1 P1	11.9932	11.9932	1.21515e+06	1	0	25.9206		1.54554e+06	2.48227e+06	2.43801e+06	1.17842e+06	1.39399e+06	1.01115e+06	1.33261e+06	2.00326e+06	585537	1.27024e+06	1.14139e+06	640431	1.69492e+06	654970	1.38215e+06	1.89928e+06	2.73651e+06	943111	1.11036e+06	839044	1.06003e+06	944670	1.15937e+06	2.00473e+06	954553	812035	524543	1.21057e+06	1.49477e+06	473437	1.44975e+06	1.37354e+06	1.44082e+06	1.47161e+06	1.44216e+06	0	25.9206	0	13.3575	19.2907
PS(14:0_14:0)-H	678.435	C34 H65 O10 N1 P1	9.29352	9.29352	2.48049e+06	0.9736	0	46.4019		829877	2.30383e+06	1.67803e+06	4.08394e+06	789008	2.33936e+06	3.11689e+06	2.24132e+06	799368	2.57483e+06	4.19181e+06	5.94968e+06	2.98818e+06	2.30344e+06	1.34475e+06	2.15005e+06	3.62342e+06	3.30572e+06	2.27058e+06	1.12435e+06	2.69529e+06	2.95959e+06	7.10447e+06	2.06036e+06	2.90662e+06	1.61643e+06	1.886e+06	1.2493e+06	6.28474e+06	959950	1.66935e+06	1.57634e+06	2.0738e+06	1.29639e+06	2.79228e+06	0	37.26	0	0	0
PS(14:0_14:0)-H	678.435	C34 H65 O10 N1 P1	9.13632	9.13632	1.04207e+07	0.9564	0	70.1055		8.35557e+06	1.08135e+07	1.57673e+07	1.91139e+07	1.4197e+07	2.37822e+07	918779	1.03153e+06	238437	137529	5.16833e+07	1.09144e+07	1.92959e+07	1.32587e+07	1.28353e+07	1.68247e+07	1.71829e+07	1.6144e+07	9.60503e+06	5.21005e+06	5.22818e+06	1.97489e+07	2.0473e+07	6.0737e+06	8.38294e+06	9.16388e+06	1.15559e+06	102714	1.80103e+07	1.54064e+06	4.33856e+06	2.69996e+06	8.29078e+06	1.4744e+07	612958	0	0	0	62.309	66.2936
PS(14:0_14:0)-H	678.435	C34 H65 O10 N1 P1	8.93272	8.93272	2.86737e+08	0.9314	0	71.442		3.4406e+08	3.16385e+08	3.2853e+08	2.97959e+08	3.18524e+08	2.9127e+08	3.39962e+08	3.48737e+08	6.33088e+07	2.93692e+08	2.97247e+08	3.06415e+08	3.23445e+08	3.56685e+08	3.19803e+08	3.28905e+08	3.44742e+08	317901814	2.38436e+08	3.15114e+08	2.67954e+08	3.27204e+08	2.99094e+08	2.81058e+08	3.36163e+08	3.12518e+08	2.76808e+08	1.69582e+08	3.15293e+08	1.05785e+08	3.10948e+08	2.89015e+08	2.67125e+08	2.78254e+08	2.74946e+08	69.5561	69.6856	69.5984	70.99	71.0432
SM(d34:1)+CH3COO	761.581	C41 H82 O8 N2 P1	31.7783	31.7759	64565.3	0.98	-0.00235317	5.58371		16623.9	200609	98873.5	0	167182	0	7883.74	391203	84142.9	9177.99	0	11677.7	42779.4	8866.76	0	18818.3	3295.71	194370	26531.2	11622.1	0	0	0	0	15402.2	97472.5	70318.4	25582.9	299818	4474.1	122551	113462	120383	19338.8	0	0	0	0	0	0
SM(d41:3)+CH3COO	855.66	C48 H92 O8 N2 P1	15.2656	15.2656	1.94979e+06	0.9976	0	5.8185		2.18301e+06	3.4622e+06	2.23505e+06	3.10226e+06	2.97066e+06	1.34597e+06	3.27903e+06	1.2945e+06	2.7732e+06	1.28644e+06	1.91095e+06	1.77101e+06	2.25641e+06	3.04742e+06	2.32706e+06	4.38565e+06	2.65314e+06	1.11066e+06	1.26133e+06	1.61908e+06	1.06995e+06	1.12474e+06	1.6974e+06	3.90318e+06	2.43304e+06	926144	1.44186e+06	1.59996e+06	1.86342e+06	608318	1.87625e+06	1.88406e+06	1.92569e+06	2.11089e+06	2.02991e+06	0	0	0	0	0
SM(t42:2)+CH3COO	887.686	C49 H96 O9 N2 P1	16.0546	16.0546	2.50429e+06	0.9928	0	5.99919		1.96856e+06	5.59432e+06	4.23498e+06	3.71131e+06	3.72375e+06	2.42895e+06	3.22726e+06	3.63521e+06	3.70793e+06	1.28756e+06	2.33874e+06	1.73436e+06	1.22711e+06	1.62509e+06	5.16505e+06	1.1183e+06	1.99835e+06	656580	1.25495e+06	2.39543e+06	1.89878e+06	2.05914e+06	3.0172e+06	5.09457e+06	2.69831e+06	826207	1.13478e+06	3.32314e+06	4.55459e+06	1.09592e+06	2.96555e+06	3.20897e+06	2.99722e+06	2.84089e+06	2.50706e+06	0	0	0	5.64479	0
SM(d42:1)+CH3COO	873.707	C49 H98 O8 N2 P1	23.9075	23.9075	1.46028e+07	1	0	6.38238		9.99218e+06	8.88195e+07	1.26107e+07	1.70777e+07	1.56459e+07	6.54571e+06	7.79951e+06	8.76691e+06	1.2518e+07	1.30437e+07	1.17007e+07	1.18016e+07	8.8802e+06	1.54598e+07	1.07618e+07	1.34327e+07	1.23127e+07	1.76422e+07	1.20472e+07	1.08909e+07	9.3905e+06	1.11599e+07	1.38089e+07	8.28444e+06	1.62623e+07	1.98086e+07	1.67919e+07	7.09207e+06	8.07145e+06	1.36877e+07	1.43266e+07	1.53156e+07	1.44915e+07	1.30865e+07	1.6088e+07	0	0	0	0	0
SM(t42:1)+CH3COO	889.702	C49 H98 O9 N2 P1	17.6799	17.6799	1.34238e+06	1	0	6.52095		968912	3.15163e+06	2.40599e+06	2.84054e+06	2.01965e+06	1.41591e+06	1.57851e+06	1.55272e+06	1.62249e+06	534120	1.43067e+06	973557	672686	1.19227e+06	2.48814e+06	832177	1.18015e+06	112962	703337	1.00177e+06	821588	1.00002e+06	1.01777e+06	3.91245e+06	1.53723e+06	176505	862973	1.85284e+06	2.39559e+06	501957	1.66955e+06	1.52594e+06	1.30799e+06	1.40833e+06	1.31356e+06	0	0	0	0	0
SM(d36:2)+CH3COO	787.597	C43 H84 O8 N2 P1	13.4012	13.4012	1.7274e+06	0.9616	0	6.6532		1.35118e+06	1.2055e+06	2.9266e+06	1.48281e+06	1.55456e+06	1.04432e+06	1.16651e+06	2.37746e+06	1.71333e+06	1.78049e+06	905313	2.00262e+06	2.23346e+06	1.19846e+06	1.74264e+06	983047	1.74816e+06	2.32901e+06	2.40961e+06	1.38939e+06	1.28608e+06	1.38028e+06	1.71818e+06	2.02359e+06	2.48584e+06	1.73536e+06	1.2788e+06	1.73833e+06	2.11607e+06	1.03519e+06	2.7558e+06	2.05682e+06	1.98925e+06	1.29614e+06	1.36751e+06	0	0	0	0	0
SM(d35:0)+CH3COO	777.613	C42 H86 O8 N2 P1	14.4516	14.4516	3.73641e+06	0.9866	0	6.75904		2.67749e+06	3.58153e+06	4.37321e+06	4.72462e+06	2.037e+06	3.04693e+06	9.16983e+06	1.94662e+06	1.6226e+06	3.81354e+06	2.45013e+06	3.92431e+06	2.50972e+06	5.30479e+06	3.28809e+06	4.94509e+06	6.02757e+06	2.21346e+06	2.71356e+06	2.82198e+06	2.72225e+06	2.96309e+06	4.95653e+06	8.17151e+06	6.57231e+06	2.68486e+06	1.87278e+06	4.23713e+06	3.15902e+06	1.33131e+06	2.82868e+06	2.3808e+06	3.19966e+06	4.03434e+06	7.69744e+06	0	0	0	0	0
SM(d39:2)+CH3COO	829.644	C46 H90 O8 N2 P1	15.3389	15.3389	1.619e+06	0.951	0	6.94225		2.45959e+06	2.91367e+06	1.18339e+06	2.45932e+06	2.3974e+06	983203	3.18892e+06	1.17585e+06	1.76597e+06	1.29674e+06	1.42482e+06	1.3612e+06	1.60288e+06	2.13764e+06	1.81083e+06	2.25517e+06	1.28579e+06	1.50614e+06	1.81047e+06	1.15504e+06	1.47868e+06	727512	1.81466e+06	2.3003e+06	2.55223e+06	1.18212e+06	624766	1.49668e+06	1.29973e+06	186486	2.08627e+06	1.74369e+06	1.97047e+06	1.9909e+06	1.76395e+06	0	0	0	6.56227	0
SM(d32:0)+CH3COO	735.566	C39 H80 O8 N2 P1	11.7981	11.7981	837326	0.9582	0	7.17592		805630	880785	869154	1.02579e+06	907594	932053	1.20607e+06	835621	1.04871e+06	518563	740732	409497	595863	790884	575638	1.24479e+06	1.27476e+06	925318	1.41837e+06	915037	994303	641328	838577	1.03828e+06	793562	751759	477804	729773	1.27065e+06	244659	880258	990080	941652	1.0919e+06	808408	0	0	6.24026	0	0
SM(d34:1)+CH3COO	761.581	C41 H82 O8 N2 P1	11.305	11.305	7.02242e+06	0.903	0	7.19744		7.58612e+06	7.53357e+06	8.14703e+06	4.56653e+06	1.17801e+07	6.36049e+06	1.48574e+07	4.11177e+06	6.67903e+06	5.30266e+06	5.43314e+06	3.59385e+06	6.61405e+06	8.3456e+06	3.1707e+06	7.23178e+06	8.33689e+06	7.01932e+06	1.03005e+07	1.26138e+07	6.20292e+06	5.12727e+06	7.94561e+06	1.24489e+07	1.1713e+07	9.31901e+06	3.23777e+06	4.60238e+06	6.27842e+06	2.99105e+06	1.10833e+07	8.05646e+06	7.80121e+06	1.01206e+07	3.84171e+06	0	0	0	0	0
SM(d36:1)+CH3COO	789.613	C43 H86 O8 N2 P1	13.7191	13.7191	1.15889e+06	0.8884	0	7.33184		661798	1.28507e+06	468326	573590	2.18661e+06	1.29938e+06	1.01192e+06	331251	1.09917e+06	477549	1.20917e+06	810692	1.20779e+06	2.60315e+06	807282	2.0587e+06	3.55444e+06	1.04062e+06	555998	652590	602813	918039	2.24534e+06	1.61093e+06	1.81215e+06	1.08592e+06	1.27433e+06	988194	1.16485e+06	1.15687e+06	1.66773e+06	637151	951701	1.17661e+06	870304	0	0	0	0	0
SM(t36:0)+CH3COO	807.623	C43 H88 O9 N2 P1	13.7171	13.7171	994281	0.995	0	7.98183		758145	1.22553e+06	1.59227e+06	841848	848274	897789	1.76381e+06	669554	1.08135e+06	874401	643952	1.11513e+06	822442	1.07838e+06	835574	858544	1.23345e+06	395969	851630	764958	787722	700953	1.0855e+06	1.5221e+06	1.54809e+06	768378	655830	1.4294e+06	1.90473e+06	490097	1.13022e+06	1.03918e+06	1.03032e+06	1.04725e+06	910393	0	0	0	0	0
SM(t40:0)+CH3COO	863.686	C47 H96 O9 N2 P1	16.6981	16.6981	1.55174e+06	0.9904	0	8.00836		1.67382e+06	1.45452e+06	1.56328e+06	2.18692e+06	1.88613e+06	1.76897e+06	2.79152e+06	1.15417e+06	1.93459e+06	1.08311e+06	1.03672e+06	1.68798e+06	1.50596e+06	1.23317e+06	1.37321e+06	1.98976e+06	1.35433e+06	1.45971e+06	2.38807e+06	1.23143e+06	1.5052e+06	1.64685e+06	1.43686e+06	2.3326e+06	2.04327e+06	1.61545e+06	741295	1.12068e+06	1.46615e+06	306447	1.65889e+06	1.69943e+06	1.62865e+06	1.66247e+06	1.52911e+06	0	0	0	0	0
SM(d37:2)+CH3COO	801.613	C44 H86 O8 N2 P1	13.8564	13.8564	1.61249e+06	1	0	8.07861		2.39985e+06	3.00817e+06	1.63136e+06	1.81539e+06	1.5327e+06	1.259e+06	3.02309e+06	1.78068e+06	1.30555e+06	1.20709e+06	889184	1.09626e+06	1.63601e+06	1.6146e+06	2.28366e+06	1.96218e+06	1.20957e+06	1.07642e+06	1.84151e+06	2.36323e+06	1.72273e+06	1.31246e+06	1.66521e+06	2.25882e+06	2.44467e+06	2.07963e+06	981073	1.19867e+06	1.63571e+06	394859	1.73316e+06	1.79268e+06	1.70982e+06	1.67607e+06	1.59103e+06	5.76087	5.487	6.5022	7.22394	0
SM(t42:2)+CH3COO	887.686	C49 H96 O9 N2 P1	16.3179	16.3179	1.75226e+06	0.9938	0	8.35109		1.1297e+06	3.08307e+06	1.89797e+06	3.2699e+06	1.94331e+06	2.43529e+06	2.84408e+06	2.93438e+06	1.85422e+06	1.09e+06	2.15704e+06	1.13301e+06	1.22774e+06	1.94486e+06	2.97126e+06	1.4187e+06	1.27918e+06	741208	1.36488e+06	1.3646e+06	1.55379e+06	1.58338e+06	1.83328e+06	3.98131e+06	1.7857e+06	841128	955487	2.30739e+06	2.75901e+06	772274	1.42327e+06	2.3053e+06	2.06892e+06	2.08327e+06	1.78769e+06	6.92548	0	0	7.18409	0
SM(d43:2)+CH3COO	885.707	C50 H98 O8 N2 P1	18.2761	18.2761	2.23408e+06	0.9968	0	8.87406		2.54775e+06	2.08244e+06	1.3577e+06	1.66459e+06	3.35867e+06	1.56656e+06	2.62856e+06	2.05081e+06	2.41587e+06	2.42719e+06	2.06516e+06	1.32651e+06	1.60889e+06	1.70255e+06	1.58079e+06	1.65731e+06	2.62534e+06	1.9724e+06	3.31286e+06	2.63035e+06	2.82162e+06	1.46847e+06	1.71568e+06	2.88241e+06	2.77274e+06	1.19706e+06	1.3845e+06	1.48723e+06	3.81018e+06	904913	2.96503e+06	1.61164e+06	2.82799e+06	4.78754e+06	2.11505e+06	0	0	7.91104	6.49041	0
SM(d42:5)+CH3COO	865.644	C49 H90 O8 N2 P1	13.9169	13.9169	917932	0.9824	0	8.95705		633294	1.7656e+06	2.70991e+06	2.13057e+06	2.44344e+06	700444	836638	577889	817756	325142	648272	569915	486621	1.50522e+06	598032	2.58897e+06	949589	472849	496059	728786	280466	442978	460704	2.38133e+06	723561	361246	563475	1.22788e+06	1.62334e+06	443095	1.11714e+06	1.13497e+06	983423	986371	990950	0	0	0	5.82784	5.5791
SM(d42:4)+CH3COO	867.66	C49 H92 O8 N2 P1	14.6952	14.6952	1.43274e+07	0.944	0	9.14135		1.68256e+07	2.30955e+07	1.59707e+07	2.081e+07	2.17472e+07	1.12516e+07	2.05689e+07	1.2332e+07	1.45781e+07	1.03073e+07	1.73451e+07	1.3012e+07	1.3389e+07	2.31218e+07	1.32772e+07	2.33007e+07	1.58405e+07	1.17395e+07	1.03643e+07	1.46546e+07	8.07512e+06	8.46484e+06	1.04019e+07	2.4949e+07	1.56172e+07	9.12752e+06	1.2549e+07	1.34757e+07	1.62767e+07	6.82048e+06	1.46659e+07	1.54612e+07	1.5619e+07	1.5276e+07	1.55917e+07	0	0	0	8.55332	0
SM(d35:2)+CH3COO	773.581	C42 H82 O8 N2 P1	12.1882	12.1882	2.05558e+06	1	0	9.31576		2.59096e+06	2.27127e+06	2.23525e+06	2.61182e+06	1.78863e+06	3.33449e+06	3.37255e+06	2.2614e+06	2.19776e+06	1.25582e+06	1.54358e+06	1.14513e+06	1.83141e+06	1.59516e+06	1.47664e+06	3.27679e+06	1.80169e+06	2.23177e+06	3.49079e+06	2.94385e+06	1.84575e+06	1.82886e+06	1.84144e+06	2.53777e+06	2.71106e+06	1.84425e+06	1.17342e+06	1.90789e+06	2.38919e+06	547568	2.28665e+06	2.40894e+06	2.26111e+06	2.22237e+06	1.8843e+06	0	6.16676	0	6.28089	0
SM(d38:1)+CH3COO	817.644	C45 H90 O8 N2 P1	16.3541	16.3541	2.89138e+06	0.8366	0	10.0146		4.93396e+06	2.6088e+06	4.26377e+06	1.95263e+06	3.64616e+06	1.81622e+06	2.51929e+06	6.05714e+06	3.09963e+06	8.9118e+06	1.96079e+06	3.20264e+06	3.06838e+06	3.3789e+06	5.0887e+06	2.1938e+06	4.49919e+06	1.1459e+06	1.98595e+06	2.96104e+06	2.60485e+06	1.928e+06	2.94054e+06	4.13524e+06	4.91982e+06	2.44642e+06	1.98738e+06	2.35815e+06	3.17408e+06	2.75309e+06	3.34926e+06	1.91984e+06	2.86649e+06	2.64611e+06	2.50061e+06	0	0	8.35989	0	9.76282
SM(d42:4)+CH3COO	867.66	C49 H92 O8 N2 P1	14.8699	14.8699	6.66712e+06	0.9936	0	10.1544		4.22047e+06	1.31295e+07	9.63707e+06	1.19954e+07	1.34444e+07	6.35643e+06	1.03228e+07	6.60001e+06	5.57661e+06	4.00148e+06	6.95195e+06	4.2092e+06	7.05208e+06	1.13598e+07	5.97338e+06	1.52375e+07	1.14303e+07	7.08775e+06	4.13826e+06	3.12809e+06	5.39711e+06	4.60564e+06	2.60145e+06	1.13155e+07	7.20293e+06	1.74165e+06	6.23318e+06	4.25026e+06	8.96917e+06	2.28509e+06	9.8008e+06	5.38065e+06	5.76434e+06	7.63418e+06	4.32276e+06	6.90522	0	0	9.04322	0
SM(t42:0)+CH3COO	891.717	C49 H100 O9 N2 P1	18.241	18.241	3.32254e+06	0.9796	0	10.4279		3.12011e+06	2.9018e+06	2.56959e+06	3.78854e+06	3.36491e+06	4.09687e+06	6.05232e+06	2.41915e+06	4.2755e+06	2.4018e+06	2.5757e+06	2.34609e+06	3.35787e+06	2.56616e+06	2.96879e+06	5.02094e+06	2.78876e+06	3.97451e+06	6.58126e+06	3.22177e+06	3.87265e+06	3.46058e+06	2.8894e+06	2.96724e+06	5.19834e+06	4.03878e+06	702557	2.37467e+06	3.34393e+06	571918	3.85376e+06	3.67709e+06	3.54576e+06	3.55146e+06	3.61084e+06	0	0	7.18439	0	0
SM(t34:2)+CH3COO	775.561	C41 H80 O9 N2 P1	10.7554	10.7554	1.27507e+06	0.9952	0	10.482		1.64827e+06	1.96391e+06	1.7336e+06	1.54001e+06	1.46988e+06	1.77276e+06	1.52194e+06	1.66329e+06	1.24456e+06	1.16195e+06	1.09855e+06	963243	1.36434e+06	1.15422e+06	1.42586e+06	1.3365e+06	1.37496e+06	1.35401e+06	2.35131e+06	1.87245e+06	955355	1.18479e+06	918317	1.45758e+06	1.8518e+06	945725	912557	1.12669e+06	1.49178e+06	470203	1.49286e+06	1.43677e+06	1.30386e+06	1.45918e+06	1.29779e+06	7.01998	7.33645	7.37823	8.68486	7.31839
SM(d32:2)+CH3COO	731.534	C39 H76 O8 N2 P1	9.6034	9.6034	796893	0.9972	0	10.5911		807584	776754	684957	899108	765844	1.23797e+06	1.17478e+06	1.06571e+06	693738	611235	561666	398344	530681	609609	513252	1.19433e+06	654114	1.24417e+06	1.64731e+06	1.31215e+06	771956	976189	618660	866229	909335	895027	358111	592770	804674	209098	901175	855118	924115	871193	788060	0	7.50752	8.13175	0	0
SM(d40:1)+CH3COO	845.675	C47 H94 O8 N2 P1	18.2494	18.2494	2.99146e+07	1	0	10.7812		2.11357e+07	4.19349e+07	3.87109e+07	4.16668e+07	4.3569e+07	2.85769e+07	6.89906e+07	1.28177e+07	3.19085e+07	1.88128e+07	2.05679e+07	2.00303e+07	2.59365e+07	2.85702e+07	2.56151e+07	4.90959e+07	4.18604e+07	2.82987e+07	5.34994e+07	2.45694e+07	2.03027e+07	2.69449e+07	2.41859e+07	5.39535e+07	4.44883e+07	2.29089e+07	1.94425e+07	2.57662e+07	1.92511e+07	7.79259e+06	2.30918e+07	2.8933e+07	2.60771e+07	3.84279e+07	3.89256e+07	8.80679	8.5184	7.77226	8.00398	5.945
SM(d42:2)+CH3COO	871.691	C49 H96 O8 N2 P1	16.6555	16.6555	3.73859e+06	0.9814	0	10.786		2.38135e+06	1.11876e+07	7.37452e+06	4.72149e+06	6.29949e+06	1.44727e+06	5.5353e+06	2.16858e+06	3.28282e+06	1.56962e+06	4.69824e+06	1.59529e+06	1.7063e+06	4.23533e+06	1.04617e+06	8.86708e+06	1.12102e+07	1.62089e+06	1.40914e+06	1.43227e+06	1.62192e+06	1.34564e+06	2.93014e+06	8.22991e+06	2.34342e+06	1.34024e+06	1.99911e+06	4.52195e+06	7.46498e+06	2.00735e+06	3.89014e+06	4.52657e+06	3.74749e+06	4.5836e+06	3.30017e+06	6.43	0	7.32701	10.3653	9.62778
SM(t34:0)+CH3COO	779.592	C41 H84 O9 N2 P1	12.0286	12.0286	1.96741e+06	0.9328	0	11.0177		1.91124e+06	2.17131e+06	1.99739e+06	2.19809e+06	1.82214e+06	2.49155e+06	3.04434e+06	1.63214e+06	3.01294e+06	1.58704e+06	1.49558e+06	1.59946e+06	1.96581e+06	1.57839e+06	1.50427e+06	2.28659e+06	1.8753e+06	1.76587e+06	2.97368e+06	1.88122e+06	1.53923e+06	1.58669e+06	1.79103e+06	2.68778e+06	3.29622e+06	1.5743e+06	1.11478e+06	2.42871e+06	2.87219e+06	858748	2.11836e+06	2.00327e+06	2.17089e+06	2.10026e+06	1.87488e+06	6.61422	6.61105	7.50934	7.01923	7.37784
SM(d41:1)+CH3COO	859.691	C48 H96 O8 N2 P1	19.0384	19.0384	6.91795e+07	1	0	11.1374		4.72416e+07	7.41901e+07	6.73249e+07	8.91464e+07	6.37758e+07	1.24295e+08	2.00873e+08	5.47769e+07	7.20326e+07	5.57753e+07	6.62491e+07	4.33222e+07	3.97306e+07	6.41171e+07	4.83157e+07	1.15083e+08	7.04013e+07	5.94164e+07	1.11733e+08	7.87713e+07	6.36975e+07	6.442e+07	5.2558e+07	1.0052e+08	1.04313e+08	5.75742e+07	4.06392e+07	4.59717e+07	6.20453e+07	1.80739e+07	5.19302e+07	5.6911e+07	6.32197e+07	8.47978e+07	1.06498e+08	0	7.06634	11.1374	6.03269	8.34076
SM(d44:3)+CH3COO	897.707	C51 H98 O8 N2 P1	17.4178	17.4178	7.10195e+06	0.993	0	11.3543		6.9292e+06	1.22721e+07	9.34093e+06	9.04144e+06	1.10295e+07	6.48591e+06	9.44762e+06	6.75029e+06	9.46709e+06	4.63335e+06	5.77386e+06	2.78506e+06	5.47338e+06	1.00369e+07	5.12137e+06	1.37165e+07	1.30283e+07	5.96515e+06	6.53012e+06	7.72703e+06	4.35265e+06	5.19062e+06	5.86305e+06	1.32829e+07	7.37994e+06	4.69629e+06	4.4322e+06	7.48308e+06	1.02497e+07	2.82703e+06	7.86546e+06	7.93505e+06	7.58147e+06	7.32455e+06	7.3389e+06	0	8.48018	7.98933	9.69938	8.70578
SM(d37:1)+CH3COO	803.628	C44 H88 O8 N2 P1	15.2174	15.2174	1.93771e+07	1	0	11.6102		2.61736e+07	2.42069e+07	2.34903e+07	2.29781e+07	2.07374e+07	1.29727e+07	3.81752e+07	1.74465e+07	2.03707e+07	1.7469e+07	1.35728e+07	1.67061e+07	2.26056e+07	2.41446e+07	2.47402e+07	2.26109e+07	2.37537e+07	9.987e+06	1.40809e+07	1.92884e+07	2.43785e+07	1.51695e+07	2.25566e+07	2.8876e+07	3.02713e+07	1.46639e+07	1.40507e+07	1.63978e+07	1.95386e+07	5.79935e+06	2.2247e+07	2.22476e+07	2.16212e+07	2.13652e+07	2.01614e+07	10.9535	10.6371	10.7584	10.4267	10.8731
SM(d43:1)+CH3COO	887.722	C50 H100 O8 N2 P1	19.8905	19.8905	8.9583e+06	1	0	11.6195		8.13909e+06	1.18747e+07	1.13967e+07	1.03172e+07	1.07136e+07	9.11533e+06	1.41904e+07	5.83124e+06	1.08821e+07	6.11873e+06	8.1701e+06	8.64276e+06	8.9073e+06	7.02818e+06	7.74793e+06	1.50061e+07	8.2013e+06	9.77815e+06	1.38831e+07	1.29813e+07	7.19991e+06	8.35557e+06	7.17104e+06	1.25195e+07	1.08982e+07	8.88324e+06	5.4707e+06	6.90517e+06	9.4408e+06	2.02908e+06	1.10584e+07	9.45926e+06	1.01662e+07	8.50242e+06	8.80161e+06	9.46383	9.48485	10.7659	9.15762	9.69218
SM(d36:2)+CH3COO	787.597	C43 H84 O8 N2 P1	13.2183	13.2183	4.06118e+06	0.9544	0	11.7114		3.56201e+06	5.13061e+06	5.01646e+06	3.67074e+06	7.11361e+06	2.34484e+06	8.15552e+06	6.2075e+06	3.32317e+06	3.64384e+06	2.20669e+06	6.06716e+06	6.47721e+06	1.08563e+06	6.87743e+06	2.37676e+06	5.64404e+06	3.30659e+06	1.53258e+06	3.37833e+06	3.00743e+06	852255	6.25669e+06	4.38488e+06	7.67403e+06	2.45977e+06	2.96965e+06	3.75225e+06	2.2324e+06	2.88098e+06	2.82929e+06	6.36191e+06	4.15642e+06	3.62592e+06	2.86906e+06	0	0	0	0	0
SM(d38:0)+CH3COO	819.66	C45 H92 O8 N2 P1	16.5826	16.5826	7.73423e+06	0.964	0	11.9411		3.12498e+06	1.56233e+07	2.05543e+07	1.07882e+07	1.31418e+07	5.15131e+06	1.10121e+07	4.0588e+06	5.46337e+06	5.2966e+06	6.9659e+06	3.12586e+06	5.47254e+06	1.12076e+07	3.86077e+06	1.22099e+07	2.49501e+07	3.51894e+06	4.18342e+06	6.21302e+06	3.99751e+06	3.69743e+06	8.92172e+06	1.82287e+07	4.09732e+06	4.36967e+06	4.85375e+06	1.03866e+07	1.17387e+07	4.25779e+06	8.91706e+06	8.85049e+06	8.55157e+06	8.39632e+06	7.93046e+06	7.44087	0	9.89824	11.9411	11.4536
SM(d34:2)+CH3COO	759.566	C41 H80 O8 N2 P1	11.519	11.519	4.75073e+06	1	0	13.3261		3.57698e+06	6.48514e+06	5.87901e+06	3.0731e+06	5.68153e+06	6.70309e+06	8.43875e+06	5.29361e+06	6.02458e+06	2.92837e+06	3.44407e+06	4.23409e+06	2.59225e+06	3.83096e+06	4.70959e+06	3.65118e+06	4.5236e+06	2.51445e+06	3.94196e+06	3.55924e+06	4.15985e+06	3.81942e+06	4.54961e+06	4.46079e+06	6.71016e+06	4.63942e+06	3.25339e+06	4.97701e+06	1.06935e+07	2.39273e+06	3.84186e+06	7.52856e+06	5.39923e+06	6.3607e+06	5.0104e+06	0	10.9745	0	12.9179	12.3343
SM(t42:1)+CH3COO	889.702	C49 H98 O9 N2 P1	16.5532	16.5532	6.52307e+06	1	0	13.5899		7.16271e+06	7.71332e+06	6.38091e+06	7.12147e+06	8.48378e+06	5.93027e+06	1.1831e+07	5.63611e+06	1.0093e+07	4.97331e+06	4.61746e+06	5.00336e+06	5.36035e+06	5.50709e+06	6.16728e+06	8.6863e+06	7.32539e+06	5.98551e+06	7.88779e+06	5.55582e+06	5.71916e+06	6.01332e+06	5.7912e+06	1.06363e+07	9.48094e+06	5.00936e+06	3.18331e+06	6.1025e+06	7.9886e+06	2.23454e+06	6.69129e+06	7.02329e+06	6.91635e+06	6.82074e+06	6.76158e+06	8.22019	8.19209	10.6029	7.55014	9.58663
SM(d43:2)+CH3COO	885.707	C50 H98 O8 N2 P1	18.0605	18.0605	8.12877e+06	0.9968	0	15.5835		1.09848e+07	1.08483e+07	1.38589e+07	9.4712e+06	1.38568e+07	7.02271e+06	1.21252e+07	6.91451e+06	1.18778e+07	5.29318e+06	1.02021e+07	8.34764e+06	6.49413e+06	8.00675e+06	5.03716e+06	1.23086e+07	1.26753e+07	7.40378e+06	8.11634e+06	8.5122e+06	6.12236e+06	5.67628e+06	6.74654e+06	1.29974e+07	8.15402e+06	6.02926e+06	3.67623e+06	6.16727e+06	8.5354e+06	2.12342e+06	8.49543e+06	1.33219e+07	1.23718e+07	7.49042e+06	7.44268e+06	8.57778	9.64793	9.79677	10.2356	8.44874
SM(d32:1)+CH3COO	733.55	C39 H78 O8 N2 P1	11.0944	11.0944	2.51492e+07	1	0	14.8098		2.95389e+07	2.36654e+07	2.38141e+07	2.5283e+07	2.48552e+07	3.72456e+07	4.12442e+07	3.14942e+07	3.36601e+07	1.8473e+07	2.01569e+07	1.52923e+07	2.1496e+07	2.07586e+07	1.82202e+07	3.06295e+07	2.3715e+07	3.0798e+07	4.40649e+07	3.44941e+07	2.41145e+07	2.70992e+07	2.20157e+07	2.56047e+07	3.10753e+07	2.61327e+07	1.56169e+07	2.18717e+07	2.91079e+07	8.80975e+06	2.73046e+07	2.81291e+07	2.61374e+07	2.59134e+07	2.42738e+07	13.14	14.473	14.6289	14.5784	14.1288
SM(d33:1)+CH3COO	747.566	C40 H80 O8 N2 P1	11.9729	11.9729	2.80228e+07	0.9958	0	14.811		3.40149e+07	3.23733e+07	3.00327e+07	2.532e+07	3.2735e+07	3.928e+07	4.87109e+07	2.98765e+07	4.00474e+07	2.04069e+07	2.51569e+07	2.14077e+07	3.02294e+07	2.28626e+07	2.42846e+07	3.31006e+07	2.6114e+07	2.59861e+07	4.29096e+07	3.09357e+07	2.87903e+07	2.61023e+07	2.28362e+07	3.24196e+07	3.89269e+07	2.51114e+07	2.09946e+07	2.68123e+07	3.54049e+07	1.03526e+07	3.11497e+07	3.09894e+07	2.83537e+07	2.99974e+07	2.81775e+07	12.7669	14.811	14.2288	14.3256	13.5055
SM(d34:2)+CH3COO	759.566	C41 H80 O8 N2 P1	11.3061	11.3061	8.87835e+07	1	0	14.1656		9.53221e+07	1.1034e+08	1.03886e+08	9.86376e+07	9.53176e+07	1.19863e+08	1.56784e+08	9.06008e+07	8.99225e+07	6.82986e+07	6.46021e+07	6.8136e+07	7.74734e+07	7.07693e+07	7.16415e+07	1.01379e+08	8.05405e+07	8.87653e+07	1.37485e+08	1.09702e+08	7.46523e+07	8.27931e+07	3.76871e+07	1.0982e+08	1.02172e+08	7.77473e+07	6.4512e+07	8.86106e+07	1.12338e+08	3.4035e+07	9.64516e+07	9.81186e+07	9.20812e+07	9.83833e+07	9.027e+07	14.0755	13.092	13.211	13.357	14.0706
SM(d34:1)+CH3COO	761.581	C41 H82 O8 N2 P1	13.6806	13.6806	1.40604e+07	0.8916	0	12.8419		8.03299e+06	6.76779e+06	2.76583e+07	8.81272e+06	5.85844e+06	3.25922e+07	1.73333e+07	6.34081e+06	2.93995e+07	4.82531e+06	1.89863e+07	3.1079e+06	2.10616e+07	5.5248e+06	5.63034e+06	2.90866e+07	9.80788e+06	1.24209e+07	3.54537e+07	8.11165e+06	2.14218e+07	8.09004e+06	6.13806e+06	1.59207e+07	1.05415e+07	5.23865e+06	4.34267e+06	2.18871e+07	8.5738e+06	7.95269e+06	6.91812e+06	2.68546e+07	2.55704e+07	7.88679e+06	1.00589e+07	9.67076	0	10.4759	10.6558	0
SM(d34:1)+CH3COO	761.581	C41 H82 O8 N2 P1	12.8392	12.8392	9.24203e+08	0.9018	0	20.9966		1.08988e+09	1.05177e+09	1.08929e+09	9.5582e+08	1.0538e+09	9.47281e+08	1.48002e+09	9.05902e+08	1.06682e+09	7.96683e+08	8.48486e+08	7.65725e+08	8.96134e+08	8.02141e+08	8.57138e+08	1.02194e+09	1.01613e+09	9.38138e+08	1.15023e+09	9.95488e+08	8.58652e+08	8.01895e+08	7.75771e+08	1.14752e+09	1.09243e+09	8.44509e+08	7.14934e+08	9.31078e+08	1.06371e+09	4.43856e+08	1.01088e+09	1.06903e+09	1.03731e+09	8.95065e+08	8.84486e+08	13.5242	20.9966	14.3293	13.6707	14.1106
SM(d34:0)+CH3COO	763.597	C41 H84 O8 N2 P1	13.5254	13.5254	5.36226e+07	0.9054	0	14.6041		4.99155e+07	7.1683e+07	7.36986e+07	6.58816e+07	7.89313e+07	5.45276e+07	8.64553e+07	4.06144e+07	6.60748e+07	3.05745e+07	4.68951e+07	2.99029e+07	4.27548e+07	5.44469e+07	4.07264e+07	7.4266e+07	7.43369e+07	4.79768e+07	6.29042e+07	5.32808e+07	4.21657e+07	4.61206e+07	5.86222e+07	7.50622e+07	5.82457e+07	4.54741e+07	3.54128e+07	6.40142e+07	7.56013e+07	2.6425e+07	5.86464e+07	5.33182e+07	6.18779e+07	5.58568e+07	5.3384e+07	13.688	13.4867	13.2561	13.3661	14.0988
SM(d35:1)+CH3COO	775.597	C42 H84 O8 N2 P1	13.6834	13.6834	3.08396e+07	1	0	14.0044		4.09893e+07	3.20176e+07	3.27669e+07	3.41438e+07	3.02108e+07	3.96625e+07	5.47002e+07	3.55532e+07	3.93703e+07	2.13076e+07	2.26378e+07	2.04788e+07	2.80847e+07	2.63126e+07	2.62781e+07	4.26005e+07	3.10069e+07	2.76699e+07	4.32226e+07	3.93535e+07	3.21446e+07	2.65211e+07	3.07283e+07	3.61475e+07	4.13433e+07	3.02744e+07	1.7974e+07	2.71572e+07	3.52631e+07	1.00488e+07	3.43894e+07	3.4332e+07	3.33873e+07	3.37047e+07	3.00028e+07	13.3601	13.2888	13.3229	12.7112	13.6226
SM(t34:1)+CH3COO	777.576	C41 H82 O9 N2 P1	12.2547	12.2547	1.10599e+07	1	0	12.7974		1.66078e+07	1.66416e+07	1.40697e+07	1.2053e+07	1.25115e+07	1.46494e+07	1.53874e+07	1.58979e+07	1.29135e+07	9.79915e+06	1.06968e+07	7.64871e+06	1.14538e+07	9.45032e+06	1.19098e+07	1.05508e+07	1.30083e+07	1.13219e+07	1.69501e+07	1.39333e+07	8.01206e+06	1.16885e+07	8.79697e+06	1.39176e+07	1.66384e+07	1.03888e+07	8.80064e+06	1.08663e+07	1.38057e+07	4.08683e+06	1.25492e+07	1.2348e+07	1.22562e+07	1.18637e+07	1.0699e+07	10.4582	11.1532	10.5357	11.0351	11.2789
SM(d36:2)+CH3COO	787.597	C43 H84 O8 N2 P1	13.0354	13.0354	6.08214e+07	0.958	0	13.8926		6.73421e+07	7.76713e+07	8.33582e+07	5.17647e+07	5.19825e+07	5.57434e+07	8.98958e+07	4.57984e+07	5.14667e+07	6.03526e+07	3.59542e+07	6.63758e+07	4.02716e+07	5.01724e+07	6.16394e+07	4.91572e+07	4.36924e+07	4.02574e+07	5.24937e+07	6.72739e+07	5.60006e+07	5.34321e+07	5.26583e+07	7.71911e+07	7.78921e+07	6.66119e+07	4.91121e+07	7.40878e+07	9.15167e+07	3.31027e+07	5.927e+07	6.09222e+07	6.90865e+07	6.06343e+07	5.99318e+07	13.2898	13.2918	13.5044	13.0929	13.0425
SM(d36:1)+CH3COO	789.613	C43 H86 O8 N2 P1	14.4567	14.4567	2.92024e+08	0.8326	0	19.9862		3.00873e+08	3.71638e+08	3.98621e+08	2.42574e+08	3.02537e+08	2.26796e+08	4.35121e+08	2.47938e+08	2.88478e+08	2.55379e+08	1.88642e+08	3.38055e+08	2.79497e+08	3.22937e+08	2.98246e+08	2.20553e+08	3.31112e+08	2.27374e+08	2.2941e+08	2.71834e+08	2.31527e+08	2.36551e+08	3.28478e+08	3.63322e+08	3.82907e+08	2.8151e+08	2.87209e+08	3.34997e+08	4.75464e+08	1.80867e+08	3.12326e+08	3.69389e+08	3.0713e+08	3.43683e+08	3.01123e+08	12.8652	13.0189	13.6357	19.9862	13.3044
SM(d36:0)+CH3COO	791.628	C43 H88 O8 N2 P1	15.0885	15.0885	2.04583e+07	0.9964	0	17.3431		8.60795e+06	3.85281e+07	4.82597e+07	1.86804e+07	2.70119e+07	1.27594e+07	2.15808e+07	9.39036e+06	1.90249e+07	1.2722e+07	1.29571e+07	1.23551e+07	1.24717e+07	3.20557e+07	1.60323e+07	2.32271e+07	5.39174e+07	8.53054e+06	1.0238e+07	1.19806e+07	1.12631e+07	8.50003e+06	2.6129e+07	3.69759e+07	1.09893e+07	8.66676e+06	1.31257e+07	3.67362e+07	4.80788e+07	1.45271e+07	2.28784e+07	2.3465e+07	2.21423e+07	2.19121e+07	1.88663e+07	12.221	10.136	11.0756	13.4915	13.4514
SM(d38:2)+CH3COO	815.628	C45 H88 O8 N2 P1	14.6041	14.6041	8.75703e+07	0.9116	0	19.3138		9.86498e+07	1.27834e+08	1.04482e+08	8.78773e+07	1.15773e+08	6.40296e+07	137801753	8.19473e+07	6.36303e+07	8.93101e+07	6.80659e+07	9.29293e+07	8.4592e+07	8.40946e+07	9.45868e+07	8.00959e+07	8.5976e+07	6.66084e+07	6.95933e+07	9.98324e+07	9.64036e+07	8.04776e+07	8.42752e+07	1.17039e+08	1.13339e+08	9.28376e+07	8.61794e+07	9.83998e+07	9.74554e+07	3.77954e+07	9.69332e+07	1.04492e+08	1.03977e+08	9.72362e+07	8.15555e+07	12.9596	12.6176	12.3691	13.487	12.4228
SM(d38:1)+CH3COO	817.644	C45 H90 O8 N2 P1	15.9306	15.9306	2.90755e+08	0.8654	0	17.7883		3.04826e+08	5.0567e+08	4.84999e+08	2.83248e+08	3.74817e+08	2.16391e+08	4.79816e+08	2.36375e+08	2.51787e+08	2.4965e+08	2.1356e+08	2.20781e+08	2.9937e+08	3.78646e+08	2.77586e+08	2.83196e+08	5.49229e+08	1.64756e+08	2.24545e+08	258230986	2.67761e+08	2.27394e+08	3.04249e+08	4.86656e+08	3.48991e+08	2.84401e+08	2.67256e+08	3.32253e+08	4.21455e+08	1.14999e+08	3.08724e+08	3.79446e+08	3.06054e+08	3.00394e+08	2.66962e+08	13.1955	12.3794	12.7875	13.263	13.3714
SM(d39:1)+CH3COO	831.66	C46 H92 O8 N2 P1	16.6975	16.6975	1.59462e+07	1	0	12.357		2.10367e+07	2.58853e+07	1.72709e+07	2.01987e+07	2.27418e+07	1.16658e+07	2.75122e+07	1.25402e+07	2.01297e+07	1.13983e+07	1.55292e+07	1.78267e+07	1.64668e+07	2.03196e+07	1.84215e+07	2.10899e+07	2.27618e+07	1.08842e+07	1.48964e+07	1.38178e+07	1.4322e+07	1.09929e+07	1.60196e+07	2.39698e+07	2.16084e+07	1.23023e+07	1.26507e+07	1.16734e+07	1.53865e+07	4.56977e+06	1.93199e+07	1.92561e+07	1.75524e+07	1.7692e+07	1.42629e+07	10.127	12.0271	10.1076	10.8111	9.97028
SM(d40:3)+CH3COO	841.644	C47 H90 O8 N2 P1	14.6046	14.6046	1.21176e+07	0.992	0	12.1602		1.17611e+07	2.91225e+07	1.77928e+07	1.60145e+07	2.08491e+07	6.86148e+06	1.85625e+07	1.05989e+07	1.28853e+07	8.6259e+06	1.34305e+07	1.01376e+07	1.26604e+07	2.536e+07	1.16588e+07	2.02214e+07	2.15883e+07	7.64563e+06	5.96932e+06	9.42388e+06	6.16398e+06	6.5971e+06	9.75997e+06	2.17012e+07	1.22722e+07	7.75249e+06	1.04673e+07	1.03793e+07	1.2954e+07	4.40712e+06	1.3674e+07	1.39038e+07	1.27721e+07	1.35942e+07	1.15528e+07	8.63618	10.0674	9.21299	11	10.5735
SM(d40:2)+CH3COO	843.66	C47 H92 O8 N2 P1	15.8207	15.8207	2.2938e+07	1	0	14.4007		2.34256e+07	4.05867e+07	3.1507e+07	2.60362e+07	3.60784e+07	2.0329e+07	3.35958e+07	2.22619e+07	3.32085e+07	1.67334e+07	1.81854e+07	1.53308e+07	1.88392e+07	3.26224e+07	2.12841e+07	2.66418e+07	3.41098e+07	1.91513e+07	1.77693e+07	2.23901e+07	1.61791e+07	1.73228e+07	2.17274e+07	4.16088e+07	2.37341e+07	1.68515e+07	2.06424e+07	2.33961e+07	3.03459e+07	9.7848e+06	2.5016e+07	2.59939e+07	2.43834e+07	2.44039e+07	2.16879e+07	11.2331	11.2138	10.8469	11.0924	0
SM(d40:2)+CH3COO	843.66	C47 H92 O8 N2 P1	16.0468	16.0468	6.25957e+07	1	0	13.0093		6.79906e+07	8.30446e+07	8.22349e+07	7.72433e+07	8.39278e+07	6.58727e+07	1.01945e+08	6.03033e+07	6.71743e+07	4.53332e+07	4.69313e+07	5.24432e+07	4.47869e+07	5.19094e+07	6.18099e+07	6.59261e+07	5.87073e+07	6.12403e+07	8.11644e+07	6.67612e+07	5.60515e+07	6.27166e+07	5.22631e+07	8.97237e+07	7.51834e+07	5.91336e+07	5.04517e+07	5.8273e+07	7.3788e+07	2.3923e+07	6.8548e+07	7.32142e+07	7.04153e+07	6.64183e+07	5.85573e+07	6.5303	11.9697	12.5253	12.6691	12.4642
SM(d40:1)+CH3COO	845.675	C47 H94 O8 N2 P1	17.4465	17.4465	2.73203e+08	1	0	18.1377		2.90523e+08	3.64241e+08	4.17405e+08	3.11243e+08	3.6392e+08	2.87867e+08	4.79185e+08	2.60773e+08	3.52205e+08	1.87258e+08	2.24344e+08	2.24433e+08	2.15594e+08	2.57618e+08	2.29429e+08	3.10189e+08	3.4987e+08	2.66104e+08	3.2527e+08	2.55326e+08	2.41422e+08	2.65764e+08	2.69457e+08	3.83543e+08	2.96898e+08	2.71962e+08	2.37354e+08	2.36479e+08	3.12593e+08	9.54113e+07	3.05661e+08	3.1957e+08	2.84522e+08	2.9032e+08	2.56009e+08	12.6359	12.9283	9.19749	13.2642	13.1673
SM(d41:2)+CH3COO	857.675	C48 H94 O8 N2 P1	16.5363	16.5363	1.72846e+07	1	0	15.4527		1.7745e+07	2.47656e+07	1.98361e+07	2.22123e+07	2.64925e+07	1.50738e+07	2.80665e+07	1.59333e+07	2.67965e+07	1.2661e+07	1.3809e+07	1.50949e+07	1.43631e+07	1.85583e+07	1.7685e+07	2.51506e+07	2.46757e+07	1.30062e+07	1.5903e+07	1.57902e+07	1.41048e+07	1.23063e+07	1.66475e+07	3.1439e+07	2.13226e+07	1.17255e+07	1.31488e+07	1.66415e+07	2.17072e+07	7.2149e+06	1.87423e+07	1.86204e+07	1.84184e+07	1.83989e+07	1.78731e+07	10.3182	11.0289	11.8305	11.8877	10.7714
SM(d41:2)+CH3COO	857.675	C48 H94 O8 N2 P1	16.8055	16.8055	1.79976e+07	1	0	13.1385		1.93715e+07	2.25519e+07	1.5892e+07	2.4795e+07	2.5257e+07	1.85337e+07	3.12762e+07	1.46311e+07	2.01817e+07	1.21225e+07	1.41257e+07	1.79103e+07	1.52303e+07	1.47645e+07	2.09707e+07	2.30386e+07	1.53614e+07	1.74533e+07	2.48602e+07	1.67853e+07	1.27431e+07	1.48371e+07	1.48056e+07	2.58481e+07	2.52335e+07	1.47218e+07	1.35096e+07	1.55745e+07	1.86894e+07	6.45326e+06	2.08465e+07	1.93077e+07	1.95033e+07	1.79182e+07	1.81117e+07	11.9587	12.1568	12.589	12.3985	11.5782
SM(d41:2)+CH3COO	857.675	C48 H94 O8 N2 P1	17.2673	17.2673	1.17866e+08	1	0	12.4007		1.13577e+08	1.77521e+08	1.09228e+08	1.56908e+08	1.72587e+08	1.43452e+08	3.18248e+08	8.19752e+07	1.4212e+08	9.5528e+07	8.79561e+07	5.23789e+07	7.18023e+07	1.49327e+08	8.18149e+07	1.80769e+08	2.0322e+08	7.4048e+07	1.18113e+08	9.9481e+07	6.85586e+07	7.25978e+07	1.05993e+08	3.16889e+08	1.41326e+08	6.6046e+07	6.46543e+07	1.2533e+08	1.31136e+08	4.07442e+07	8.75218e+07	8.17122e+07	9.52746e+07	1.25866e+08	1.95846e+08	0	5.57361	5.88602	6.9608	6.00637
SM(d41:1)+CH3COO	859.691	C48 H96 O8 N2 P1	18.2554	18.2554	1.21907e+08	1	0	13.6373		1.30722e+08	1.59435e+08	1.25912e+08	1.5036e+08	1.61933e+08	1.17701e+08	2.09958e+08	9.90875e+07	1.61065e+08	8.26231e+07	1.12272e+08	1.19071e+08	1.10549e+08	1.17635e+08	1.11422e+08	1.60342e+08	1.22123e+08	1.23541e+08	1.71268e+08	1.13064e+08	9.63891e+07	1.09076e+08	1.0854e+08	1.53655e+08	1.57836e+08	1.09912e+08	9.75733e+07	9.67845e+07	1.28222e+08	4.12361e+07	1.36342e+08	1.37094e+08	1.31236e+08	1.26541e+08	1.14916e+08	12.7197	12.8494	13.1512	12.9499	13.5458
SM(d42:3)+CH3COO	869.675	C49 H94 O8 N2 P1	15.9432	15.9432	2.74055e+08	0.9098	0	18.0898		2.74225e+08	4.68989e+08	3.28883e+08	3.62326e+08	4.56774e+08	2.13779e+08	3.84339e+08	2.39235e+08	3.64496e+08	1.90624e+08	2.32888e+08	2.12766e+08	2.65462e+08	3.84177e+08	2.71048e+08	4.39193e+08	4.09096e+08	2.24995e+08	2.40316e+08	2.40767e+08	1.77349e+08	1.86093e+08	2.33575e+08	4.03564e+08	3.20511e+08	2.01629e+08	2.33481e+08	2.69329e+08	3.81202e+08	1.22522e+08	2.78988e+08	3.14122e+08	2.80612e+08	3.06276e+08	2.69539e+08	12.6338	12.4198	12.3903	12.7731	12.6864
SM(d42:2)+CH3COO	871.691	C49 H96 O8 N2 P1	17.5014	17.5014	1.66831e+08	0.9808	0	18.632		1.11029e+08	1.66229e+08	1.47612e+08	2.11701e+08	2.4344e+08	1.56407e+08	2.63866e+08	1.69148e+08	1.65353e+08	1.50189e+08	1.44215e+08	1.39194e+08	9.1823e+07	1.05991e+08	1.37738e+08	2.13508e+08	2.96366e+08	1.50263e+08	2.15886e+08	2.11707e+08	1.281e+08	1.67785e+08	6.34415e+07	2.45788e+08	2.24075e+08	1.54225e+08	1.20562e+08	1.6776e+08	3.50574e+08	4.69343e+07	1.58731e+08	1.91714e+08	1.86658e+08	1.46234e+08	1.5103e+08	12.8867	0	12.7793	0	0
SM(d42:2)+CH3COO	871.691	C49 H96 O8 N2 P1	17.2706	17.2706	6.55915e+08	0.9814	0	20.0798		7.94194e+08	1.20249e+09	1.03866e+09	6.93432e+08	9.92036e+08	5.30088e+08	1.06864e+09	6.02771e+08	1.10966e+09	4.94558e+08	5.06278e+08	4.24755e+08	6.00054e+08	7.78821e+08	5.25888e+08	8.47611e+08	8.65027e+08	5.44051e+08	5.7786e+08	6.03091e+08	4.62199e+08	4.66657e+08	7.30646e+08	1.14188e+09	6.84641e+08	4.57019e+08	4.87739e+08	6.90945e+08	7.73689e+08	3.23744e+08	7.14715e+08	7.08247e+08	6.75183e+08	6.84276e+08	6.09676e+08	12.8085	12.8181	12.707	13.0942	12.8552
SM(d42:1)+CH3COO	873.707	C49 H98 O8 N2 P1	19.0378	19.0378	3.80946e+08	1	0	19.6777		3.40089e+08	4.36223e+08	4.27566e+08	4.3406e+08	4.52281e+08	4.43811e+08	6.52316e+08	3.59364e+08	4.92444e+08	2.75356e+08	3.38305e+08	2.78045e+08	2.94193e+08	3.08433e+08	3.02486e+08	5.44468e+08	3.87211e+08	4.22244e+08	5.21294e+08	4.23764e+08	3.93231e+08	4.07494e+08	3.31923e+08	4.95872e+08	4.55986e+08	4.03512e+08	2.55148e+08	3.15589e+08	4.31699e+08	1.35446e+08	4.30501e+08	4.19847e+08	4.17564e+08	4.04774e+08	3.79487e+08	13.3894	13.3354	12.9578	17.966	13.7906
SPHP(m21:0)+CH3COO	466.33	C23 H49 O6 N1 P1	2.66174	2.66174	2.06242e+06	1	0	5.54883		1.47245e+06	3.92741e+06	5.53895e+06	2.55984e+06	3.48461e+06	2.2746e+06	1.30737e+06	1.72118e+06	2.20965e+06	1.64315e+06	1.81145e+06	2.40554e+06	2.11397e+06	1.90511e+06	1.46486e+06	2.84254e+06	3.4302e+06	1.5167e+06	1.75635e+06	1.99126e+06	1.17477e+06	2.15327e+06	1.27831e+06	3.66858e+06	1.81572e+06	964566	2.52495e+06	2.50585e+06	3.21383e+06	1.04935e+06	2.24778e+06	2.25948e+06	2.07849e+06	2.22658e+06	2.08961e+06	0	0	0	5.00913	0
SQDG(28:2)-H	733.42	C37 H65 O12 S1	9.23488	9.23488	8.40361e+06	0.9888	0	5.09784		6.93359e+06	7.38825e+06	7.18115e+06	9.97671e+06	7.80041e+06	1.17494e+07	1.34182e+07	6.6705e+06	6.7852e+06	9.51028e+06	8.65547e+06	6.40974e+06	8.09922e+06	9.77356e+06	8.0814e+06	1.11244e+07	8.87059e+06	7.40004e+06	9.22383e+06	9.3338e+06	1.01213e+07	7.64113e+06	9.20494e+06	1.19997e+07	9.73742e+06	7.23702e+06	6.86381e+06	6.47118e+06	6.19908e+06	2.5499e+06	6.67321e+06	5.86027e+06	7.94985e+06	1.00487e+07	1.44951e+07	0	0	0	0	0
SQDG(29:2)-H	747.436	C38 H67 O12 S1	9.23692	9.23692	3.52598e+07	0.964	0	5.49409		3.03019e+07	3.69412e+07	3.6143e+07	3.62607e+07	3.37113e+07	3.22927e+07	3.26867e+07	3.39181e+07	3.79799e+07	3.28306e+07	3.54753e+07	4.52662e+07	4.51941e+07	3.29487e+07	4.42193e+07	3.38225e+07	3.81952e+07	3.3889e+07	3.26455e+07	3.48084e+07	4.79705e+07	3.70772e+07	3.28998e+07	3.51766e+07	3.35418e+07	3.34144e+07	3.37223e+07	3.29525e+07	4.19852e+07	1.26597e+07	3.43354e+07	3.31641e+07	3.87739e+07	3.3509e+07	3.33654e+07	0	0	0	0	0
SQDG(30:5)+CH3COO	815.426	C41 H67 O14 S1	9.23628	9.23628	4.98844e+06	0.99	0	5.14852		4.28631e+06	4.6341e+06	4.90776e+06	6.06747e+06	4.6181e+06	5.91574e+06	6.96725e+06	4.89702e+06	4.0269e+06	5.82102e+06	5.00427e+06	3.96932e+06	4.68696e+06	5.25269e+06	5.14234e+06	6.36738e+06	5.59133e+06	4.53947e+06	6.32036e+06	4.86894e+06	6.81569e+06	4.43925e+06	5.26463e+06	5.58769e+06	5.77847e+06	4.52141e+06	4.10776e+06	4.11052e+06	3.54675e+06	1.74019e+06	4.21872e+06	4.25494e+06	4.59921e+06	5.47844e+06	6.58101e+06	0	0	0	0	0
SQDG(17:0_18:2)-H	831.53	C44 H79 O12 S1	14.4103	14.4103	157765	0.972	0	6.1795		193864	244884	123672	265127	476740	227804	270924	128824	405038	184573	415501	168420	25455.4	471739	524201	215095	50266.8	39403.6	229427	109179	220466	36701.4	19049.1	183065	60904.8	36592.9	168162	164979	59141	274715	27265.6	192592	28622.9	32405.7	150094	0	0	0	0	0
ST(d43:1)-H	904.655	C49 H94 O11 N1 S1	15.2619	15.2619	4.47691e+06	0.992	0	5.19224		4.15391e+06	7.64739e+06	3.30467e+06	4.68646e+06	4.23195e+06	6.13133e+06	9.52831e+06	3.46795e+06	6.136e+06	2.94682e+06	4.65077e+06	2.60028e+06	6.86493e+06	4.60103e+06	1.21459e+06	8.45923e+06	3.99444e+06	5.77897e+06	8.81803e+06	5.82924e+06	3.74647e+06	5.62322e+06	5.13406e+06	6.53535e+06	5.79629e+06	4.33954e+06	4.38117e+06	2.42918e+06	2.95836e+06	888675	4.72812e+06	4.75676e+06	4.84277e+06	4.69061e+06	4.81114e+06	0	0	0	0	0
ST(d41:1)-H	876.624	C47 H90 O11 N1 S1	14.2879	14.2879	1.43627e+07	0.9822	0	5.5666		2.0815e+07	2.42883e+07	6.49581e+06	1.31166e+07	1.27719e+07	1.89503e+07	3.68773e+07	1.54005e+07	2.30777e+07	8.0324e+06	1.2118e+07	1.01341e+07	1.70477e+07	1.5521e+07	3.29927e+06	2.08982e+07	1.26808e+07	1.5884e+07	2.92858e+07	1.26504e+07	1.02741e+07	1.69757e+07	1.68972e+07	1.76355e+07	2.03296e+07	1.37641e+07	1.57832e+07	7.30793e+06	9.68313e+06	2.94415e+06	1.46186e+07	1.58599e+07	1.50365e+07	1.48834e+07	1.54582e+07	0	0	0	5.06203	0
ST(t38:3)+CH3COO	906.562	C46 H84 O14 N1 S1	14.5011	14.5011	8.94223e+06	1	0	5.80394		8.56731e+06	8.97811e+06	9.76867e+06	1.21424e+07	1.0637e+07	1.11261e+07	1.20023e+07	8.04267e+06	9.76018e+06	9.01098e+06	1.02821e+07	4.91324e+06	8.04718e+06	9.81758e+06	8.06242e+06	1.13816e+07	9.86636e+06	6.37643e+06	9.36631e+06	7.73667e+06	1.03929e+07	8.42596e+06	7.4824e+06	1.08611e+07	9.02766e+06	7.08455e+06	8.82254e+06	1.00736e+07	9.16102e+06	6.4452e+06	8.06462e+06	8.21007e+06	8.72293e+06	9.80765e+06	1.14814e+07	0	0	5.80394	0	0
ST(d42:3)-H	886.608	C48 H88 O11 N1 S1	12.6701	12.6701	1.05864e+07	0.9984	0	5.88192		1.66719e+07	1.87617e+07	5.97615e+06	6.52103e+06	8.6213e+06	1.42767e+07	4.3675e+07	1.19392e+07	1.96745e+07	5.55252e+06	5.4547e+06	5.62434e+06	1.01806e+07	1.02272e+07	2.38392e+06	1.47575e+07	8.99832e+06	9.64779e+06	2.51797e+07	1.00683e+07	9.99957e+06	9.33842e+06	1.05553e+07	1.53584e+07	1.51729e+07	6.70579e+06	8.52516e+06	6.28836e+06	9.02101e+06	1.67444e+06	1.05987e+07	1.09619e+07	1.04112e+07	1.06271e+07	1.03754e+07	0	0	0	5.26241	0
ST(d40:1)-H	862.608	C46 H88 O11 N1 S1	13.7584	13.7584	1.45751e+07	0.9938	0	6.09755		2.22361e+07	2.408e+07	1.01596e+07	1.19603e+07	1.31527e+07	1.92407e+07	3.29045e+07	1.78733e+07	2.1426e+07	7.87874e+06	1.09062e+07	9.1392e+06	1.57261e+07	1.56904e+07	3.12231e+06	1.7536e+07	1.53454e+07	1.64843e+07	2.39951e+07	1.35461e+07	1.38343e+07	1.94873e+07	1.91617e+07	1.69795e+07	1.99058e+07	1.61841e+07	1.92562e+07	7.95563e+06	1.06954e+07	3.08518e+06	1.57974e+07	1.60702e+07	1.61528e+07	1.63064e+07	1.51806e+07	0	0	0	5.57673	0
ST(d38:1)-H	834.577	C44 H84 O11 N1 S1	12.6154	12.6154	5.34521e+06	0.9848	0	6.60553		9.26635e+06	1.02288e+07	4.26226e+06	3.42654e+06	4.16259e+06	5.09615e+06	2.45984e+07	6.16908e+06	6.16727e+06	3.53663e+06	3.16618e+06	2.61544e+06	5.32946e+06	6.48183e+06	1.29267e+06	5.5514e+06	7.01102e+06	3.33859e+06	7.35742e+06	5.60604e+06	6.09162e+06	6.79592e+06	6.48217e+06	6.42645e+06	8.5212e+06	4.87874e+06	6.29149e+06	3.802e+06	5.1859e+06	1.48749e+06	5.91635e+06	5.47024e+06	5.5724e+06	6.08144e+06	5.6592e+06	5.54818	0	0	0	0
ST(d42:2)-H	888.624	C48 H90 O11 N1 S1	13.6647	13.6647	2.62974e+07	0.9584	0	7.23928		3.31804e+07	5.50295e+07	1.87944e+07	1.81787e+07	2.6016e+07	2.79361e+07	6.02954e+07	3.24916e+07	4.49431e+07	1.8296e+07	1.99039e+07	1.48708e+07	2.91584e+07	3.03225e+07	6.14649e+06	3.71447e+07	3.48817e+07	2.46025e+07	3.36092e+07	2.44251e+07	2.17619e+07	2.40063e+07	3.27741e+07	4.27703e+07	3.16927e+07	1.91972e+07	3.41085e+07	1.81961e+07	2.31274e+07	6.92645e+06	2.87418e+07	2.85063e+07	2.79639e+07	2.81948e+07	2.68919e+07	0	0	0	6.96785	0
ST(d42:1)-H	890.64	C48 H92 O11 N1 S1	14.7896	14.7896	5.66923e+07	0.9586	0	7.58446		5.43889e+07	7.10384e+07	3.23207e+07	5.23001e+07	4.45918e+07	8.21931e+07	1.26085e+08	5.67085e+07	6.66504e+07	4.25412e+07	5.36473e+07	4.72707e+07	5.47187e+07	5.97013e+07	1.36898e+07	9.19373e+07	5.4329e+07	6.95276e+07	8.44397e+07	5.65484e+07	5.11811e+07	8.43818e+07	7.59191e+07	8.25027e+07	7.21444e+07	6.05376e+07	6.17437e+07	3.50477e+07	3.75744e+07	1.98223e+07	5.71098e+07	5.92345e+07	5.56586e+07	6.08405e+07	6.29432e+07	0	5.42692	5.90646	5.46282	0
ST(m40:1)+CH3COO	906.635	C48 H92 O12 N1 S1	14.5934	14.5934	6.6029e+06	0.987	0	8.44863		5.41933e+06	6.92466e+06	6.96795e+06	8.67431e+06	7.52071e+06	1.40151e+07	1.13537e+07	4.58591e+06	6.28971e+06	4.82348e+06	6.95142e+06	2.24935e+06	6.78727e+06	4.154e+06	1.94527e+06	9.05899e+06	8.53808e+06	1.00422e+07	2.22834e+07	9.40014e+06	6.01076e+06	7.83974e+06	7.45838e+06	5.85848e+06	6.73315e+06	8.96444e+06	1.99124e+06	4.76511e+06	5.03915e+06	2.02046e+06	6.73097e+06	6.07055e+06	6.48786e+06	7.25541e+06	7.81148e+06	0	0	5.08507	0	5.15256
ST(t38:2+2O)+CH3COO	940.567	C46 H86 O16 N1 S1	10.1791	10.1791	1.55877e+06	1	0	8.96027		1.88002e+06	1.22486e+06	1.66442e+06	3.27673e+06	2.14257e+06	3.05608e+06	1.75186e+06	754531	2.02009e+06	913236	2.63722e+06	305810	1.05963e+06	1.54638e+06	339951	2.79891e+06	1.88914e+06	2.40717e+06	3.05915e+06	3.01481e+06	904597	1.98697e+06	825209	1.9416e+06	911093	1.7195e+06	581500	1.72662e+06	1.89336e+06	606727	1.6594e+06	1.72959e+06	1.68041e+06	1.69317e+06	1.60262e+06	0	0	0	0	0
ST(d34:1)-H	778.514	C40 H76 O11 N1 S1	10.1314	10.1314	2.33729e+07	0.9934	0	16.96		3.88158e+07	3.22141e+07	1.43506e+07	1.60922e+07	2.39252e+07	2.74302e+07	5.00893e+07	2.66381e+07	3.17115e+07	1.65096e+07	1.94145e+07	1.54831e+07	2.76246e+07	2.37997e+07	1.15286e+07	2.27368e+07	2.14181e+07	2.78691e+07	3.77772e+07	3.3466e+07	2.25495e+07	2.69269e+07	2.77402e+07	2.37435e+07	2.92433e+07	2.29588e+07	1.95107e+07	1.5898e+07	2.02403e+07	6.69029e+06	2.58716e+07	2.5364e+07	2.4639e+07	2.35266e+07	2.36585e+07	0	8.30857	0	16.96	0
ST(d42:2)-H	888.624	C48 H90 O11 N1 S1	13.872	13.872	2.11903e+07	0.9682	0	17.8913		2.64049e+07	2.63265e+07	9.01193e+06	1.71672e+07	1.51865e+07	3.46271e+07	4.33845e+07	2.49244e+07	29698578	1.48635e+07	1.57735e+07	1.25344e+07	1.91187e+07	1.78609e+07	4.91986e+06	3.45541e+07	1.20562e+07	2.93778e+07	4.30856e+07	2.51843e+07	2.29583e+07	3.42099e+07	2.29065e+07	2.38568e+07	3.10042e+07	2.34076e+07	1.75482e+07	1.13654e+07	1.45601e+07	4.27261e+06	2.30492e+07	2.42097e+07	2.2203e+07	2.28066e+07	2.19811e+07	15.3461	16.3424	0	16.5155	6.65132
cPA(14:0)-H	363.194	C17 H32 O6 N0 P1	8.9334	8.9334	995230	0.988	0	12.5491		1.09179e+06	1.1399e+06	1.13995e+06	1.07305e+06	1.13057e+06	1.18419e+06	1.17759e+06	1.33938e+06	154856	913012	1.16503e+06	1.25991e+06	1.11791e+06	1.35401e+06	1.14189e+06	1.1803e+06	1.0197e+06	1.15436e+06	606714	1.16006e+06	924793	1.22308e+06	1.06955e+06	1.06725e+06	1.10438e+06	1.12164e+06	1.15664e+06	499265	1.08914e+06	283626	951506	925063	1.01806e+06	1.09979e+06	876036	0	9.12977	12.5036	9.35646	12.5491
dMePE(12:0_14:0)-H	634.445	C33 H65 O8 N1 P1	9.61644	9.61644	1.25053e+06	1	0	23.5629		1.33385e+06	1.30684e+06	1.20878e+06	1.40921e+06	1.20037e+06	1.33885e+06	1.30592e+06	1.23375e+06	1.37161e+06	1.23205e+06	1.13856e+06	1.31191e+06	1.2896e+06	1.23607e+06	1.27658e+06	1.44576e+06	1.28683e+06	1.34918e+06	1.2566e+06	1.22409e+06	1.35078e+06	1.21383e+06	1.20759e+06	1.36154e+06	1.28925e+06	1.46554e+06	1.28203e+06	1.01105e+06	1.22662e+06	442579	1.45314e+06	1.27849e+06	1.26855e+06	1.40151e+06	1.25903e+06	14.2064	16.071	14.2879	13.7298	14.7167
dMePE(14:0_14:0)-H	662.477	C35 H69 O8 N1 P1	11.2106	11.2106	2.5582e+08	0.9588	0	48.1015		2.63269e+08	2.77029e+08	2.70092e+08	2.35879e+08	2.61158e+08	2.59416e+08	2.65436e+08	2.70889e+08	2.94272e+08	2.63325e+08	2.39297e+08	2.43827e+08	2.60354e+08	2.67166e+08	2.68873e+08	2.62546e+08	2.70723e+08	2.70326e+08	2.60698e+08	2.73125e+08	2.62915e+08	2.75113e+08	2.71402e+08	2.65481e+08	2.60968e+08	2.6764e+08	2.64494e+08	2.22934e+08	2.83237e+08	8.11751e+07	2.83086e+08	2.53838e+08	2.7155e+08	2.7966e+08	2.6982e+08	47.6256	47.7131	47.5585	47.6496	48.0347
dMePE(14:0_14:0)-H	662.477	C35 H69 O8 N1 P1	11.5336	11.5336	4.78107e+06	0.9434	0	48.1826		3.48437e+06	3.96267e+06	4.0191e+06	9.2693e+06	2.82556e+06	3.2985e+06	2.79896e+06	2.90603e+06	4.08271e+06	5.66621e+06	4.17551e+06	2.92868e+06	4.04185e+06	7.22547e+06	7.1924e+06	3.77011e+06	3.1611e+06	3.61458e+06	1.31198e+06	6.72061e+06	7.37841e+06	1.00618e+07	3.06417e+06	6.57495e+06	3.21092e+06	4.05602e+06	4.51133e+06	3.0281e+06	2.69631e+06	6.45671e+06	8.984e+06	8.11564e+06	4.68038e+06	2.9735e+06	3.69407e+06	0	0	13.4327	0	15.037
dMePE(16:0_16:0)-H	718.539	C39 H77 O8 N1 P1	14.4126	14.4126	2.09594e+07	0.9914	0	46.0752		2.50409e+07	2.75233e+07	2.14851e+07	2.75227e+07	2.26917e+07	2.1949e+07	2.87238e+07	2.79973e+07	3.18081e+07	1.73686e+07	1.90159e+07	9.79742e+06	1.55975e+07	1.92072e+07	2.59518e+07	2.3862e+07	2.41586e+07	2.49448e+07	3.62085e+07	2.14389e+07	2.86047e+07	1.52743e+07	1.6484e+07	1.95244e+07	2.66261e+07	1.94827e+07	1.51992e+07	1.59641e+07	2.0079e+07	8.49326e+06	2.32486e+07	2.29688e+07	2.25178e+07	2.29713e+07	2.43316e+07	23.428	45.1308	34.0891	28.3894	44.6172
dMePE(16:0_16:0)-H	718.539	C39 H77 O8 N1 P1	14.5838	14.5838	1.49707e+06	0.9914	0	19.9882		3.04546e+06	5.78093e+06	1.1176e+06	72810.8	2.1639e+06	5.52365e+06	1.69938e+06	3.24431e+06	2.62915e+06	63394.7	1.59235e+06	152319	36360.9	743861	450577	126219	82811.6	52822.4	84962	269923	325444	523733	43471.2	1.62058e+06	516478	247626	3.78135e+06	2.1431e+06	1.6156e+06	826403	1.47786e+06	3.30381e+06	5.46289e+06	2.46132e+06	2.71267e+06	0	0	13.5302	0	0
dMePE(16:0e_16:0)-H	704.56	C39 H79 O7 N1 P1	15.4242	15.4242	7.22001e+06	0.9918	0	38.2617		1.07079e+07	7.90189e+06	6.88107e+06	7.13655e+06	6.76949e+06	1.09495e+07	1.28264e+07	1.21602e+07	9.53699e+06	4.69201e+06	5.31378e+06	3.66247e+06	4.58282e+06	5.28057e+06	8.48113e+06	6.4103e+06	6.7255e+06	1.03429e+07	1.18096e+07	8.70204e+06	7.20385e+06	7.75119e+06	5.80999e+06	6.95599e+06	1.02771e+07	9.69266e+06	4.462e+06	4.86086e+06	6.15782e+06	1.77475e+06	7.96932e+06	7.72133e+06	7.08703e+06	7.73717e+06	7.35335e+06	23.7812	31.1925	24.8175	34.007	23.0868
dMePE(16:0_16:1)-H	716.524	C39 H75 O8 N1 P1	13.0007	13.0007	8.5169e+06	1	0	33.2048		8.71267e+06	3.65345e+06	3.7555e+06	4.19437e+06	3.77097e+06	1.9493e+07	1.13235e+07	1.76737e+07	8.7608e+06	6.67719e+06	4.64727e+06	1.43498e+06	4.85872e+06	3.05541e+06	6.21213e+06	8.88081e+06	5.57152e+06	1.59904e+07	2.42204e+07	1.42714e+07	1.50079e+07	9.99892e+06	6.23185e+06	2.64208e+06	9.10606e+06	8.69824e+06	3.7284e+06	9.62278e+06	1.14131e+07	3.10945e+06	1.02425e+07	1.02274e+07	1.02199e+07	1.03213e+07	9.73691e+06	12.1314	11.516	16.7719	8.4472	13.086
dMePE(16:0_16:1)-H	716.524	C39 H75 O8 N1 P1	13.0689	13.0689	3.97359e+06	1	0	21.1615		6.25951e+06	2.17947e+06	4.3096e+06	3.81689e+06	2.78079e+06	7.53946e+06	4.64326e+06	9.67051e+06	5.74046e+06	2.55751e+06	2.07246e+06	1.04053e+06	2.70967e+06	1.96913e+06	1.84475e+06	3.14627e+06	3.00612e+06	5.22983e+06	6.60506e+06	4.51416e+06	2.91726e+06	2.74119e+06	2.05369e+06	3.16423e+06	3.43519e+06	2.04777e+06	2.33423e+06	4.9327e+06	6.3868e+06	2.51019e+06	5.25041e+06	7.29878e+06	6.73034e+06	4.78728e+06	5.86533e+06	0	0	0	0	0
dMePE(14:0_18:2)-H	714.508	C39 H73 O8 N1 P1	11.7149	11.7149	1.81726e+06	0.9952	0	32.0594		2.51165e+06	1.31704e+06	1.67218e+06	1.93883e+06	906419	4.11141e+06	2.31595e+06	3.34165e+06	2.99209e+06	1.30346e+06	1.02161e+06	271827	1.76055e+06	957828	832317	2.69476e+06	1.74411e+06	3.10309e+06	5.11719e+06	2.53053e+06	2.67131e+06	2.16796e+06	1.13253e+06	724894	1.56615e+06	1.36855e+06	542061	1.62358e+06	2.33957e+06	707153	2.05907e+06	2.08998e+06	2.00278e+06	1.97252e+06	1.88387e+06	0	0	32.0594	10.6947	0
dMePE(15:0_18:1)-H	730.539	C40 H77 O8 N1 P1	13.7699	13.7699	3.35464e+06	1	0	21.346		4.15039e+06	2.30831e+06	2.2111e+06	3.42158e+06	1.97454e+06	9.58836e+06	3.99452e+06	8.24078e+06	4.8901e+06	1.561e+06	1.86633e+06	257745	2.1206e+06	1.60601e+06	1.21941e+06	7.16127e+06	2.69811e+06	6.39766e+06	1.28819e+07	7.48453e+06	4.61595e+06	3.54243e+06	2.07388e+06	1.90611e+06	2.9452e+06	2.24833e+06	735244	2.20635e+06	2.98262e+06	781416	3.88148e+06	3.72911e+06	3.56255e+06	3.83354e+06	3.61425e+06	0	15.5132	16.2415	7.91489	0
dMePE(15:0_18:2)-H	728.524	C40 H75 O8 N1 P1	12.5296	12.5296	1.25888e+06	0.9896	0	24.7614		1.6871e+06	961088	973767	1.90189e+06	807191	2.77405e+06	1.36641e+06	2.58329e+06	1.78508e+06	591352	1.56672e+06	20069.3	947772	1.11901e+06	281250	3.86635e+06	1.32174e+06	2.52619e+06	4.68207e+06	2.28146e+06	1.57135e+06	1.34121e+06	636578	616788	1.19387e+06	1.00599e+06	339873	749476	844961	209880	1.41143e+06	1.32939e+06	1.41689e+06	1.37912e+06	1.44591e+06	0	13.5673	15.1487	0	0
dMePE(18:0_16:0)-H	746.571	C41 H81 O8 N1 P1	15.8393	15.8393	9.32661e+06	1	0	36.2795		1.03826e+07	1.45293e+07	1.35226e+07	1.35719e+07	1.31109e+07	1.1048e+07	1.30364e+07	9.04631e+06	1.80582e+07	6.15673e+06	8.21337e+06	4.05596e+06	9.36303e+06	6.84284e+06	1.05346e+07	1.21038e+07	1.07525e+07	6.78839e+06	1.3324e+07	7.1525e+06	1.25466e+07	6.75617e+06	6.76302e+06	1.00905e+07	9.01922e+06	4.71229e+06	6.29518e+06	1.14646e+07	1.41383e+07	4.70985e+06	9.75127e+06	1.05344e+07	9.70029e+06	1.02909e+07	9.78976e+06	0	32.8539	35.9197	25.8812	33.5508
dMePE(16:0_18:1)-H	744.555	C41 H79 O8 N1 P1	14.4737	14.4737	3.84944e+08	0.9964	0	38.0869		4.7167e+08	3.34061e+08	3.28568e+08	3.22305e+08	3.03281e+08	7.10622e+08	4.26718e+08	6.12898e+08	5.256e+08	2.88172e+08	2.75303e+08	9.82941e+07	3.48722e+08	2.83723e+08	2.23046e+08	3.46077e+08	3.2926e+08	5.77328e+08	8.85299e+08	6.28691e+08	4.32073e+08	4.55563e+08	2.94987e+08	2.66714e+08	3.63832e+08	3.05965e+08	2.33755e+08	4.66525e+08	5.46574e+08	1.9794e+08	4.22462e+08	4.39505e+08	4.2982e+08	4.10992e+08	3.81571e+08	37.9587	37.5878	38.0869	37.7122	37.5127
dMePE(16:0_18:1)-H	744.555	C41 H79 O8 N1 P1	14.8187	14.8187	3.45869e+06	1	0	37.6156		4.24539e+06	2.13267e+06	2.95563e+06	3.90367e+06	2.55784e+06	1.08782e+07	316474	6.05966e+06	4.45036e+06	1.78302e+06	887905	1.73441e+06	3.20602e+06	3.06947e+06	2.98113e+06	3.31967e+06	166169	3.97947e+06	1.15076e+07	8.77185e+06	5.89664e+06	5.46916e+06	4.09566e+06	809726	2.34726e+06	1.61767e+06	1.20936e+06	4.34476e+06	6.32176e+06	5.89799e+06	4.18855e+06	2.35629e+06	3.28763e+06	3.37927e+06	3.40076e+06	0	0	0	0	34.7369
dMePE(16:0_18:1)-H	744.555	C41 H79 O8 N1 P1	15.0433	15.0433	2.09635e+07	1	0	29.9536		3.16246e+07	1.83822e+07	1.41892e+07	1.57236e+07	1.31284e+07	3.07083e+07	2.46135e+07	1.9107e+07	3.45975e+07	1.68396e+07	2.01627e+07	5.86291e+06	3.60715e+07	8.67087e+06	1.22836e+07	2.04753e+07	2.1462e+07	2.81741e+07	6.44134e+07	2.05693e+07	3.21688e+07	1.52405e+07	1.87323e+07	1.31878e+07	2.40827e+07	2.38604e+07	7.85875e+06	2.65419e+07	3.30122e+07	5.69702e+06	3.11051e+07	1.83012e+07	2.78265e+07	1.8999e+07	2.7539e+07	0	0	0	0	0
dMePE(18:1e_16:0)-H	730.576	C41 H81 O7 N1 P1	15.4261	15.4261	2.28186e+07	1	0	32.6959		3.10027e+07	2.80799e+07	2.26356e+07	2.04861e+07	1.97181e+07	3.90647e+07	4.00371e+07	3.87341e+07	2.93175e+07	1.71879e+07	1.55878e+07	9.80379e+06	1.73592e+07	1.5649e+07	1.97515e+07	1.76321e+07	2.36918e+07	2.90979e+07	3.89504e+07	3.0707e+07	1.92158e+07	2.21972e+07	1.7178e+07	2.10486e+07	3.15841e+07	2.68955e+07	1.47389e+07	2.06287e+07	2.65707e+07	7.33712e+06	2.62442e+07	2.48891e+07	2.42277e+07	2.41892e+07	2.39492e+07	21.5701	20.8389	19.4514	25.1843	22.405
dMePE(34:2)-H	742.539	C41 H77 O8 N1 P1	11.1899	11.1899	896575	0.993	0	15.5279		946484	1.21684e+06	438780	428577	238617	632187	1.77439e+06	827555	897242	1.12145e+06	350352	1.38223e+06	2.26797e+06	790551	1.07208e+06	621631	1.2801e+06	522339	1.58063e+06	893797	851728	407351	1.16376e+06	948962	698765	444725	733149	986590	1.23005e+06	405617	864426	1.05566e+06	843151	662612	898567	0	0	8.18509	9.68803	0
dMePE(16:1_18:1)-H	742.539	C41 H77 O8 N1 P1	13.2132	13.2132	3.21371e+07	0.9124	0	27.7642		8.38835e+06	4.45176e+07	3.40779e+07	4.52086e+07	3.14185e+07	9.044e+07	5.36346e+07	8.03081e+07	5.60648e+07	3.0693e+06	4.9175e+07	846345	4.26425e+07	3.31509e+07	2.51069e+06	5.12507e+07	4.61365e+07	5.06976e+07	1.32713e+07	5.25554e+07	7.20588e+06	7.37016e+06	2.84169e+07	3.50215e+06	5.80423e+07	2.73324e+07	2.56344e+06	4.40809e+07	5.30477e+07	1.28463e+07	3.97618e+07	5.6658e+06	7090228	5.11027e+07	4.50249e+07	0	0	0	0	0
dMePE(16:0_18:2)-H	742.539	C41 H77 O8 N1 P1	13.3053	13.3053	3.57926e+08	0.9366	0	47.2721		4.70106e+08	3.36116e+08	2.8471e+08	3.75875e+08	3.0559e+08	6.13573e+08	3.79728e+08	5.21119e+08	4.36205e+08	2.88962e+08	3.96839e+08	7.72992e+07	3.4577e+08	3.95595e+08	1.54899e+08	4.30097e+08	4.02395e+08	4.63029e+08	7.31523e+08	4.9152e+08	4.58088e+08	3.91234e+08	2.68181e+08	2.57204e+08	3.7773e+08	3.07124e+08	2.82118e+08	3.19234e+08	3.73733e+08	1.54958e+08	4.33168e+08	4.15259e+08	4.21493e+08	4.32844e+08	4.20576e+08	37.7013	37.2343	37.5971	37.7139	37.3907
dMePE(16:0_18:2)-H	742.539	C41 H77 O8 N1 P1	13.5559	13.5559	2.11218e+07	0.9386	0	20.5842		1.86564e+07	3.43462e+07	1.72332e+07	2.94615e+07	2.38497e+07	1.96524e+07	3.72331e+07	1.93833e+07	4.69847e+07	9.42444e+06	3.70625e+07	3.01119e+06	1.02791e+07	1.3397e+07	6.26456e+06	4.31527e+07	1.40363e+07	4.4311e+07	7.83158e+07	4.96866e+07	1.74892e+07	1.57255e+07	8.00572e+06	2.24191e+07	3.53204e+07	4.05896e+06	1.0472e+07	2.86628e+07	2.85581e+07	1.18561e+07	1.56583e+07	1.63978e+07	1.72674e+07	1.59539e+07	1.46384e+07	0	0	0	0	0
dMePE(16:0e_18:2)-H	728.56	C41 H79 O7 N1 P1	14.3077	14.3077	1.01712e+07	1	0	35.5191		1.44921e+07	1.05782e+07	9.17929e+06	8.24186e+06	1.08557e+07	1.8413e+07	1.74449e+07	1.6864e+07	1.28929e+07	6.48362e+06	7.96661e+06	4.8636e+06	8.93963e+06	6.41624e+06	6.14583e+06	1.01676e+07	1.03535e+07	1.43572e+07	1.57307e+07	1.46326e+07	7.79956e+06	1.31855e+07	8.41261e+06	7.90622e+06	1.37237e+07	1.16312e+07	5.07383e+06	1.01341e+07	1.34487e+07	4.16628e+06	1.09713e+07	1.18783e+07	1.05858e+07	1.10167e+07	1.00431e+07	15.0944	35.1504	34.3164	25.8378	24.5692
dMePE(17:0_18:1)-H	758.571	C42 H81 O8 N1 P1	15.2079	15.2079	1.05333e+07	1	0	39.3208		1.19032e+07	7.72887e+06	9.28773e+06	1.29099e+07	7.16907e+06	2.90368e+07	1.23464e+07	2.26617e+07	1.69498e+07	4.68865e+06	7.22377e+06	909192	7.46556e+06	5.63107e+06	4.05399e+06	1.87074e+07	8.64927e+06	1.67609e+07	4.15017e+07	2.38697e+07	1.14079e+07	1.18361e+07	6.74711e+06	7.78551e+06	7.82798e+06	8.18881e+06	3.02446e+06	8.42082e+06	1.0358e+07	3.23548e+06	1.15358e+07	1.1848e+07	1.17179e+07	1.13942e+07	1.09414e+07	11.5942	20.2632	30.2174	13.9379	20.8414
dMePE(17:1_18:1)-H	756.555	C42 H79 O8 N1 P1	13.8423	13.8423	1.43965e+06	1	0	12.7416		2.2662e+06	1.30281e+06	1.24313e+06	1.43386e+06	857659	3.30729e+06	1.38442e+06	2.81159e+06	2.95866e+06	863917	895392	37943.7	1.60843e+06	787501	499872	1.94249e+06	1.34956e+06	1.96641e+06	3.95834e+06	3.33882e+06	2.10396e+06	1.36796e+06	1.06399e+06	1.1196e+06	1.32556e+06	899805	627962	1.48059e+06	1.69176e+06	610434	1.62836e+06	1.58772e+06	1.55435e+06	1.60645e+06	1.01781e+06	0	0	0	0	0
dMePE(17:0_18:2)-H	756.555	C42 H79 O8 N1 P1	14.072	14.072	9.71148e+06	1	0	40.2019		1.21832e+07	1.03963e+07	8.23276e+06	1.45832e+07	8.44413e+06	1.95089e+07	1.16014e+07	1.74275e+07	1.3809e+07	4.76498e+06	1.16545e+07	1.00352e+06	9.6552e+06	8.92844e+06	3.50693e+06	2.28822e+07	1.05494e+07	1.4324e+07	3.15804e+07	1.83111e+07	1.18828e+07	8.87779e+06	5.10017e+06	7.26403e+06	9.17789e+06	6.80243e+06	4.21585e+06	5.22247e+06	7.34375e+06	1.98032e+06	1.00675e+07	1.14738e+07	1.09167e+07	1.14509e+07	9.97262e+06	14.1996	33.3536	34.5574	24.5222	16.2535
dMePE(17:1_18:2)-H	754.539	C42 H77 O8 N1 P1	12.6352	12.6352	846383	0.9906	0	13.8227		940490	847399	781828	1.09625e+06	992708	1.84464e+06	1.17734e+06	1.47922e+06	1.39278e+06	442437	666020	235147	1.05875e+06	932541	171519	1.54996e+06	932501	1.22317e+06	2.19663e+06	1.19022e+06	914975	602202	565559	621264	1.2443e+06	633328	534497	886148	1.2704e+06	251796	882641	910951	798638	853940	875075	0	0	0	0	0
dMePE(18:0_18:1)-H	772.586	C43 H83 O8 N1 P1	15.8801	15.8801	3.45048e+08	0.8768	0	37.9127		3.42221e+08	3.29103e+08	3.29819e+08	3.59454e+08	2.53393e+08	7.19524e+08	4.54747e+08	3.9062e+08	5.48174e+08	2.00126e+08	2.31493e+08	9.77803e+07	3.46858e+08	1.78975e+08	2.32857e+08	3.03496e+08	3.22894e+08	3.19433e+08	8.58418e+08	4.87857e+08	4.65458e+08	3.34721e+08	2.88666e+08	2.71721e+08	3.67121e+08	3.14022e+08	2.37509e+08	4.3362e+08	5.00255e+08	1.82129e+08	4.23882e+08	3.57773e+08	4.19885e+08	3.52119e+08	3.35082e+08	37.3482	37.547	37.7577	36.8621	37.1879
dMePE(18:0_18:1)-H	772.586	C43 H83 O8 N1 P1	16.5123	16.5123	5.22289e+06	0.8368	0	36.2283		5.82944e+06	3.94929e+06	5.26504e+06	6.0294e+06	6.50964e+06	6.66707e+06	5.12281e+06	1.00597e+07	1.10852e+07	5.61932e+06	3.74999e+06	2.22885e+06	1.84569e+06	1.22908e+06	4.6566e+06	4.03854e+06	1.54404e+06	3.42403e+06	1.37347e+07	5.01598e+06	7.5679e+06	6.64241e+06	4.86079e+06	5.2315e+06	6.13333e+06	3.11771e+06	2.88134e+06	3.95762e+06	1.0213e+07	3.83222e+06	4.55998e+06	4.08151e+06	9.91403e+06	7.59415e+06	2.88759e+06	0	0	15.3272	32.9259	0
dMePE(18:1_18:1)-H	770.571	C43 H81 O8 N1 P1	14.5737	14.5737	5.77711e+07	0.8606	0	47.1731		7.20539e+07	5.35465e+07	8.02069e+07	9.02819e+07	5.04091e+07	5.9186e+07	1.74363e+08	5.43508e+07	8.93978e+07	4.48912e+07	6.12291e+07	1.22623e+07	7.81167e+07	4.58258e+07	3.11607e+07	9.0888e+07	4.90284e+07	3.9101e+07	5.35316e+07	5.42327e+07	5.48691e+07	3.69808e+07	3.9122e+07	7.56172e+07	6.89294e+07	2.84928e+07	4.07224e+07	7.86679e+07	9.45824e+07	4.17427e+07	5.71778e+07	5.11164e+07	5.18969e+07	5.29443e+07	4.82339e+07	44.0962	46.7408	46.3247	45.5196	0
dMePE(18:0_18:2)-H	770.571	C43 H81 O8 N1 P1	14.7666	14.7666	7.0945e+08	0.8932	0	44.9134		7.57826e+08	8.12865e+08	6.18465e+08	8.3004e+08	7.35475e+08	1.19154e+09	9.91804e+08	8.21835e+08	1.15889e+09	4.39634e+08	6.5582e+08	2.4723e+08	8.71887e+08	5.99274e+08	5.79085e+08	8.76462e+08	7.26084e+08	6.79469e+08	1.30581e+09	9.11666e+08	1.04297e+09	7.20912e+08	4.63583e+08	5.21913e+08	7.34723e+08	5.97563e+08	6.94131e+08	5.69812e+08	9.30965e+08	2.77555e+08	8.35507e+08	8.51048e+08	7.12307e+08	7.89994e+08	6.53358e+08	34.6047	34.1049	0	35.3223	35.3423
dMePE(18:1e_18:1)-H	756.591	C43 H83 O7 N1 P1	15.4596	15.4596	3.15339e+06	0.9628	0	17.7224		3.88217e+06	3.64946e+06	3.55251e+06	2.94331e+06	2.45711e+06	5.29118e+06	5.87063e+06	5.17774e+06	5.02701e+06	2.63539e+06	1.92114e+06	1.1408e+06	2.77164e+06	2.10631e+06	2.42863e+06	2.63137e+06	3.26005e+06	2.88919e+06	4.30608e+06	3.30593e+06	2.60337e+06	3.11205e+06	2.49628e+06	3.26325e+06	4.59668e+06	2.98033e+06	1.54444e+06	3.74914e+06	4.95821e+06	1.38377e+06	3.64585e+06	3.58975e+06	3.4216e+06	3.5022e+06	3.45785e+06	0	0	0	0	0
dMePE(18:0e_18:2)-H	756.591	C43 H83 O7 N1 P1	15.7568	15.7568	5.4193e+06	0.998	0	22.5814		6.87751e+06	4.63446e+06	3.80613e+06	4.43083e+06	3.90834e+06	8.75948e+06	1.10093e+07	9.55714e+06	7.26007e+06	3.95835e+06	4.12044e+06	3.03668e+06	5.37444e+06	3.70044e+06	3.94457e+06	5.35536e+06	5.69438e+06	6.3869e+06	8.90227e+06	6.28071e+06	5.38178e+06	6.75083e+06	3.5163e+06	5.50721e+06	1.01627e+07	4.39649e+06	2.61851e+06	5.26947e+06	6.49395e+06	1.89021e+06	6.66607e+06	6.18427e+06	6.56314e+06	5.93608e+06	5.13889e+06	20.6939	17.6042	12.3835	11.592	11.9635
dMePE(18:1_18:2)-H	768.555	C43 H79 O8 N1 P1	13.3895	13.3895	9.16211e+07	1	0	45.0095		1.2873e+08	1.12493e+08	8.18486e+07	1.0461e+08	9.50323e+07	1.15342e+08	1.04205e+08	8.23779e+07	1.67274e+08	7.4251e+07	9.31756e+07	1.82839e+07	1.36287e+08	9.50076e+07	3.98407e+07	8.97916e+07	1.11289e+08	8.77698e+07	1.48566e+08	9.78856e+07	1.12071e+08	7.23142e+07	6.45853e+07	7.5911e+07	1.18319e+08	5.40404e+07	8.55063e+07	1.09376e+08	1.31307e+08	4.834e+07	1.00459e+08	9.68665e+07	9.8444e+07	9.90377e+07	9.545e+07	37.3498	37.24	37.4135	37.5044	37.5483
dMePE(16:0_20:3)-H	768.555	C43 H79 O8 N1 P1	13.8356	13.8356	3.09514e+07	1	0	40.4356		3.67895e+07	2.50945e+07	1.38891e+07	3.1319e+07	2.18715e+07	7.40613e+07	3.49306e+07	4.83274e+07	3.53406e+07	2.09895e+07	3.60387e+07	5.76537e+06	4.87084e+07	3.05746e+07	1.14493e+07	3.45761e+07	2.89981e+07	3.87159e+07	9.87237e+07	7.41782e+07	4.23888e+07	4.10929e+07	2.23891e+07	2.22673e+07	2.75284e+07	2.02166e+07	8.17036e+06	1.55663e+07	4.93688e+07	1.47087e+07	3.00433e+07	3.35803e+07	3.29579e+07	3.67368e+07	2.81776e+07	25.0871	26.9949	29.8516	27.6631	23.5789
dMePE(16:0_20:3)-H	768.555	C43 H79 O8 N1 P1	14.1059	14.1059	3.89203e+06	1	0	30.7918		4.73768e+06	2.69676e+06	2.48012e+06	3.09543e+06	3.60579e+06	1.34391e+07	5.78469e+06	4.14647e+06	7.08258e+06	2.57216e+06	2.03439e+06	807850	2.10742e+06	1.3228e+06	1.11008e+06	6.00916e+06	2.63663e+06	4.56943e+06	1.22347e+07	1.49624e+07	7.59255e+06	4.04242e+06	1.38567e+06	2.0945e+06	2.74613e+06	1.77546e+06	1.29878e+06	4.00316e+06	5.02924e+06	1.18455e+06	4.57375e+06	5.69143e+06	5.55255e+06	4.50354e+06	5.05963e+06	0	0	0	0	0
dMePE(18:1e_18:2)-H	754.576	C43 H81 O7 N1 P1	14.328	14.328	4.34053e+06	0.9842	0	34.2703		5.61004e+06	4.44699e+06	3.87786e+06	3.65254e+06	3.96763e+06	6.89767e+06	7.59082e+06	7.34322e+06	6.9717e+06	2.86332e+06	3.2945e+06	1.86761e+06	4.46619e+06	2.70304e+06	2.32074e+06	3.96679e+06	4.71714e+06	5.73353e+06	6.97501e+06	5.49861e+06	3.63047e+06	5.30708e+06	3.62265e+06	4.01319e+06	6.87161e+06	4.28593e+06	2.18216e+06	4.74146e+06	6.45506e+06	1.81991e+06	4.66659e+06	4.55314e+06	4.43777e+06	4.96177e+06	4.52668e+06	13.9529	14.5411	22.8662	20.296	22.301
dMePE(18:1e_18:2)-H	754.576	C43 H81 O7 N1 P1	15.4531	15.4531	3.8715e+06	1	0	21.8347		5.37141e+06	6.91367e+06	5.06689e+06	4.08947e+06	5.96191e+06	9.47033e+06	5.62234e+06	7.52877e+06	6.52531e+06	2.6675e+06	4.01036e+06	1.54543e+06	2.88021e+06	3.37626e+06	1.86531e+06	3.48069e+06	3.55305e+06	3.01742e+06	4.39838e+06	5.62872e+06	3.34337e+06	4.60845e+06	1.87068e+06	4.75644e+06	2.51407e+06	2.72751e+06	2.59259e+06	4.5099e+06	5.67144e+06	1.61438e+06	5.74495e+06	5.13627e+06	2.605e+06	3.02943e+06	5.09197e+06	0	12.6644	0	0	20.9647
dMePE(36:4)-H	766.539	C43 H77 O8 N1 P1	10.9521	10.9521	1.46024e+06	0.9808	0	20.1677		1.5609e+06	1.49295e+06	926660	574956	659290	1.97631e+06	2.88401e+06	1.83807e+06	2.21924e+06	1.25315e+06	594566	1.53501e+06	2.75248e+06	659276	1.24026e+06	849980	903155	1.17447e+06	2.46476e+06	1.28518e+06	2.05744e+06	1.35405e+06	1.45462e+06	983043	1.22944e+06	1.18214e+06	622818	1.44902e+06	1.67293e+06	546796	1.72896e+06	1.62449e+06	1.45408e+06	1.65349e+06	1.449e+06	10.5738	6.47618	14.5077	5.24184	9.35191
dMePE(18:2_18:2)-H	766.539	C43 H77 O8 N1 P1	12.1619	12.1619	3.5531e+07	1	0	47.1157		4.85409e+07	3.59085e+07	3.28093e+07	4.96287e+07	4.38018e+07	5.95247e+07	3.07135e+07	2.92785e+07	6.21965e+07	2.63053e+07	6.14484e+07	4.95464e+06	5.30087e+07	3.52266e+07	9.22164e+06	4.78253e+07	4.29283e+07	4.93284e+07	1.07301e+08	3.74467e+07	4.86695e+07	3.07747e+07	1.89055e+07	2.35891e+07	4.32907e+07	2.48634e+07	3.75546e+07	2.88662e+07	3.77013e+07	1.22514e+07	3.87571e+07	4.07949e+07	4.00466e+07	3.90833e+07	3.8081e+07	45.9726	46.8111	46.844	46.8208	47.0367
dMePE(16:0_20:4)-H	766.539	C43 H77 O8 N1 P1	13.0268	13.0268	1.38675e+08	0.9966	0	57.5474		1.60248e+08	1.39438e+08	1.57178e+08	1.73796e+08	1.68987e+08	2.48976e+08	1.5953e+08	1.97137e+08	1.84047e+08	1.03197e+08	1.56595e+08	3.23494e+07	1.18352e+08	1.13301e+08	5.64592e+07	1.97056e+08	1.19425e+08	1.54066e+08	2.48865e+08	1.87351e+08	1.90526e+08	1.53126e+08	8.32875e+07	1.25832e+08	1.20045e+08	6.73476e+07	1.10563e+08	1.72495e+08	2.01316e+08	7.99905e+07	1.53733e+08	1.51906e+08	1.50718e+08	1.49802e+08	1.39085e+08	48.678	47.7418	40.2118	39.0645	48.2103
dMePE(16:0_20:4)-H	766.539	C43 H77 O8 N1 P1	13.2639	13.2639	1.97657e+06	1	0	38.9172		976503	3.00628e+06	3.60499e+06	1.89937e+06	3.61609e+06	4.19248e+06	3.45378e+06	5.64191e+06	916092	2.26013e+06	2.36944e+06	79834.4	259990	2.25069e+06	470510	2.21938e+06	1.79767e+06	1.70683e+06	2.32408e+06	1.41288e+06	1.09289e+06	2.04174e+06	307319	1.50659e+06	1.109e+06	341345	1.32663e+06	2.80205e+06	1.68436e+06	1.24815e+06	3.88145e+06	2.67819e+06	4.12587e+06	3.60146e+06	2.34703e+06	0	38.9172	27.3886	0	0
dMePE(16:0e_20:4)-H	752.56	C43 H79 O7 N1 P1	14.0113	14.0113	1.04417e+07	1	0	30.7675		1.29747e+07	1.21367e+07	1.20285e+07	9.91892e+06	1.38155e+07	1.67966e+07	1.71096e+07	1.27282e+07	1.4897e+07	6.78853e+06	8.11337e+06	7.1118e+06	8.30432e+06	7.16839e+06	7.57106e+06	9.42072e+06	9.01375e+06	1.39996e+07	1.35547e+07	1.08852e+07	1.21408e+07	1.05277e+07	8.49247e+06	1.10226e+07	1.44734e+07	8.48343e+06	1.02408e+07	1.17862e+07	1.49235e+07	4.61955e+06	1.1479e+07	1.15089e+07	1.10761e+07	1.13237e+07	1.08115e+07	23.8704	17.0695	21.9608	22.881	22.3431
dMePE(36:5)-H	764.524	C43 H75 O8 N1 P1	9.87474	9.87474	660159	0.9754	0	8.60426		792505	720232	380545	384627	313915	842135	1.41735e+06	722109	1.0978e+06	547987	320701	500002	1.3058e+06	349206	581349	460459	541769	650065	1.12482e+06	704659	941915	472375	631377	604887	533438	472547	312845	670841	899832	173423	774376	423809	681840	744872	783215	0	0	0	0	0
dMePE(18:3_18:2)-H	764.524	C43 H75 O8 N1 P1	11.0815	11.0815	1.60595e+06	1	0	22.6963		1.72347e+06	1.40047e+06	1.54582e+06	3.55661e+06	2.51768e+06	2.65216e+06	818559	1.13118e+06	2.35819e+06	863503	4.67892e+06	100489	1.9742e+06	1.75202e+06	348680	3.82766e+06	2.41514e+06	2.24597e+06	5.79966e+06	1.25885e+06	1.61802e+06	1.33826e+06	526419	1.28042e+06	1.15929e+06	1.04332e+06	1.25814e+06	1.71644e+06	2.40278e+06	725563	1.87005e+06	1.57274e+06	1.73069e+06	1.76409e+06	1.72021e+06	0	14.3284	21.8706	14.6307	12.0239
dMePE(16:0_20:5)-H	764.524	C43 H75 O8 N1 P1	11.9795	11.9795	4.80497e+06	1	0	35.254		5.75057e+06	4.36277e+06	5.14215e+06	8.02718e+06	5.52885e+06	9.30391e+06	3.15991e+06	5.80942e+06	5.17572e+06	2.57004e+06	6.34419e+06	1.18305e+06	9.28511e+06	3.09674e+06	943457	8.57521e+06	5.83388e+06	3.77866e+06	9.27192e+06	4.52931e+06	7.25816e+06	3.85229e+06	1.68575e+06	4.03339e+06	3.39949e+06	2.18623e+06	3.58733e+06	7.59558e+06	8.54937e+06	2.75935e+06	6.02201e+06	4.65785e+06	5.35617e+06	4.57135e+06	5.12832e+06	14.5939	21.9552	26.4449	15.8553	31.1939
dMePE(19:0_18:1)-H	786.602	C44 H85 O8 N1 P1	15.8836	15.8836	3.56629e+06	0.9942	0	12.7833		3.91304e+06	3.30828e+06	3.38837e+06	3.3702e+06	2.62989e+06	7.45225e+06	5.40484e+06	4.4174e+06	5.00367e+06	2.28942e+06	2.67071e+06	811965	3.25822e+06	2.24026e+06	2.52291e+06	3.205e+06	2.09968e+06	3.72959e+06	6.53117e+06	5.03403e+06	4.73648e+06	3.71524e+06	2.95721e+06	2.17602e+06	3.88535e+06	3.78911e+06	2.4961e+06	4.95987e+06	5.56551e+06	2.24749e+06	3.5292e+06	4.05429e+06	4.15354e+06	3.71658e+06	4.04354e+06	0	0	0	0	0
dMePE(37:2)-H	784.586	C44 H83 O8 N1 P1	14.7708	14.7708	5.82489e+06	1	0	8.70881		6.14833e+06	6.64418e+06	5.38222e+06	5.92427e+06	5.73327e+06	8.94785e+06	8.60685e+06	5.17261e+06	7.81963e+06	4.90079e+06	5.12576e+06	2.45657e+06	6.17363e+06	5.73866e+06	4.91049e+06	7.24193e+06	6.61292e+06	5.10092e+06	8.53517e+06	6.49016e+06	6.67518e+06	5.78458e+06	4.68554e+06	5.78611e+06	6.38022e+06	5.60898e+06	5.56833e+06	5.6094e+06	6.56147e+06	3.0092e+06	6.56397e+06	6.20203e+06	6.34169e+06	6.27915e+06	6.60296e+06	0	7.75474	0	0	0
dMePE(19:0_18:2)-H	784.586	C44 H83 O8 N1 P1	15.4667	15.4667	2.05575e+06	1	0	27.9899		3.80114e+06	1.90952e+06	1.85717e+06	3.56907e+06	1.83101e+06	6.68404e+06	2.50805e+06	2.18575e+06	2.72155e+06	1.16991e+06	2.89313e+06	24931.7	2.08672e+06	2.08741e+06	778261	2.39848e+06	2.55678e+06	2.36518e+06	5.46266e+06	2.46398e+06	2.11232e+06	2.28692e+06	1.25787e+06	1.6691e+06	1.33868e+06	1.08204e+06	706900	1.26583e+06	1.38638e+06	252873	2.72592e+06	2.82274e+06	3.06109e+06	3.0444e+06	1.58574e+06	0	0	0	0	0
dMePE(17:0_20:4)-H	780.555	C44 H79 O8 N1 P1	13.7961	13.7961	5.52868e+06	1	0	45.8856		7.79682e+06	5.75103e+06	5.59292e+06	9.66065e+06	6.47658e+06	1.24527e+07	7.34224e+06	1.03812e+07	8.51481e+06	2.52175e+06	6.39494e+06	668754	4.72184e+06	4.72145e+06	2.199e+06	1.48833e+07	4.64547e+06	5.29515e+06	1.15831e+07	9.33396e+06	8.58492e+06	4.21621e+06	2.92554e+06	5.54203e+06	4.18493e+06	2.39592e+06	2.34292e+06	3.38942e+06	4.56408e+06	1.27684e+06	6.2038e+06	5.8191e+06	5.82835e+06	6.0383e+06	5.68708e+06	14.818	29.9401	32.2143	30.6388	25.7677
dMePE(18:0_20:2)-H	798.602	C45 H85 O8 N1 P1	16.0288	16.0288	1.34877e+07	1	0	36.6034		1.50674e+07	2.07174e+07	2.12957e+07	1.32959e+07	2.36471e+07	2.01318e+07	2.98045e+07	1.81802e+07	2.23124e+07	1.13742e+07	1.61881e+07	2.70096e+06	1.49315e+07	1.37388e+07	7.96417e+06	1.89505e+07	1.77465e+07	1.05962e+07	2.44673e+07	1.51718e+07	1.70098e+07	1.03951e+07	1.05957e+07	1.40279e+07	8.23319e+06	4.36081e+06	1.04877e+07	1.01412e+07	1.21176e+07	5.4365e+06	1.38037e+07	1.36448e+07	1.17607e+07	1.7806e+07	1.52846e+07	16.0791	27.9634	28.8284	35.9136	31.1866
dMePE(18:0_20:2)-H	798.602	C45 H85 O8 N1 P1	16.3246	16.3246	1.65844e+06	1	0	29.26		1.56515e+06	1.58583e+06	1.4188e+06	1.64587e+06	1.52862e+06	3.67664e+06	2.60732e+06	1.68779e+06	3.033e+06	790936	603909	54704.6	902761	879868	924353	1.59744e+06	1.07894e+06	1.18143e+06	6.57484e+06	7.55669e+06	2.67818e+06	2.72373e+06	1.17767e+06	1.28838e+06	687914	2.14282e+06	838340	1.55477e+06	1.43451e+06	482771	2.8011e+06	1.86498e+06	995787	1.57562e+06	2.54598e+06	0	8.84325	0	0	0
dMePE(18:0_20:3)-H	796.586	C45 H83 O8 N1 P1	15.2583	15.2583	8.35389e+07	1	0	44.3372		8.26411e+07	6.96585e+07	4.24392e+07	6.10293e+07	1.08885e+08	1.81334e+08	1.58107e+08	1.25723e+08	1.33925e+08	4.74258e+07	6.02225e+07	8.64722e+06	7.94597e+07	6.62936e+07	7.59065e+07	1.57185e+08	6.04153e+07	8.40739e+07	2.49421e+08	2.4207e+08	1.18972e+08	1.52387e+08	6.37938e+07	4.39436e+07	5.17528e+07	6.62405e+07	4.55011e+07	4.48165e+07	5.95107e+07	1.76301e+07	8.66536e+07	8.47747e+07	8.42253e+07	8.32012e+07	8.0815e+07	36.4065	36.4016	36.543	36.3862	35.826
dMePE(18:0_20:3)-H	796.586	C45 H83 O8 N1 P1	15.5134	15.5134	1.1705e+07	1	0	44.5042		6.85918e+06	1.1182e+07	9.05799e+06	9.10781e+06	7.94682e+06	5.91054e+07	9.49068e+06	9.44342e+06	2.30193e+07	3.55697e+06	2.85485e+06	712622	3.11665e+06	3.09516e+06	3.89226e+06	9.61496e+06	3.53466e+06	8.52579e+06	6.55091e+07	4.92296e+07	3.11477e+07	1.03312e+07	1.63704e+07	3.79965e+06	5.05812e+06	1.63707e+07	3.91016e+06	1.10686e+07	1.4595e+07	4.16591e+06	7.66589e+06	7.44259e+06	1.8867e+07	1.83765e+07	1.72759e+07	32.2118	32.3044	44.5042	0	27.0187
dMePE(18:0_20:3)-H	796.586	C45 H83 O8 N1 P1	15.6628	15.6628	4.4883e+06	1	0	19.4488		6.09892e+06	3.6202e+06	1.98203e+06	2.67209e+06	3.95262e+06	1.14955e+07	4.73374e+06	5.6968e+06	9.25867e+06	2.24771e+06	2.67616e+06	484788	4.16856e+06	2.13768e+06	3.24022e+06	4.31261e+06	2.19199e+06	5.62815e+06	1.28655e+07	8.20798e+06	7.92873e+06	7.95185e+06	3.63649e+06	1.93045e+06	3.12997e+06	2.85647e+06	2.17968e+06	3.90265e+06	5.78258e+06	1.81675e+06	4.12701e+06	5.88798e+06	7.37565e+06	6.75518e+06	5.43718e+06	0	0	0	0	0
dMePE(38:3e)-H	782.607	C45 H85 O7 N1 P1	18.6372	18.6373	1.67032e+06	0.931837	0.000193374	11.3922		2.23815e+06	1.31605e+06	1.03414e+06	1.12408e+06	1.05678e+06	2.24976e+06	3.41055e+06	3.1919e+06	2.15307e+06	1.93985e+06	1.52758e+06	840384	2.62054e+06	1.74107e+06	609092	1.30062e+06	887119	2.35241e+06	3.08039e+06	1.75718e+06	2.82335e+06	1.90101e+06	1.57791e+06	1.22189e+06	2.01613e+06	1.72533e+06	231080	1.48349e+06	1.79456e+06	177793	2.15011e+06	1.77761e+06	1.7373e+06	1.84555e+06	1.90196e+06	0	0	0	0	0
dMePE(16:0_22:4)-H	794.571	C45 H81 O8 N1 P1	14.0955	14.0955	1.75485e+07	1	0	48.7996		2.76828e+07	1.62734e+07	1.29478e+07	1.39657e+07	2.468e+07	3.56821e+07	2.43509e+07	4.286e+07	1.92768e+07	1.53729e+07	1.75788e+07	2.24584e+06	1.32941e+07	1.33864e+07	6.16808e+06	1.43271e+07	1.08389e+07	2.49047e+07	4.30805e+07	3.09793e+07	1.58112e+07	2.55499e+07	1.09136e+07	1.78691e+07	9.36171e+06	6.06598e+06	9.65414e+06	1.9859e+07	2.47245e+07	7.41143e+06	1.8325e+07	2.05466e+07	1.92343e+07	1.78012e+07	1.7247e+07	36.9483	38.608	39.8854	38.6618	36.156
dMePE(18:0_20:4)-H	794.571	C45 H81 O8 N1 P1	14.4883	14.4883	4.68304e+08	1	0	56.5357		5.33626e+08	5.48133e+08	6.34971e+08	6.23202e+08	6.46713e+08	6.44389e+08	5.99781e+08	4.8377e+08	7.47262e+08	3.38736e+08	5.10328e+08	1.72142e+08	4.38952e+08	4.06235e+08	4.00963e+08	5.90937e+08	4.16611e+08	2.61565e+08	5.47008e+08	4.49211e+08	6.44884e+08	4.06365e+08	3.10887e+08	4.92711e+08	3.55867e+08	3.09226e+08	4.20941e+08	6.00363e+08	6.97737e+08	3.15733e+08	5.21769e+08	5.31179e+08	5.04083e+08	4.79581e+08	5.14366e+08	38.0245	38.211	38.0838	47.2074	39.2983
dMePE(18:0e_20:4)-H	780.591	C45 H83 O7 N1 P1	15.4326	15.4326	1.47634e+07	1	0	29.1391		1.82161e+07	1.3159e+07	1.30164e+07	1.31589e+07	1.65465e+07	2.02025e+07	3.14234e+07	1.61943e+07	2.19253e+07	1.25388e+07	9.90773e+06	1.11499e+07	1.49986e+07	7.71679e+06	1.54699e+07	1.33704e+07	1.37321e+07	1.6261e+07	2.00681e+07	1.31828e+07	1.85399e+07	1.16846e+07	1.1861e+07	1.91776e+07	2.41769e+07	1.56225e+07	1.41164e+07	1.28745e+07	1.68675e+07	5.00188e+06	1.7296e+07	1.42714e+07	1.65424e+07	1.55815e+07	1.65061e+07	21.2187	0	0	0	0
dMePE(20:2e_18:2)-H	780.591	C45 H83 O7 N1 P1	17.0284	17.0284	1.17173e+06	1	0	15.3211		1.55745e+06	928334	454470	845058	706892	1.38966e+06	4.04178e+06	2.33002e+06	1.07311e+06	1.34459e+06	573659	537938	1.77286e+06	1.22185e+06	396776	1.1673e+06	684541	1.94398e+06	2.06728e+06	1.3342e+06	1.47127e+06	1.57685e+06	1.42487e+06	1.05424e+06	1.14118e+06	703952	240145	800298	1.27923e+06	168330	1.66481e+06	1.18176e+06	1.3511e+06	1.26312e+06	1.28711e+06	0	0	0	0	0
dMePE(20:3_18:2)-H	792.555	C45 H79 O8 N1 P1	12.6885	12.6885	1.59221e+06	1	0	24.3241		559358	380777	1.32914e+06	501841	2.74536e+06	3.55237e+06	4.27357e+06	1.16637e+06	2.93072e+06	1.46473e+06	1.36759e+06	138653	2.11006e+06	1.26869e+06	559986	2.68796e+06	1.66546e+06	1.1585e+06	4.31049e+06	2.38602e+06	2.29104e+06	3.16288e+06	1.57456e+06	379274	2.24552e+06	1.62808e+06	205677	1.06497e+06	968187	952802	1.98845e+06	2.55797e+06	1.02746e+06	1.58199e+06	565969	0	0	15.3483	0	0
dMePE(16:0_22:5)-H	792.555	C45 H79 O8 N1 P1	13.0928	13.0928	7.37362e+07	1	0	36.3228		8.22051e+07	9.20465e+07	1.06082e+08	1.02144e+08	1.11783e+08	1.06617e+08	8.96738e+07	8.26953e+07	1.17216e+08	4.54871e+07	8.83914e+07	1.604e+07	7.27861e+07	66393182	2.75013e+07	1.03439e+08	9.12648e+07	5.16766e+07	9.78547e+07	6.67184e+07	8.43164e+07	6.70554e+07	3.93982e+07	8.81211e+07	5.18936e+07	3.12816e+07	6.32403e+07	1.19308e+08	1.40917e+08	5.47785e+07	8.10964e+07	7.95146e+07	7.86822e+07	7.56322e+07	7.32759e+07	27.9196	13.9593	17.625	23.7394	34.4656
dMePE(18:1_20:4)-H	792.555	C45 H79 O8 N1 P1	13.2454	13.2454	1.96392e+06	1	0	20.5389		2.78201e+06	2.90016e+06	2.87647e+06	999602	2.95857e+06	212100	1.1847e+06	4.40171e+06	1.44048e+06	594694	130973	246662	454250	143680	101231	6433.22	247539	1.40639e+06	1.79415e+06	1.73376e+06	27697.8	1.14876e+06	748251	2.05287e+06	506258	407256	4.51078e+06	6.24744e+06	9.36473e+06	4.67236e+06	6.61057e+06	725215	5.50174e+06	4.32771e+06	525330	0	0	0	0	0
dMePE(18:0_20:5)-H	792.555	C45 H79 O8 N1 P1	13.5414	13.5414	2.00172e+07	1	0	36.756		2.23293e+07	1.78649e+07	2.14005e+07	3.50197e+07	3.01599e+07	4.11362e+07	1.83729e+07	2.31316e+07	3.24291e+07	1.15901e+07	2.17073e+07	4.50837e+06	2.71688e+07	1.3316e+07	9.33775e+06	2.89314e+07	2.3183e+07	1.16474e+07	3.659e+07	2.31484e+07	3.34831e+07	1.78868e+07	6.87588e+06	1.91074e+07	1.29611e+07	1.07362e+07	1.46217e+07	2.6153e+07	3.52764e+07	9.86889e+06	2.20208e+07	2.08169e+07	2.0588e+07	2.23614e+07	2.18592e+07	17.2532	14.5313	22.2559	19.5845	19.4619
dMePE(18:1e_20:4)-H	778.576	C45 H81 O7 N1 P1	14.0298	14.0298	9.21936e+06	1	0	31.7035		1.11931e+07	9.93493e+06	1.10067e+07	9.1798e+06	1.18186e+07	1.26911e+07	1.59194e+07	1.09093e+07	1.31981e+07	7.04826e+06	6.5464e+06	5.90096e+06	8.59709e+06	5.97233e+06	7.89428e+06	7.47221e+06	8.60097e+06	1.11572e+07	1.0903e+07	8.38561e+06	9.3101e+06	8.08843e+06	7.12897e+06	1.09173e+07	1.29514e+07	6.67559e+06	8.80149e+06	1.16974e+07	1.55358e+07	4.32003e+06	1.01008e+07	9.88537e+06	9.8294e+06	9.96832e+06	9.87771e+06	14.579	22.0473	16.4942	20.6888	24.5
dMePE(18:2_20:4)-H	790.539	C45 H77 O8 N1 P1	11.885	11.885	1.60764e+07	1	0	56.2973		1.99382e+07	1.30762e+07	2.0563e+07	1.90805e+07	1.96489e+07	3.63292e+07	2.25082e+07	1.52215e+07	3.66245e+07	8.82716e+06	1.49453e+07	2.76916e+06	1.80128e+07	7.77055e+06	3.75582e+06	1.75766e+07	1.40801e+07	1.10064e+07	3.26379e+07	1.02852e+07	2.96616e+07	1.72735e+07	8.91734e+06	1.52426e+07	1.43175e+07	1.0281e+07	1.51744e+07	1.5042e+07	1.82864e+07	5.79849e+06	1.83409e+07	1.83365e+07	1.75914e+07	1.82441e+07	1.89158e+07	28.1873	56.2973	38.8156	44.5403	44.5197
dMePE(16:0_22:6)-H	790.539	C45 H77 O8 N1 P1	12.5778	12.5778	5.62448e+06	1	0	40.7181		7.57709e+06	5.11527e+06	1.825e+07	9.88452e+06	9.33161e+06	1.04997e+07	5.18276e+06	4.74048e+06	7.35429e+06	3.20538e+06	6.22189e+06	1.62534e+06	6.90826e+06	5.48818e+06	1.67503e+06	8.8813e+06	3.47384e+06	2.2306e+06	5.9904e+06	5.01601e+06	7.50821e+06	4.43293e+06	1.58937e+06	7.31156e+06	3.88752e+06	1.00802e+06	3.96245e+06	9.67406e+06	1.20408e+07	4.28195e+06	5.97419e+06	6.29616e+06	5.7778e+06	6.36855e+06	6.1765e+06	14.5175	22.2672	18.9529	15.4526	40.7181
dMePE(18:0_22:4)-H	822.602	C47 H85 O8 N1 P1	15.4707	15.4707	5.63897e+07	1	0	57.7998		7.61109e+07	4.31512e+07	4.18631e+07	5.09845e+07	5.87064e+07	1.18582e+08	1.09793e+08	8.81495e+07	8.38244e+07	5.13108e+07	4.15606e+07	8.23099e+06	5.31798e+07	4.1211e+07	4.24597e+07	5.44376e+07	3.68023e+07	5.43037e+07	1.37248e+08	8.90894e+07	7.61818e+07	6.36733e+07	4.12845e+07	4.64387e+07	3.87337e+07	3.76658e+07	3.36881e+07	4.22514e+07	5.38945e+07	1.58978e+07	6.42529e+07	6.27209e+07	6.0857e+07	6.18792e+07	5.87691e+07	48.5933	48.6492	40.7443	49.5063	48.9086
dMePE(18:1_22:4)-H	820.586	C47 H83 O8 N1 P1	14.103	14.103	3.42379e+06	0.9144	0	8.82373		4.61662e+06	3.25243e+06	5.94364e+06	5.62899e+06	5.18102e+06	4.91105e+06	3.95274e+06	3.60642e+06	5.89642e+06	2.46555e+06	3.70548e+06	689120	4.60988e+06	3.76586e+06	1.72028e+06	4.64791e+06	2.93739e+06	1.72744e+06	3.27119e+06	3.70927e+06	4.25629e+06	2.54813e+06	1.57426e+06	4.91496e+06	1.88229e+06	957051	2.61844e+06	4.56793e+06	5.67246e+06	1.87246e+06	3.6002e+06	3.69098e+06	4.32879e+06	3.95053e+06	4.51976e+06	0	0	0	0	0
dMePE(18:0_22:6)-H	818.571	C47 H81 O8 N1 P1	14.0837	14.0837	1.28735e+07	0.8652	0	40.0404		1.94946e+07	1.22527e+07	4.18523e+07	2.35908e+07	2.43709e+07	2.35135e+07	1.2844e+07	8.48688e+06	1.73097e+07	7.09635e+06	1.66979e+07	4.52447e+06	1.40157e+07	1.25387e+07	6.19298e+06	1.87915e+07	8.27581e+06	3.90589e+06	1.40584e+07	9.47147e+06	1.64715e+07	1.05492e+07	3.12694e+06	1.87197e+07	8.36646e+06	3.62813e+06	9.31537e+06	1.82162e+07	2.28858e+07	6.42557e+06	1.40567e+07	1.35042e+07	1.35149e+07	1.35547e+07	1.43908e+07	0	0	0	0	36.0774
dMePE(20:4_20:4)-H	814.539	C47 H77 O8 N1 P1	11.5265	11.5265	1.63852e+06	1	0	39.8928		2.0772e+06	616529	1.77798e+06	1.39863e+06	1.5413e+06	4.85499e+06	2.19404e+06	1.12761e+06	3.65972e+06	1.10955e+06	862426	127324	1.84798e+06	294273	27102.4	1.3449e+06	597919	2.13874e+06	4.16302e+06	695215	3.12636e+06	2.58936e+06	179234	1.71587e+06	1.23699e+06	1.57026e+06	1.21405e+06	1.95715e+06	2.02629e+06	572341	2.03182e+06	1.90688e+06	2.07453e+06	1.99052e+06	1.48174e+06	0	17.8679	0	0	0
dMePE(52:6)-H	986.758	C59 H105 O8 N1 P1	17.3256	17.3256	1.42168e+07	1	0	7.08938		1.56238e+07	2.80995e+07	1.61881e+07	1.50947e+07	1.82106e+07	1.48692e+07	2.13036e+07	1.71098e+07	1.69851e+07	1.13253e+07	1.17335e+07	9.8365e+06	1.27982e+07	1.40755e+07	1.30033e+07	1.43277e+07	1.3476e+07	1.69978e+07	1.42579e+07	1.56795e+07	1.11161e+07	1.23419e+07	9.07029e+06	2.34403e+07	1.60597e+07	8.43782e+06	1.15047e+07	1.24673e+07	1.59061e+07	4.26069e+06	1.53758e+07	1.61549e+07	1.47679e+07	1.51396e+07	1.50053e+07	0	0	0	0	0
phSM(d18:1_20:4)+CH3COO	825.576	C45 H82 O9 N2 P1	13.6926	13.6926	1.07251e+07	0.893	0	8.84709		1.22675e+07	1.54928e+07	1.4431e+07	8.13301e+06	1.74899e+07	1.11631e+07	1.32598e+07	1.12987e+07	1.30091e+07	7.33315e+06	9.69346e+06	8.34577e+06	1.21136e+07	1.00895e+07	1.12598e+07	7.65449e+06	1.0434e+07	1.1099e+07	8.42049e+06	1.16083e+07	1.10828e+07	1.0813e+07	9.73029e+06	8.61542e+06	1.11563e+07	7.7927e+06	1.12263e+07	1.17522e+07	1.60675e+07	4.69812e+06	1.27126e+07	1.2868e+07	1.29332e+07	1.20968e+07	7.98018e+06	0	0	0	0	0
phSM(d20:1_20:4)+CH3COO	853.608	C47 H86 O9 N2 P1	15.1479	15.1479	8.77398e+06	1	0	6.55668		9.79906e+06	1.2129e+07	1.09083e+07	9.85879e+06	1.4063e+07	1.3975e+07	1.81802e+07	1.08241e+07	1.4716e+07	6.86919e+06	7.43682e+06	4.16381e+06	8.38296e+06	7.07446e+06	7.35248e+06	1.02524e+07	8.23752e+06	6.33879e+06	1.52549e+07	9.94389e+06	7.83879e+06	7.46756e+06	6.73176e+06	1.11828e+07	8.43203e+06	6.20539e+06	8.12296e+06	8.03393e+06	1.10532e+07	3.01182e+06	1.09574e+07	1.01293e+07	1.01145e+07	1.00839e+07	1.03145e+07	0	0	6.55668	0	0
[truncated: 45 more columns]

## Sheet: result
LipidIon	CalcMz	IonFormula	Rt	2ul-neg-01	2ul-neg-02	2ul-neg-03	2ul-neg-04	2ul-neg-05	2ul-neg-06	2ul-neg-07	2ul-neg-08	2ul-neg-09	2ul-neg-10	2ul-neg-11	2ul-neg-12	2ul-neg-13	2ul-neg-14	2ul-neg-15	2ul-neg-16	2ul-neg-17	2ul-neg-18	2ul-neg-19	2ul-neg-20	2ul-neg-21	2ul-neg-22	2ul-neg-23	2ul-neg-24	2ul-neg-25	2ul-neg-26	2ul-neg-27	2ul-neg-28	QC1	QC2	QC3	QC4	cv
Cer(d18:1_16:0)+CH3COO	596.526	C36 H70 O5 N1	14.7759	23627446	23061599	19297849	25896300	59060520	28757673	42907772	21538525	24142133	18050234	33798727	22211453	30628075	16865085	18348418	17075027	43403123	66752798	30486080	26197413	19680633	25163197	33720525	37745848	25932647	22573092	22820822	41987016	24997621	29444457	30383164	32212038	0.104744
Cer(d18:1_16:0)-H	536.505	C34 H66 O3 N1	14.7744	39839449	38079441	33442482	45056520	101192950	51457816	71410673	35398065	42308715	30367843	55418737	39348501	50786137	28871875	31868035	30100299	69794748	118442319	52708560	46004647	33215774	41152437	53648257	64627476	42800024	38228035	39864044	71063160	45683684	48488936	49803579	52680608	0.059119
Cer(d18:1_18:0)+CH3COO	624.557	C38 H74 O5 N1	16.2339	4575103	4679911	5635569	5532552	14544913	6270311	6280417	3110007	4760234	2240367	12146444	5825142	6115096	7322829	2245122	4602462	8260121	13005768	5283125	4375101	3058996	6014870	7459395	8692095	6867004	4417618	4917350	10717252	5601375	6520033	6570598	7035402	0.0933285
Cer(d18:1_18:0)-H	564.536	C36 H70 O3 N1	16.2343	7440072	7386615	8902925	8239344	22745212	9625001	10608253	4813714	7152647	3558148	18675478	9424336	9634025	11665263	3638337	7360651	12700530	20818795	8601765	6914188	4722432	9392029	11783714	13733874	11020773	7116607	7783439	16200087	8924711	10462345	10425869	10941395	0.0858519
Cer(d18:1_20:0)+CH3COO	652.589	C40 H78 O5 N1	17.7532	5842763	5236807	6937267	6746252	16651809	7598341	6786245	3379693	7846448	3319781	11485959	8815379	9850116	8456923	3688115	6031653	8292070	19746953	4812680	7393756	5008421	6484930	10987299	12191980	6082821	5995082	7875441	14601389	7162474	8261449	8442781	9128909	0.0987963
Cer(d18:1_20:0)-H	592.567	C38 H74 O3 N1	17.7534	8112904	7483366	10196956	9954439	24546959	10584917	9987495	4883262	10742814	4973082	15861275	11910768	14560122	11606617	5122008	8805510	11688156	29049252	6984654	10401334	6946802	9391626	15482975	17423750	8806930	8498345	11457196	20810990	10798607	12164467	12593684	12700239	0.0725252
Cer(d18:1_22:0)+CH3COO	680.62	C42 H82 O5 N1	19.3158	12044785	8543061	13646413	13148436	23339674	12870389	19723281	10029993	12109687	7764840	14380956	12184622	17714261	16344930	8457199	8505056	18429229	29356555	13539148	13452975	9738081	12959268	17969568	19056208	9777594	12368995	13775459	23128654	12225599	14181729	14887359	15413375	0.0984252
Cer(d18:1_22:0)-H	620.599	C40 H78 O3 N1	19.3189	14997637	11247294	18153101	16983182	30681768	17008684	26750582	13143699	15944826	10030514	18397066	16921189	23150324	21305086	11504547	11377490	23552975	39909273	18777417	17824162	13007965	17295824	23488819	25429446	13037870	16446385	17760554	30623309	16717038	19182329	19981246	19903709	0.0807001
Cer(d18:1_23:0)+CH3COO	694.635	C43 H84 O5 N1	20.1098	9343150	8037636	9366946	8611505	17420533	10022104	19868216	8102201	7382949	5652947	11108269	8889214	16313859	14409298	6488686	7161379	13458025	21766902	9799379	9590180	7320416	7059910	13421523	15835430	6214210	8474007	9474176	14542685	10042383	10702734	11107832	12206674	0.0824139
Cer(d18:1_23:0)-H	634.614	C41 H80 O3 N1	20.1083	11951363	10511725	13097133	11489094	21710906	13483688	25532261	10106419	9679218	7500135	14700509	10967185	21564120	18487314	8549620	8881795	17190279	28804598	12593968	13066994	9933854	8953695	17341808	20251415	7689244	10599282	12898369	18225491	12688072	13943874	14007509	15307274	0.0764781
Cer(d18:1_24:0)+CH3COO	708.651	C44 H86 O5 N1	20.9048	42794858	31472555	45683148	45666933	99282034	50443116	102288251	36391399	37077619	28178174	45911321	34380815	59644733	51845554	25157314	36835835	55731840	87077104	48131087	40021060	29004466	32788658	55288410	53266286	30303415	36222474	43987315	62762220	41378071	47343236	48459569	51330497	0.0888005
Cer(d18:1_24:0)-H	648.63	C42 H82 O3 N1	20.9029	54523046	41411148	59380669	57155975	121861271	63601970	130810862	46454849	45826038	36275622	58329948	42768633	73163268	61893942	32575870	46586298	69162856	111313439	61803069	49314278	37166246	41202511	70022527	66460094	37431087	44287244	55739415	76980652	54169972	59888922	60006565	62367022	0.0589492
Cer(d18:1_24:1)+CH3COO	706.635	C44 H84 O5 N1	19.1576	15021428	14493996	25235536	18278528	40520579	23664125	30624180	16498866	25440527	16004625	26351668	25840672	34938982	26991154	12328416	17370180	40600774	54330004	23079620	28423903	15558669	20644013	40498015	32198225	20637065	18616467	31067775	43602041	23478980	26366470	27257468	29281668	0.0906005
Cer(d18:1_24:1)-H	646.614	C42 H80 O3 N1	19.1564	18853384	19602581	33250429	23466443	51945839	32047447	40040063	20757849	35343962	20191180	34050459	31168841	44521398	33881059	16642084	22634170	51469152	73904344	30788036	35705302	20808057	25580825	52403351	40808966	25889164	23513243	41177147	55043088	30425283	34372438	35731351	38449001	0.0961654
Cer(d18:1_25:0)+CH3COO	722.667	C45 H88 O5 N1	21.6973	1846598	1602017	2145590	2075108	3604472	2613514	5040243	2023575	1682183	1686888	1969705	1668319	3037907	2345440	1354550	1818461	2837585	2970766	2051972	1602427	1450061	1744581	2826244	1976070	1212068	1573478	2315297	1845943	1894632	2343287	2185312	2433607	0.106799
Cer(d18:1_25:0)-H	662.646	C43 H84 O3 N1	21.6975	2162748	1843058	2737099	2257261	4336432	3235638	6313641	2329067	1999817	2087525	2442827	2003715	3818006	3048610	1667297	2068541	3015851	4048138	2503107	2304168	1940285	2174135	3693112	2609110	1687340	1847668	2825960	2578647	2180565	2521527	2988404	2810829	0.134638
Cer(d18:2_24:0)+CH3COO	706.635	C44 H84 O5 N1	19.4184	2407378	2122064	2014613	2902010	6147170	3245160	7325269	2334106	1553004	1354490	3276177	38044	3300329	3408651	1199624	1711062	3373458	4848705	3578015	2288432	1716377	1869486	3137019	3922692	1947186	1828926	2153912	4180948	2488207	3039852	3021175	3435447	0.12977
Cer(d18:2_24:0)-H	646.614	C42 H80 O3 N1	19.4184	2911937	2569649	2559080	3801462	8551490	4446485	9077806	3145555	0	2004299	4363338	1849098	4491401	4421293	1835410	2386541	4157237	7389235	4448257	2839906	2435158	2715183	3947250	5016829	2725660	2332312	2951322	5861564	3663073	3621132	4218730	4248593	0.0868952
Cer(d18:2_24:1)+CH3COO	704.62	C44 H82 O5 N1	17.7753	1636342	1979232	2843792	1977318	5330324	2948216	4178854	2047969	3382410	2946661	4116068	3922181	6093581	4232805	1970953	2023589	5569514	7285912	2916764	3993023	2370633	2502364	5608317	5340861	2542315	2397319	3385328	5753625	2995066	3787691	3898384	4027860	0.126524
Cer(d18:2_24:1)-H	644.599	C42 H78 O3 N1	17.7736	2160556	2558416	3659316	2699604	6902656	3793522	5325352	2894784	4352452	3559429	5566968	5707893	8288769	5420406	2515010	2882452	7021291	10138569	3989002	4959654	3125832	3334885	7285198	7004502	3293992	3320938	4897432	7858456	4393007	4826973	5014701	5140361	0.0674954
FA(14:0)	227.201		1.93	142481968	143325136	161942169	160696655	236143187	96899502	120039541	104428107	96202273	86346115	236806760	84606225	213032417	195190413	123732533	171218323	135125567	197503235	133550041	111286236	80874973	129373042	149715378	198262384	169055430	106163293	121849768	203161060	142338893	164520152	168602411	177616957	0.0918007
FA(14:1)	225.185		1.42	5548015	5946956	10585377	7717353	18275075	2463045	5695279	3770202	4752104	3863246	27419925	3129374	19834034	17088914	5945234	12235837	15417158	16709002	9140561	4296162	3188726	7361827	12764791	11440054	11121454	5750027	8876866	11678830	11486649	12555935	13247556	13592659	0.0730136
FA(15:0)	241.217		2.51	14865589	10272521	18404572	19084551	21864357	6998294	14624088	11198882	14454307	11610962	22512890	7829482	27572803	18149335	12574199	21691706	22139232	13587758	17487747	9155063	8762202	16609571	19766873	18549431	12306115	13002493	18905794	20802049	15116449	18081700	16772816	17509829	0.0762337
FA(15:1)	239.201		1.63	2927511	1891055	3340991	3548920	4158507	1004471	2316354	1957088	1898837	2125816	5319005	1246450	5243820	2874168	2624584	11956460	4410497	2674428	4436019	2462037	1528041	2278573	3653775	3197030	1987599	3331113	4231350	4414258	3387839	3817425	4072121	4099076	0.0857393
FA(16:0)	255.232		3.34	4959915327	4342299523	6156361995	6072311178	9844305726	2667245149	4292743362	3571099463	2706941556	2879432285	9771660830	2392573776	9443659471	7947191525	4590980858	7823410414	6914394218	7328674514	3879716232	2964089821	2964638532	4797976475	5463948443	7926553184	7060241439	2232486689	3573870259	6370905759	5819208465	6536829006	6316394269	6790672382	0.0648315
FA(16:1)	253.217		2.14	284617896	323090572	411047822	417567430	659635817	145709621	271749826	164939847	124739017	109277009	639736925	100374633	688775614	757544099	258570853	452230455	408598584	637556159	414308837	140445041	98662533	272758269	305051826	600633643	465824654	93581155	294259301	463489726	393820020	434359616	445701780	449887914	0.0594114
FA(16:2)	251.201		1.57	4533011	4866932	5355856	6155834	16404493	2259265	5372031	3333494	4501473	3260658	13853103	1928598	26189832	12333253	4866489	6801910	8540406	8244142	6460768	2493507	2566516	5217315	7580543	8404799	8911636	2134106	5561599	7248730	7935328	8609071	8799780	9006814	0.0540636
FA(16:3)	249.185		1.21	1004235	2210426	1514683	1370052	5995077	1680086	2289746	2090555	2808635	1099001	5124586	958971	8182566	5957152	1761089	2331000	2829399	3402536	1791406	1196318	904701	2510358	3934442	2803109	2981225	843408	2512725	2429351	3828858	3679564	2585362	4079437	0.186153
FA(17:0)	269.248		4.54	35969060	30258049	49959376	50904967	89082527	18418651	41081105	24485809	18165881	29095865	83350333	14950359	84615857	50522615	29718214	44897992	52425083	49608343	34645856	17256073	22455411	37314430	48303841	59658439	40909077	13319818	35525547	53673193	42891868	48112515	48696391	50362101	0.0679051
FA(17:1)	267.232		2.77	31381699	36587948	51815109	52233518	85332842	13679441	29856497	15909034	11888586	14457796	84332897	9429342	71683813	51596647	24104353	52023528	40473163	61206219	39186067	13372746	14463153	27486145	37398922	56844707	37336908	10023914	40351504	47726425	41706756	46056143	46477018	47761692	0.0578255
FA(18:0)	283.264		6	3315107614	2643223012	4461985715	4391338020	8277946360	2227655820	3288328590	2444358180	2030512862	2203042760	7879416550	1752126597	7576731730	5901476798	2956572745	5112122593	5523682291	5587001569	3047280111	1983562234	2043126380	3312115187	4605494728	5466644325	5100171741	1675113921	2637634130	5162993745	4448199910	4918076878	4803406957	5146436960	0.0602987
FA(18:1)	281.248		3.68	7190438359	9099840226	12621430679	13145278192	23148207748	3537513539	7798559586	3266298212	2108712129	2103885077	22629908705	2428550257	23226711185	16341569983	5937945660	14185767872	12937497746	21962673982	9972705056	2642182165	2547795328	6584618785	9536996035	16016263794	13741194164	1784817704	7345806885	12607306857	11592393675	12739838523	12880733388	13049242187	0.052603
FA(18:2)	279.232		2.44	2604612735	3153615722	3654598188	4175592138	8092785996	1116671038	2360461254	1319715175	1180008490	1354222372	8929639082	1372582765	11497396252	5163508857	2909955512	4776553975	4029103634	7258218250	2336167169	1425372067	1248679744	2663320421	3828545598	5911551491	4203746655	989350924	2446770134	4227628417	3883272310	4129143615	4147820686	4256243194	0.0383844
FA(18:3)	277.217		1.76	127285169	136364616	153434178	184430929	339387526	51905380	104454563	67681362	79483161	102008543	360134608	83774893	506802422	244860790	183579672	207936017	154169607	250909349	95634532	100541374	86723261	135972634	195937796	242719402	212533655	78661304	121706654	195076596	178841863	196944825	198086812	203830228	0.0556378
FA(19:0)	297.279		7.46	4767522	3581045	6221579	5242517	10237265	3203303	4873892	3788843	2390345	3202021	10153849	2471451	15203887	7890235	3336321	4412062	7267760	6400008	4614945	2132912	2368431	4284857	6357522	8164882	5083214	2300996	4637557	6316144	5788429	6081385	6369258	6685121	0.0617123
FA(19:1)	295.264		4.84	10336624	12009807	18613821	15616121	35297262	7716945	12220272	6196202	4008643	5377194	32971834	4817287	40888105	21846884	8703196	16466374	21959301	25408967	14131216	4552567	5120328	12211729	19108835	23532007	19083794	3277447	16866779	19036189	16693051	18943837	19192235	19732931	0.071857
FA(20:0)	311.295		8.72	44900204	29226366	49738968	34799692	70976565	27572106	29427963	30197419	26638139	23411202	71043745	25964056	130305172	70578555	30599166	44089136	62509245	55337581	28932389	24377438	21192986	36812404	50767069	61525405	57210029	32315584	38250865	49958547	47877538	52145401	51202261	55482124	0.0605367
FA(20:1)	309.279		6.34	118470073	118275758	224628685	146065822	392062746	113012160	159578166	78801497	39088138	43780961	409941686	70896306	689691517	338247102	103037663	187473094	312493186	424020547	189351143	54989267	37641002	142540077	206173143	326881622	282289642	57908185	167758596	236870768	227636773	242487403	240428026	250800218	0.0398662
FA(20:2)	307.264		4.14	98551717	114681998	152539016	136303992	302133786	71769082	131845894	56316461	41905066	57357720	318182159	75556475	509413915	199096157	123057225	168552961	200557400	364663278	131843263	55720090	48499871	144931270	220015163	251792671	187827180	35727304	142569696	188897215	172687224	187202732	186854807	189507038	0.0416955
FA(20:3)	305.248		2.9	46600445	50709082	61360394	76139338	120439811	46571516	74598091	35555561	33917677	43077572	109611468	30035781	149140398	74907096	53186784	70389101	81431947	121382026	66803144	33651699	29237345	63119708	89985873	99206125	72364800	20122377	63668207	87089199	72462752	78178027	76443426	78487369	0.0362626
FA(20:4)	303.232		2.19	102391228	151752533	167347673	229347104	316492332	199894682	282706932	126398660	348102663	252608990	209278902	114115873	376924834	225344288	216238394	205155097	384652092	238804558	282450760	331084627	208649558	381028164	335124731	255476940	378744608	160795665	335332153	227605695	263767129	273406545	268751186	272463176	0.0162291
FA(20:5)	301.217		1.6	3940885	4688916	4395862	7380620	15886128	5569970	10019941	3628733	11052201	9293812	7531698	4192238	21501696	9076283	7814148	6782609	12196303	5935721	10891232	8219191	8031574	9772692	10753059	9193121	13092980	4908104	8616439	7754161	9109039	9558748	9850164	9596384	0.0323435
FA(20:6)	299.201		1.71	803361	697387	695341	835854	880205	924223	828755	1013761	1564312	748644	997670	626687	705823	865135	819841	1173901	983129	902069	909971	1818716	1377551	924600	813868	1031771	865962	2423865	10233259	943203	1436175	1596976	1738215	1559519	0.078573
FA(22:0)	339.326		10.68	21673056	11277353	12005386	12438063	13295238	10630435	13980982	14086149	14275019	14019201	13565286	12860060	20511063	14276844	15188492	11333426	15997324	10974643	11656018	14572817	11069115	14372200	14900038	12308632	17403958	20817200	14018848	13456248	13971299	15181048	14933600	15533395	0.0449017
FA(22:1)	337.311		8.82	9638119	8809935	13716014	9153915	17190736	9646759	11298947	9295844	9977334	6879111	18943607	10287580	33535781	20524187	7166323	10309764	18271209	17785753	12018331	7401326	5098921	12038907	19155132	15147341	16544545	11452789	15130126	14052878	15457189	16434876	16560925	16857055	0.0371519
FA(22:2)	335.295		6.86	3290242	3969746	5020830	3636790	8004900	3312363	4707403	3182301	4353343	3319177	9813203	5539876	17121228	8991534	3377936	4765189	8161221	9300629	4731780	2828589	2185822	6485451	11523533	6915653	5912320	3291423	6646972	5773786	6085288	6626964	6366929	6675146	0.0421929
FA(22:4)	331.264		3.46	33247703	38282160	48637036	47101236	102541306	36544607	58709960	34764460	27233875	33006107	81104201	31342221	100685461	66047920	32811201	55382488	72045517	77695561	56185759	29634022	23396404	62017126	73095431	66371116	53295577	25400362	55394613	66497648	58600122	59649401	58289581	59995239	0.0138264
FA(22:5)	329.248		2.41	23457208	32013517	35908517	47869358	106209329	26491597	52302502	19990995	28988715	35293339	78221351	31667518	129629817	62943073	36284315	45547628	75861017	76274443	50602996	28763649	24081491	54110950	75587931	62349644	61210602	20427819	48561923	54412912	52969155	55897715	56067768	56788842	0.0304161
FA(22:6)	327.232		1.84	3628354	7362553	6080583	10330486	19049142	6841044	9987767	3881498	5504801	8408529	14052598	8025181	25550353	14829575	7760443	8374257	16551483	10117529	13552003	7643073	6436552	18001913	11532202	13482279	15362479	3966068	10805749	7954666	10523384	11242113	11062833	10917613	0.0279535
FA(23:0)	353.342		11.66	10029286	6897838	5771721	6727891	6599946	5642955	8095434	7905946	5977927	7225538	4684034	5676913	7313472	4761945	7203419	5171206	8307233	5524632	6803222	7262144	6025749	6807774	6792710	5916388	6384793	8957358	7120340	5898661	6565667	6428752	6345892	6492545	0.0144728
FA(24:0)	367.358		12.66	59816489	39354563	38075342	46855382	40730191	40799139	60250265	60216133	48409096	51974397	34106276	37548877	44831629	34268073	48531184	34782490	49556786	31400048	48525185	46659942	36584073	49074311	50028485	35920615	45806336	61308561	46333603	43418932	46021969	45623164	45908792	48271649	0.0262988
FA(24:1)	365.342		10.66	25035895	29740022	29427384	22320429	37776266	32897841	112723113	31919599	43992756	34571897	38807774	34344086	50279312	44545506	22517436	29887877	51206609	39671462	32254120	26555186	27335160	40230110	57738567	30747091	38612002	33152317	53644873	38907675	39901997	42104750	42805895	43705957	0.0385306
FA(24:2)	363.326		9.19	14410553	17210647	16908689	13504971	21064377	18463752	22409900	21347308	25355490	20238029	27822244	24074981	34025368	28591516	12097199	17827716	28080180	20207276	19312740	15497393	13176242	23232555	36855072	17559890	21126575	16106119	26806227	24504297	21787356	23531514	23506606	24244752	0.0448893
FA(24:4)	359.295		5.72	3479527	4718885	4546903	4402293	7314088	4656785	6526642	5555049	6321037	5749217	9448677	8024776	10427343	9362488	3595145	5299392	8749265	7159220	6859975	4575809	3608262	9044081	13056511	6258060	7177789	4594531	8085033	6457712	7086330	7504764	7505104	7588201	0.0305353
FA(26:0)	395.389		14.5	55442194	25436252	22539285	27428258	22187813	21533877	27816187	39056118	23922818	26845300	15562452	18653826	17482514	14268161	22796738	22463505	24969395	18520889	21393771	23579408	19740265	21108285	21980998	18562229	22632501	28209186	20762958	18908307	22786165	23870650	23690037	23860716	0.0219588
FA(26:1)	393.373		12.57	2817742	3367153	3359970	4458222	4295498	5911662	6708664	7980546	10312412	9074532	3771844	5698534	4655358	3466634	3932186	3829947	6952975	3356880	4815240	6399720	4585458	6732086	11245815	2703503	7958624	5324742	8638513	3877008	5624717	5738245	5724239	5876405	0.0180308
FA(28:0)	423.42		16.17	22342609	6126436	6485246	6654698	6965416	6012208	7547600	6845874	5763489	6646779	5462889	4910168	5585776	5354059	5950552	6137859	7018481	5551694	6638702	6101911	5417880	5721930	5585764	6555889	5631849	6255131	6595635	5974005	7276231	7230411	7184163	6917817	0.0224665
GM3(d36:1)-H	1179.74	C59 H107 O21 N2	11.1931	1633549	2028064	1060192	2843110	1011084	2659871	2550709	2021236	1467060	2263349	1498493	866092	1254809	734322	1333043	1332636	1968387	4123112	3926823	1874704	1209841	1994126	1132806	2893089	2518179	397888	2029801	2792104	2103081	1961701	1866299	1744537	0.0789898
IS-PC(14:0_14:0)+CH3COO	736.513	C38 H75 O10 N1 P1	11.2108	910277893	875937914	882241279	923425275	900141318	893584068	864904398	890439421	880646966	897304961	900069918	891175742	891825356	903075791	900935430	866731304	982601806	828119608	840189872	924401899	860952114	922974667	899255483	895187616	950127997	894241053	867025632	906183700	859916329	928142804	929055941	957604951	0.0451682
IS-PE(14:0_14:0)-H	634.445	C33 H65 O8 N1 P1	11.5491	1451299574	1414740328	1448224672	1406443889	1400322020	1402292055	1376805033	1434217987	1386436253	1390799963	1453476321	1417606765	1411137805	1442970129	1423344829	1421979655	1438425555	1398888551	1383321889	1413081952	1396012656	1382946774	1379749071	1392989155	1404146473	1400732647	1401641878	1389407412	1478920790	1463607628	1447196284	1457071853	0.00911016
IS-PG(14:0_14:0)-H	665.44	C34 H66 O10 N0 P1	9.23462	1693709193	1748254544	1741687384	1922609187	1762577977	1938554514	1709892934	1749284886	1866663930	1677266876	1932418198	1627962036	1886965453	1746388393	1863563542	1660617631	2019295015	1727137188	1833610699	1750778744	1691944343	1925185677	1846573014	1564257175	1824421176	1829374281	1835231495	1658467610	1734975636	1753475303	1719890529	1754696669	0.00952581
IS-PS(14:0_14:0)-H	678.435	C34 H65 O10 N1 P1	8.93272	326480598	325125962	317459517	324112064	280079886	334825512	257013052	330294511	346071194	322847500	331465284	347008312	336564045	330680053	312751483	321124491	58100002	322971545	308504217	332840643	308028298	341060687	340798694	333840271	334638094	301950615	297029274	336080945	284683012	292684507	294409974	297469090	0.0186685
LPC(16:0)+CH3COO	554.346	C26 H53 O9 N1 P1	2.12074	87534915	186086672	146540427	267126648	190616343	386389848	351449513	247536827	453818866	518438326	115717586	325336304	424803260	124900941	322155985	237499332	261651470	150683301	377194936	469340594	442586238	690112097	578599906	209732773	477118362	310686449	437568047	282978900	296955773	321975904	336011195	334849944	0.0562761
LPC(16:0)+CH3COO	554.346	C26 H53 O9 N1 P1	1.91762	9750154	20419485	15916124	28170896	20951886	40858226	37715769	27755835	42831509	54904928	11999239	34961821	45719164	13095453	34288335	24976934	29052029	15533524	38473447	48535821	46487894	71416256	59199336	22797126	51476890	33374491	44302685	29777111	30715844	34136970	34214248	36144583	0.0667957
LPC(16:1)+CH3COO	552.331	C26 H51 O9 N1 P1	1.46424	4715081	6341116	5470239	8358808	9034018	13675287	10703597	12213429	17487367	16322750	4932601	10403957	12810561	3866650	7573776	7578142	10755693	5308915	13443064	15238586	14618977	26241620	17060649	8583047	20303824	10245669	14794953	11374437	11112450	11591513	11898663	12022630	0.0347745
LPC(18:0)+CH3COO	582.378	C28 H57 O9 N1 P1	3.64692	114367926	223034486	187258318	286431604	243093175	350059341	339509159	158288425	531181350	509847640	229880546	342059520	568231289	213265928	337493215	286468184	342303845	219660647	399893583	558220870	473703676	878970419	804786610	241984293	519337442	413492226	575864555	243364213	358245668	394689873	391885387	408614764	0.0550183
LPC(18:0)+CH3COO	582.378	C28 H57 O9 N1 P1	3.25938	11748501	21082337	18639174	28223904	23606709	36345623	34228959	17088985	52938864	54756245	21009900	37152928	60982164	23360586	35506806	28698385	35504472	21018565	39792023	59511165	50288267	91071887	76506380	24822954	56996348	45990185	55017594	25337322	35065822	39558874	39893788	41956506	0.0741971
LPC(18:1)+CH3COO	580.362	C28 H55 O9 N1 P1	2.28054	72039112	93835557	76419068	125615946	137851953	166561719	244025149	187465489	194170525	170057038	67744406	120684272	212335016	48683184	110915024	115165939	180865467	77571521	183159998	183297782	165643289	245607743	221336627	115309069	278450948	158282789	182434359	116598448	145061897	159014756	159361016	164519629	0.0531284
LPC(18:2)+CH3COO	578.346	C28 H53 O9 N1 P1	1.616	88123188	75847495	52876550	101172874	152043339	126602644	242677508	204277765	170776078	187246383	56054675	115713603	144389482	32087942	161888807	89199111	142242030	67082422	137825169	155236218	142683644	177250393	182098874	98265048	166941560	175946721	124327519	87416462	121963320	130949997	134935922	136565086	0.0498391
LPC(20:4)+CH3COO	602.346	C30 H53 O9 N1 P1	1.5324	26206825	20453544	22699831	46060841	70684821	46632294	85174489	65603576	51708248	73347642	27345081	36405793	50611649	15273731	51653318	33361704	63433122	32756228	59925123	68106180	54194733	85614952	61786102	40573811	84990583	49595540	53366804	39079872	47216494	52895139	54404734	54575177	0.0660849
LPE(18:0)-H	480.31	C23 H47 O7 N1 P1	3.85674	4999456	9314368	6271331	8836369	7234490	9407139	12126497	8655532	14737419	12292006	8877638	6627081	21423995	6316304	8173805	8134595	7852176	6726358	8083759	10792585	9478059	18074426	14721601	6280835	11378651	6587045	15441857	6582024	10217421	9833029	9879400	9970600	0.0171777
LPE(18:1)-H	478.294	C23 H45 O7 N1 P1	2.41272	5491405	6877573	4591166	6541178	10333852	6102733	12769832	10283301	9713348	8525311	7208873	5789457	13720640	3286606	6872023	6898357	9153756	4648625	6093103	8095662	7375801	9227562	10492272	6189020	11035976	7511249	8329381	3806757	7616123	8966830	8242952	8221544	0.0668799
LPE(18:2)-H	476.278	C23 H43 O7 N1 P1	1.69004	12407857	9215748	4811113	8715966	16376174	9299806	20437852	19456300	14014639	18455200	7228437	10251366	12680258	2245640	17085954	8943309	11322632	7092719	9472209	13197402	11516170	11125456	16520813	8756841	14164414	14835806	8410374	6637066	11501744	11711506	11732755	11780108	0.0105499
LPE(20:4)-H	500.278	C25 H43 O7 N1 P1	1.60196	10507294	7675501	6549675	11272320	21849204	8280740	23884008	13873950	7571362	10236163	8239205	4226884	12578383	3171352	11364213	9748461	13854028	12852314	15022671	6307646	6143900	10604999	14153610	10082035	22180056	5875338	7345396	12280543	12099461	12145195	12210639	11798564	0.01512
OAHFA(16:0_18:0)-H	537.489	C34 H65 O4	14.9304	1083330	244815	2460920	2214872	897350	44963	1738763	752600	379223	2486041	500149	1473860	205009	561322	225078	667072	1280128	224987	761709	102109	667736	332472	147479	340510	236970	90207	183811	216280	1218738	1180086	916478	992887	0.135143
OAHFA(16:0_18:1)-H	535.473	C34 H63 O4	13.914	685374	460786	1849462	1603619	715032	465931	1369516	654561	640363	3880029	1440305	1836582	158324	641205	238799	564086	10289739	218723	786074	527947	829540	577973	428737	132067	294785	327723	759849	855510	1175685	1244633	1208143	1239701	0.0262603
OAHFA(18:1_18:0)-H	563.504	C36 H67 O4	14.9154	857485	107744	2903641	2165088	789916	0	1480618	457681	120913	1755626	720764	1545813	231727	343619	0	479671	1097848	25957	593534	0	148486	430420	0	0	0	26313	0	39186	653970	743208	786652	788311	0.0847089
OAHFA(18:1_18:1)-H	561.489	C36 H65 O4	13.9185	3531474	513845	2538667	1635688	4955901	387455	6439615	2495825	553331	2899562	2364745	1497761	307469	565863	104974	408835	12545994	85584	563705	354951	619807	600678	420807	138539	124740	228316	436033	948669	1298889	1373620	1309941	1334825	0.0249286
OAHFA(18:2_18:0)-H	561.489	C36 H65 O4	13.7094	3531474	621328	4826594	4152475	4955901	21552	6439615	2495825	400990	3073046	1486371	2150730	731433	435378	48027	1022540	1881426	157894	1149931	354951	518518	865301	100262	40315	65244	128345	109734	17033	1490469	1627339	1556439	1531032	0.0370667
OAHFA(18:2_18:1)-H	559.473	C36 H63 O4	12.4329	1724011	353538	1816411	1877277	2143264	10629	2844635	1058398	126825	1266573	765580	878481	451097	56562	69448	654972	747618	86244	548632	47901	331744	521536	13020	31665	71145	57980	23257	5070	652860	638010	692646	677747	0.0368397
OAHFA(18:2_18:1)-H	559.473	C36 H63 O4	12.6273	941419	707206	2136728	2212537	1163566	632715	1929774	918369	1104311	8065450	2414004	3010606	358073	1132354	567466	718181	12786719	261879	1070487	1275092	1318124	761894	672175	338058	201368	352545	950430	1779162	1810364	1604681	1780122	1807107	0.0560951
PC(16:0_16:0)+CH3COO	792.576	C42 H83 O10 N1 P1	14.414	87314259	113000061	72335238	75987258	127258191	100887146	156739860	114662586	102953762	99296235	108995117	90018975	71462330	45764726	85561095	75531477	145212538	116032176	113027468	103760814	111391160	98847591	119940942	112480624	98469475	69245988	83994353	125376732	89569987	102530964	102114263	106626750	0.073646
PC(16:0_16:1)+CH3COO	790.56	C42 H81 O10 N1 P1	13.0031	39273391	40649827	28398521	42915230	61695345	61194282	104251789	68339956	34325028	39350943	27119202	21642921	29046650	10124401	20223752	28972160	60348740	47888728	80709555	25853529	32075223	31427271	28343567	53044703	49697756	17525353	20741682	71497305	40215072	43059779	44825030	45839687	0.0566627
PC(16:0_18:1)+CH3COO	818.592	C44 H85 O10 N1 P1	14.4732	1365265209	1638631369	1308956889	2080726903	2025686236	2923590774	4098531990	2687849418	1458600672	1616358172	994619167	1260801524	1580100195	432862377	1235798244	1270919274	2398551250	1943105957	3296015848	1376461271	1448132876	1529286123	1553453746	2143133628	2466274185	1042017606	1170521767	2809187061	1727401175	1910878425	1914696821	1987392023	0.0588114
PC(16:0_18:2)+CH3COO	816.576	C44 H83 O10 N1 P1	13.3041	1348890939	1791309595	1139581320	1797855281	2056883644	2425044242	3620244933	2481948290	1755188578	2129221480	763318337	1677326984	1703386051	381396112	2008569786	1276920563	2259162539	1895709631	2599282250	1642727942	1866251305	1578561166	1831252200	2140205341	2085287837	1277742470	1243700378	2372310987	1704740379	1856428793	1904882853	1918024223	0.0530003
PC(16:0_20:3)+CH3COO	842.592	C46 H85 O10 N1 P1	13.8382	130226692	131519173	113987155	258658547	317088977	456256160	597232341	316142219	149005625	305078504	74688421	112441663	168248212	19239387	124623728	93973453	230498999	231341963	452993239	158340026	144222861	66231702	148255337	195932661	195466999	84954913	104215479	374699304	204424326	228615158	219671710	238333895	0.0646683
[truncated: 89 more rows]

## Sheet: norm-result
LipidIon	CalcMz	IonFormula	Rt	2ul-neg-01	2ul-neg-02	2ul-neg-03	2ul-neg-04	2ul-neg-05	2ul-neg-06	2ul-neg-07	2ul-neg-08	2ul-neg-09	2ul-neg-10	2ul-neg-11	2ul-neg-12	2ul-neg-13	2ul-neg-14	2ul-neg-15	2ul-neg-16	2ul-neg-17	2ul-neg-18	2ul-neg-19	2ul-neg-20	2ul-neg-21	2ul-neg-22	2ul-neg-23	2ul-neg-24	2ul-neg-25	2ul-neg-26	2ul-neg-27	2ul-neg-28	QC1	QC2	QC3	QC4	cv
[truncated: 175 more rows]

[truncated: 5 more sheets: summary, norm-summary, FA analysis quantity, FA analysis percentage, lipid_species]
