# Supplementary material for: Screening and functional verification of potential metabolites for high fertility in sows
Source: Front Nutr. 2026 May 19;13:1753880. doi: 10.3389/fnut.2026.1753880 (PMC13228118; doi:10.3389/fnut.2026.1753880)
Supplement: Supplementary file 4 [file Table_4.xlsx]

## Sheet: raw
LipidIon	CalcMz	IonFormula	Formula	Rt	TopPos	ave Area	AreaScore	TopPos-RT	max m-score	mScore[LPH2308-061-1ul-pos-17	pos-23	pos-22	pos-21	pos-20	pos-19	pos-18	pos-17	pos-16	pos-15	pos-14	pos-13	pos-12	pos-11	pos-10	pos-09	pos-08	pos-07	pos-06	pos-05	pos-04	pos-03	pos-02	pos-01	pos-28	pos-27	pos-26	pos-25	pos-24	Area[Qc4-1ul-pos	Area[Qc3-1ul-pos	Area[Qc2-1ul-pos	Area[Qc1-1ul-pos	Area[ID_03	Area[ID_02	Area[ID_01	mScore[LPH2308-061-1ul-pos-31	mScore[LPH2308-061-1ul-pos-30	mScore[LPH2308-061-1ul-pos-29	mScore[LPH2308-061-1ul-pos-28
AEA(16:0)+NH4	317.316	C18 H41 O2 N2		1.58872	1.58872	181754	0.985532	0	5.79594	0	54221.2	170157	298551	184800	30366.3	149004	209226	169867	208550	161292	47883.7	152436	143835	172611	226921	156558	123502	286446	209008	69743.8	190086	318526	153294	96455.9	73835.8	190995	181806	249916	192634	107322	176765	307545	256673	250701	294865	0	0	0	0
AcCa(10:0)+H	316.248	C17 H34 O4 N1		0.876915	0.876915	165711	1	0	12.329	12.329	134706	102445	49565.9	51216.9	52227.9	348037	60128.6	94600.9	38729.8	295919	670038	127718	50522	78283.6	72861	28302.2	49031.9	155571	134765	115668	180277	71179.6	135705	187107	96265.7	135993	198636	117786	147764	133592	223604	244515	225054	230011	201948	0	0	0	0
AcCa(16:1)+H	398.326	C23 H44 O4 N1		1.59226	1.59226	659615	1	0	14.8902	8.48337	481005	256209	114104	111425	118559	890934	265970	316599	107153	1.12849e+06	1.30634e+06	472174	112753	228114	76223	140129	42907.5	326583	727523	679005	364933	42164.4	306093	600060	360922	270806	1.34985e+06	169412	597493	566354	906172	775977	837931	890996	825646	0	0	0	0
AcCa(18:2)+H	424.342	C25 H46 O4 N1		1.73062	1.73062	842928	1	0	15.7306	7.86464	1.1826e+06	830494	205439	581818	267316	1.1922e+06	443297	559556	147308	2.29046e+06	1.23949e+06	778067	286544	783833	131145	189893	132257	310793	1.26917e+06	825357	314000	87529.1	608848	887336	1.26608e+06	468346	1.81101e+06	417359	790064	857089	929028	1.20563e+06	986983	1.06392e+06	899596	0	6.05882	0	0
AcCa(14:0)+H	372.311	C21 H42 O4 N1		1.44221	1.44221	497380	1	0	17.2347	9.8706	279856	254891	55080.8	109246	89355.8	643859	269269	300225	53762.3	899158	1.15768e+06	285815	129163	158686	98423.7	63031.3	97353.2	303960	389528	610473	374619	119149	352670	354272	276526	301594	740583	202621	419373	492145	695365	719321	659988	700129	556259	0	0	0	0
AcCa(18:0)+H	428.373	C25 H50 O4 N1	C25 H49 O4 N1	3.77396	3.77396	1.54324e+06	0.991702	0	31.828	0	1.73343e+06	1.51316e+06	613671	918392	666827	1.64513e+06	785674	883144	399752	2.87347e+06	1.57717e+06	1.17303e+06	728630	953778	546577	522493	487508	856242	1.53933e+06	2.14241e+06	658907	658601	871331	2.04066e+06	2.09344e+06	738872	2.63429e+06	1.05766e+06	1.28775e+06	1.43965e+06	2.09445e+06	1.97503e+06	2.16783e+06	2.09625e+06	2.04966e+06	0	0	0	0
AcCa(16:0)+H	400.342	C23 H46 O4 N1		2.21628	2.21628	2.17222e+06	0.988298	0	34.6656	16.4943	2.39724e+06	1.88122e+06	816381	1.09361e+06	784519	2.53281e+06	1.0821e+06	1.25281e+06	592044	4.19577e+06	2.63406e+06	1.59962e+06	1.10199e+06	1.16551e+06	712069	677721	530059	1.27061e+06	2.29747e+06	3.03247e+06	905891	864901	1.12925e+06	2.48519e+06	2.89416e+06	1.10753e+06	3.4285e+06	1.30057e+06	1.94716e+06	2.02173e+06	2.79165e+06	2.63276e+06	2.99515e+06	3.0358e+06	2.69365e+06	10.0917	0	14.3339	0
AcCa(18:1)+H	426.358	C25 H48 O4 N1		2.40538	2.40538	4.41361e+06	0.991277	0	35.6314	0	5.98332e+06	4.09728e+06	1.29889e+06	2.09759e+06	1.71517e+06	5.55164e+06	1.96946e+06	2.41038e+06	1.0815e+06	8.94868e+06	4.44063e+06	4.34664e+06	2.17533e+06	2.33321e+06	1.04091e+06	1.26509e+06	1.03672e+06	2.03814e+06	4.62517e+06	5.23582e+06	1.49313e+06	1.24519e+06	2.12853e+06	5.8168e+06	3.95988e+06	1.68121e+06	9.70431e+06	2.26277e+06	4.00605e+06	4.42821e+06	6.27672e+06	5.89478e+06	5.94662e+06	6.16241e+06	5.39316e+06	7.83136	18.1835	8.77649	0
AcCa(14:1)+H	370.295	C21 H40 O4 N1		1.20851	1.20851	3.40732e+06	0.998511	0	39.4211	18.2879	2.84661e+06	2.00343e+06	2.19536e+06	2.28329e+06	1.89039e+06	4.24111e+06	3.02736e+06	1.83347e+06	1.20565e+06	4.65239e+06	4.5919e+06	1.92609e+06	3.40016e+06	2.52233e+06	2.3716e+06	1.6524e+06	1.47884e+06	2.83507e+06	3.34806e+06	7.98849e+06	2.07329e+06	838958	2.27678e+06	2.06001e+06	2.98531e+06	1.49962e+06	5.34121e+06	2.17637e+06	3.05497e+06	3.19084e+06	4.35799e+06	4.05848e+06	3.89221e+06	3.79904e+06	3.6001e+06	6.36718	0	0	0
AcHexChE(33:1)+NH4	1040.92	C66 H122 O7 N1		24.9693	24.9693	5.57511e+06	0.925106	0	6.98606	0	8.10264e+06	3.6012e+06	5.92435e+06	3.48657e+06	7.86507e+06	1.04972e+07	6.56617e+06	3.31726e+06	5.16996e+06	4.12406e+06	4.77665e+06	4.92466e+06	5.11224e+06	5.9126e+06	7.06712e+06	4.59538e+06	6.17876e+06	5.16671e+06	1.96412e+06	3.76942e+06	3.25629e+06	5.2183e+06	6.69457e+06	6.3191e+06	3.4064e+06	7.32498e+06	3.40912e+06	5.96344e+06	4.89164e+06	5.64412e+06	6.17635e+06	5.68669e+06	4.14698e+06	5.38311e+06	6.95687e+06	0	0	0	0
AcHexSiE(16:0)+NH4	832.702	C51 H94 O7 N1		22.3594	22.3594	5.78658e+06	1	0	15.9206	0	5.6055e+06	5.73932e+06	5.28552e+06	5.35981e+06	5.68386e+06	5.90915e+06	5.63404e+06	5.27949e+06	5.37165e+06	5.63701e+06	5.38282e+06	5.44572e+06	6.30132e+06	5.99231e+06	6.22022e+06	6.41954e+06	5.1783e+06	5.43772e+06	5.41179e+06	5.96378e+06	5.24745e+06	9.09234e+06	5.09457e+06	5.49417e+06	5.55269e+06	5.55586e+06	5.47304e+06	5.97927e+06	5.48824e+06	5.82889e+06	5.7228e+06	5.90001e+06	4.89262e+06	5.14238e+06	1.15244e+07	0	0	13.2544	7.4739
AcHexSiE(16:0)+NH4	832.702	C51 H94 O7 N1		22.4134	22.4134	1.11038e+06	1	0	6.40972	0	749549	1.19006e+06	1.30771e+06	771611	1.69443e+06	1.19194e+06	893351	860170	1.05765e+06	1.05904e+06	1.17999e+06	1.35875e+06	1.28928e+06	1.31619e+06	1.08138e+06	1.49826e+06	824415	865246	1.53904e+06	1.06272e+06	865577	1.0842e+06	1.31774e+06	1.19471e+06	1.26565e+06	1.23768e+06	1.2344e+06	1.44174e+06	1.04191e+06	1.04191e+06	871577	696965	1.08402e+06	1.15631e+06	1.73282e+06	0	0	0	0
AcHexSiE(18:0)+NH4	860.734	C53 H98 O7 N1		23.6433	23.6433	2.08031e+06	0.991277	0	10.0025	5.46501	2.07492e+06	1.94283e+06	1.97081e+06	1.90714e+06	1.85083e+06	2.18288e+06	2.12726e+06	1.70705e+06	2.05276e+06	2.38475e+06	2.05136e+06	2.03866e+06	2.25097e+06	1.92322e+06	2.21356e+06	2.22152e+06	1.96936e+06	1.92757e+06	1.79023e+06	2.10667e+06	2.06042e+06	2.36116e+06	1.88354e+06	2.1848e+06	1.95818e+06	2.0485e+06	2.25939e+06	1.93435e+06	1.779e+06	2.12093e+06	2.09332e+06	2.19186e+06	1.95448e+06	2.13458e+06	4.15492e+06	10.0025	0	0	0
AcHexSiE(18:1)+NH4	858.718	C53 H96 O7 N1	C53 H92 O7 N0	22.4064	22.4064	1.41675e+06	1	0	23.5375	0	1.30001e+06	1.40883e+06	1.37319e+06	1.26698e+06	1.37024e+06	1.50125e+06	1.299e+06	1.4338e+06	1.38712e+06	1.556e+06	1.22031e+06	1.2616e+06	1.4972e+06	1.37535e+06	1.5079e+06	1.53443e+06	1.3455e+06	1.40422e+06	1.28162e+06	1.56048e+06	1.39885e+06	1.39601e+06	1.32395e+06	1.56272e+06	1.30136e+06	1.37994e+06	1.37181e+06	1.42738e+06	1.42345e+06	1.25976e+06	1.38514e+06	1.36938e+06	1.1603e+06	1.69329e+06	3.07667e+06	0	0	0	0
AcHexStE(18:1)+NH4	856.702	C53 H94 O7 N1		21.1106	21.1106	3.00094e+06	1	0	6.15007	6.14317	2.82821e+06	2.79131e+06	2.71082e+06	2.89806e+06	2.97418e+06	3.06006e+06	2.86037e+06	2.89062e+06	2.95242e+06	2.81902e+06	2.85987e+06	2.8131e+06	3.46365e+06	2.91467e+06	2.89276e+06	3.3082e+06	2.98191e+06	2.88893e+06	2.96658e+06	3.0064e+06	2.75062e+06	3.3465e+06	2.80054e+06	3.00993e+06	2.94082e+06	2.79879e+06	2.91306e+06	3.00747e+06	2.83133e+06	2.93125e+06	2.96446e+06	3.04852e+06	2.6776e+06	2.81516e+06	6.36634e+06	0	0	0	0
BisMePA(31:3)+NH4	674.476	C36 H69 O8 N1 P1		13.1233	13.1233	3.03503e+06	1	0	5.25737	0	2.77906e+06	2.36524e+06	2.25306e+06	3.55916e+06	2.29965e+06	2.23321e+06	2.16398e+06	6.16107e+06	1.20314e+06	129410	1.95135e+06	3.0514e+06	1.97235e+06	2.01787e+06	2.35827e+06	2.30206e+06	2.38403e+06	1.81348e+06	4.76052e+06	1.47252e+06	3.89682e+06	2.2594e+06	3.23737e+06	3.17721e+06	2.51736e+06	1.55776e+06	1.04017e+07	2.9139e+06	3.79726e+06	3.5971e+06	4.11196e+06	3.35402e+06	2.48182e+06	1.71158e+06	1.79075e+06	0	0	0	0
BisMePA(18:1_18:2)+NH4	744.554	C41 H79 O8 N1 P1		21.3761	21.3761	327490	0.991702	0	5.2855	0	410535	319171	268105	275203	428626	573842	423418	287900	271190	308883	231547	231633	227150	322884	306382	470727	264023	371963	228544	267723	198442	604842	298583	386341	271802	330997	294270	282098	286834	376552	313795	306571	278232	325107	252881	0	0	0	0
BisMePA(36:3e)+NH4	730.575	C41 H81 O7 N1 P1		18.2641	18.2641	8.41196e+06	1	0	5.76741	0	7.57213e+06	8.32844e+06	5.3937e+06	6.58385e+06	6.89193e+06	9.62572e+06	9.07936e+06	1.18658e+07	6.21818e+06	1.00374e+07	3.21223e+06	6.74611e+06	5.55523e+06	7.888e+06	7.43033e+06	1.11537e+07	5.36378e+06	6.10927e+06	1.53671e+07	1.39901e+07	9.33924e+06	8.86396e+06	5.68286e+06	5.57811e+06	5.60395e+06	5.46838e+06	1.55818e+07	7.28979e+06	8.79494e+06	9.09087e+06	8.64153e+06	8.64961e+06	8.88685e+06	8.53536e+06	9.21932e+06	0	0	0	0
BisMePA(18:3e_18:1)+NH4	728.559	C41 H79 O7 N1 P1		16.8829	16.8829	3.9121e+06	0.934681	0	7.37029	0	3.93109e+06	2.48169e+06	2.53524e+06	3.80305e+06	2.80679e+06	3.5693e+06	4.04947e+06	4.17164e+06	2.66168e+06	6.45113e+06	1.47429e+06	2.99954e+06	3.22788e+06	6.07967e+06	3.99911e+06	5.20413e+06	2.53758e+06	2.46418e+06	5.70238e+06	6.24346e+06	4.69341e+06	2.15817e+06	3.99617e+06	2.43272e+06	3.05091e+06	2.33625e+06	7.42684e+06	3.48979e+06	4.14323e+06	3.95439e+06	3.96731e+06	4.29744e+06	3.73101e+06	4.76659e+06	4.63104e+06	0	0	0	0
BisMePA(18:3e_18:1)+NH4	728.559	C41 H79 O7 N1 P1		17.0806	17.0806	3.22258e+07	0.925532	0	5.78139	0	2.83057e+07	2.61192e+07	2.42509e+07	2.527e+07	3.70732e+07	4.76147e+07	3.8726e+07	3.73834e+07	3.36107e+07	4.94476e+07	1.28533e+07	2.72391e+07	2.8289e+07	3.0922e+07	3.67306e+07	5.57276e+07	2.31348e+07	2.25561e+07	3.69411e+07	4.75509e+07	3.25821e+07	3.29803e+07	2.39187e+07	2.33137e+07	1.70766e+07	2.59447e+07	3.86755e+07	3.25923e+07	3.38856e+07	3.23019e+07	3.43717e+07	3.32063e+07	3.58879e+07	3.45253e+07	3.3747e+07	0	0	0	0
BisMePA(38:4e)+NH4	756.59	C43 H83 O7 N1 P1		18.543	18.543	4.33748e+06	0.99	0	6.01454	0	2.81605e+06	2.8675e+06	2.84148e+06	2.51025e+06	4.58351e+06	7.8849e+06	5.8098e+06	5.51042e+06	3.89524e+06	7.29896e+06	1.75656e+06	3.00178e+06	3.12272e+06	2.73544e+06	5.19915e+06	8.21195e+06	3.14899e+06	3.462e+06	2.96115e+06	7.56431e+06	4.66784e+06	4.58258e+06	4.62356e+06	2.78659e+06	1.43608e+06	4.17078e+06	3.19236e+06	6.65517e+06	4.58303e+06	3.86774e+06	4.81934e+06	4.15626e+06	4.33244e+06	4.16697e+06	4.53503e+06	0	0	0	0
BisMePA(20:4e_18:1)+NH4	754.575	C43 H81 O7 N1 P1		17.0583	17.0583	1.02245e+06	0.981915	0	5.58213	0	1.02939e+06	518364	371769	624218	1.51633e+06	2.00825e+06	1.29538e+06	508946	875258	1.87914e+06	571564	1.0557e+06	1.56802e+06	1.06361e+06	1.05509e+06	1.40671e+06	589578	820020	1.09341e+06	1.71145e+06	1.11601e+06	416057	968255	849379	688456	949054	1.04344e+06	1.14745e+06	1.01079e+06	1.07966e+06	916650	1.01833e+06	978435	992183	1.04437e+06	0	0	0	0
BisMePA(40:6e)+NH4	780.59	C45 H83 O7 N1 P1		18.2267	18.2267	1.45635e+06	0.931489	0	5.79721	0	1.01687e+06	874593	678631	890478	1.39262e+06	3.83367e+06	1.6647e+06	2.09989e+06	954180	2.39135e+06	770660	832585	752251	792194	1.15826e+06	1.8061e+06	824907	1.25694e+06	1.68559e+06	1.66775e+06	1.18499e+06	625800	1.4853e+06	1.14722e+06	879607	1.34623e+06	1.46387e+06	1.94083e+06	1.57765e+06	1.47485e+06	1.5541e+06	1.57179e+06	1.50365e+06	1.51635e+06	1.66299e+06	0	0	0	0
BisMePA(40:7e)+NH4	778.575	C45 H81 O7 N1 P1		17.3137	17.3137	1.30894e+06	0.932553	0	7.1536	0	1.3228e+06	968461	937564	1.07206e+06	1.53035e+06	2.09267e+06	1.54899e+06	1.77387e+06	933947	2.0882e+06	1.22174e+06	445162	830066	837463	1.00456e+06	1.82875e+06	1.163e+06	1.41505e+06	1.48171e+06	1.97168e+06	1.09657e+06	834769	737172	1.00698e+06	793264	1.49899e+06	1.49073e+06	1.79727e+06	1.29663e+06	1.37847e+06	1.13247e+06	1.39094e+06	1.47243e+06	1.34414e+06	1.43847e+06	0	0	0	0
BisMePA(45:2)+NH4	872.71	C50 H99 O8 N1 P1		17.3922	17.3922	1.53669e+06	0.944255	0	5.99395	0	1.30125e+06	1.36802e+06	1.32913e+06	1.48739e+06	1.33344e+06	1.48556e+06	1.57413e+06	1.66883e+06	1.41519e+06	1.72374e+06	1.83821e+06	1.41308e+06	1.64108e+06	1.48882e+06	1.57266e+06	1.36352e+06	1.39945e+06	1.28207e+06	1.61848e+06	1.24599e+06	1.71308e+06	1.59877e+06	1.43266e+06	1.40726e+06	1.64616e+06	1.55044e+06	1.50857e+06	1.36194e+06	1.56302e+06	1.33239e+06	1.43041e+06	2.01919e+06	1.42099e+06	1.5321e+06	3.33574e+06	0	0	0	0
BisMePE(28:0)+H	664.491	C35 H71 O8 N1 P1		12.5937	12.5937	462754	0.998298	0	5.92384	0	411793	423948	528170	435860	393331	380830	540053	476962	489223	445949	468751	390295	466415	381934	419294	523604	397938	432822	487875	459535	430259	527798	511642	507470	444920	423713	458722	443876	476331	456243	496243	516371	481211	476631	467919	0	0	0	0
CL(54:0)+H	1213.82	C63 H123 O17 P2		18.7373	18.7373	386721	1	0	22.267	10.9697	463605	390300	368367	529934	406911	79291.8	378668	333915	367403	427698	385470	492654	452990	497399	287298	318312	406437	332790	485985	406736	300269	350193	517784	280900	456016	358366	325164	437511	394688	554959	396665	366062	443636	339200	216680	0	0	0	0
CL(56:0)+H	1241.85	C65 H127 O17 P2		19.8123	19.8123	3.43666e+07	0.959149	0	28.564	26.6726	3.37773e+07	3.42986e+07	3.75809e+07	3.66908e+07	3.55632e+07	1.82081e+07	3.07487e+07	3.7773e+07	3.91881e+07	3.68259e+07	3.56967e+07	3.2993e+07	3.88104e+07	3.41702e+07	2.9779e+07	3.41966e+07	3.65317e+07	3.76159e+07	3.6789e+07	3.43433e+07	3.68568e+07	3.55393e+07	3.85291e+07	3.58717e+07	3.33759e+07	3.59981e+07	3.76562e+07	3.79975e+07	2.85306e+07	3.90938e+07	2.73393e+07	3.58393e+07	2.91684e+07	2.90216e+07	2.42911e+07	26.1175	28.1721	25.842	27.2397
CL(56:0)+H	1241.85	C65 H127 O17 P2		20.0196	20.0196	2.17586e+06	0.966809	0	25.7578	21.6882	1.66503e+06	1.83278e+06	1.30191e+06	1.96837e+06	1.61869e+06	722857	1.99311e+06	2.59876e+06	8.89012e+06	1.61729e+06	2.57608e+06	4.09991e+06	958133	2.86841e+06	1.66397e+06	3.35285e+06	2.31205e+06	1.21017e+06	1.62205e+06	2.2018e+06	1.81294e+06	2.04908e+06	1.43006e+06	1.17299e+06	2.93476e+06	2.03969e+06	1.27404e+06	2.1087e+06	4.58313e+06	4.34553e+06	1.85836e+06	1.97996e+06	2.07438e+06	1.7302e+06	1.48131e+06	19.934	19.8737	21.8844	25.7578
CL(56:0)+H	1241.85	C65 H127 O17 P2		20.1799	20.1799	343145	0.981915	0	23.2916	0	278662	231924	406252	316431	324510	101160	474666	325757	623615	459540	505704	602791	274261	415016	168413	496505	413646	354630	225672	169409	706121	268604	302325	200715	232345	348157	184310	340125	1.1143e+06	974735	121010	155362	288149	224106	175287	0	0	0	0
CL(56:0)+H	1241.85	C65 H127 O17 P2		20.4219	20.4219	166238	0.961702	0	11.9753	0	55928.9	109713	92452.2	134595	110476	61812.6	488524	502922	101349	90961.4	398986	256502	72099.3	97679.5	18117.4	328795	460928	68028.4	111416	16116.5	538607	207042	110075	34958.3	114131	177687	82824.8	66289.1	439121	197015	39227.5	62600.9	215712	231922	160850	0	0	0	0
CL(63:3)+H	1333.92	C72 H135 O17 P2		10.4106	10.4106	3.57907e+06	1	0	17.4739	0	2.9298e+06	3.47759e+06	3.37618e+06	3.53525e+06	3.42466e+06	3.28853e+06	4.74243e+06	3.33322e+06	3.64289e+06	3.55317e+06	3.00708e+06	3.12291e+06	3.74701e+06	2.81856e+06	4.14796e+06	3.11839e+06	3.24264e+06	3.56233e+06	2.95065e+06	5.91055e+06	3.28213e+06	4.10887e+06	3.66672e+06	3.69515e+06	2.96307e+06	3.01747e+06	3.82218e+06	3.16478e+06	3.71913e+06	3.50739e+06	4.38237e+06	3.94437e+06	3.86774e+06	3.54513e+06	3.08403e+06	0	0	0	17.4739
CL(78:4)+H	1542.14	C87 H163 O17 P2		15.6807	15.6807	1.91869e+07	0.99766	0	6.34037	0	1.35338e+07	1.13182e+07	1.21143e+07	9.79669e+06	4.14997e+07	2.23401e+07	2.88433e+07	1.1413e+07	8.46112e+06	1.73417e+07	5.5994e+06	9.55172e+06	1.5037e+07	1.49645e+07	4.56965e+07	5.04742e+07	3.97528e+07	1.31813e+07	1.02026e+07	1.90224e+07	1.48217e+07	1.624e+07	2.71033e+07	9.41899e+06	6.83672e+06	1.58918e+07	2.66065e+07	2.34917e+07	1.75011e+07	2.07333e+07	1.87233e+07	2.15509e+07	1.95371e+07	2.06708e+07	2.13313e+07	6.21784	5.13337	5.70114	5.33461
CL(78:6)+H	1538.1	C87 H159 O17 P2		14.5433	14.5433	6.71802e+07	0.994894	0	7.40644	0	7.14831e+07	5.56257e+07	7.89523e+07	5.77844e+07	1.20507e+08	8.93815e+07	8.06453e+07	4.10579e+07	8.64618e+07	6.79591e+07	1.25065e+07	5.23649e+07	9.13429e+07	6.68531e+07	1.04722e+08	1.4152e+08	1.01552e+08	2.92802e+07	5.18896e+07	8.18963e+07	3.53389e+07	5.35431e+07	5.20228e+07	4.29438e+07	4.32935e+07	4.46026e+07	7.86139e+07	8.49337e+07	7.21487e+07	7.27443e+07	7.67368e+07	7.91285e+07	7.38069e+07	7.72237e+07	7.0692e+07	6.1252	6.62499	7.35758	7.1004
CL(78:7)+H	1536.09	C87 H157 O17 P2		16.1058	16.1036	240840	1	-0.00220931	6.81516	0	0	0	0	0	0	457505	177212	60150	76944.3	618332	183454	0	119576	200697	413316	2.47805e+06	359101	0	64354.6	862356	0	139580	0	185330	0	78526.9	384946	97049.4	245398	396904	64530	83317.5	260518	165590	191160	0	0	0	0
CL(82:10)+H	1586.1	C91 H159 O17 P2		13.4123	13.4213	127040	1	0.00891005	7.07084	0	0	0	95640.4	0	325435	0	0	0	447398	148125	0	0	0	0	113208	4.50493e+06	0	0	0	102643	0	0	0	0	0	0	0	0	0	0	0	0	19513.6	0	53752.2	0	0	0	0
CL(82:10)+H	1586.1	C91 H159 O17 P2		14.2791	14.2791	1.65317e+07	1	0	9.59004	8.1035	1.45917e+07	2.34229e+07	2.01234e+07	1.89864e+07	3.94392e+07	2.2267e+07	1.94958e+07	7.10219e+06	1.73838e+07	1.15843e+07	1.15489e+06	1.19984e+07	2.90063e+07	1.14589e+07	1.86417e+07	4.17265e+07	2.40493e+07	5.9715e+06	1.57052e+07	2.77021e+07	4.11161e+06	2.0125e+06	8.57514e+06	1.37204e+07	8.17281e+06	7.42647e+06	2.54757e+07	2.1943e+07	1.64892e+07	1.82038e+07	1.83093e+07	2.03146e+07	1.83931e+07	1.79201e+07	1.61925e+07	9.43693	9.55105	9.59004	8.98705
CL(82:4)+H	1598.2	C91 H171 O17 P2		17.1077	17.1077	2.45316e+07	1	3.78589e-05	6.63929	6.23674	2.15414e+07	2.20803e+07	1.83804e+07	1.13429e+07	8.86529e+07	5.44249e+07	3.07623e+07	5.75295e+06	6.94364e+06	1.61524e+07	7.08292e+06	1.23061e+07	1.84732e+07	1.62427e+07	1.83034e+07	9.22749e+07	4.96043e+07	6.23489e+06	1.17277e+07	4.36176e+07	1.02445e+07	2.42342e+07	2.02128e+07	9.97919e+06	4.72696e+06	7.00516e+06	5.65208e+07	2.88152e+07	2.75734e+07	2.71997e+07	2.72498e+07	2.70742e+07	2.61971e+07	2.7059e+07	2.44383e+07	5.94995	5.40419	6.42647	6.1622
CL(82:6)+H	1594.17	C91 H167 O17 P2		15.9962	15.9962	9.35943e+07	0.900638	0	7.5482	5.32748	1.14451e+08	8.31978e+07	1.00819e+08	8.02922e+07	1.4529e+08	1.20404e+08	8.79993e+07	6.241e+07	9.30795e+07	1.12556e+08	6.46911e+07	9.70489e+07	1.07023e+08	1.02419e+08	8.03493e+07	1.58919e+08	1.07802e+08	5.92313e+07	8.13537e+07	1.24656e+08	6.35247e+07	9.69519e+07	6.47082e+07	7.45735e+07	8.37082e+07	6.38649e+07	9.74489e+07	1.0762e+08	1.05892e+08	1.14296e+08	1.12405e+08	1.15681e+08	9.79617e+07	1.1319e+08	9.42185e+07	6.31107	7.26343	6.82264	5.02399
CL(82:7)+H	1592.15	C91 H165 O17 P2		15.7096	15.7096	4.02443e+07	0.982553	0	5.2491	0	3.89974e+07	3.6643e+07	4.03969e+07	3.31207e+07	5.18325e+07	4.2742e+07	4.37107e+07	3.15983e+07	3.09889e+07	4.13223e+07	2.8061e+07	3.60357e+07	4.16738e+07	3.38663e+07	4.64979e+07	5.45145e+07	5.52738e+07	3.21091e+07	3.55508e+07	4.97964e+07	3.56348e+07	3.72241e+07	4.11721e+07	3.46411e+07	3.08938e+07	3.42657e+07	5.18075e+07	4.63177e+07	4.40767e+07	4.56574e+07	4.36007e+07	4.41818e+07	3.67413e+07	4.82364e+07	4.68577e+07	0	0	5.12883	0
CL(82:8)+H	1590.14	C91 H163 O17 P2		14.6296	14.6296	5.35784e+06	0.97	0	8.024	0	7.00979e+06	4.60105e+06	7.3461e+06	5.18914e+06	1.00362e+07	7.11426e+06	3.53064e+06	2.28978e+06	5.50521e+06	1.31871e+07	0	5.41071e+06	4.89177e+06	6.77321e+06	5.41571e+06	1.43601e+07	6.54865e+06	433906	5.70064e+06	7.7448e+06	1.00425e+06	1.19899e+06	2.13061e+06	2.88481e+06	3.50731e+06	755058	1.08e+07	9.83224e+06	5.70301e+06	5.84491e+06	6.59609e+06	6.21518e+06	5.74239e+06	6.02926e+06	4.94176e+06	6.95836	5.51726	6.06287	6.69355
CL(82:8)+H	1590.14	C91 H163 O17 P2		15.0816	15.0209	62150.8	1	-0.0606957	6.39365	0	0	0	0	0	497521	0	0	0	0	0	0	0	0	0	0	1.67441e+06	715085	0	0	27090.8	6976.81	0	0	0	0	0	0	0	0	0	0	0	0	0	0	0	0	0	0
CL(82:9)+H	1588.12	C91 H161 O17 P2		14.2798	14.2796	1.10479e+07	0.997826	-0.000135523	5.69113	0	1.09512e+07	1.5278e+07	1.41184e+07	1.26573e+07	2.89048e+07	1.54219e+07	1.3713e+07	3.85244e+06	1.19356e+07	7.37e+06	735087	8.02244e+06	1.90647e+07	7.48877e+06	1.19113e+07	2.59367e+07	1.70485e+07	3.79902e+06	1.20584e+07	1.962e+07	2.68879e+06	1.11668e+06	6.06974e+06	8.74967e+06	5.53539e+06	5.41391e+06	1.75411e+07	1.44084e+07	1.22327e+07	1.15407e+07	1.23394e+07	1.23106e+07	1.26701e+07	1.27812e+07	1.07326e+07	0	0	0	0
CL(86:10)+H	1642.17	C95 H167 O17 P2		15.24	15.2311	68145.3	1	-0.00892825	6.4059	0	0	0	56210.2	0	879568	0	0	25537.2	27782.9	0	0	0	18265.8	0	56730.2	1.19849e+06	236448	0	0	0	0	0	0	0	0	0	0	0	16383.3	0	0	0	2.179	0	0	0	0	0	0
CL(86:10)+H	1642.17	C95 H167 O17 P2		15.7495	15.7495	3.50639e+07	0.997234	0	9.66393	9.46858	4.43801e+07	4.62353e+07	4.70132e+07	5.14207e+07	3.55565e+07	4.38965e+07	3.19441e+07	2.92062e+07	4.45349e+07	3.32063e+07	3.64999e+07	4.19784e+07	4.40633e+07	3.26184e+07	1.5653e+07	2.86465e+07	2.80984e+07	2.29903e+07	4.44671e+07	5.07156e+07	2.51218e+07	2.67883e+07	1.95954e+07	4.45163e+07	3.89283e+07	2.46543e+07	4.70146e+07	3.68215e+07	3.69647e+07	3.51809e+07	3.80627e+07	3.92578e+07	3.80867e+07	3.56988e+07	3.53533e+07	8.68452	9.18126	9.08212	9.35094
CL(86:12)+H	1638.14	C95 H163 O17 P2		14.3304	14.3304	4.29633e+06	0.995957	0	9.7386	0	6.70825e+06	9.41841e+06	1.01659e+07	8.06307e+06	7.49742e+06	7.96471e+06	3.33253e+06	465296	6.61069e+06	3.89697e+06	0	4.46502e+06	8.17815e+06	5.69414e+06	1.3552e+06	7.77003e+06	2.85164e+06	472957	4.93424e+06	4.43432e+06	220931	294554	1.12219e+06	6.64427e+06	1.95367e+06	963340	1.55399e+07	4.3447e+06	3.76036e+06	4.97687e+06	4.6901e+06	4.0481e+06	4.2512e+06	4.99335e+06	3.58178e+06	9.37384	8.63478	9.21501	8.75017
Cer(d18:0_22:0)+H	624.629	C40 H82 O3 N1		21.5198	21.5198	1.24651e+06	1	0	23.4237	0	1.19376e+06	1.13627e+06	1.58944e+06	1.42535e+06	988579	1.78238e+06	1.22219e+06	989389	1.36265e+06	1.50488e+06	1.14322e+06	1.01326e+06	1.50751e+06	1.73823e+06	1.23101e+06	1.45665e+06	1.03454e+06	1.12336e+06	1.1917e+06	1.93794e+06	1.40582e+06	1.53946e+06	901486	1.21778e+06	1.21471e+06	1.00298e+06	1.22845e+06	786831	1.20107e+06	1.21154e+06	1.2347e+06	1.41978e+06	1.19241e+06	555611	1.95068e+06	6.96434	6.99134	0	2.26858
Cer(d18:0_24:0)+H	652.66	C42 H86 O3 N1		23.1143	23.1143	1.95421e+06	0.995745	0	13.7469	11.9897	1.84441e+06	1.60826e+06	1.88095e+06	2.04934e+06	1.42654e+06	2.8605e+06	2.11683e+06	1.37755e+06	1.81286e+06	2.47549e+06	1.80545e+06	1.44224e+06	2.59952e+06	2.26897e+06	2.13448e+06	3.04065e+06	1.44886e+06	1.81582e+06	1.75718e+06	3.6544e+06	1.91305e+06	1.87419e+06	1.20845e+06	2.0007e+06	1.76533e+06	1.49898e+06	1.71035e+06	1.0989e+06	2.02825e+06	1.88157e+06	1.95925e+06	2.04456e+06	2.03126e+06	1.98624e+06	2.97997e+06	10.6938	5.87201	6.57191	13.6112
Cer(d18:1_16:0)+H	538.519	C34 H68 O3 N1		16.1417	16.1417	8.00598e+06	0.971702	0	30.9762	21.7711	8.46538e+06	6.06599e+06	7.64778e+06	6.54228e+06	8.39582e+06	1.98098e+07	8.27859e+06	5.31447e+06	5.3245e+06	8.55772e+06	9.14606e+06	5.7138e+06	4.75183e+06	6.17884e+06	5.91348e+06	1.043e+07	7.73974e+06	7.32082e+06	4.70239e+06	1.46221e+07	5.50386e+06	9.7823e+06	5.69836e+06	6.64104e+06	6.39884e+06	9.56716e+06	6.03157e+06	9.4297e+06	8.09503e+06	1.39137e+07	8.19597e+06	8.22514e+06	8.24126e+06	8.71632e+06	8.37071e+06	29.0417	27.9944	17.7542	26.511
Cer(d18:1_18:0)+H	566.551	C36 H72 O3 N1		17.664	17.664	3.54645e+06	0.964468	0	23.7815	23.7815	3.924e+06	2.97524e+06	1.79611e+06	2.1873e+06	2.9767e+06	7.30941e+06	3.44604e+06	2.71273e+06	1.33978e+06	3.57804e+06	6.8986e+06	1.76638e+06	1.38816e+06	2.61125e+06	1.69684e+06	3.49164e+06	3.26463e+06	3.9251e+06	2.41862e+06	7.34764e+06	3.28553e+06	3.1795e+06	3.03212e+06	3.02743e+06	2.6358e+06	5.00289e+06	3.40025e+06	4.39893e+06	3.72185e+06	3.55461e+06	3.73863e+06	3.83192e+06	3.78364e+06	3.72726e+06	3.78236e+06	17.4565	17.2607	9.21484	12.7636
Cer(d18:1_20:0)+H	594.582	C38 H76 O3 N1		19.2358	19.2358	4.89719e+06	0.957447	0	26.5971	26.5971	6.1366e+06	3.66276e+06	3.06291e+06	4.22987e+06	3.24003e+06	1.22902e+07	5.90461e+06	4.04444e+06	2.29944e+06	5.81203e+06	6.87409e+06	3.12549e+06	2.26614e+06	4.53649e+06	1.96069e+06	4.43346e+06	4.50877e+06	6.38371e+06	2.51888e+06	9.6205e+06	4.70545e+06	4.17112e+06	4.32646e+06	4.81033e+06	3.69491e+06	6.78752e+06	3.54697e+06	7.25718e+06	5.02382e+06	4.89626e+06	4.98363e+06	5.13119e+06	5.20168e+06	5.26223e+06	5.27637e+06	7.0827	10.3297	9.54999	10.15
Cer(d18:1_22:0)+H	622.613	C40 H80 O3 N1		20.8397	20.8397	9.87596e+06	0.982766	0	29.3147	8.9275	1.19119e+07	8.64555e+06	7.48236e+06	9.09619e+06	1.06851e+07	2.17242e+07	1.08323e+07	6.46771e+06	6.59784e+06	1.17995e+07	9.97988e+06	6.07188e+06	5.81255e+06	8.33323e+06	6.88718e+06	1.48184e+07	9.32555e+06	1.04101e+07	4.33893e+06	1.61058e+07	1.00247e+07	9.33848e+06	8.2828e+06	1.00664e+07	8.62579e+06	1.22945e+07	6.23147e+06	1.3754e+07	1.04557e+07	1.02608e+07	1.01972e+07	1.03053e+07	1.0716e+07	1.04583e+07	1.07535e+07	14.3112	27.182	20.5559	21.8059
Cer(d18:1_23:0)+H	636.629	C41 H82 O3 N1		21.6504	21.6504	7.04934e+06	0.998511	0	32.2942	21.6933	8.65413e+06	4.49229e+06	5.69595e+06	6.03385e+06	7.2681e+06	1.54395e+07	6.58259e+06	4.67273e+06	4.91949e+06	1.07393e+07	7.2571e+06	4.11804e+06	4.12235e+06	5.12424e+06	5.25644e+06	1.34836e+07	6.68434e+06	7.92454e+06	2.60942e+06	1.06661e+07	6.54735e+06	7.02099e+06	5.70839e+06	6.74428e+06	5.46004e+06	9.78104e+06	3.78737e+06	9.84105e+06	7.43706e+06	7.40726e+06	7.31746e+06	7.47165e+06	7.5852e+06	7.36025e+06	7.64756e+06	9.22789	15.3528	12.6533	5.87714
Cer(d18:1_24:0)+H	650.645	C42 H84 O3 N1		22.4585	22.4585	3.10182e+07	0.986809	0	34.6012	29.4999	3.63409e+07	2.11561e+07	2.05201e+07	2.58148e+07	3.70596e+07	6.04506e+07	3.35639e+07	2.43303e+07	1.78685e+07	3.8334e+07	30832703	2.06604e+07	2.0273e+07	2.50206e+07	2.45654e+07	6.45995e+07	3.13865e+07	2.97554e+07	1.40378e+07	6.39604e+07	3.21228e+07	3.04929e+07	2.46905e+07	3.02466e+07	2.29113e+07	3.51222e+07	1.81807e+07	4.03274e+07	3.29226e+07	3.35513e+07	3.23141e+07	3.24439e+07	3.26587e+07	3.20536e+07	3.33994e+07	32.0378	21.5281	14.5196	30.5316
Cer(d18:0_16:0)+H	540.535	C34 H70 O3 N1		16.7528	16.7528	1.41244e+06	0.927447	0	17.9643	11.9075	4.9625e+06	644568	854605	1.31563e+06	4.28332e+06	2.16724e+06	806329	526723	848648	4.47588e+06	1.55786e+06	597672	1.11124e+06	1.68851e+06	631445	1.26642e+06	3.83142e+06	619497	877029	1.85565e+06	1.01994e+06	804787	3.51375e+06	1.172e+06	777913	812020	987098	1.45215e+06	881532	1.31459e+06	951349	1.23707e+06	892488	943510	2.76977e+06	6.44173	0	0	8.55153
Cer(d18:0_18:0)+H	568.566	C36 H74 O3 N1		18.2949	18.2949	737320	0.978511	0	17.3756	14.6961	814510	786493	429238	482835	1.99433e+06	1.28391e+06	408255	402539	450907	633618	2.62284e+06	566748	415972	810055	250083	378140	251852	537042	981277	1.92916e+06	1.03692e+06	336685	316255	762872	372156	457107	790418	222157	800666	701954	724260	700918	760509	763736	909050	6.5853	11.3154	5.50913	0
Cer(d18:0_20:0)+H	596.598	C38 H78 O3 N1		19.8911	19.8911	846934	0.932553	0	12.0447	8.5835	1.02803e+06	923299	656932	781529	501760	1.55516e+06	594514	565461	451791	1.20207e+06	1.67855e+06	885675	949480	1.38823e+06	511204	648306	591906	627525	1.25443e+06	1.68316e+06	1.07238e+06	625743	479148	999227	641063	648039	875812	290122	924592	948864	765946	734707	757101	915406	982975	7.21015	11.5688	0	0
Cer(d18:0_23:0)+H	638.645	C41 H84 O3 N1		22.3269	22.3269	843293	0.989362	0	9.47722	0	948154	711257	862591	697570	830786	1.19258e+06	880159	721254	881521	952002	767231	707547	1.00413e+06	932104	1.06521e+06	1.3315e+06	654603	749298	796106	1.1595e+06	832383	929289	540068	873198	753947	720567	803652	649481	850677	835047	924875	901759	747047	794994	1.15875e+06	5.24008	0	0	0
Cer(d18:1_16:0)+H-H2O	520.509	C34 H66 O2 N1		16.1408	16.1408	5.84828e+06	0.999149	0	22.3851	13.4622	6.24991e+06	4.59666e+06	4.27259e+06	5.53187e+06	6.56033e+06	1.445e+07	6.09148e+06	4.16167e+06	4.05492e+06	6.04757e+06	6.74672e+06	2.93217e+06	3.73673e+06	5.15266e+06	4.867e+06	8.34292e+06	5.56228e+06	5.69692e+06	3.30922e+06	1.16016e+07	4.42516e+06	5.56396e+06	4.55987e+06	5.3059e+06	4.7881e+06	7.50391e+06	5.13107e+06	7.67443e+06	6.2785e+06	5.95374e+06	6.06164e+06	6.36246e+06	6.24285e+06	6.28079e+06	5.60209e+06	14.6003	13.6881	14.1883	14.2048
Cer(d18:1_24:2)+H	646.613	C42 H80 O3 N1		19.28	19.28	2.16011e+06	1	0	22.8456	5.60977	3.34469e+06	1.50651e+06	1.4985e+06	2.1768e+06	2.00985e+06	4.72228e+06	1.59136e+06	1.34373e+06	1.31373e+06	3.61862e+06	2.53192e+06	1.59238e+06	1.71256e+06	2.09332e+06	1.24003e+06	2.7347e+06	1.72742e+06	2.38933e+06	983468	3.13577e+06	1.76692e+06	1.14354e+06	1.43897e+06	2.31661e+06	1.38388e+06	2.45121e+06	1.43908e+06	3.33627e+06	2.27815e+06	2.26813e+06	2.29655e+06	2.33569e+06	2.32046e+06	2.28441e+06	2.20051e+06	4.54821	14.3155	0	5.09015
Cer(d18:1_26:0)+H	678.676	C44 H88 O3 N1		23.7256	23.7256	2.00114e+06	0.99	0	14.4651	6.97898	1.99099e+06	1.99544e+06	1.70529e+06	1.78879e+06	1.91174e+06	2.22165e+06	2.26275e+06	1.79098e+06	1.58844e+06	2.15957e+06	1.52077e+06	1.81009e+06	2.3245e+06	2.05894e+06	2.26874e+06	2.63028e+06	1.89811e+06	1.68361e+06	1.84183e+06	2.5762e+06	2.19431e+06	2.13169e+06	1.79345e+06	2.20703e+06	1.65859e+06	1.94907e+06	1.83301e+06	1.54466e+06	1.92521e+06	2.08046e+06	2.06725e+06	2.2466e+06	1.99355e+06	1.97408e+06	3.33097e+06	7.95629	8.79755	5.89466	6.62048
Cer(d18:2_20:0)+H	592.566	C38 H74 O3 N1		17.8073	17.8073	476373	1	0	9.45028	0	447369	282681	303609	320532	454976	1.12859e+06	598466	328569	140535	659781	554974	208380	164448	239347	229051	665986	521128	602736	138847	1.08744e+06	259621	434273	433776	372640	218818	1.02185e+06	314705	868045	530772	470499	438365	498664	523639	495705	559048	0	0	0	0
Cer(d18:2_22:0)+H	620.598	C40 H78 O3 N1		19.3665	19.3665	502123	0.942553	0	9.87626	0	480732	384137	306382	379524	731988	1.04235e+06	557283	315088	233909	588308	496706	210894	249187	249978	391846	982769	577423	485440	144077	799767	395715	452800	508252	424156	304935	848475	307638	918464	544134	525976	492617	514708	530526	518156	532577	0	5.1699	0	0
Cer(d18:2_24:0)+H	648.629	C42 H82 O3 N1		19.9613	19.9613	1.40511e+06	0.983617	0	20.934	0	1.45295e+06	1.34986e+06	1.32074e+06	1.38601e+06	1.2508e+06	1.29382e+06	1.32617e+06	1.32658e+06	1.42787e+06	1.32528e+06	1.01274e+06	1.43955e+06	1.78732e+06	1.50579e+06	1.51833e+06	1.44053e+06	1.18849e+06	1.27862e+06	1.52677e+06	1.50491e+06	1.42254e+06	1.48375e+06	1.04498e+06	1.54648e+06	1.16263e+06	1.29932e+06	1.34256e+06	1.15183e+06	1.51755e+06	1.41846e+06	1.69156e+06	1.44852e+06	1.42952e+06	1.36924e+06	2.78616e+06	0	0	0	0
Cer(d18:2_26:0)+H	676.66	C44 H86 O3 N1		21.56	21.56	1.56078e+06	0.988085	0	5.7489	0	1.49216e+06	1.57516e+06	1.54549e+06	1.4051e+06	1.42132e+06	1.41569e+06	1.36804e+06	1.41315e+06	1621010	1.44389e+06	1.39775e+06	1.55547e+06	1.93013e+06	1.67651e+06	1.73888e+06	1.37379e+06	1.40104e+06	1.5384e+06	1.3702e+06	1.63015e+06	1.08606e+06	2.11191e+06	1.33504e+06	1.5393e+06	1.42738e+06	1.49996e+06	1.31708e+06	1.4742e+06	1.75884e+06	1.66102e+06	1.74897e+06	1.52213e+06	1.57168e+06	1.44246e+06	3.0189e+06	0	0	0	0
Cer(d18:2_26:0+O)+H	692.655	C44 H86 O4 N1		20.746	20.746	3.26251e+06	1	0	10.2801	0	3.22365e+06	3.44472e+06	3.28721e+06	2.78013e+06	2.99935e+06	2.71217e+06	3.20918e+06	2.83504e+06	2.89712e+06	3.05247e+06	3.16349e+06	3.31487e+06	3.72108e+06	3.14524e+06	3.55014e+06	3.01628e+06	2.87415e+06	2.87131e+06	2.89665e+06	3.16933e+06	3.4516e+06	3.38812e+06	2.84959e+06	3.30113e+06	3.21977e+06	3.47328e+06	3.12294e+06	2.78514e+06	3.00986e+06	3.18385e+06	3.1684e+06	3.39002e+06	3.06122e+06	2.99635e+06	6.35598e+06	0	0	0	0
Cer(d19:0_24:0)+H	666.676	C43 H88 O3 N1		23.6611	23.6611	1.0505e+06	0.99	0	13.891	0	803148	713900	1.17928e+06	893079	774446	1.06084e+06	1.04276e+06	980177	830471	1.00567e+06	1.02601e+06	1.17617e+06	1.30587e+06	842130	1.57006e+06	1.17638e+06	908458	1.05164e+06	837126	1.36428e+06	1.33584e+06	993695	963676	1.19978e+06	986314	829174	970009	1.06936e+06	848381	946797	821495	1.33361e+06	1.28438e+06	1.03449e+06	1.67124e+06	2.9584	0	0	2.41221
Cer(d19:2_26:0+O)+H	706.671	C45 H88 O4 N1		21.5293	21.5293	1.11281e+06	1	0	11.2988	0	1.09771e+06	1.03265e+06	1.12805e+06	1.01596e+06	1.07581e+06	1.01731e+06	1.07559e+06	1.05338e+06	1.08503e+06	1.04577e+06	1.03094e+06	1.10357e+06	1.35526e+06	1.1333e+06	1.35105e+06	1.08354e+06	961968	1.1408e+06	1.1283e+06	987308	1.25545e+06	1.22673e+06	1.08669e+06	1.15733e+06	951370	1.02501e+06	968310	940192	1.15507e+06	1.1788e+06	1.16405e+06	1.18973e+06	1.11254e+06	1.14885e+06	2.23726e+06	0	0	0	0
Cer(d20:0_24:0)+H	680.692	C44 H90 O3 N1		24.0065	24.0065	2.02835e+06	0.992766	0	18.4279	12.6403	2.00291e+06	1.83329e+06	1.86437e+06	1.63844e+06	1.91284e+06	2.15203e+06	2.05211e+06	2.01492e+06	1.93019e+06	2.25517e+06	1.74455e+06	1.84708e+06	2.21786e+06	1.84922e+06	2.53915e+06	1.98481e+06	1.74661e+06	1.58245e+06	1.86255e+06	1.99189e+06	2.16718e+06	2.41927e+06	1.61856e+06	2.1063e+06	1.83347e+06	1.85069e+06	1.72878e+06	1.90351e+06	1.98042e+06	1.96216e+06	2.20607e+06	2.17164e+06	2.06664e+06	2.06684e+06	3.94073e+06	14.8548	10.8222	8.48239	0
Cer(d20:0_24:0+O)+H	696.686	C44 H90 O4 N1		23.6868	23.6868	615736	0.988085	0	6.84185	5.84212	513084	538141	572698	550919	942572	465249	548415	643876	579534	439097	453180	582019	1.10846e+06	582561	998841	510170	518892	635455	609703	581889	691905	835263	499324	621810	574548	525678	503598	445598	621195	522897	581571	592764	595907	613156	1.02406e+06	0	0	0	0
Cer(d20:0_25:0)+H	694.707	C45 H92 O3 N1		24.2583	24.2583	1.52991e+06	0.992128	0	16.9329	8.35416	1.295e+06	1.38628e+06	1.48138e+06	1.35269e+06	1.52196e+06	1.31785e+06	1.44411e+06	1.49674e+06	1.53317e+06	1.4809e+06	1.35515e+06	1.72272e+06	1.81461e+06	1.45054e+06	2.35987e+06	1.46967e+06	1.3551e+06	1.75167e+06	1.48281e+06	1.39741e+06	1.4044e+06	1.90763e+06	1.32787e+06	1.17753e+06	1.46366e+06	1.46915e+06	1.47396e+06	1.41715e+06	1.66227e+06	1.26125e+06	1.61252e+06	1.53347e+06	1.65626e+06	1.63865e+06	2.74734e+06	9.7968	0	4.11636	9.21287
Cer(d20:0_26:0)+H	708.723	C46 H94 O3 N1		24.4484	24.4484	2.28989e+06	0.99766	0	15.9413	14.602	2.31932e+06	1.59076e+06	1.76882e+06	0	3.05066e+06	1.79712e+06	2.6303e+06	2.40679e+06	929278	1.16544e+06	2.27602e+06	2.38946e+06	1.78705e+06	2.18826e+06	2.9371e+06	1.50618e+06	1.70043e+06	2.89299e+06	2.35998e+06	1.62124e+06	2.928e+06	2.92212e+06	2.45076e+06	2.57084e+06	1.88454e+06	2.88004e+06	1.67965e+06	2.20615e+06	2.45167e+06	1.81311e+06	2.69724e+06	2.31292e+06	2.4231e+06	2.38092e+06	4.48572e+06	8.45531	15.9413	7.25055	5.14395
Cer(d20:1_24:0+O)+H	694.671	C44 H88 O4 N1		23.2178	23.2178	738701	0.993404	0	11.2371	0	788567	722222	782044	501215	644033	663823	728247	646037	677727	640646	710059	647874	870035	680536	1.01184e+06	682727	625175	601037	810330	694892	784384	757962	744022	785763	667946	736253	660922	743224	794917	715511	690918	849202	710827	741136	1.56675e+06	0	0	0	0
Cer(d20:1_26:0)+H	706.707	C46 H92 O3 N1		24.2859	24.2859	1.76786e+06	0.997872	0	18.8353	7.65497	1.72809e+06	1.60195e+06	1.69766e+06	1.62631e+06	1.69457e+06	1.69058e+06	1.87007e+06	1.48883e+06	1.62243e+06	1.9806e+06	1.41774e+06	1.4988e+06	2.13745e+06	1.58119e+06	2.45594e+06	1.55187e+06	1.55358e+06	1.63136e+06	1.56686e+06	1.88922e+06	2.04065e+06	2.09331e+06	1.37022e+06	1.60743e+06	1.51342e+06	1.71995e+06	1.50274e+06	1.91511e+06	1.92706e+06	1.62519e+06	1.89516e+06	1.78784e+06	1.82809e+06	1.64992e+06	3.2736e+06	8.86511	9.57125	6.5424	8.90553
Cer(d20:1_26:0+O)+H	722.702	C46 H92 O4 N1		24.0284	24.0284	919957	1	0	20.3699	5.14112	827195	837854	914212	813813	936859	800546	874683	785089	939281	822032	739328	797128	1.1461e+06	863819	1.48001e+06	863039	798165	780189	912373	911940	979469	1.11458e+06	784097	892685	835059	948059	861129	727264	861953	985429	1.02187e+06	860182	1.04145e+06	903738	2.00588e+06	0	0	0	5.59627
Cer(d20:1_26:1)+H	704.692	C46 H90 O3 N1		24.0272	24.0272	440357	0.992979	0	12.9521	0	412229	474780	414818	396115	487059	355867	433313	330958	359212	433013	410029	405616	512897	472604	690144	276274	468847	301336	450477	432073	459572	488052	409137	536745	520049	457906	378230	570718	378974	414927	370118	406532	502936	442555	763117	0	12.9349	6.56103	0
Cer(d21:1_24:1)+H	690.676	C45 H88 O3 N1		23.7091	23.7091	283988	0.98617	0	5.23056	0	274277	318945	263059	368932	208459	275882	250107	138290	277914	303410	249088	306872	278949	234051	430073	129991	172964	250133	326499	313620	238304	270554	184137	338269	311900	312972	209919	265834	314129	192532	224515	320681	223811	274638	606479	0	0	0	0
Cer(d22:0_25:0)+H	722.738	C47 H96 O3 N1		24.6087	24.6087	1.18302e+06	1	0	13.4962	0	1.03783e+06	606675	1.4456e+06	1.1585e+06	1.16295e+06	691588	1.1062e+06	684691	975197	620464	1.0613e+06	1.4709e+06	1.20889e+06	1.69376e+06	1.74899e+06	666417	981142	1.27732e+06	1.28974e+06	680391	1.29944e+06	1.87472e+06	1.20209e+06	1.25052e+06	1.20188e+06	1.36562e+06	1.09567e+06	824681	1.10834e+06	1.2217e+06	1.04088e+06	1.63975e+06	1.16713e+06	1.15658e+06	2.32646e+06	0	0	0	0
Cer(d22:0_26:0)+H	736.754	C48 H98 O3 N1		24.7453	24.7453	1.18432e+06	1	7.50976e-05	14.3057	0	1.16774e+06	1.12001e+06	1.67816e+06	550075	1.13868e+06	701827	1.48899e+06	1.32038e+06	896348	987704	1.09139e+06	645903	1.04609e+06	639036	2.14709e+06	263934	634895	1.31946e+06	827814	0	1.76291e+06	1.41521e+06	1.38837e+06	1.23905e+06	1.69082e+06	1.17359e+06	1.34763e+06	395193	1.53239e+06	1.20904e+06	1.34538e+06	1.08661e+06	974887	1.34214e+06	2.13302e+06	3.7241	0	0	10.9126
Cer(d22:2_26:0+O)+H	748.718	C48 H94 O4 N1		23.6196	23.6196	535405	0.93617	0	6.78261	0	586887	456568	501553	477452	477223	469746	475785	498862	479296	481949	494088	522804	590548	585229	695317	452303	402874	488667	560520	461278	608011	704146	404513	543054	516513	506876	577286	473645	565023	504727	645636	650366	579962	553415	1.05753e+06	0	0	0	0
Cer(d30:0)+H	484.472	C30 H62 O3 N1		16.016	16.016	3.59061e+06	0.978298	0	5.6242	0	1.94455e+06	4.07648e+06	3.25347e+06	3.03396e+06	1.29236e+06	586793	5.44975e+06	6.92393e+06	4.90974e+06	1.35029e+06	3.86366e+06	4.54993e+06	2.7093e+06	2.55092e+06	3.5988e+06	1.4039e+06	2.10645e+06	5.24567e+06	4.35752e+06	3.43326e+06	4.7809e+06	4.77172e+06	3.78956e+06	1.94271e+06	2.51377e+06	5.73265e+06	3.29722e+06	3.51972e+06	3.27338e+06	3.03206e+06	3.40922e+06	3.71273e+06	3.22653e+06	2.60159e+06	3.98872e+06	0	0	0	0
Cer(d32:0)+H	512.504	C32 H66 O3 N1		17.5638	17.5638	3.85003e+07	0.996596	0	8.14888	7.4698	3.56531e+07	3.78198e+07	3.67884e+07	3.32952e+07	3.0443e+07	2.87815e+07	5.06004e+07	5.90035e+07	4.46553e+07	3.60415e+07	2.88386e+07	4.80888e+07	3.33907e+07	3.50075e+07	3.87604e+07	4.79927e+07	2.9913e+07	3.82613e+07	3.95216e+07	4.45139e+07	4.03437e+07	4.43696e+07	3.09377e+07	2.66999e+07	2.63112e+07	4.38666e+07	3.60129e+07	4.12136e+07	4.12378e+07	4.06082e+07	4.00347e+07	4.06489e+07	4.01144e+07	4.08193e+07	3.94019e+07	7.82327	0	7.18063	6.90924
Cer(d34:0)+H	540.535	C34 H70 O3 N1		19.2127	19.2127	3.23208e+07	0.984894	0	6.43765	0	2.81263e+07	3.09776e+07	3.1551e+07	2.64257e+07	2.39809e+07	2.45403e+07	4.88097e+07	5.1061e+07	3.79835e+07	2.66654e+07	2.49086e+07	4.14427e+07	2.71489e+07	2.97675e+07	3.22113e+07	3.52755e+07	2.45919e+07	3.24446e+07	3.275e+07	3.54947e+07	3.30391e+07	3.91366e+07	2.71196e+07	2.14188e+07	2.18247e+07	3.86687e+07	3.13333e+07	3.48104e+07	3.45254e+07	3.39671e+07	3.36845e+07	3.43106e+07	3.31591e+07	3.37944e+07	3.4597e+07	0	0	5.83498	0
Cer(d34:1)+H-H2O	520.509	C34 H66 O2 N1		14.1057	14.1057	2.14075e+06	1	0	5.00857	0	2.41115e+06	2.1889e+06	2.73075e+06	2.41281e+06	2.36564e+06	4.8095e+06	1.57484e+06	826526	1.79115e+06	2.36677e+06	1.24029e+06	1.30013e+06	2.77958e+06	2.49929e+06	2.82108e+06	2.33324e+06	2.05527e+06	1.60276e+06	986730	2.22638e+06	1.91311e+06	2.07229e+06	869235	4.28361e+06	1.95245e+06	1.53425e+06	4.28561e+06	2.42822e+06	2.09003e+06	2.18049e+06	2.29576e+06	3.50223e+06	2.28978e+06	2.13681e+06	1.85035e+06	0	0	0	0
Cer(d34:2)+H	536.504	C34 H66 O3 N1		16.3557	16.3557	1.57712e+06	1	0	7.21316	0	1.77051e+06	1.33405e+06	1.30632e+06	1.51805e+06	1.7114e+06	1.89132e+06	2.15612e+06	1.52925e+06	2.28872e+06	2.32313e+06	1.49286e+06	1.50514e+06	1.62609e+06	3.35243e+06	1.17914e+06	3.09534e+06	1.14006e+06	1.20832e+06	1.29639e+06	1.74765e+06	1.36543e+06	1.35599e+06	1.51076e+06	1.72619e+06	1.15327e+06	1.08343e+06	1.38426e+06	1.46809e+06	1.98023e+06	1.55537e+06	1.72407e+06	1.51272e+06	1.5448e+06	1.96306e+06	1.20035e+06	0	0	0	0
Cer(d34:2+O)+H-H2O	534.488	C34 H64 O3 N1		17.5635	17.5635	2.60194e+06	0.996809	0	6.24286	0	2.32284e+06	2.52444e+06	2.80612e+06	2.51014e+06	2.01527e+06	1.9147e+06	3.63838e+06	3.99978e+06	2.9425e+06	2.45639e+06	1.95041e+06	3.13262e+06	2.39176e+06	2.26351e+06	2.66407e+06	3.26436e+06	1.97484e+06	2.44553e+06	2.58425e+06	3.1249e+06	2.61809e+06	2.84497e+06	1.92857e+06	2.09008e+06	1.88452e+06	2.79234e+06	2.47476e+06	2.53682e+06	2.94264e+06	2.51208e+06	2.96588e+06	2.65694e+06	3.01528e+06	2.8993e+06	2.51682e+06	6.00171	0	0	5.46825
Cer(d35:0)+H	554.551	C35 H72 O3 N1		20.0714	20.0714	2.17541e+06	1	0	5.14002	0	2.17894e+06	2.20021e+06	2.0692e+06	2.05527e+06	2.2142e+06	2.18622e+06	2.10514e+06	2.00984e+06	2.23356e+06	2.34728e+06	2.39135e+06	2.1954e+06	2.18222e+06	2.34071e+06	2.06018e+06	2.26198e+06	2.15413e+06	2.03807e+06	1.93088e+06	2.14312e+06	2.0278e+06	2.22456e+06	2.0659e+06	2.23235e+06	2.08907e+06	2.1837e+06	2.30902e+06	2.03539e+06	2.06204e+06	2.38291e+06	2.0704e+06	2.25e+06	1.39542e+06	1.58394e+06	4.67977e+06	0	0	0	0
Cer(d36:1)+H-H2O	548.54	C36 H70 O2 N1		17.665	17.665	2.19981e+06	0.997872	0	15.8452	13.4694	2.50533e+06	1.81081e+06	1.11448e+06	1.40102e+06	1.87944e+06	4.90333e+06	2.06493e+06	1.78005e+06	770150	2.03292e+06	4.10608e+06	1.07627e+06	847982	1.57217e+06	1.06969e+06	2.00136e+06	2.01439e+06	2.67537e+06	1.5294e+06	4.70978e+06	1.93689e+06	1.82418e+06	1.86126e+06	1.79476e+06	1.54002e+06	3.0945e+06	2.108e+06	2.90214e+06	2.13809e+06	2.2399e+06	2.27139e+06	2.32071e+06	2.43144e+06	2.41444e+06	2.29665e+06	11.9673	10.6878	11.081	9.85557
Cer(d36:2)+H	564.535	C36 H70 O3 N1		16.3071	16.3074	264894	1	0.000315839	5.81945	0	236453	140745	134285	103066	281267	581437	224392	180865	0	253983	439826	18280.6	0	120521	93804.2	297801	256486	319586	112610	835525	183626	250496	300800	179629	69684.4	578563	299593	373461	294059	344891	180455	292910	325109	351805	193708	0	0	0	0
Cer(d38:0)+H	596.598	C38 H78 O3 N1		22.6112	22.6112	9.38416e+06	1	0	7.24432	0	8.26853e+06	8.51484e+06	8.72148e+06	7.92631e+06	7.04083e+06	7.01242e+06	1.00725e+07	1.12907e+07	9.11779e+06	8.89194e+06	7.73237e+06	9.51003e+06	9.00294e+06	8.11507e+06	1.02922e+07	1.14626e+07	7.2791e+06	9.97584e+06	1.21031e+07	8.93959e+06	9.3166e+06	1.60246e+07	7.75668e+06	7.17815e+06	6.72527e+06	1.18055e+07	9.53166e+06	1.16078e+07	9.49409e+06	9.40247e+06	9.24525e+06	9.62067e+06	8.73085e+06	8.84151e+06	1.45367e+07	0	0	0	0
Cer(d38:1)+H-H2O	576.571	C38 H74 O2 N1		19.2343	19.2343	2.19491e+06	1	0	14.7804	13.2175	3.03019e+06	1.6194e+06	1.50907e+06	1.88861e+06	1.46663e+06	5.89107e+06	2.40222e+06	1.80158e+06	1.10366e+06	2.56151e+06	2.96843e+06	1.33273e+06	1.05375e+06	1.98561e+06	1.00122e+06	1.88599e+06	2.09659e+06	2.89887e+06	997792	4.47778e+06	2.03386e+06	1.67474e+06	1.92769e+06	2.19216e+06	1.54539e+06	3.18072e+06	1.59343e+06	3.21488e+06	2.29127e+06	2.29182e+06	2.24677e+06	2.32833e+06	2.34108e+06	2.28315e+06	2.06683e+06	13.129	13.4294	12.4924	10.3576
Cer(d38:2)+H-H2O	574.556	C38 H72 O2 N1		17.7726	17.7726	134919	0.97766	0	7.05149	0	108340	70080	82234.2	92730.8	98746.3	318480	92433.7	111687	79534.4	184963	174021	81578.8	77594.8	79138.6	66977.5	252461	96076.9	187629	59853.3	307635	71201.1	106084	144491	103887	82351.8	284852	74869.5	237048	139453	122573	149523	126375	132453	135395	120936	0	0	0	0
Cer(d40:0)+H	624.629	C40 H82 O3 N1		23.8379	23.8379	5.32157e+06	0.996383	0	9.29507	0	4.06435e+06	4.21207e+06	4.09354e+06	3.77505e+06	3.75421e+06	4.06463e+06	5.35865e+06	5.09011e+06	4.61229e+06	4.53033e+06	3.95614e+06	4.59492e+06	5.61263e+06	3.56139e+06	6.39594e+06	7.00814e+06	4.13847e+06	5.88391e+06	9.1401e+06	4.7631e+06	4.81854e+06	1.22831e+07	3.66135e+06	3.70195e+06	3.80818e+06	7.51755e+06	5.93521e+06	8.04971e+06	5.15243e+06	5.34082e+06	5.52025e+06	5.68133e+06	5.04613e+06	4.96579e+06	8.5735e+06	0	0	0	0
Cer(d40:1)+H	622.613	C40 H80 O3 N1		20.9374	20.9374	1.41874e+06	0.997447	0	5.04647	0	2.51092e+06	1.78435e+06	1.43368e+06	1.53265e+06	2.30763e+06	3.80428e+06	2.3216e+06	1.76926e+06	1.36376e+06	2.34304e+06	120530	78055.4	47721.1	122873	80997.3	88259.1	28934.3	45029	52750	51241.6	89903.8	50857.3	96951.4	2.51412e+06	33059	2.27477e+06	1.49613e+06	4.00298e+06	2.77141e+06	2.49611e+06	2.17756e+06	1.43723e+06	2.53379e+06	2.69332e+06	114703	0	0	0	0
Cer(d40:1)+H	622.613	C40 H80 O3 N1		22.8516	22.8516	415871	0.990426	0	7.38493	0	323633	446107	357092	363095	294751	280612	571519	564800	521917	438908	306633	498898	346465	372034	564548	647377	284590	380943	454461	432145	452871	512021	385582	279719	329368	435814	350641	456101	449254	397285	388400	379553	275207	486745	559393	0	0	0	0
Cer(d40:1)+H-H2O	604.603	C40 H78 O2 N1		20.8389	20.8389	3.53869e+06	1	0	15.3338	13.5714	4.23689e+06	2.99548e+06	2.70172e+06	3.33941e+06	4.07229e+06	8.1003e+06	3.62774e+06	2.22451e+06	2.41469e+06	4.61538e+06	3.61427e+06	2.18088e+06	2.02664e+06	3.38507e+06	2.4647e+06	5.2842e+06	3.26723e+06	3.50827e+06	1.54413e+06	5.43002e+06	3.52633e+06	2.90472e+06	2.94309e+06	3.62382e+06	3.35653e+06	4.46675e+06	2.10737e+06	4.91589e+06	3.77591e+06	3.53215e+06	3.76399e+06	3.79852e+06	3.71167e+06	3.77179e+06	3.30664e+06	12.7129	13.1281	13.5619	13.8365
Cer(d40:2)+H-H2O	602.587	C40 H76 O2 N1		19.3447	19.3447	106075	0.985106	0	7.4403	0	112619	65208.1	88691.8	104933	112590	204181	87924.5	76750.1	74411.1	101809	92116.5	92867.9	101688	86773.5	53013.1	275537	76071.9	117886	74267.8	147562	95609	75383	67434.2	104910	96345.5	191518	65393.9	208397	72131.5	88300.1	96353.7	69353.9	119931	107958	163027	0	0	0	0
Cer(d41:1)+H-H2O	618.618	C41 H80 O2 N1		21.6509	21.6509	2.32015e+06	1	0	14.2862	12.8401	2.93914e+06	1.4984e+06	1.78004e+06	2.10403e+06	2.36151e+06	5.11079e+06	1.99826e+06	1.52208e+06	1.64717e+06	3.73363e+06	2.36752e+06	1.28437e+06	1.33531e+06	1.68615e+06	1.8589e+06	4.22305e+06	2.05997e+06	2.70866e+06	879907	3.49571e+06	2.16314e+06	2.17775e+06	1.84095e+06	2.26084e+06	1.77988e+06	3.24495e+06	1.25008e+06	3.20693e+06	2.46169e+06	2.51055e+06	2.49541e+06	2.53576e+06	2.50029e+06	2.45133e+06	2.37544e+06	12.0105	11.7106	11.9944	10.7482
Cer(d42:1)+H-H2O	632.634	C42 H82 O2 N1		22.515	22.515	1.67985e+06	0.991702	0	9.23819	0	2.59609e+06	1.17274e+06	1.68284e+06	1.29437e+06	2.23424e+06	3.40971e+06	1.99764e+06	2.12e+06	1.34478e+06	1.92315e+06	1.98533e+06	1.7354e+06	1.24773e+06	1.33088e+06	1.64813e+06	4.65122e+06	1.95158e+06	1.55229e+06	1.21251e+06	2.68355e+06	2.43815e+06	92563	90420.7	2.02394e+06	1.43925e+06	2.28465e+06	1.16105e+06	2.02426e+06	1.96741e+06	1.76112e+06	1.43023e+06	1.55408e+06	68410.1	2.36311e+06	1.98368e+06	9.23819	0	0	0
Cer(d42:1)+H-H2O	632.634	C42 H82 O2 N1		20.7029	20.7029	472764	0.983191	0	11.762	0	1.22296e+06	404647	364536	499205	684233	1.0463e+06	126959	157009	128257	788094	928892	352451	385741	456222	47475	599224	269854	752266	312360	895468	355521	232032	323260	568070	241421	415210	286791	235329	548693	525357	587979	664649	463983	395248	212365	0	11.762	0	0
Cer(d42:1)+H-H2O	632.634	C42 H82 O2 N1		22.459	22.459	9.56958e+06	0.991702	0	16.1855	12.9796	1.12247e+07	6.29789e+06	6.48508e+06	7.74965e+06	1.10666e+07	2.01924e+07	1.02317e+07	7.35572e+06	5.64924e+06	1.22097e+07	9.76459e+06	6.04223e+06	6.52614e+06	7.92554e+06	7.4221e+06	2.0941e+07	1.01062e+07	9.33304e+06	4.30635e+06	2.03651e+07	9.62068e+06	9.33738e+06	7.75642e+06	9.74731e+06	7.10075e+06	1.0572e+07	5.4009e+06	9.73584e+06	1.0052e+07	1.02061e+07	9.78154e+06	1.02435e+07	1.02284e+07	9.99082e+06	9.3191e+06	13.4987	13.4026	11.7652	14.2626
Cer(d42:2)+H-H2O	630.618	C42 H80 O2 N1		20.9642	20.9642	522330	0.960213	0	11.1137	9.69354	505698	326029	300137	355315	701210	1.25418e+06	632505	374363	210335	598470	707677	278032	230857	246993	405225	1.39037e+06	571474	442341	151256	1.18106e+06	440449	433690	485971	435075	268503	922832	314010	789350	513527	577696	590398	474020	531528	449204	422240	8.53342	5.1377	0	0
Cer(d42:2)+H-H2O	630.618	C42 H80 O2 N1		20.7001	20.7001	5.36841e+06	0.954255	0	15.4442	13.4385	8.6282e+06	3.70705e+06	3.44135e+06	5.91142e+06	5.06581e+06	1.19899e+07	4.15706e+06	3.9831e+06	3.12722e+06	7.00017e+06	5.77464e+06	4.4081e+06	2.85529e+06	5.79221e+06	3.55903e+06	6.31678e+06	5.13175e+06	6.13222e+06	3.04394e+06	8.10285e+06	6.1035e+06	3.60592e+06	4.08444e+06	7.37775e+06	4.28427e+06	5.5893e+06	4.01966e+06	6.36891e+06	5.85978e+06	5.08597e+06	5.30145e+06	5.52975e+06	5.95102e+06	5.84731e+06	4.78984e+06	13.262	12.6952	14.264	12.926
Cer(d42:3)+H-H2O	628.603	C42 H78 O2 N1		19.2804	19.2804	583291	1	0	11.0965	0	918402	422617	426103	581227	487827	1.4225e+06	385859	331990	384019	987815	580365	463885	462388	544232	418272	652000	455908	638783	258775	867532	449969	337908	417381	537153	386120	668498	413758	869622	601152	606677	678072	672906	665959	584319	548964	7.88984	6.87475	8.18977	0
Cer(d43:1)+H-H2O	646.65	C43 H84 O2 N1		23.2232	23.2232	532925	0.997872	0	8.2359	6.01219	765482	462694	415824	478377	577268	876465	564156	419911	403498	710177	492140	415237	466444	456896	530818	1.13106e+06	580721	450987	340561	812972	509494	414446	375018	595482	411360	576547	414738	502124	515327	588999	541394	534094	567710	542141	686492	0	7.34627	5.58609	0
Cer(d44:1)+H-H2O	660.665	C44 H86 O2 N1		23.7212	23.7212	457166	1	0	9.1048	5.79826	454287	484985	357187	427761	482250	578405	393218	321402	346916	512189	293985	334109	580379	450399	481973	512612	553046	471385	388243	689921	455518	450040	339715	616158	371322	467603	406374	399670	516620	444531	530089	523704	510465	448848	706713	6.24083	0	7.83255	7.51104
Cer(d45:1)+H	692.692	C45 H90 O3 N1		24.0503	24.0503	862117	1	0	9.2341	0	602229	690179	709950	671834	919654	768088	735874	533276	774617	855183	745805	757990	1.0183e+06	936267	1.16182e+06	781625	856592	611370	843886	824294	1.46007e+06	1.17174e+06	876536	993974	830240	777856	839488	686703	696857	890564	912980	833052	902316	903716	2.0762e+06	0	0	0	5.82022
Cer(d46:1)+H-H2O	688.697	C46 H90 O2 N1		24.2875	24.2875	295219	0.992128	0	5.54736	0	272129	179365	392399	200183	285218	369256	318911	238655	413843	123604	218875	242232	425779	329040	565879	241766	255388	309438	230304	327646	371649	364905	214745	386843	315473	295873	143934	226947	315650	218025	252007	323512	303789	359346	554513	0	0	0	0
Cer(d48:1)+H	734.738	C48 H96 O3 N1		24.6267	24.6267	1.45928e+06	1	0	10.1245	6.31566	1.37101e+06	1.38804e+06	1.85954e+06	1.28397e+06	1.74876e+06	1.2938e+06	1.62873e+06	1.2803e+06	1.47148e+06	702907	1.09326e+06	1.36625e+06	2.15275e+06	1.11293e+06	2.4042e+06	1.049e+06	1.26168e+06	1.62504e+06	1.33169e+06	1.32563e+06	1.88537e+06	1.83277e+06	1.47562e+06	1.50736e+06	1.45188e+06	1.43576e+06	1.10606e+06	1.292e+06	1.05814e+06	1.47536e+06	1.63129e+06	1.68816e+06	1.73413e+06	1.21359e+06	2.59276e+06	5.46763	7.32242	5.04562	5.49205
Cer(m18:0_23:0)+H	622.65	C41 H84 O2 N1		23.2312	23.2312	537740	0.960851	0	5.029	0	254072	766670	737280	237437	432021	642172	726081	1.13897e+06	203897	404057	327496	564608	398132	600910	579767	430964	593195	323607	823153	1.00768e+06	609168	932349	209985	378038	471668	336638	361244	779249	272546	291240	316916	590986	674928	712512	263919	0	0	0	0
Cer(m36:0)+H	552.571	C36 H74 O2 N1		22.6759	22.6759	600314	1	0	6.30508	0	615930	459981	597293	622276	513798	570747	546997	521957	554032	682010	527198	627829	708348	598581	238948	580074	543686	588233	557303	569121	560866	607093	612533	555903	411850	644690	582271	524047	646391	664274	635603	627359	396119	916371	1.43033e+06	0	0	0	0
Cer(m18:1_20:0)+H	578.587	C38 H76 O2 N1		19.2695	19.2695	551613	0.971702	0	6.42598	0	340099	1.90231e+06	699397	657306	205756	509112	1.07921e+06	1.18652e+06	91057.2	829294	911766	675718	738726	808368	39002.4	1.05207e+06	203351	2.12872e+06	672142	339925	233838	168834	179116	247810	102500	247056	898112	379680	1.06694e+06	253665	335042	195560	279837	287429	252615	0	0	0	0
Cer(m18:0_20:0)+H	580.603	C38 H78 O2 N1		20.7637	20.7637	410731	0.99234	0	6.49979	6.49979	592490	1.01106e+06	314879	173410	23328.6	773902	419030	370566	141624	870561	820291	56240.5	76324.5	359005	37377	200749	506983	537523	458721	608236	127375	199737	435289	723122	150488	691430	780385	171024	328443	263184	447981	619483	268127	73557.9	468303	0	0	5.99474	0
Cer(m18:0_16:0)+H	524.54	C34 H70 O2 N1		17.5244	17.5244	206807	0.997021	0	8.68724	0	189484	367327	230211	258538	229632	289726	107499	123485	143031	303284	191869	60782.7	226280	76256.2	267443	388324	270673	211720	206510	459065	201415	189225	191063	180569	165088	285272	108199	117966	302908	238521	238125	283216	144496	165378	208493	0	0	0	0
Cer(m18:0_24:1)+H	634.65	C42 H84 O2 N1		22.2537	22.2537	778142	0.956596	0	8.83916	6.27446	1.14631e+06	1.24658e+06	605310	734068	468581	1.10285e+06	589822	614233	462404	1.29077e+06	887253	611562	538787	868842	402133	1.00141e+06	816466	836496	721605	1.50786e+06	516315	388511	600603	1.12426e+06	577694	984397	1.05174e+06	635136	839036	819897	791521	857650	797214	726685	734081	5.96006	5.7645	5.52893	0
Cer(m18:0_22:0)+H	608.634	C40 H82 O2 N1		22.3884	22.3884	653220	0.964255	0	9.46994	0	600148	1.33616e+06	618746	551292	329449	812687	552555	496158	556067	973735	819274	224422	442599	477443	359290	809498	743164	740190	596546	1.10414e+06	447813	440199	506155	776852	558767	838204	789652	598425	730374	615193	726942	683176	699360	705456	702734	5.36528	5.10868	5.13829	0
Cer(m18:1_24:0+O)+H	650.645	C42 H84 O3 N1		21.3689	21.3689	689056	1	0	10.3876	5.63948	931408	486425	595486	881367	370724	1.6851e+06	499241	461296	433977	1.27113e+06	666225	715755	864867	1.20811e+06	527523	741184	405075	635926	685691	1.59443e+06	788231	316680	307356	1.02851e+06	317109	378418	752735	214328	674912	721141	717023	710994	741894	723148	733173	9.85781	8.04889	0	0
Cer(m20:0_16:0)+H	552.571	C36 H74 O2 N1		20.6309	20.6309	4.15997e+06	1	0	11.3662	8.31201	4.15897e+06	3.5568e+06	3.71084e+06	4.36125e+06	3.72474e+06	3.95008e+06	4.32009e+06	3.94698e+06	3.88117e+06	4.63983e+06	4.14956e+06	3.46516e+06	4.83473e+06	3.78593e+06	3.56119e+06	3.58746e+06	4.52627e+06	4.17204e+06	4.35428e+06	3.95546e+06	3.74709e+06	3.61019e+06	4.43165e+06	4.24107e+06	3.89471e+06	4.19964e+06	4.1659e+06	4.75961e+06	3.6563e+06	4.04631e+06	3.82206e+06	3.97745e+06	4.0314e+06	4.55031e+06	9.86377e+06	8.11425	7.75405	7.881	7.96429
Cer(m18:0_24:0)+H	636.665	C42 H86 O2 N1		23.6949	23.6949	2.00816e+06	0.961702	0	19.8025	15.3101	1.82659e+06	3.11694e+06	1.64124e+06	1.68908e+06	1.20759e+06	1.98146e+06	1.99474e+06	1.82035e+06	1.70801e+06	2.43618e+06	1.84151e+06	1.14496e+06	1.71714e+06	1.69501e+06	1.72065e+06	3.00561e+06	2.60877e+06	1.85428e+06	1.61721e+06	3.31272e+06	1.48908e+06	1.56124e+06	1.83647e+06	2.37255e+06	1.84073e+06	2.74575e+06	2.41918e+06	1.3808e+06	2.25795e+06	1.89909e+06	1.90552e+06	2.25706e+06	2.01156e+06	2.06438e+06	2.15812e+06	19.8025	16.8929	17.9642	8.46136
Cer(m18:0_16:0)+H	524.54	C34 H70 O2 N1		18.965	18.965	1.74131e+06	0.991064	0	21.2859	0	1.71319e+06	1.58545e+06	1.83438e+06	1.79514e+06	1.65731e+06	1.66782e+06	1.71476e+06	1.63044e+06	1.76492e+06	1.50517e+06	1.58632e+06	1.63e+06	1.79337e+06	1.64667e+06	1.71442e+06	1.80949e+06	1.71053e+06	1.73361e+06	1.81382e+06	1.74796e+06	1.76114e+06	1.79041e+06	1.67332e+06	1.7177e+06	1.52428e+06	1.7425e+06	1.72069e+06	1.78799e+06	1.74537e+06	1.54936e+06	1.70861e+06	1.67101e+06	1.78701e+06	1.75508e+06	3.63985e+06	0	0	6.5453	0
Cer(m20:0_18:0)+H	580.603	C38 H78 O2 N1		22.2895	22.2895	1.545e+06	0.99	0	25.2878	0	1.46714e+06	1.5478e+06	1.61806e+06	1.44174e+06	1.54156e+06	1.52375e+06	1.43374e+06	1.58929e+06	1.53474e+06	1.45056e+06	1.33568e+06	1.50089e+06	1.62802e+06	1.44915e+06	1.49585e+06	1.6259e+06	1.38748e+06	1.47178e+06	1.54894e+06	1.5232e+06	1.5193e+06	1.78237e+06	1.47993e+06	1.49143e+06	1.4509e+06	1.49772e+06	1.49946e+06	1.55254e+06	1.53768e+06	1.47281e+06	1.44121e+06	1.5414e+06	1.47032e+06	1.51062e+06	3.2078e+06	10.3522	5.61265	6.97286	5.85125
Cer(t46:2)+H	720.686	C46 H90 O4 N1		22.3142	22.3142	1.49372e+06	0.981064	0	5.0276	0	1.54587e+06	1.58774e+06	1.39087e+06	1.26024e+06	1.43603e+06	1.26557e+06	1.4846e+06	1.34526e+06	1.49546e+06	1.33131e+06	1.35398e+06	1.36496e+06	1.70875e+06	1.38911e+06	1.7831e+06	1.33936e+06	1.33148e+06	1.46295e+06	1.49098e+06	1.51555e+06	1.54953e+06	1.51665e+06	1.34324e+06	1.40961e+06	1.48918e+06	1.5197e+06	1.34783e+06	1.26109e+06	1.54701e+06	1.64675e+06	1.45328e+06	1.56163e+06	1.47228e+06	1.75196e+06	3.05912e+06	0	0	0	0
Cer(t18:0_20:0)+H	612.593	C38 H78 O4 N1		18.5718	18.5718	4.35548e+06	0.963404	0	5.65193	0	4.81257e+06	4.04538e+06	4.08991e+06	4.00515e+06	3.70596e+06	4.39803e+06	4.89423e+06	4.32594e+06	4.04054e+06	4.156e+06	3.68684e+06	2.9289e+06	3.95472e+06	4.47217e+06	4.64098e+06	5.12945e+06	3.9053e+06	5.23372e+06	2.73023e+06	4.42588e+06	3.93453e+06	4.60183e+06	3.3663e+06	4.8615e+06	3.816e+06	4.23396e+06	5.38062e+06	5.09546e+06	4.38772e+06	4.91417e+06	4.36571e+06	4.53428e+06	5.20737e+06	2.97474e+06	9.30164e+06	0	0	0	0
Cer(t43:2)+H	678.639	C43 H84 O4 N1		19.9628	19.9628	1.33827e+06	0.996596	0	6.02929	0	1.22775e+06	1.36794e+06	1.20252e+06	1.04028e+06	1.42692e+06	1.22981e+06	1.44043e+06	1.36965e+06	1.42515e+06	1.26686e+06	1.25681e+06	1.30685e+06	1.57218e+06	1.35038e+06	1.5349e+06	1.21917e+06	1.21541e+06	1.30054e+06	1.31964e+06	1.40454e+06	1.45442e+06	1.60382e+06	1.07794e+06	1.45823e+06	1.12588e+06	1.36185e+06	1.32094e+06	1.28111e+06	1.24366e+06	1.33376e+06	1.39243e+06	1.29342e+06	906332	1.04389e+06	2.74006e+06	0	0	0	0
Cer(t45:0+O)+H	726.697	C45 H92 O5 N1		23.337	23.337	1.15607e+06	0.986596	0	6.1467	0	1.14195e+06	1.16964e+06	1.18354e+06	951032	1.12776e+06	1.03577e+06	1.0494e+06	1.04214e+06	1.06001e+06	1.10269e+06	1.10762e+06	1.14786e+06	1.46072e+06	1.22623e+06	1.54166e+06	1.05154e+06	892293	976298	1.15281e+06	1.31919e+06	1.23958e+06	1.26722e+06	1.07387e+06	1.14259e+06	1.12943e+06	1.1693e+06	978448	1.09213e+06	1.16762e+06	1.10932e+06	1.12333e+06	1.1246e+06	1.09144e+06	1.11144e+06	2.25423e+06	0	0	0	0
Cer(t44:0+O)+H	712.681	C44 H90 O5 N1		22.6206	22.6206	1.5127e+06	0.992766	0	6.62027	5.60962	1.45716e+06	1.5024e+06	1.4635e+06	1.22151e+06	1.47536e+06	1.40741e+06	1.48792e+06	1.39692e+06	1.53786e+06	1.34681e+06	1.54574e+06	1.47544e+06	1.76598e+06	1.42218e+06	1.99308e+06	1.35041e+06	1.28322e+06	1.41388e+06	1.58159e+06	1.51207e+06	1.58227e+06	1.85026e+06	1.20685e+06	1.48703e+06	1.40122e+06	1.37099e+06	1.35936e+06	1.51146e+06	1.62575e+06	1.53145e+06	1.52908e+06	1.61928e+06	1.21006e+06	1.50611e+06	3.08815e+06	0	0	0	5.07236
Cer(t18:0_22:0)+H-H2O	622.613	C40 H80 O3 N1		20.8395	20.8395	9.93942e+06	0.997447	0	7.75227	0	1.19109e+07	8.72701e+06	7.48228e+06	9.24315e+06	1.10688e+07	2.19918e+07	1.09556e+07	6.44997e+06	6.59867e+06	1.22038e+07	9.98073e+06	6.08955e+06	5.81231e+06	8.81697e+06	6.88761e+06	1.47713e+07	9.32047e+06	1.03834e+07	4.33929e+06	1.60944e+07	1.00247e+07	9.34535e+06	8.36307e+06	1.04098e+07	8.62591e+06	1.22829e+07	6.45993e+06	1.33542e+07	1.06301e+07	1.02611e+07	1.03684e+07	1.03054e+07	1.07165e+07	1.04576e+07	1.05933e+07	0	0	0	0
Cer(t41:0+O)+H	670.634	C41 H84 O5 N1		20.2365	20.2365	832311	0.967234	0	8.00205	0	716605	788494	674700	839681	770466	709045	734869	684531	792930	712695	659246	731659	1.07307e+06	878855	1.00151e+06	901956	879454	832680	726612	935212	948235	1.16136e+06	815785	888359	680881	709567	542321	730908	831920	753249	738213	962082	832527	893982	1.95553e+06	5.57754	0	0	0
Cer(t18:0_24:0+O)+H	684.65	C42 H86 O5 N1		21.0269	21.0269	2.04907e+06	0.993404	0	10.108	6.35841	2.01733e+06	1.98429e+06	1.81691e+06	1.82216e+06	1.88413e+06	1.89274e+06	2.00515e+06	1.99562e+06	2.09634e+06	1.93644e+06	2.0423e+06	2.08711e+06	2.30403e+06	1.96393e+06	2.27188e+06	1.9353e+06	1.76946e+06	2.06183e+06	1.93047e+06	2.12842e+06	2.10125e+06	2.69323e+06	1.90523e+06	1.96826e+06	1.83203e+06	2.07557e+06	1.8793e+06	1.84414e+06	1.9169e+06	2.16516e+06	2.1152e+06	2.22552e+06	1.92451e+06	2.06529e+06	4.06782e+06	6.42027	0	0	6.55527
Cer(t18:1_22:0+O)+H	654.603	C40 H80 O5 N1		18.6545	18.6545	1.59112e+06	0.987021	0	10.4996	0	1.71696e+06	1.42588e+06	1.70533e+06	1.4662e+06	1.33728e+06	1.22805e+06	1.62959e+06	1.64466e+06	1.48157e+06	1.46967e+06	1.37458e+06	1.27927e+06	1.69321e+06	1.58703e+06	1.54908e+06	1.74672e+06	1.41431e+06	1.47016e+06	1.55471e+06	1.49818e+06	1.51285e+06	2.93059e+06	1.53891e+06	1.4907e+06	1.61776e+06	1.57079e+06	1.45101e+06	1.5856e+06	1.55914e+06	1.44126e+06	1.58761e+06	1.50672e+06	1.62706e+06	1.34732e+06	3.5898e+06	0	0	0	0
Cer(t18:0_22:0)+H	640.624	C40 H82 O4 N1		20.106	20.106	2.93604e+06	1	0	10.7853	0	2.54805e+06	2.81372e+06	2.41416e+06	3.02077e+06	2.73049e+06	3.11355e+06	3.15484e+06	2.62904e+06	2.92358e+06	2.79601e+06	2.39044e+06	2.53275e+06	3.10142e+06	3.26239e+06	2.6091e+06	3.33447e+06	2.91751e+06	3.27967e+06	2.70445e+06	3.06455e+06	2.94977e+06	3.23699e+06	2.65857e+06	2.68476e+06	3.10281e+06	2.91034e+06	2.39524e+06	3.19469e+06	2.48862e+06	2.46737e+06	2.97844e+06	3.08241e+06	3.86919e+06	3.82725e+06	4.90833e+06	0	0	5.52169	0
Cer(t18:1_24:0+O)+H	682.634	C42 H84 O5 N1		20.22	20.22	2.96782e+06	0.99383	0	11.3079	0	3.08268e+06	2.81189e+06	3.02091e+06	2.49703e+06	2.68707e+06	2.86824e+06	2.85719e+06	2.48813e+06	3.00165e+06	2.89039e+06	2.72523e+06	3.0199e+06	3.02975e+06	2.9258e+06	2.57409e+06	2.87969e+06	3.00482e+06	2.75458e+06	2.68019e+06	2.93155e+06	2.86237e+06	5.92267e+06	3.10868e+06	2.97382e+06	2.97465e+06	2.86738e+06	2.98464e+06	2.67195e+06	3.00337e+06	2.94964e+06	2.83752e+06	3.0543e+06	2.6989e+06	1.83643e+06	5.50712e+06	0	11.0818	0	0
Cer(t18:0_22:0+O)+H	656.619	C40 H82 O5 N1		19.4473	19.4473	751649	0.992128	0	12.7907	0	704444	757745	602332	648830	671296	694291	688712	658815	720121	716354	656337	698135	900173	803051	871816	690519	700966	681103	709852	832340	708970	1.2356e+06	623234	754560	751537	732687	693568	727423	670811	757200	751085	777737	741258	759950	1.6504e+06	0	0	0	0
Cer(t18:0_25:0+O)+H	698.666	C43 H88 O5 N1		21.8282	21.8282	892981	0.99234	0	12.9017	0	915612	911794	826568	885869	899167	860647	943487	738493	797228	829651	890112	764339	1.02681e+06	880356	1.0971e+06	819884	782071	836286	978923	810770	917848	1.11404e+06	862384	912564	816694	960491	789305	830532	898032	849049	790656	914302	829512	616049	1.88284e+06	0	0	0	0
Cer(t18:0_23:0)+H-H2O	636.629	C41 H82 O3 N1		21.6504	21.6504	7.04934e+06	0.998511	0	13.1918	0	8.65413e+06	4.49229e+06	5.69595e+06	6.03385e+06	7.2681e+06	1.54395e+07	6.58259e+06	4.67273e+06	4.91949e+06	1.07393e+07	7.2571e+06	4.11804e+06	4.12235e+06	5.12424e+06	5.25644e+06	1.34836e+07	6.68434e+06	7.92454e+06	2.60942e+06	1.06661e+07	6.54735e+06	7.02099e+06	5.70839e+06	6.74428e+06	5.46004e+06	9.78104e+06	3.78737e+06	9.84105e+06	7.43706e+06	7.40726e+06	7.31746e+06	7.47165e+06	7.5852e+06	7.36025e+06	7.64756e+06	0	0	0	0
Cer(t20:0_26:0+O)+H	740.713	C46 H94 O5 N1		23.7811	23.7811	2.71194e+06	0.971489	0	13.3086	7.00673	2.44615e+06	2.33433e+06	2.56839e+06	2.45575e+06	2.47144e+06	2.83455e+06	2.91469e+06	2.31908e+06	2.14637e+06	2.58712e+06	2.09494e+06	3.06871e+06	3.40452e+06	2.65636e+06	3.65183e+06	2.59174e+06	2.47279e+06	2.62776e+06	2.97889e+06	2.74915e+06	3.07539e+06	2.86876e+06	1.94578e+06	2.81836e+06	2.71389e+06	2.55494e+06	2.8856e+06	2.37749e+06	2.39002e+06	2.71904e+06	2.70514e+06	2.84856e+06	2.6642e+06	2.6983e+06	5.24398e+06	5.74416	10.9522	6.0194	6.52732
Cer(t20:0_26:0)+H	724.718	C46 H94 O4 N1		24.0586	24.0586	3.88653e+06	0.944681	0	15.4001	0	3.85967e+06	3.41881e+06	3.96953e+06	3.3021e+06	3.58031e+06	3.24395e+06	3.32902e+06	3.70268e+06	3.67419e+06	3.80875e+06	3.37237e+06	3.04682e+06	4.15522e+06	3.42006e+06	4.32593e+06	3.62248e+06	3.28871e+06	3.18167e+06	3.50127e+06	3.62037e+06	6.12828e+06	4.34368e+06	3.57809e+06	4.17288e+06	3.53395e+06	4.04542e+06	3.65807e+06	3.73909e+06	3.59997e+06	3.80107e+06	4.33494e+06	4.65919e+06	3.81752e+06	4.3077e+06	7.31265e+06	0	0	0	0
Cer(t20:0_24:0)+H	696.686	C44 H90 O4 N1		23.2476	23.2476	2.0193e+06	1	0	16.3046	0	2.0769e+06	1.91905e+06	1.91473e+06	1.77997e+06	1876519	2.06419e+06	2.13187e+06	1.74354e+06	1.68819e+06	1.78776e+06	1.64142e+06	1.79283e+06	2.41372e+06	1.88125e+06	2.36253e+06	2.13442e+06	2.07328e+06	1.90331e+06	1.99458e+06	2.20636e+06	2.18814e+06	2.65639e+06	1.96008e+06	2.15861e+06	1.92327e+06	2.05646e+06	1.72374e+06	1.7619e+06	1.98189e+06	2.10374e+06	2.11707e+06	2.15358e+06	1.87868e+06	2.00326e+06	3.60681e+06	0	0	0	0
Cer(t18:0_23:0)+H	654.639	C41 H84 O4 N1		20.8671	20.8671	1.23333e+06	0.959574	0	19.9355	0	953069	1.1224e+06	1.1061e+06	1.06652e+06	1.17106e+06	1.55121e+06	1.2208e+06	1.11605e+06	1.08486e+06	1.27834e+06	1.08168e+06	937746	1.14423e+06	1.29498e+06	1.47035e+06	1.62237e+06	1.12738e+06	1.19923e+06	897831	1.63563e+06	1.41833e+06	1.85896e+06	1.00942e+06	1.07283e+06	1.3376e+06	1.42536e+06	1.0873e+06	1.42438e+06	1.22618e+06	1.3209e+06	1.15204e+06	1427876	753399	1.14447e+06	1.99185e+06	0	0	0	0
Cer(t18:0_24:0)+H	668.655	C42 H86 O4 N1		21.6761	21.6761	3.72108e+06	0.995532	0	21.8762	0	2.92983e+06	3.13141e+06	3.06946e+06	3.2029e+06	3855465	4.67005e+06	5.22426e+06	3.21467e+06	3.40734e+06	3.53728e+06	2.75755e+06	2.35901e+06	3.59517e+06	3.43216e+06	5.05667e+06	6.02728e+06	4.10938e+06	3.5126e+06	2.62287e+06	5.21882e+06	3.56702e+06	4.94517e+06	3.06823e+06	3.12666e+06	3.1225e+06	4.63722e+06	3.63675e+06	4.07987e+06	3.75352e+06	3.64569e+06	3.83054e+06	3.80784e+06	3.92686e+06	3.2088e+06	4.96813e+06	9.77072	0	0	7.5096
CerG3GNAc1(d42:3)+H	1335.85	C68 H123 O23 N2		16.1185	16.1175	412426	1	-0.000945883	6.89286	0	559683	532774	522563	557471	569628	502951	425269	312649	439313	195651	465148	311041	463542	903587	373090	288411	433392	369592	410283	87808.9	252425	230090	442447	640322	175803	392338	926469	436447	465752	504809	415927	535145	552824	494468	570125	0	0	0	0
CerG3GNAc1(d34:1)+H	1227.76	C60 H111 O23 N2		13.0447	13.0447	2.02499e+06	1	0	13.1967	0	2.43203e+06	1.85184e+06	2.0454e+06	2.33497e+06	2.93287e+06	3.64216e+06	2.06675e+06	1.60851e+06	1.47431e+06	1.71508e+06	1.6936e+06	1.97268e+06	2.13259e+06	2.32033e+06	1.77862e+06	2.89897e+06	2.4577e+06	2.02066e+06	2.03588e+06	1.60953e+06	1.81991e+06	2.09787e+06	2.0831e+06	2.48126e+06	1.16016e+06	1.81305e+06	2.09618e+06	2.22237e+06	2.29549e+06	2.12479e+06	2.14404e+06	1.94906e+06	2.06681e+06	2.13735e+06	1.7383e+06	0	0	0	0
CerG3GNAc1(d42:2)+H	1337.87	C68 H125 O23 N2		17.2759	17.2759	1.52813e+06	0.931064	0	15.0964	0	1.89243e+06	1.53122e+06	1.66369e+06	1.65117e+06	2.28346e+06	2.96105e+06	1.33577e+06	1.28439e+06	932426	1.15072e+06	1.41054e+06	1.24071e+06	1.43215e+06	1.55536e+06	1.60455e+06	1.98802e+06	2.02935e+06	1.5154e+06	1.39903e+06	1.10453e+06	1.38575e+06	1.55275e+06	1.55304e+06	2.13641e+06	987607	1.19986e+06	2.12207e+06	1.91143e+06	1.52011e+06	1.86546e+06	1.51878e+06	1.48797e+06	1.39881e+06	1.71259e+06	1.63757e+06	0	14.421	5.6034	0
CerG3GNAc1(d42:1)+H	1339.88	C68 H127 O23 N2		18.7893	18.7893	1.07108e+06	1	0	15.1891	0	1.34206e+06	977895	1.07458e+06	994142	1.5279e+06	1.86123e+06	1.42358e+06	1.12561e+06	685548	885516	830144	697455	1.06246e+06	1.07389e+06	920464	1.56789e+06	1.6261e+06	892629	913049	939093	717383	1.13124e+06	1.05415e+06	1.19186e+06	487534	1.01045e+06	1.47048e+06	1.20371e+06	1.14619e+06	1.08873e+06	1.09566e+06	1.06864e+06	1.14461e+06	1.1529e+06	1.02028e+06	0	0	0	0
CerG3GNAc1(d40:1)+H	1311.85	C66 H123 O23 N2		17.3994	17.3994	843831	1	0	15.4922	0	1.23448e+06	942037	938831	980076	1.19995e+06	1.38377e+06	1.02196e+06	597222	643589	632782	644276	674951	845172	835376	639456	1.14139e+06	1.02193e+06	891630	685956	745647	689677	1.03012e+06	666650	1.15607e+06	420348	891628	988189	905719	886053	912444	852560	887800	892035	981506	744772	0	0	0	0
CerG3GNAc1(t34:0)+H-H2O	1227.76	C60 H111 O23 N2		13.0449	13.0449	2.02499e+06	1	0	14.7321	9.99286	2.43203e+06	1.85184e+06	2.04541e+06	2.33485e+06	2.93287e+06	3.64216e+06	2.06675e+06	1.60851e+06	1.47431e+06	1.71508e+06	1.6936e+06	1.97265e+06	2.13259e+06	2.32033e+06	1.77862e+06	2.89897e+06	2.4577e+06	2.02066e+06	2.03588e+06	1.60946e+06	1.81991e+06	2.09787e+06	2.0831e+06	2.48126e+06	1.16016e+06	1.81301e+06	2.09618e+06	2.22237e+06	2.29549e+06	2.12479e+06	2.14404e+06	1.94907e+06	2.06681e+06	2.13744e+06	1.7383e+06	5.91919	5.55065	0	14.2246
CerG3GNAc1(t40:0)+H-H2O	1311.85	C66 H123 O23 N2		17.3994	17.3994	843831	1	0	5.20381	0	1.23448e+06	942037	938831	980076	1.19995e+06	1.38377e+06	1.02196e+06	597222	643589	632782	644276	674951	845172	835376	639456	1.14139e+06	1.02193e+06	891630	685956	745647	689677	1.03012e+06	666650	1.15607e+06	420348	891628	988189	905719	886053	912444	852560	887800	892035	981506	744772	0	0	0	5.20381
CerG3GNAc1(t42:0)+H-H2O	1339.88	C68 H127 O23 N2		18.7893	18.7893	1.07108e+06	1	0	17.1529	0	1.34206e+06	977895	1.07458e+06	994142	1.5279e+06	1.86123e+06	1.42358e+06	1.12561e+06	685548	885516	830144	697455	1.06246e+06	1.07389e+06	920464	1.56789e+06	1.6261e+06	892629	913049	939093	717383	1.13124e+06	1.05415e+06	1.19186e+06	487534	1.01045e+06	1.47048e+06	1.20371e+06	1.14619e+06	1.08873e+06	1.09566e+06	1.06864e+06	1.14461e+06	1.1529e+06	1.02028e+06	0	0	0	0
CerG3GNAc1(t42:1)+H-H2O	1337.87	C68 H125 O23 N2		17.2759	17.2759	1.52813e+06	0.931064	0	9.93139	0	1.89243e+06	1.53122e+06	1.66369e+06	1.65117e+06	2.28346e+06	2.96105e+06	1.33577e+06	1.28439e+06	932426	1.15072e+06	1.41054e+06	1.24071e+06	1.43215e+06	1.55536e+06	1.60455e+06	1.98802e+06	2.02935e+06	1.5154e+06	1.39903e+06	1.10453e+06	1.38575e+06	1.55275e+06	1.55304e+06	2.13641e+06	987607	1.19986e+06	2.12207e+06	1.91143e+06	1.52011e+06	1.86546e+06	1.51878e+06	1.48797e+06	1.39881e+06	1.71259e+06	1.63757e+06	0	0	0	9.93139
ChE()+H-H2O	369.352	C27 H45 O0		14.0332	14.0332	245034	0.998889	-3.40426e-05	6.45249	0	178007	32250.1	384007	186084	339014	967869	194522	64160.7	199324	286588	61458.9	133300	222562	84283.4	21275.3	110109	178274	76129.6	47956.8	104264	126956	383985	0	0	125752	186113	889703	35977.3	149022	34514	555000	911607	755931	179954	256563	0	0	0	0
ChE()+H-H2O	369.352	C27 H45 O0		21.5168	21.5168	4.60927e+06	0.985319	0	14.3902	0	2.35443e+06	1.5587e+06	2.77299e+07	1.96581e+06	3.38948e+06	4.69176e+06	2.76877e+06	1.24472e+06	2.93703e+06	2.77431e+06	2.23925e+06	1.8782e+06	4.34184e+06	3.10246e+06	1.90732e+06	5.91132e+06	2.74763e+06	1.7393e+06	1.14704e+06	1.55708e+06	1.64799e+06	5.11317e+07	1.64314e+06	2.78086e+06	1.64089e+06	1.4269e+06	1.15958e+06	1.66484e+06	5.29786e+06	4.08782e+06	4.82867e+06	3.94894e+06	6.74219e+06	7.90229e+06	3.78685e+06	0	0	0	5.53123
ChE()+H-H2O	369.352	C27 H45 O0		25.1255	25.1255	4.59084e+08	1	0	17.0574	15.8052	5.06735e+08	4.46126e+08	5.64879e+08	4.96862e+08	4.89576e+08	6.4296e+08	5.52845e+08	4.29352e+08	4.66548e+08	4.0256e+08	3.5999e+08	3.70893e+08	5.57548e+08	3.95734e+08	5.22174e+08	2.63923e+08	4.09845e+08	4.44223e+08	3.59812e+08	3.10316e+08	3.96495e+08	5.43465e+08	3.98856e+08	5.92199e+08	4.61114e+08	4.7596e+08	5.4785e+08	4.94113e+08	3.92217e+08	4.40498e+08	5.15564e+08	4.95251e+08	4.75832e+08	4.86513e+08	4.21942e+08	17.0574	15.2211	15.7331	15.1318
ChE()+H-H2O	369.352	C27 H45 O0		25.3655	25.3655	6.17873e+08	1	0	17.4862	15.9421	5.34512e+08	6.01523e+08	6.1689e+08	6.2987e+08	7.08276e+08	8.79032e+08	7.01596e+08	4.94984e+08	4.64111e+08	6.6927e+08	5.17423e+08	5.14639e+08	6.17814e+08	5.55768e+08	6.68114e+08	6.16295e+08	5.93205e+08	6.33776e+08	5.52115e+08	7.1115e+08	5.93205e+08	6.8146e+08	5.5648e+08	6.89296e+08	5.56156e+08	5.87372e+08	7.39399e+08	6.01256e+08	5.89076e+08	6.17235e+08	7.26568e+08	7.14461e+08	6.96502e+08	6.1461e+08	6.16385e+08	15.2866	16.1996	14.884	15.2525
ChE()+H-H2O	369.352	C27 H45 O0		25.6357	25.6357	1.83988e+08	1	0	16.9149	14.7896	1.04004e+08	1.77706e+08	1.50886e+08	1.30259e+08	2.93939e+08	3.80527e+08	2.61365e+08	1.51318e+08	8.68387e+07	1.13179e+08	1.41823e+08	1.00664e+08	1.05049e+08	1.20334e+08	1.62309e+08	2.88745e+08	2.18311e+08	2.61848e+08	1.41393e+08	2.66412e+08	2.35237e+08	2.42214e+08	2.03231e+08	1.999e+08	1.11915e+08	2.2329e+08	2.10222e+08	1.82056e+08	1.81129e+08	1.83624e+08	2.19681e+08	2.23905e+08	1.52056e+08	1.66964e+08	1.45179e+08	14.7245	14.3546	15.0561	15.6847
ChE(20:1)+NH4	696.665	C47 H86 O2 N1		25.5539	25.5539	4.41431e+06	0.996383	0	6.35178	0	3.15936e+06	3.68768e+06	3.41057e+06	3.26916e+06	6.84015e+06	1.04374e+07	4.86749e+06	3.96403e+06	2.121e+06	3.70017e+06	3.89344e+06	3.16054e+06	2.9077e+06	3.05327e+06	4.15518e+06	5.83132e+06	7.18319e+06	6.07613e+06	2.81006e+06	5.4606e+06	5.62814e+06	6.35929e+06	5.29445e+06	5.08963e+06	2.94328e+06	4.91634e+06	4.62544e+06	3.77368e+06	4.05613e+06	4.96043e+06	4.97919e+06	4.61639e+06	2.53853e+06	1.66431e+06	2.59892e+06	6.35178	0	0	0
ChE(16:0)+NH4	642.618	C43 H80 O2 N1		25.4014	25.4014	7.81689e+06	0.962766	0	6.78677	0	9.11719e+06	8.63771e+06	8.60853e+06	1.15597e+07	6.64727e+06	8.31047e+06	8.29898e+06	5.94502e+06	9.00711e+06	9.47933e+06	5.34669e+06	7.76639e+06	1.08685e+07	7.70187e+06	7.78437e+06	5.74256e+06	6.63789e+06	7.42513e+06	7.8873e+06	7.63979e+06	5.26756e+06	6.33657e+06	5.16576e+06	8.84806e+06	6.64513e+06	5.99223e+06	9.21691e+06	8.23485e+06	7.26847e+06	7.52548e+06	9.35653e+06	7.79718e+06	8.0788e+06	8.11761e+06	8.1835e+06	0	0	5.43972	6.78677
ChE(18:2)+H	649.592	C45 H77 O2		25.1246	25.1246	3.62541e+06	0.980638	0	7.93279	0	3.61853e+06	3.12605e+06	5.05981e+06	4.0732e+06	3.96262e+06	4.8289e+06	4.13967e+06	3.73656e+06	4.28147e+06	2.67923e+06	2.68649e+06	2.76159e+06	4.08085e+06	3.29705e+06	4.57444e+06	1.4215e+06	3.50344e+06	3.8103e+06	2.39487e+06	2.007e+06	3.43838e+06	3.65582e+06	3.24726e+06	4.91019e+06	3.09007e+06	4.12708e+06	5.36815e+06	4.23955e+06	3.34122e+06	3.88842e+06	3.40781e+06	3.8137e+06	3.10439e+06	3.74168e+06	3.33451e+06	7.93279	0	5.04386	6.75997
ChE(20:4)+H	673.592	C47 H77 O2		24.9848	24.9848	7.52853e+06	0.86617	0	12.4395	10.549	7.87053e+06	1.06113e+07	1.0669e+07	1.16523e+07	9.0665e+06	1.00103e+07	9.19773e+06	6.28193e+06	7.90714e+06	5.17764e+06	5.83588e+06	7.27436e+06	7.83783e+06	6.39192e+06	6.21453e+06	5.02912e+06	5.37575e+06	7.0098e+06	6.74061e+06	4.64739e+06	5.79683e+06	7.63181e+06	5.91015e+06	9.63413e+06	7.09499e+06	7.62495e+06	1.19686e+07	7.82335e+06	6.06359e+06	7.49662e+06	7.6134e+06	8.69521e+06	8.01333e+06	7.33514e+06	6.95131e+06	10.0086	10.12	10.2855	12.0534
ChE(18:0)+NH4	670.65	C45 H84 O2 N1		25.6381	25.6381	1.08589e+07	0.917872	0	22.4859	6.4028	4.86037e+06	1.11707e+07	7.98562e+06	6.60812e+06	1.75442e+07	2.01816e+07	1.42851e+07	1.02132e+07	4.88123e+06	8.86337e+06	8.65715e+06	5.26985e+06	7.50651e+06	6.81453e+06	8.6329e+06	1.59915e+07	1.35979e+07	1.48881e+07	8.68022e+06	1.49905e+07	1.39048e+07	1.55751e+07	1.31126e+07	1.06052e+07	6.17674e+06	1.42463e+07	1.20766e+07	1.08266e+07	1.07284e+07	9.99038e+06	1.16729e+07	1.35136e+07	1.22923e+07	1.1722e+07	1.13436e+07	14.8439	0	9.11082	5.73117
ChE(18:1)+NH4	668.634	C45 H82 O2 N1		25.355	25.355	1.08563e+08	0.811277	0	16.9673	0	8.03075e+07	8.82476e+07	1.26389e+08	8.63561e+07	1.01222e+08	1.86185e+08	1.06571e+08	1.08695e+08	9.6478e+07	1.29921e+08	1.11384e+08	1.03971e+08	1.24348e+08	1.12264e+08	1.02634e+08	1.37478e+07	9.25699e+07	1.31537e+08	1.11305e+08	1.44679e+08	1.27953e+08	1.4784e+08	1.19063e+08	1.46199e+08	1.19701e+08	9.64089e+07	1.16096e+08	1.23573e+08	1.20059e+08	1.23303e+08	1.10632e+08	1.08057e+08	8.74684e+07	1.21225e+07	1.2552e+08	0	0	0	0
ChE(18:1)+NH4	668.634	C45 H82 O2 N1		25.5397	25.5397	1.34271e+07	0.811064	0	17.4204	0	1.06948e+07	1.52865e+07	1.23736e+07	1.15141e+07	1.76148e+07	2.59464e+07	9.37753e+06	1.14086e+07	9.58506e+06	1.25559e+07	1.04595e+07	9.02837e+06	1.28354e+07	1.23237e+07	1.49041e+07	6.72178e+06	1.61531e+07	1.54269e+07	1.23274e+07	1.57735e+07	1.64135e+07	1.69064e+07	1.34465e+07	1.62457e+07	1.03212e+07	1.58474e+07	1.89283e+07	1.5283e+07	1.37499e+07	1.48768e+07	1.69548e+07	1.65012e+07	3.55303e+06	4.78874e+06	1.23474e+07	0	0	0	0
ChE(18:1)+NH4	668.634	C45 H82 O2 N1		25.3519	25.3519	1.12295e+08	0.811277	0	23.6922	20.0009	1.12885e+08	1.01861e+08	1.06092e+08	1.04729e+08	1.36984e+08	1.43999e+08	1.19333e+08	1.08695e+08	7.46759e+07	1.08594e+08	9.6756e+07	1.03971e+08	1.02674e+08	8.75962e+07	1.17401e+08	8.6523e+07	1.23054e+08	1.28147e+08	1.11305e+08	1.20806e+08	1.08502e+08	1.29267e+08	1.19063e+08	1.25696e+08	1.0195e+08	1.07602e+08	1.31852e+08	1.23573e+08	1.01019e+08	1.00927e+08	1.18691e+08	1.23308e+08	1.30118e+08	1.09986e+08	1.13022e+08	18.4331	0	21.8992	19.6822
ChE(18:2)+NH4	666.618	C45 H80 O2 N1		25.3082	25.3082	1.46728e+07	0.988936	0	24.6149	15.9974	1.64064e+07	1.30277e+07	1.47374e+07	1.29712e+07	1.35095e+07	1.82538e+07	9.76959e+06	1.32406e+07	1.18014e+07	4.20786e+07	9.55654e+06	9.18819e+06	3.95324e+07	9.70854e+06	1.21599e+07	7.01334e+06	9.28807e+06	1.27086e+07	8.42984e+06	6.44348e+06	1.15783e+07	1.06875e+07	9.17126e+06	1.7899e+07	1.19465e+07	1.31637e+07	1.33454e+07	1.45067e+07	1.00468e+07	1.09827e+07	1.10717e+07	1.64665e+07	1.12873e+07	1.07336e+07	1.0134e+07	5.40342	16.3618	22.5271	20.8023
ChE(18:2)+NH4	666.618	C45 H80 O2 N1		25.1255	25.1255	3.48335e+08	0.992128	0	26.6823	22.7172	3.80438e+08	3.23407e+08	4.28991e+08	3.98775e+08	3.96005e+08	4.43339e+08	4.39777e+08	3.2006e+08	3.90115e+08	2.99679e+08	2.55416e+08	2.94498e+08	4.28747e+08	3.00485e+08	3.94308e+08	1.97873e+08	3.06646e+08	3.29385e+08	2.75169e+08	2.3733e+08	3.0252e+08	4.16976e+08	3.06136e+08	4.44318e+08	3.60017e+08	3.65226e+08	4.08041e+08	3.68987e+08	2.98207e+08	3.17079e+08	3.78574e+08	3.64039e+08	3.52932e+08	3.59072e+08	3.39321e+08	24.3562	26.2269	24.051	23.9143
ChE(18:3)+NH4	664.603	C45 H78 O2 N1		24.9306	24.9306	1.23271e+07	0.968511	0	15.418	0	1.09328e+07	1.94413e+07	3.42356e+07	1.38758e+07	2.08945e+07	1.08287e+07	1.82603e+07	9.89327e+06	1.57831e+07	4.4701e+06	8.14107e+06	3.94992e+06	2.29029e+07	7.9875e+06	9.07152e+06	3.92808e+06	7.33466e+06	1.14178e+07	1.19754e+07	3.29842e+06	8.41317e+06	1.27907e+07	1.01071e+07	2.18316e+07	1.20781e+07	1.1049e+07	2.90453e+07	1.01002e+07	8.87797e+06	1.00456e+07	1.23298e+07	1.06223e+07	1.09594e+07	1.11257e+07	1.03161e+07	5.43815	0	9.49948	15.418
ChE(20:3)+NH4	692.634	C47 H82 O2 N1		25.1732	25.1732	2.71261e+07	0.935532	0	23.5376	8.60616	1.81514e+07	1.84247e+07	2.3933e+07	2.70919e+07	3.92487e+07	5.88166e+07	3.81519e+07	2.16883e+07	2.11472e+07	2.25982e+07	2.35261e+07	1.76276e+07	2.99525e+07	2.17164e+07	3.16e+07	2.15049e+07	3.34002e+07	3.284e+07	1.85485e+07	2.82059e+07	2.99498e+07	3.95398e+07	2.34255e+07	2.87935e+07	1.72102e+07	3.39253e+07	2.91945e+07	2.90924e+07	2.60644e+07	2.51815e+07	2.87368e+07	2.99832e+07	3.0254e+07	2.9307e+07	2.85253e+07	6.50319	7.48604	13.1664	0
ChE(20:4)+NH4	690.618	C47 H80 O2 N1		25.1876	25.1876	8.42165e+06	1	0	23.2	0	9.01856e+06	1.03619e+07	1.06348e+07	1.17192e+07	9.17675e+06	1.48247e+07	5.76285e+06	7.2751e+06	1.16051e+07	9.97087e+06	6.27906e+06	9.0603e+06	1.00074e+07	6.58827e+06	6.52361e+06	5.11536e+06	7.95764e+06	6.46394e+06	1.11545e+07	6.37553e+06	5.5794e+06	5.50129e+06	5.57409e+06	1.08095e+07	6.45086e+06	6.9515e+06	1.38064e+07	8.07407e+06	1.03206e+07	8.64608e+06	8.63511e+06	8.78564e+06	7.23114e+06	9.30042e+06	9.17355e+06	0	0	7.10832	5.61009
ChE(20:4)+NH4	690.618	C47 H80 O2 N1		24.9819	24.9819	2.95302e+08	1	0	25.2232	22.9448	3.17036e+08	3.86797e+08	4.0445e+08	4.26642e+08	3.35923e+08	4.15501e+08	3.81134e+08	2.71132e+08	3.04471e+08	2.23908e+08	2.325e+08	2.47907e+08	3.49069e+08	2.30144e+08	2.62879e+08	1.87503e+08	2.04538e+08	2.59253e+08	2.96772e+08	1.78343e+08	2.22704e+08	2.91202e+08	2.22336e+08	3.87339e+08	2.68314e+08	3.00886e+08	4.52338e+08	3.14561e+08	2.55785e+08	2.88961e+08	3.30276e+08	3.26857e+08	3.08436e+08	3.00644e+08	2.87992e+08	24.8834	24.2074	23.9571	24.439
ChE(20:5)+NH4	688.603	C47 H78 O2 N1		24.7475	24.7475	7.83951e+06	0.958085	0	23.0981	9.79711	7.72799e+06	9.52968e+06	2.02717e+07	1.22524e+07	1.54906e+07	6.56491e+06	1.16842e+07	6.17522e+06	9.44599e+06	5.16556e+06	3.62856e+06	4.59153e+06	1.02162e+07	7.12207e+06	5.78847e+06	4.7169e+06	3.81651e+06	5.83459e+06	8.53558e+06	2.53404e+06	4.27998e+06	8.48163e+06	8.14698e+06	1.042e+07	6.21773e+06	6.66847e+06	2.04863e+07	6.59484e+06	6.87747e+06	6.79347e+06	8.35706e+06	7.9577e+06	7.20363e+06	8.20488e+06	7.54195e+06	14.8175	14.0413	17.8638	23.0981
ChE(22:4)+NH4	718.65	C49 H84 O2 N1		25.1846	25.1846	8.82495e+06	0.97383	0	18.0448	13.1091	7.81977e+06	8.09331e+06	1.08692e+07	1.31663e+07	9.33789e+06	1.58895e+07	1.09176e+07	8.00294e+06	8.21182e+06	6.43374e+06	7.57663e+06	6.68999e+06	1.11265e+07	7.29523e+06	8.02169e+06	5.88867e+06	7.36069e+06	9.27676e+06	8.13917e+06	6.41684e+06	7.09897e+06	9.31464e+06	6.9808e+06	1.10675e+07	8.26824e+06	9.68531e+06	9.58888e+06	9.79987e+06	7.82364e+06	8.61539e+06	9.81411e+06	8.60597e+06	9.86114e+06	9.84432e+06	8.51739e+06	18.0448	15.4481	13.1958	14.6037
ChE(22:5)+NH4	716.634	C49 H82 O2 N1		24.9723	24.9723	1.19981e+07	0.971064	0	22.656	13.2586	1.41163e+07	1.65653e+07	2.03518e+07	1.72138e+07	1.34658e+07	1.73753e+07	1.85411e+07	9.18585e+06	1.63056e+07	7.31615e+06	7.00349e+06	9.38205e+06	1.5615e+07	1.08273e+07	9.68347e+06	6.87091e+06	7.14327e+06	1.25105e+07	1.01302e+07	5.49343e+06	7.96651e+06	1.17607e+07	8.68246e+06	1.7473e+07	1.20822e+07	1.17591e+07	1.64555e+07	1.25015e+07	1.04929e+07	1.0965e+07	1.38543e+07	1.3709e+07	1.14493e+07	1.27781e+07	1.19764e+07	17.8293	17.1821	21.9572	20.7219
ChE(22:6)+NH4	714.618	C49 H80 O2 N1		24.8366	24.8366	1.05801e+07	0.997021	0	23.9689	10.4034	6.79881e+06	3.05038e+07	2.19777e+07	2.27104e+07	1.52233e+07	1.11768e+07	1.57574e+07	7.68733e+06	1.41508e+07	7.63249e+06	4.81302e+06	1.31645e+07	1.54081e+07	4.7634e+06	5587401	5.20631e+06	5.70832e+06	6.88936e+06	1.10198e+07	5.86795e+06	5.25373e+06	6.97309e+06	5.29237e+06	1.86492e+07	8.48159e+06	7.13486e+06	2.2444e+07	1.34581e+07	9.18432e+06	8.97586e+06	1.1403e+07	1.13582e+07	1.02255e+07	1.0621e+07	1.04896e+07	14.4626	13.0493	23.9689	22.2887
CmE()+H-H2O	383.367	C28 H47 O0		25.2171	25.2171	2.17807e+07	0.937872	0	17.0748	0	1.84421e+07	1.37668e+07	2.03112e+07	1.43453e+07	2.7193e+07	4.46643e+07	2.88306e+07	1.46402e+07	1.55768e+07	2.63351e+07	1.29697e+07	1.66527e+07	2.33257e+07	1.63186e+07	2.25166e+07	1.79679e+07	2.64612e+07	1.97015e+07	1.28255e+07	1.37542e+07	2.06013e+07	3.81763e+07	2.16503e+07	2.35996e+07	1.37707e+07	3.52072e+07	1.92905e+07	2.57638e+07	1.9812e+07	2.07338e+07	2.37706e+07	2.45744e+07	2.28956e+07	2.07622e+07	1.91427e+07	16.5559	16.0065	15.4842	15.9339
CmE()+H-H2O	383.367	C28 H47 O0		25.459	25.459	2.6629e+07	0.997447	0	16.5745	11.6295	1.8016e+07	1.90599e+07	2.04401e+07	1.71261e+07	3.41024e+07	5.07355e+07	3.11199e+07	1.88111e+07	1.31858e+07	3.03069e+07	1.9271e+07	1.86607e+07	2.16704e+07	2.2653e+07	2.87894e+07	2.93162e+07	3.69957e+07	2.59159e+07	2.00946e+07	2.4093e+07	3.01173e+07	4.08603e+07	2.85369e+07	2.74551e+07	1.57838e+07	3.73057e+07	2.38753e+07	2.95521e+07	2.51859e+07	2.81004e+07	2.95356e+07	3.14709e+07	2.90337e+07	2.96981e+07	2.36811e+07	13.4982	13.6425	14.2039	12.9597
CmE()+H-H2O	383.367	C28 H47 O0		25.7131	25.7131	2.25711e+06	0.997447	0	5.31395	0	997229	1.66473e+06	1.38853e+06	976471	3.55374e+06	5.57186e+06	2.83154e+06	1.35579e+06	743748	2.21392e+06	1.66401e+06	1.07489e+06	1.60726e+06	2.07949e+06	1.46323e+06	4.59822e+06	3.32949e+06	2.5627e+06	1.27193e+06	2.70752e+06	3.02998e+06	3.99631e+06	3.28961e+06	2.25725e+06	751351	3.5964e+06	1.5546e+06	2.14493e+06	2.29321e+06	2.162e+06	2.63734e+06	2.28005e+06	2.45644e+06	2.68031e+06	2.1399e+06	0	0	0	0
CmE(18:1)+NH4	682.65	C46 H84 O2 N1		25.4563	25.4563	6.49826e+06	0.971489	0	13.6817	6.49748	4.49087e+06	4.70801e+06	4.57501e+06	3.80883e+06	8.68594e+06	1.17169e+07	7.24019e+06	5.1809e+06	3.12685e+06	6.44494e+06	5.19915e+06	4.81483e+06	5.52502e+06	4.65528e+06	6.44027e+06	7.11954e+06	9.39589e+06	6.40734e+06	5.08626e+06	7.18653e+06	7.74386e+06	1.03508e+07	7.28507e+06	6.45486e+06	3.54755e+06	9.53559e+06	5.7781e+06	6.73454e+06	6.62165e+06	6.76398e+06	7.97069e+06	8.03714e+06	7.12747e+06	7.2669e+06	6.43275e+06	9.7128	0	7.55001	0
CmE(18:2)+NH4	680.634	C46 H82 O2 N1		25.2173	25.2173	2.06616e+07	0.935532	0	24.993	16.3689	1.733e+07	1.22782e+07	2.00804e+07	1.4242e+07	2.57593e+07	4.02051e+07	3.1861e+07	1.53404e+07	1.64795e+07	2.36787e+07	1.40299e+07	1.51498e+07	2.31817e+07	1.56415e+07	2.31743e+07	1.78627e+07	2.53648e+07	1.90295e+07	1.2594e+07	1.12109e+07	1.97834e+07	3.48635e+07	1.89959e+07	2.42458e+07	1.27595e+07	3.19051e+07	1.63277e+07	2.42729e+07	2.00561e+07	1.84159e+07	2.09775e+07	2.26469e+07	2.05979e+07	2.03315e+07	1.9625e+07	24.2873	21.4872	20.7066	20.5993
CmE(20:4)+NH4	704.634	C48 H82 O2 N1		25.0774	25.0781	1.61997e+06	0.989091	0.000666583	5.40908	0	1.16268e+06	514416	3.15107e+06	2.18135e+06	2.04865e+06	2.97055e+06	3.44353e+06	1.87441e+06	1.42748e+06	435447	1.87091e+06	569271	2.9023e+06	0	1.27588e+06	0	1.42996e+06	815700	1.15635e+06	0	643803	2.77864e+06	1.73502e+06	2.44139e+06	1.33814e+06	4.06103e+06	2.09321e+06	1.89255e+06	781716	1.49027e+06	1.52065e+06	1.10739e+06	1.11687e+06	1.26725e+06	1.40576e+06	0	0	0	0
Co(Q10)+H	863.691	C59 H91 O4		24.1274	24.1274	6.4765e+06	1	0	11.3813	0	5.70904e+06	7.21197e+06	5.60869e+06	7.23589e+06	5.61663e+06	1.09725e+07	7.9014e+06	5.99637e+06	6.24887e+06	4.33508e+06	5.55505e+06	4.28618e+06	6.78935e+06	7.67955e+06	6.12409e+06	5.67045e+06	6.87137e+06	5.40454e+06	5.10305e+06	4.00917e+06	7.27415e+06	4.66385e+06	5.55472e+06	7.39369e+06	6.65738e+06	7.70297e+06	7.2179e+06	7.89193e+06	6.59775e+06	7.17381e+06	6.88689e+06	6.59949e+06	4.79461e+06	5.20017e+06	8.62415e+06	0	9.68651	0	0
Co(Q10)+NH4	880.718	C59 H94 O4 N1		24.1302	24.1302	4.02627e+07	0.943617	0	10.3128	9.26604	3.84996e+07	4.19329e+07	4.15509e+07	4.43015e+07	4.23709e+07	7.9733e+07	4.6993e+07	2.91074e+07	3.59479e+07	3.73972e+07	2.50563e+07	2.89489e+07	3.68178e+07	5.61061e+07	3.15674e+07	4.78418e+07	4.10894e+07	2.76143e+07	3.33638e+07	4.00664e+07	3.67135e+07	1.11981e+07	2.99147e+07	6.1017e+07	3.67506e+07	5.08841e+07	4.52871e+07	4.8687e+07	3.92831e+07	3.95035e+07	4.44668e+07	4.32963e+07	4.40845e+07	4.38966e+07	4.26878e+07	8.64579	8.72103	9.7026	9.81159
Co(Q9)+NH4	812.655	C54 H86 O4 N1		22.694	22.694	1.75295e+06	0.990426	0	5.34176	0	2.12407e+06	2.40623e+06	1.86873e+06	1.48007e+06	2.57714e+06	1.87387e+06	1.88407e+06	1.33214e+06	1.18143e+06	1.92831e+06	831298	1.28548e+06	1.35055e+06	1.52574e+06	1.92071e+06	5.13206e+06	2.4038e+06	1.1108e+06	1.3071e+06	1.84311e+06	1.0571e+06	386483	1.51802e+06	2.37451e+06	1.27946e+06	1.83913e+06	1.33547e+06	2.77642e+06	1.89792e+06	1.93695e+06	2.01831e+06	1.87345e+06	1.83005e+06	1.95865e+06	1.99417e+06	0	0	0	0
DG(18:3_18:2)+NH4	632.525	C39 H70 O5 N1		15.5349	15.5349	800473	0.940851	0	5.86096	0	1.47055e+06	805832	422374	420783	118155	311776	136098	449456	968929	5.69512e+06	88825	1.11728e+06	759096	1.67392e+06	119644	296524	218926	300796	2.06721e+06	1.15678e+06	156517	83171.3	121536	837393	822959	197484	881656	683702	845080	865737	826677	922458	850290	883842	1.06415e+06	0	0	0	0
DG(16:0_24:0)+NH4	698.666	C43 H88 O5 N1		24.1108	24.1108	1.10354e+06	0.962553	0	6.03886	0	857929	1.0334e+06	946859	1.17501e+06	983679	1.17892e+06	886998	847342	434592	1.2063e+06	1.20799e+06	819167	916781	1.15556e+06	1.06453e+06	1.00117e+06	906533	1.42857e+06	1.04878e+06	1.00771e+06	2.3977e+06	1.30523e+06	963368	935610	673805	1.3952e+06	1.08007e+06	1.66416e+06	1.05311e+06	939365	885442	1.01519e+06	950867	1.15948e+06	2.035e+06	0	0	0	0
DG(18:0_18:1)+NH4	640.587	C39 H78 O5 N1		20.28	20.28	1.20825e+06	0.995532	0	6.30415	0	567687	1.11975e+06	679710	694526	1.62753e+06	1.25515e+06	1.19336e+06	877250	333255	2.59507e+06	1.09901e+06	1.09694e+06	899738	1.08806e+06	1.19353e+06	5.24694e+06	1.05668e+06	1.10691e+06	1.14447e+06	3.52561e+06	1.01178e+06	702365	973649	555988	584375	882638	892100	897838	1.27389e+06	1.39316e+06	1.33e+06	1.3302e+06	1.27958e+06	1.24937e+06	1.62776e+06	0	0	0	0
DG(18:3_18:2)+NH4	632.525	C39 H70 O5 N1		15.3674	15.3674	613986	1	0	14.5275	0	535716	492359	429710	1.28524e+06	130209	518802	232056	222190	855328	5.74497e+06	164829	625037	894129	1.41078e+06	654677	881675	272626	44034.8	396237	1.92598e+06	245798	365508	69601	490185	1.09927e+06	136365	475290	211219	685238	521213	606090	703533	640720	441876	624341	0	0	0	0
DG(18:1_18:3)+NH4	634.541	C39 H72 O5 N1		16.6477	16.6477	1.68055e+06	0.970851	0	14.615	0	2.32203e+06	2.57076e+06	522745	1.0015e+06	573324	427259	85782.4	890290	1.13379e+06	7.74849e+06	158246	2.53043e+06	1.13332e+06	3.27061e+06	564660	2.3582e+06	1.05921e+06	911053	5.31676e+06	1.89981e+06	146126	62983.4	335160	1.96182e+06	1.85181e+06	815385	1.95439e+06	1.45425e+06	1.87731e+06	1.66074e+06	1.76652e+06	1.69963e+06	1.55834e+06	1.97198e+06	2.22231e+06	0	0	0	0
DG(18:1_20:4)+NH4	660.556	C41 H74 O5 N1		17.1619	17.1619	3.27164e+06	0.987234	0	17.7869	0	3.36289e+06	2.05378e+06	789778	1.83041e+06	2.13712e+06	4.77456e+06	1.64795e+06	2.61863e+06	1.82884e+06	1.09195e+07	1.80554e+06	1.61265e+06	1.644e+06	2.95823e+06	2.22548e+06	3.08375e+06	2.28717e+06	2.23434e+06	2.36045e+06	1.24399e+07	2.5288e+06	1.16238e+06	2.2111e+06	3.57256e+06	1.66411e+06	3.3465e+06	2.54341e+06	3.78344e+06	2.98556e+06	3.50672e+06	3.829e+06	3.28435e+06	3.10265e+06	3.0453e+06	3.82823e+06	0	0	0	0
DG(18:1_18:2)+H	619.53	C39 H71 O5		17.535	17.535	545950	0.999149	0	19.8847	0	705441	397775	176049	327688	294395	775226	361864	379208	331756	3.02331e+06	224611	637054	352134	874713	391689	1.24768e+06	421340	446355	455804	1.62546e+06	376639	287009	297083	483455	282043	294212	414100	467971	563457	484557	627966	553608	590387	613553	515694	0	0	0	0
DG(18:2_20:4)+NH4	658.541	C41 H72 O5 N1		16.0463	16.0463	1.07457e+06	0.97234	0	20.3442	0	706467	1.98987e+06	349901	650336	0.367	1.79223e+06	13288.1	557612	684110	6.54031e+06	127799	320927	550740	1.34606e+06	366507	335814	229009	601861	919937	5.06304e+06	479200	86227.8	753880	2.08386e+06	340704	1.15408e+06	456645	756979	1.21121e+06	904813	864229	1.72629e+06	857358	615303	915264	0	0	0	0
DG(18:0_18:2)+NH4	638.572	C39 H76 O5 N1		18.987	18.987	2.03922e+06	0.955319	0	27.479	0	1.40279e+06	2.10144e+06	1.31303e+06	1.38524e+06	1.77142e+06	2.52274e+06	1.82418e+06	1.52859e+06	1.25111e+06	6.64816e+06	2.0329e+06	2.07762e+06	1.20191e+06	2.46838e+06	1.84154e+06	6.20338e+06	1.61902e+06	1.10874e+06	1.85201e+06	5.83271e+06	1.78661e+06	1.69596e+06	1.39463e+06	1.64523e+06	1.07431e+06	1.60439e+06	1.60192e+06	1.54177e+06	1.59276e+06	2.45123e+06	1.74211e+06	2.23162e+06	1.59512e+06	1.76645e+06	2.69533e+06	0	0	0	0
DG(16:0_18:2)+NH4	610.541	C37 H72 O5 N1		17.4606	17.4606	6.8451e+06	0.964894	0	27.8865	0	5.74228e+06	4.4189e+06	2.92687e+06	4.55493e+06	3.74059e+06	9.13678e+06	4.11869e+06	4.4624e+06	3.39013e+06	4.22334e+07	6.11078e+06	4.7955e+06	4.03722e+06	6.04939e+06	5.50311e+06	1.2438e+07	3.9033e+06	4.94316e+06	4.29719e+06	2.33061e+07	6.28551e+06	4.08022e+06	3.83118e+06	5.07954e+06	3.79818e+06	4.6722e+06	3.90712e+06	5.3106e+06	6.83969e+06	6.96224e+06	7.82562e+06	6.63582e+06	6.94624e+06	6.88678e+06	8.13008e+06	0	5.03874	0	0
DG(18:2_18:2)+NH4	634.541	C39 H72 O5 N1		16.3691	16.3691	1.08458e+07	0.95617	0	30.2456	0	1.32965e+07	9.26843e+06	5.9905e+06	1.29005e+07	4.63168e+06	1.2558e+07	5.79766e+06	7.94034e+06	1.13915e+07	6.3174e+07	5.07865e+06	1.34118e+07	1.07852e+07	2.08196e+07	1.01364e+07	1.91248e+07	8.2414e+06	5.9032e+06	8.56445e+06	2.43148e+07	6.53757e+06	7.89068e+06	5.09653e+06	1.11792e+07	1.14665e+07	5.59633e+06	7.18571e+06	7.64689e+06	1.12745e+07	1.15538e+07	1.0594e+07	1.16293e+07	1.13641e+07	1.12936e+07	1.3194e+07	5.67636	24.5787	5.21445	0
DG(16:0_18:1)+NH4	612.556	C37 H74 O5 N1		18.7008	18.7008	3.5855e+06	0.97	0	30.6575	0	2.40208e+06	2.09216e+06	1.43394e+06	1.51069e+06	2.63249e+06	4.87508e+06	2.14246e+06	2.43507e+06	1.12727e+06	1.59842e+07	3.05305e+06	2.78807e+06	1.69481e+06	2.79207e+06	2.54951e+06	1.00374e+07	2.25804e+06	3.38933e+06	3.029e+06	1.4031e+07	3.33027e+06	1.5998e+06	2.1603e+06	2.22313e+06	1.54056e+06	2.67659e+06	2.00014e+06	2.46863e+06	3.6844e+06	3.72114e+06	3.79497e+06	3.95203e+06	3.17954e+06	3.76485e+06	4.06506e+06	0	0	0	0
DG(18:1_18:2)+NH4	636.556	C39 H74 O5 N1		17.5324	17.5324	1.95196e+07	0.97234	0	45.1097	0	2.29147e+07	1.44105e+07	7.25278e+06	1.33538e+07	1.32724e+07	2.62716e+07	1.16527e+07	1.34649e+07	1.10737e+07	9.53185e+07	9.45875e+06	2.31756e+07	1.30962e+07	3.1534e+07	1.60805e+07	4.62707e+07	1.46053e+07	1.48642e+07	1.5658e+07	5.40397e+07	1.35239e+07	1.19563e+07	1.09161e+07	1.85544e+07	1.08317e+07	1.136e+07	1.57233e+07	1.6026e+07	1.92818e+07	2.05046e+07	2.03138e+07	2.10285e+07	2.14779e+07	2.16795e+07	2.25995e+07	5.3403	6.78455	7.88206	0
DG(18:1_18:1)+NH4	638.572	C39 H76 O5 N1		18.7654	18.7654	1.02178e+07	0.955745	0	47.5613	0	9.22069e+06	1.04968e+07	4.14396e+06	6.42588e+06	1.08316e+07	1.3843e+07	5.8172e+06	6.0331e+06	2.77816e+06	3.02928e+07	4.73487e+06	1.45758e+07	6.40711e+06	1.50544e+07	8.19299e+06	3.8544e+07	9.12197e+06	9.51826e+06	1.1195e+07	2.49812e+07	6.66021e+06	5.08581e+06	6.21858e+06	7.98075e+06	5.39492e+06	6.23724e+06	9.93471e+06	8.28338e+06	1.10496e+07	1.0383e+07	1.17092e+07	1.14935e+07	1.17056e+07	1.15113e+07	1.13472e+07	0	0	0	0
DGDG(36:5)+H	939.604	C51 H87 O15		10.4316	10.4316	129736	0.992979	0	5.06575	0	64687.4	64826.1	51128.8	103890	109212	56400.9	16625.6	120780	30283.1	165768	120820	104234	402750	26020.8	4674.14	102209	72154.4	75401.1	61601.7	109066	141353	221609	108181	139603	151884	275565	67046.4	138984	140566	150838	146530	165820	186935	362474	240952	0	0	0	0
GM3(d36:1)+H	1181.75	C59 H109 O21 N2		12.5578	12.5578	541783	1	0	12.9851	0	369791	533790	373289	700571	1.23256e+06	1.11346e+06	936936	475782	359333	330492	403126	213844	527525	388974	602911	903252	687840	753024	435075	293238	395237	559403	530087	553027	161279	609162	746053	921458	636297	596054	528250	580456	595161	593931	488241	0	0	0	0
Hex1Cer(d18:1_16:0)+H	700.572	C40 H78 O8 N1		11.4215	11.4215	1.84324e+06	0.990851	0	41.9865	13.3197	2.51742e+06	1.05998e+06	1.27368e+06	1.83076e+06	2.23304e+06	3.90584e+06	2.39202e+06	1.34943e+06	1.61787e+06	2.18005e+06	861939	1.30909e+06	1.77803e+06	1.57799e+06	2.11294e+06	2.84018e+06	2.53591e+06	1.65617e+06	1.04755e+06	1.78509e+06	2.10297e+06	1.78975e+06	993658	1.89241e+06	1.50873e+06	1.7615e+06	1.49497e+06	2.90588e+06	1.95011e+06	1.90372e+06	1.94177e+06	1.97864e+06	2.00985e+06	1.89497e+06	1.60584e+06	21.3846	15.6048	11.2868	19.9431
Hex1Cer(d18:1_16:0+O)+H	716.567	C40 H78 O9 N1		14.2789	14.2771	473125	1	-0.00179838	9.23701	0	1.89916e+06	223860	590482	841856	116417	1.14487e+06	588744	804209	279817	625011	436392	301884	495173	345244	190528	0	816377	343557	45486.7	263702	754325	1.19332e+06	170732	1.52569e+06	271112	625300	0	227943	255488	0	53789.1	411310	545561	952888	556648	0	0	0	0
Hex1Cer(d18:1_16:0+O)+H	716.567	C40 H78 O9 N1		11.1325	11.1325	1.00847e+06	0.998936	0	25.2166	0	1.19811e+06	897171	1.02041e+06	1.30649e+06	1.23987e+06	1.77499e+06	1.2778e+06	655042	1.32491e+06	1.10782e+06	427444	880036	1.17335e+06	1.52811e+06	1.15048e+06	1.80892e+06	1.39654e+06	834399	705284	788092	1.23943e+06	1.33374e+06	547866	1.22066e+06	589054	814560	1.01949e+06	1.06225e+06	994504	1.00481e+06	1.04822e+06	1.08223e+06	1.05417e+06	1.05876e+06	950938	25.2166	10.005	0	18.0329
Hex1Cer(d18:1_16:1)+H	698.557	C40 H76 O8 N1		11.1325	11.1325	270358	1	0	23.4465	0	290822	220588	312944	380005	319001	481037	337152	163086	362225	311874	113465	259773	377122	424858	304475	494001	382180	216440	176556	219177	335683	354285	123897	315968	152364	227739	331437	299585	252874	265695	266124	289188	307936	279766	240649	0	0	14.5105	0
Hex1Cer(d18:1_22:0+O)+H	800.661	C46 H90 O9 N1		18.7405	18.7405	1.54016e+06	1	0	19.8232	0	3.0888e+06	1.78952e+06	2.54558e+06	2.00071e+06	1.05544e+06	2.13128e+06	1.8052e+06	1.11147e+06	2.06008e+06	1.60965e+06	911726	1.15039e+06	1.79539e+06	2.39508e+06	929966	1.77562e+06	1.91898e+06	1.03146e+06	839228	1.54736e+06	1.36283e+06	1.45237e+06	942160	5.10174e+06	750561	1.30355e+06	1.25926e+06	1.48527e+06	1.80068e+06	1.54356e+06	1.53063e+06	1.43394e+06	1.493e+06	1.93667e+06	1.62249e+06	6.1024	6.85176	9.04308	5.21684
Hex1Cer(d18:1_22:0+O)+H	800.661	C46 H90 O9 N1		14.96	14.96	449718	1	0	20.1721	0	525646	503155	888356	620082	597810	547444	375907	228253	759567	533844	90371.2	515880	603997	778721	426747	1.07039e+06	407491	372317	215829	288466	431253	518229	343518	653503	230518	365772	343662	613793	417729	451935	460005	534233	523060	486368	451771	0	0	0	0
Hex1Cer(d18:1_24:0)+H	812.697	C48 H94 O8 N1		16.2003	16.2003	4.99741e+06	0.98766	0	25.6198	5.23813	6.86823e+06	2.26828e+06	4.35039e+06	3.89455e+06	7.70827e+06	1.15903e+07	8.41344e+06	3.33292e+06	4.42059e+06	4.74986e+06	984383	2.54962e+06	8.29382e+06	4.72012e+06	6.02119e+06	9.53726e+06	5.0547e+06	4.14207e+06	2.89663e+06	4.83161e+06	5.36368e+06	6.47772e+06	1.5201e+06	6.67461e+06	4.95982e+06	3.00116e+06	3.58835e+06	4.93703e+06	5.02955e+06	5.02439e+06	5.22831e+06	5.12637e+06	5.57604e+06	5.34531e+06	5.04095e+06	0	9.95209	0	11.6059
Hex1Cer(d18:1_24:0+O)+H	828.692	C48 H94 O9 N1		20.2623	20.2623	1.84368e+06	0.996596	0	14.1631	0	3.18216e+06	1.99776e+06	2.55687e+06	1.9439e+06	1.87347e+06	2.33422e+06	2.09927e+06	1.26688e+06	1.8534e+06	1.55528e+06	880556	1.2256e+06	2.17158e+06	2.22405e+06	1.44093e+06	2.98153e+06	2.35752e+06	1.51733e+06	1.14038e+06	1.8791e+06	1.38752e+06	1.91267e+06	1.08377e+06	3.93761e+06	787111	1.75132e+06	1.81527e+06	1.57822e+06	1.81397e+06	1.79272e+06	1.85368e+06	1.98791e+06	4.2686e+06	2.56501e+06	3.97634e+06	6.10697	10.9949	13.7634	5.47046
Hex1Cer(d18:1_24:1)+H	810.682	C48 H92 O8 N1		15.1004	15.1004	1.53471e+06	0.987447	0	11.6871	0	3.29953e+06	1.63911e+06	940147	1.67387e+06	1.42594e+06	3.13258e+06	1.61936e+06	1.50706e+06	1.46174e+06	1.49743e+06	240580	1.79454e+06	1.96565e+06	2.32885e+06	1.15277e+06	1.92535e+06	1.14989e+06	2.09552e+06	1.39586e+06	989894	1.72714e+06	1.18248e+06	419724	2.75788e+06	1.88326e+06	1.36213e+06	1.69794e+06	1.97321e+06	1.30789e+06	1.35273e+06	1.45365e+06	1.53646e+06	1479643	1.39496e+06	1.16131e+06	0	0	0	0
Hex1Cer(d18:1_24:1)+H	810.682	C48 H92 O8 N1		19.023	19.023	5.99491e+06	0.957234	0	35.5958	20.3019	8.81134e+06	4.73852e+06	6.59623e+06	5.73881e+06	7.75414e+06	1.01698e+07	6.10492e+06	5.03217e+06	3.66758e+06	7.65098e+06	6.35496e+06	5.78976e+06	5.73338e+06	7.19244e+06	4.45959e+06	5.94171e+06	5.8968e+06	5.93739e+06	3.51319e+06	4.9382e+06	7.07895e+06	5.97499e+06	4.90823e+06	1.00945e+07	5.21664e+06	6.81017e+06	4.55947e+06	6.04813e+06	6.51087e+06	6.51823e+06	6.46176e+06	6.02891e+06	6.35562e+06	6.25562e+06	5.42201e+06	25.9775	35.5958	21.4003	25.9511
Hex1Cer(d18:2_20:0)+H	754.619	C44 H84 O8 N1		16.3508	16.3508	771322	0.93617	0	11.7136	0	1.45408e+06	631949	691348	513472	625629	1.34852e+06	1.05057e+06	639045	285835	919312	541573	263526	299470	730269	839207	1.06898e+06	576400	1.39304e+06	118601	1.2819e+06	588221	1.01676e+06	361439	1.10598e+06	849719	707587	779362	1.17286e+06	855874	597902	960023	828985	774316	783052	716265	0	0	0	0
Hex1Cer(d18:2_22:0)+H	782.65	C46 H88 O8 N1		17.7821	17.7821	480445	0.99766	0	12.0053	0	578350	233669	385207	298635	652350	918871	755478	293191	165531	632358	360850	207143	288207	245919	396690	748335	487050	509688	68303.8	666391	518696	727077	193724	785160	443669	631278	281957	593791	496925	514754	502070	562410	480946	490065	470675	0	0	0	0
Hex1Cer(d18:1_16:0)+H	700.572	C40 H78 O8 N1		14.7151	14.7151	3.61857e+06	1	0	43.5604	19.242	4.92027e+06	2.82662e+06	3.71866e+06	3.47757e+06	4.56953e+06	5.70441e+06	3.58082e+06	3.16159e+06	2.27339e+06	5.34551e+06	3.67934e+06	2.63278e+06	2.88872e+06	3.87626e+06	3.13358e+06	3.16372e+06	3.46334e+06	3.50979e+06	2.39046e+06	4.36928e+06	3.33612e+06	3.9386e+06	2.41233e+06	4.57929e+06	3.36456e+06	3.74676e+06	3.2202e+06	3.93656e+06	3.92228e+06	3.80618e+06	3.59433e+06	3.91656e+06	3.65219e+06	3.50148e+06	5.19552e+06	18.9959	30.1424	16.4965	13.8897
Hex1Cer(d18:1_20:0)+H	756.635	C44 H86 O8 N1		17.6728	17.6728	2.13429e+06	0.993191	0	25.6951	11.26	3.00388e+06	1.68515e+06	2.403e+06	2.35284e+06	1.65268e+06	3.93995e+06	2.35552e+06	1.89538e+06	1.64221e+06	2.41274e+06	2.36866e+06	2.02951e+06	1.78662e+06	2.06946e+06	1.39344e+06	1.73673e+06	1.89148e+06	2.62816e+06	1.58518e+06	2.24192e+06	2.57632e+06	2.43897e+06	1.30764e+06	3.02859e+06	2.05112e+06	2.21854e+06	2.28421e+06	2.27592e+06	2.21061e+06	2.03055e+06	2.26431e+06	2.09443e+06	2.42017e+06	1.99762e+06	3.02649e+06	11.7375	14.8131	7.40767	20.5342
Hex1Cer(d18:1_22:0)+H	784.666	C46 H90 O8 N1		19.1759	19.1759	4.2033e+06	1	0	42.3259	5.74881	6.02956e+06	4.53093e+06	5.32791e+06	4.39341e+06	5.11095e+06	7.04115e+06	5.40383e+06	2.87747e+06	3.28065e+06	4.48721e+06	4.3892e+06	3.48361e+06	4.22576e+06	4.40305e+06	3.04267e+06	5.12044e+06	3.64622e+06	3.66854e+06	2.56273e+06	3.27351e+06	4.46709e+06	5.23598e+06	3.04758e+06	6.64348e+06	3.75736e+06	4.65035e+06	3.6787e+06	4.64284e+06	4.41015e+06	4.11108e+06	4.00561e+06	4.34582e+06	4.31678e+06	4.26672e+06	4.04391e+06	19.6966	9.06003	27.5179	32.8894
Hex1Cer(d18:1_23:0)+H	798.682	C47 H92 O8 N1		19.9175	19.9175	2.90132e+06	1	0	45.9054	9.63202	4.10041e+06	1.85796e+06	3.41307e+06	2.67748e+06	3.8962e+06	5.10086e+06	3.52992e+06	1.85024e+06	2.20662e+06	3.51982e+06	2.66837e+06	2.27426e+06	3.00594e+06	2.41886e+06	1.99491e+06	4.62483e+06	2.75553e+06	2.90975e+06	1.46303e+06	2.26641e+06	3.04565e+06	3.35149e+06	1.85563e+06	4.32744e+06	2.50702e+06	3.44922e+06	1.84446e+06	3.62463e+06	3.04575e+06	3.20939e+06	2.89539e+06	2.99144e+06	2.42168e+06	2.19695e+06	3.37194e+06	10.1921	16.2563	7.44343	13.5662
Hex1Cer(d18:1_24:0)+H	812.697	C48 H94 O8 N1		20.697	20.697	1.6361e+07	1	0	51.6043	22.6196	2.07191e+07	1.21201e+07	1.83989e+07	1.35614e+07	2.56667e+07	2.72931e+07	2.28356e+07	1.25032e+07	1.26027e+07	1.78746e+07	1.25567e+07	1.16028e+07	1.93505e+07	1.51422e+07	1.54839e+07	2.45664e+07	1.61833e+07	1.40134e+07	9.70931e+06	1.5969e+07	1.55823e+07	1.95173e+07	1.27109e+07	2.47427e+07	1.41755e+07	1.74086e+07	1.10138e+07	1.69374e+07	1.69127e+07	1.64111e+07	1.69287e+07	1.69089e+07	1.66359e+07	1.69674e+07	1.69097e+07	32.8417	42.7651	21.5089	21.339
Hex1Cer(d18:2_24:0)+H	810.682	C48 H92 O8 N1		19.2684	19.2684	1.96664e+06	0.965745	0	30.1189	15.7032	2.29307e+06	742317	1.7681e+06	1.32582e+06	2.94654e+06	3.30452e+06	3.06904e+06	1.5631e+06	989536	2.34872e+06	1.45228e+06	1.134e+06	2.06067e+06	1.1581e+06	1.86979e+06	3.47844e+06	2.11534e+06	1.82937e+06	743170	2.59233e+06	1.84699e+06	2.83395e+06	1.10559e+06	2.96682e+06	1.74467e+06	2.41183e+06	1.25875e+06	1.88225e+06	1.94362e+06	2.06047e+06	1.94694e+06	1.88978e+06	2.01295e+06	1.98624e+06	1.95219e+06	8.24201	8.47109	0	6.80826
Hex1Cer(d18:2_24:1)+H	808.666	C48 H90 O8 N1		17.6896	17.6896	1.7398e+06	0.980426	0	16.099	3.05219	2.8233e+06	1.00556e+06	1.72811e+06	1.52434e+06	1.91142e+06	3.2291e+06	1.71568e+06	1.16351e+06	1.09656e+06	2.68388e+06	1.68198e+06	1.24998e+06	1.73824e+06	1.55628e+06	1.41994e+06	1.74215e+06	1.54287e+06	1.77946e+06	990984	1.67696e+06	1.82387e+06	1.54907e+06	954516	2.91445e+06	1.4819e+06	1.72485e+06	1.11069e+06	2.01583e+06	1.83411e+06	1.75746e+06	1.88592e+06	1.87678e+06	1.85715e+06	1.85324e+06	1.8337e+06	7.12792	8.24185	0	8.70638
Hex1Cer(d34:1)+H-H2O	682.562	C40 H76 O7 N1		11.421	11.421	283743	1	0	27.1936	0	399757	141940	214740	264594	334001	695974	444103	170635	226720	315097	110818	188329	243523	272275	355625	465122	350499	277284	123077	261857	289487	287867	145036	320161	232934	262027	218189	521413	285571	348357	326414	286028	302720	273040	219222	23.7924	12.1743	0	12.858
Hex1Cer(d34:1+O)+H-H2O	698.557	C40 H76 O8 N1		11.1325	11.1325	270358	1	0	23.4428	0	290822	220588	312944	380005	319001	481037	337152	163086	362225	311874	113465	259773	377122	424858	304475	494001	382180	216440	176556	219177	335683	354285	123897	315968	152364	227739	331437	299585	252874	265695	266124	289188	307936	279766	240649	0	0	0	0
Hex1Cer(d34:2)+H	698.557	C40 H76 O8 N1		10.2866	10.2866	160886	1	0	9.61392	0	241560	86471	53548.2	141311	261034	471147	207223	72937.1	90645	209945	60886.8	114052	112030	97198.4	279882	275720	249346	150616	80200.8	168427	251571	88657.1	65628.8	214170	150079	152183	110428	179883	127211	115880	201422	143367	116008	138792	147331	0	9.61392	0	0
Hex1Cer(d38:2)+H	754.619	C44 H84 O8 N1		12.9229	12.9229	199028	0.944255	0	11.4611	0	455536	66975.8	33893.9	48494.4	101326	681702	402554	199064	52526.2	145088	22803.9	133790	124543	76495.4	170351	194438	135706	373056	44355.9	296111	244746	186436	16335.3	230045	182429	173502	129271	578346	199824	195346	269346	225396	172269	217010	179271	0	0	0	0
Hex1Cer(d40:0+O)+H	802.677	C46 H92 O9 N1		18.5028	18.5028	389452	0.976809	0	8.18347	0	652622	446545	779821	1.11514e+06	186077	316871	959123	265517	549060	203939	151338	353289	323475	0	183245	596872	222658	379125	76888.5	280390	187772	184192	129185	907362	0	300139	776668	527741	359612	527036	315253	402095	509805	275140	520152	0	0	0	8.18347
Hex1Cer(d40:1)+H-H2O	766.656	C46 H88 O7 N1		19.1802	19.1802	490464	0.976809	0	15.8128	0	663391	482231	630092	433834	535249	786432	554769	306373	458893	497787	443885	385526	462016	291237	332652	684001	383149	504200	346325	376430	534420	594721	400299	708235	470100	558372	459050	546697	456240	540295	486174	674897	513033	497364	631240	0	0	0	10.1542
Hex1Cer(d41:1)+H-H2O	780.671	C47 H90 O7 N1		19.9282	19.9282	161508	0.997872	0	26.8595	0	204557	72186.6	268304	205085	195449	414182	34452.1	99135.6	63447.7	194410	86315.9	106719	191162	203110	95648.8	348647	184282	196022	124851	58205.5	244966	191564	40559.3	334375	80056.1	286290	89857.2	240132	130509	137440	127631	148319	39390.2	199925	246240	0	0	0	0
Hex1Cer(d41:1+O)+H	814.677	C47 H92 O9 N1		15.4948	15.4948	286900	1	0	5.56003	0	275753	258114	497648	325872	564327	378667	377831	140765	318852	414646	47233	280846	392325	304313	390316	1.00264e+06	353740	215880	111196	157614	269985	375176	128670	251047	137995	325429	203815	362884	291681	254107	250387	281193	297608	329149	270106	0	0	5.56003	0
Hex1Cer(d42:1)+H-H2O	794.687	C48 H92 O7 N1		20.7059	20.7059	1.14194e+06	0.981702	0	27.8163	21.7231	1.698e+06	713330	1.36526e+06	989118	1.77223e+06	2.03137e+06	1.62387e+06	768715	749737	1.20284e+06	1.03854e+06	543451	1.52156e+06	968205	1.03154e+06	1.72328e+06	1.1007e+06	1.05466e+06	650012	927325	723196	1.58906e+06	796161	1.92909e+06	1.17281e+06	1.70681e+06	703698	1.4772e+06	1.07213e+06	1.25517e+06	1.39606e+06	1.29545e+06	1.22043e+06	1.49762e+06	182941	11.4558	22.8658	5.13403	12.908
Hex1Cer(d42:1)+H-H2O	794.687	C48 H92 O7 N1		16.2	16.2	541805	1	0	29.2112	0	828445	256484	464728	409785	758633	1.21984e+06	954273	320113	517987	565748	66150.6	295344	945175	522337	571447	1.05677e+06	544759	418325	372119	605836	618693	577866	147612	717846	517058	309769	444550	487446	648870	551481	509702	582597	520454	554443	557498	0	26.8696	0	0
Hex1Cer(d42:2)+H-H2O	792.671	C48 H90 O7 N1		15.0981	15.0981	133087	0.981957	-1.56874e-05	12.04	0	258360	93900.3	46205.4	93506.3	81444.4	507460	78477.1	87238.6	75449.4	151704	0	125528	248582	326413	85246.2	112073	73195.2	164272	73700	89985.9	353321	92703.2	17672.7	240295	223480	49694.2	155605	146333	129852	85522	108457	147796	136084	83754.5	77087.6	0	12.04	0	0
Hex1Cer(d42:2)+H-H2O	792.671	C48 H90 O7 N1		19.029	19.029	587050	0.955106	0	28.4651	13.2607	804794	631126	596956	470237	657183	965333	475880	440012	358102	728282	576557	538515	603543	664105	447094	721249	524715	595813	384685	467758	628422	562758	506959	1.02431e+06	513491	541019	356543	1.06483e+06	732768	556153	595955	608673	606420	558931	516792	24.2792	18.9846	11.4399	12.6502
Hex1Cer(d42:2+O)+H	826.677	C48 H92 O9 N1		14.8762	14.8762	251728	0.993617	0	6.48419	0	329503	123669	239191	399098	436420	388824	270555	152642	245547	378227	25629.6	309238	360835	482226	323941	774799	461073	266233	102240	241832	298667	304742	139707	258504	46727	159806	286035	261978	235446	229876	288866	152288	286389	259586	262371	0	0	0	0
Hex1Cer(t18:0_16:0)+H-H2O	700.572	C40 H78 O8 N1		14.7151	14.7151	3.61857e+06	1	0	5.57656	0	4.92027e+06	2.82662e+06	3.71866e+06	3.47757e+06	4.56953e+06	5.70441e+06	3.58082e+06	3.16159e+06	2.27339e+06	5.34551e+06	3.67934e+06	2.63278e+06	2.88872e+06	3.87626e+06	3.13358e+06	3.16372e+06	3.46334e+06	3.50979e+06	2.39046e+06	4.36928e+06	3.33612e+06	3.9386e+06	2.41233e+06	4.57929e+06	3.36456e+06	3.74676e+06	3.2202e+06	3.93656e+06	3.92228e+06	3.80618e+06	3.59433e+06	3.91656e+06	3.65219e+06	3.50148e+06	5.19552e+06	0	5.57656	0	0
Hex1Cer(t18:0_16:1)+H-H2O	698.557	C40 H76 O8 N1		11.1324	11.1324	270363	1	0	40.3886	0	290841	220592	312938	380030	319023	481058	337071	163165	362285	311960	113491	259843	377109	424868	304483	493966	382176	216527	176554	219162	335784	354306	123835	316000	152193	227672	331365	299630	252912	265751	266166	289270	307932	279742	240662	33.2099	25.4439	0	37.1067
Hex1Cer(t18:0_22:1)+H-H2O	782.65	C46 H88 O8 N1		18.7301	18.7301	70066.6	0.996809	0	31.7415	0	333015	6579.3	126526	133587	1524.83	95321.7	117367	67565.3	161157	72372.9	29419.2	0	95843.6	242675	0	53888	35733.5	0	0	29620.8	38762.2	0	93725.6	476020	14355.2	95154.5	31935.1	0	72250.2	102759	43387.4	51324.7	58600.2	36676.4	50446.5	0	0	0	0
Hex1Cer(t18:0_24:0+O)+H-H2O	828.692	C48 H94 O9 N1		18.403	18.403	765773	0.978085	0	18.767	0	1.09137e+06	684325	873690	1.14181e+06	624389	869909	987135	421182	631210	339035	1.04117e+06	987980	842675	1.07551e+06	598021	1.1093e+06	672472	855906	486685	482540	482406	645811	498873	1.47442e+06	243599	747543	898613	780152	861369	645714	1.27064e+06	1.56578e+06	798466	858206	762916	5.93482	14.802	11.448	16.0477
Hex1Cer(t18:0_24:1)+H	828.692	C48 H94 O9 N1		18.4013	18.4013	773786	0.991702	0	12.0363	0	1.09137e+06	684325	1.09535e+06	1.31393e+06	781742	868786	987232	410163	631210	470767	890767	987995	853740	1.31445e+06	664260	1.08697e+06	577327	855308	486722	482590	486687	765223	498873	1.47447e+06	255214	808775	898613	759848	868762	792095	714544	850047	798497	884192	891611	0	0	0	0
Hex1Cer(t18:0_24:1)+H-H2O	810.682	C48 H92 O8 N1		19.0232	19.0232	5.99486e+06	0.958936	0	6.23246	0	8.81134e+06	4.74514e+06	6.59623e+06	5.90552e+06	7.57226e+06	1.01856e+07	6.1027e+06	5.04124e+06	3.64003e+06	7.65098e+06	6.35496e+06	5.79384e+06	5.56398e+06	7.17312e+06	4.46131e+06	5.94265e+06	5.88569e+06	5.28344e+06	3.53645e+06	5.38619e+06	7.07895e+06	6.00899e+06	4.90823e+06	1.00942e+07	5.06262e+06	6.81017e+06	4.54162e+06	5.94335e+06	6.51087e+06	6.53607e+06	6.46722e+06	6.01914e+06	6.35562e+06	6.25562e+06	5.42201e+06	0	0	0	0
Hex1Cer(t34:0+O)+H	734.578	C40 H80 O10 N1		10.6729	10.6729	266754	1	0	12.4307	0	156161	195453	290123	217521	433269	434595	365946	192826	180472	241961	150306	215033	326019	254981	423765	560621	292634	251470	201942	232278	322740	326005	111318	294962	91804.5	251354	438779	215437	266454	293158	250226	258547	274962	272383	244383	5.36156	0	0	0
Hex1Cer(t40:0+O)+H	818.672	C46 H92 O10 N1		18.2064	18.2064	380869	0.933191	0	8.90387	0	572439	445821	639904	500536	468838	424129	508271	194665	415516	376520	273653	216968	455638	404494	364081	435803	435685	231077	219627	355397	363046	351225	314188	1.09674e+06	223230	335453	458524	328192	368429	482280	414145	386962	389159	363810	355106	0	5.99229	0	0
Hex1Cer(t42:0)+H	830.708	C48 H96 O9 N1		20.0231	20.0231	931472	0.989574	0	15.9385	0	1.11999e+06	757372	1.29467e+06	1.47188e+06	1.42972e+06	1.41267e+06	1.46195e+06	410867	985549	665121	614173	853505	1.20138e+06	1.09177e+06	1.09478e+06	1.35191e+06	1.20781e+06	822610	500111	851119	578422	950916	665482	1.41433e+06	449668	1.03131e+06	1.15584e+06	932540	1.02362e+06	1.04031e+06	961514	948778	938924	965267	826966	5.2677	12.2025	5.48935	12.7203
Hex1Cer(t42:0+O)+H	846.703	C48 H96 O10 N1		19.7038	19.7038	409867	0.993191	0	10.7378	0	420084	478844	536196	512500	709958	489307	700191	201659	341655	261151	156544	258844	597877	309927	540791	891721	518372	363725	284649	432839	365759	556570	300097	718069	139702	327713	579552	441998	475584	393949	366628	407608	426800	351465	435548	9.70607	0	0	0
Hex2Cer(d43:1)+H	988.766	C55 H106 O13 N1		18.8286	18.8286	1.19806e+06	0.99383	0	6.10961	0	2.40659e+06	1.2334e+06	1.27198e+06	1.33838e+06	1.31063e+06	1.63334e+06	1.16401e+06	992735	1.11048e+06	1.1115e+06	1.01119e+06	1.01757e+06	1.17452e+06	1.00073e+06	1.44337e+06	1.2859e+06	1.39539e+06	1.01232e+06	1.30578e+06	797162	734876	811155	1.1891e+06	1.79261e+06	966713	1.26864e+06	1.11456e+06	1.28497e+06	1.29335e+06	1.32654e+06	1.19187e+06	1.26008e+06	608564	1.27079e+06	1.19734e+06	0	6.10961	0	0
Hex2Cer(t40:0)+H-H2O	946.719	C52 H100 O13 N1		18.4247	18.425	387236	1	0.00029741	6.98398	0	588464	612495	819392	100454	212303	439115	618943	355682	567629	252738	198003	407048	456122	89306.6	596851	663616	597070	245264	121180	329764	243594	297534	0	607884	152347	337731	329854	471004	341272	389030	470166	387073	200525	818184	151592	0	0	0	0
Hex2Cer(t42:0)+H-H2O	974.75	C54 H104 O13 N1		19.8788	19.8788	883453	0.99	0	7.40073	0	1.32316e+06	661816	1.06228e+06	935316	937940	1.64173e+06	1.09026e+06	614402	633443	531809	685153	753446	935379	778852	1.01338e+06	1.11997e+06	1.0658e+06	737493	1.03718e+06	853388	649134	590172	544164	789486	812638	729058	1.01183e+06	1.09979e+06	1.11456e+06	798615	940769	1.11441e+06	299457	984809	1.01232e+06	0	5.3451	0	0
Hex2Cer(d34:1+O)+H	878.62	C46 H88 O14 N1		13.5616	13.5616	584839	1	0	8.17996	0	1.19229e+06	656802	883433	1.14134e+06	584569	816563	720910	350058	579364	409517	531433	562072	476264	540947	532493	822264	828118	295797	425226	277742	484220	318325	400116	1.22132e+06	342636	712451	644172	760884	578103	525217	665802	624364	604900	651222	665066	0	0	0	0
Hex2Cer(d18:1_24:0)+H	974.75	C54 H104 O13 N1		19.8788	19.8788	884638	0.990426	0	15.721	9.19704	1.32311e+06	662078	1.06228e+06	935316	937918	1.64179e+06	1.09026e+06	614402	633443	531794	685153	753446	935379	778852	1.01338e+06	1.11997e+06	1.0658e+06	737493	1.03718e+06	853405	649097	590172	544164	789486	812638	729058	1.01181e+06	1.09969e+06	1.11456e+06	798615	940771	1.11441e+06	355077	984809	1.01232e+06	10.0444	0	0	9.96774
Hex2Cer(d18:1_22:0)+H	946.719	C52 H100 O13 N1		18.4249	18.4251	396060	1	0.000148375	16.9385	0	588464	612495	819392	100454	212303	439115	618943	355682	567629	274166	198003	407048	456122	89306.6	596851	663616	617131	245264	121180	329764	238880	297534	0	598066	152347	337731	329854	471004	341272	389030	470202	387073	567996	818184	151592	5.33358	0	6.15592	12.4889
Hex2Cer(d18:1_24:1)+H	972.735	C54 H102 O13 N1		18.2844	18.2844	863164	1	0	19.3526	7.78186	1.28315e+06	846651	1.10971e+06	933873	701577	1.59368e+06	945456	825478	714344	635734	718077	928846	1.04272e+06	861560	811623	771998	929891	788449	790134	572521	740366	779856	542688	1.11697e+06	697691	739325	1.14339e+06	1.01255e+06	954709	929240	864311	936503	802626	963052	1.01155e+06	6.85947	10.9061	13.3783	16.7788
Hex2Cer(d18:1_18:0)+H	890.656	C48 H92 O13 N1		15.6102	15.6102	336113	0.954043	0	19.3973	0	491732	374079	304325	499118	293008	985059	487737	158697	289740	493291	445311	390146	213662	246247	200094	98380.9	261275	226316	257816	211157	223627	592394	338658	674457	185918	433367	484612	739393	311395	237608	276084	209117	281697	291114	502753	0	0	0	0
Hex2Cer(d18:1_16:0)+H	862.625	C46 H88 O13 N1		13.934	13.934	854684	0.952128	0	22.6865	0	1.09664e+06	526072	934351	1.09876e+06	916367	1.51319e+06	716319	902215	645470	824157	581098	844799	738142	685149	1.48148e+06	878086	1.79028e+06	707513	744961	721869	931215	732312	827237	1.05945e+06	432763	693710	1.57582e+06	813823	766847	872979	828600	703151	683559	860659	800654	0	6.74599	0	9.28921
Hex3Cer(t42:1)+H-H2O	1134.79	C60 H112 O18 N1		18.0482	18.0482	431742	0.993191	0	6.87383	0	574713	539194	460526	596021	419817	735096	329964	279718	527718	287815	546913	443190	476751	581057	406626	408868	374239	221306	376419	350297	218214	358013	346051	568378	349497	589313	423860	547280	380492	499489	472400	457426	774200	383426	474256	0	0	0	0
Hex3Cer(t34:0)+H-H2O	1024.68	C52 H98 O18 N1		13.586	13.586	4.011e+06	0.95617	0	7.55925	5.39557	4.09745e+06	4.34281e+06	4.19129e+06	4.2404e+06	4.55299e+06	8.32863e+06	3.79177e+06	4.23377e+06	3.57954e+06	2.81319e+06	4.01116e+06	3.01789e+06	3.67725e+06	4.81053e+06	4.14592e+06	4.1991e+06	4.57427e+06	4.28899e+06	4.13336e+06	3.02263e+06	3.7449e+06	3.38119e+06	3.65465e+06	4.65339e+06	2.19205e+06	4.72567e+06	3.9197e+06	4.43731e+06	4.39468e+06	4.31713e+06	4.2425e+06	3.99744e+06	4.43477e+06	4.35624e+06	3.94037e+06	0	0	0	5.79472
Hex3Cer(d18:1_16:0+O)+H	1040.67	C52 H98 O19 N1		13.1886	13.1886	916841	1	0	36.7439	13.4145	1.29434e+06	1.13269e+06	778642	1.24116e+06	734331	2.41521e+06	848472	866098	818502	397968	762400	703903	1.10066e+06	1.64639e+06	874391	1.11618e+06	809074	985310	842921	798932	933565	931353	618253	1.38897e+06	348365	934091	592102	987291	1.02314e+06	950083	946552	876035	1.11449e+06	867912	985071	11.307	23.2617	18.7165	8.94697
Hex3Cer(d18:1_18:0)+H	1052.71	C54 H102 O18 N1		15.1643	15.1643	908181	1	0	26.0323	5.76245	1.07274e+06	1.12038e+06	1.34579e+06	1.11367e+06	770707	1.67636e+06	862374	610474	791479	618229	1.00367e+06	633357	825270	720938	1.01573e+06	755208	1.08175e+06	815304	813092	636220	825338	819187	641297	1.35691e+06	537427	1.43009e+06	937808	910569	943323	911454	923688	1.02501e+06	1.05797e+06	1.08755e+06	1.0872e+06	13.3475	13.0865	12.6334	11.1609
Hex3Cer(d18:1_24:2)+H	1132.77	C60 H110 O18 N1		16.5975	16.5975	1.10126e+06	1	0	25.1461	13.0369	1.79062e+06	1.90256e+06	1.3959e+06	2.57169e+06	986201	1.63678e+06	594166	314155	1.72324e+06	839424	1.4304e+06	899109	1.24242e+06	1.14889e+06	1.20297e+06	904155	983579	1.10969e+06	1.00046e+06	292569	950489	805299	726236	1.91399e+06	454240	922015	1.32658e+06	1.43407e+06	990897	1.40399e+06	1.0168e+06	1.08574e+06	1.17199e+06	1.29561e+06	1.44101e+06	11.5644	25.1461	8.30897	19.3009
Hex3Cer(d18:2_24:0)+H	1134.79	C60 H112 O18 N1		18.0482	18.0482	432112	0.993191	0	20.8348	0	574713	539194	460526	651945	419817	735096	329964	279718	527718	287815	546913	443190	476751	581057	406626	408868	374239	221306	376419	350297	218214	358013	346051	568378	349497	589313	423860	547280	380492	499489	472400	457426	774200	383426	474256	6.68735	9.88748	5.97555	10.1497
Hex3Cer(d42:2+O)+H	1150.78	C60 H112 O19 N1		17.4699	17.4699	469803	1	0	22.8053	5.07321	1.19473e+06	487152	311875	782589	277059	1.02731e+06	327089	371200	228949	165781	520932	447171	538060	816337	374444	498265	341638	443202	285904	288853	425385	362815	359572	765816	303725	477158	475949	408807	541276	547509	453493	513421	518477	498324	543002	0	21.7037	5.0563	0
Hex3Cer(t18:0_16:0+O)+H-H2O	1040.67	C52 H98 O19 N1		13.1886	13.1886	916841	1	0	8.19831	0	1.29434e+06	1.13269e+06	778642	1.24116e+06	734331	2.41521e+06	848472	866098	818502	397968	762400	703903	1.10066e+06	1.64639e+06	874391	1.11618e+06	809074	985310	842921	798932	933565	931353	618253	1.38897e+06	348365	934091	592102	987291	1.02314e+06	950083	946552	876035	1.11449e+06	867912	985071	0	0	0	0
Hex3Cer(t18:0_18:0)+H-H2O	1052.71	C54 H102 O18 N1		15.1643	15.1643	908181	1	0	12.2776	0	1.07274e+06	1.12038e+06	1.34579e+06	1.11367e+06	770707	1.67636e+06	862374	610474	791479	618229	1.00367e+06	633357	825270	720938	1.01573e+06	755208	1.08175e+06	815304	813092	636220	825338	819187	641297	1.35691e+06	537427	1.43009e+06	937808	910569	943323	911454	923688	1.02501e+06	1.05797e+06	1.08755e+06	1.0872e+06	0	0	0	0
Hex3Cer(t18:0_22:0)+H-H2O	1108.77	C58 H110 O18 N1		17.9309	17.9309	1.26229e+06	1	0	15.8187	0	1.70824e+06	1.87561e+06	1.61835e+06	1.83986e+06	1.22031e+06	2.18708e+06	1.09621e+06	941555	1.12306e+06	783112	1.38412e+06	1.01027e+06	984885	1.26481e+06	1.32153e+06	1.21659e+06	1.36257e+06	1.16247e+06	1.11999e+06	866700	908570	1.04236e+06	961970	1.95109e+06	947018	1.62538e+06	1.41105e+06	1.21476e+06	1.37444e+06	1.39e+06	1.36881e+06	1.45679e+06	1.35422e+06	1.35596e+06	1.33083e+06	0	0	15.8187	0
Hex3Cer(t18:0_24:0)+H-H2O	1136.8	C60 H114 O18 N1		19.3649	19.3649	1.88208e+06	0.992766	0	16.575	0	2.35867e+06	2.50317e+06	2.04437e+06	2.26459e+06	1.8749e+06	2.88261e+06	1.84737e+06	1.43937e+06	1.60187e+06	1.21969e+06	1.83249e+06	1.40629e+06	1.71866e+06	1.81468e+06	2.17126e+06	1.9647e+06	2.14884e+06	1.6024e+06	1.66474e+06	1.41258e+06	1.53246e+06	1.60788e+06	1.49582e+06	2.191e+06	1.38571e+06	2.40507e+06	2.27292e+06	1.97347e+06	1.96464e+06	2.04884e+06	2.00277e+06	2.11773e+06	2.02776e+06	2.03228e+06	1.91653e+06	0	0	7.70897	0
Hex3Cer(d18:1_16:0)+H	1024.68	C52 H98 O18 N1		13.5853	13.5853	4.01929e+06	0.950213	0	56.3349	42.348	4.12237e+06	4.32556e+06	4.06836e+06	4.24942e+06	4.52537e+06	8.32864e+06	3.74869e+06	3.73757e+06	3.45256e+06	2.88947e+06	4.01252e+06	3.02697e+06	3.72898e+06	4.80875e+06	4.15002e+06	4.19929e+06	4.59305e+06	4.31046e+06	4.14203e+06	3.01808e+06	3.7201e+06	3.37452e+06	3.72598e+06	4.67879e+06	2.22781e+06	4.76107e+06	3.91991e+06	4.38652e+06	4.39612e+06	4.36457e+06	4.2542e+06	3.99071e+06	4.435e+06	4.56363e+06	3.95291e+06	25.0386	29.9548	30.7652	31.3716
Hex3Cer(d18:1_22:0)+H	1108.77	C58 H110 O18 N1		17.9307	17.9307	1.26359e+06	1	0	32.2904	7.96245	1.70812e+06	1.87534e+06	1.61847e+06	1.88544e+06	1.22051e+06	2.18727e+06	1.09624e+06	941544	1.12303e+06	783580	1.38423e+06	1.01031e+06	984944	1.26493e+06	1.32164e+06	1.21666e+06	1.36269e+06	1.16254e+06	1.12005e+06	866883	908578	1.04238e+06	962029	1.95113e+06	947094	1.6253e+06	1.4109e+06	1.21479e+06	1.37444e+06	1.39001e+06	1.36892e+06	1.4569e+06	1.35434e+06	1.35971e+06	1.33096e+06	16.9559	25.2782	0	22.1999
Hex3Cer(d18:1_24:0)+H	1136.8	C60 H114 O18 N1		19.3649	19.3649	1.88208e+06	0.992766	0	40.0439	17.1321	2.35867e+06	2.50317e+06	2.04437e+06	2.26459e+06	1.8749e+06	2.88261e+06	1.84737e+06	1.43937e+06	1.60187e+06	1.21969e+06	1.83249e+06	1.40629e+06	1.71866e+06	1.81468e+06	2.17126e+06	1.9647e+06	2.14884e+06	1.6024e+06	1.66474e+06	1.41258e+06	1.53246e+06	1.60788e+06	1.49582e+06	2.191e+06	1.38571e+06	2.40507e+06	2.27292e+06	1.97347e+06	1.96464e+06	2.04884e+06	2.00277e+06	2.11773e+06	2.02776e+06	2.03228e+06	1.91653e+06	16.6593	25.3405	16.1967	24.2203
Hex3Cer(d18:1_24:1)+H	1134.79	C60 H112 O18 N1		17.8028	17.8028	3.40995e+06	0.976596	0	45.7366	25.1377	4.28382e+06	4.20366e+06	3.94377e+06	4.49539e+06	3.05531e+06	5.62605e+06	3.31557e+06	2.82684e+06	2.88707e+06	2.36906e+06	3.76522e+06	3.0618e+06	3.02449e+06	3.56841e+06	3.79845e+06	3.29931e+06	3.83922e+06	3.26186e+06	3.05419e+06	2.39832e+06	2.82522e+06	2.89277e+06	2.63494e+06	4.86154e+06	2.35918e+06	3.74675e+06	3.92668e+06	3.64966e+06	3.71512e+06	3.59658e+06	3.5462e+06	3.46774e+06	3.81405e+06	3.87368e+06	3.55748e+06	33.063	37.7605	44.5406	33.4785
LBPA(14:0_14:0)+NH4	684.481	C34 H71 O10 P1 N1		10.4109	10.4109	1.96038e+08	1	0	40.3445	0	1.94507e+08	1.92389e+08	1.85844e+08	1.93071e+08	1.95007e+08	1.86214e+08	2.30544e+08	1.96188e+08	2.04252e+08	1.91845e+08	1.93983e+08	1.97529e+08	1.94447e+08	1.85718e+08	2.01532e+08	1.91972e+08	1.92105e+08	1.93459e+08	1.94743e+08	1.97783e+08	1.92032e+08	2.25557e+08	1.92201e+08	1.86335e+08	1.87639e+08	1.87727e+08	1.95882e+08	1.95122e+08	1.99388e+08	1.96546e+08	2.02218e+08	2.01275e+08	1.92315e+08	1.97609e+08	2.02955e+08	0	0	36.3723	21.3091
LBPA(14:0_14:0)+H	667.454	C34 H68 O10 P1		10.4114	10.4114	7.11221e+07	0.998298	0	39.3421	29.9059	6.78194e+07	6.93273e+07	6.82382e+07	6.7339e+07	6.81717e+07	6.9337e+07	8.31784e+07	6.9942e+07	7.46318e+07	7.1385e+07	7.16868e+07	7.17281e+07	7.26076e+07	6.99739e+07	7.35207e+07	7.12864e+07	6.93102e+07	7.29928e+07	7.13249e+07	7.27675e+07	6.95877e+07	8.09902e+07	7.10138e+07	6.93268e+07	6.6566e+07	6.92546e+07	7.29566e+07	6.94006e+07	7.0986e+07	7.30921e+07	7.1813e+07	7.46888e+07	6.7853e+07	6.89859e+07	6.30828e+07	0	29.2407	25.359	33.3698
LBPA(14:0_14:0)+NH4	684.481	C34 H71 O10 P1 N1		10.5346	10.5346	2.67409e+06	1	0	35.3848	0	2.77831e+06	2.55742e+06	3.24043e+06	2.77603e+06	2.89538e+06	2.42892e+06	2.69587e+06	2.21017e+06	2.87473e+06	2.7822e+06	2.48905e+06	2.49316e+06	2.47226e+06	2.1946e+06	2.71625e+06	2.4284e+06	2.62466e+06	2.50528e+06	2.63574e+06	2.39164e+06	2.37183e+06	1.87976e+06	2.26304e+06	3.00233e+06	2.79997e+06	2.6333e+06	2.84837e+06	2.89337e+06	3.3121e+06	2.964e+06	3.32471e+06	3.20538e+06	3.6641e+06	2.69681e+06	2.60403e+06	0	0	0	0
LPC(20:3)+H	546.355	C28 H53 O7 N1 P1		4.38811	4.38811	568180	0.973191	0	5.317	0	2.32725e+06	991475	1.5488e+06	718448	696577	380087	510116	413793	554038	1.35369e+06	296141	2.53321e+06	1.64518e+06	293334	114989	225615	116064	79420.2	90993.6	116597	63875.2	18887.6	61012.8	833161	650501	140755	1.43071e+06	350391	637705	467725	1.07225e+06	532859	148720	518844	234052	0	0	0	0
LPC(20:1)+H	550.387	C28 H57 O7 N1 P1		4.4717	4.4717	169361	1	0	5.39438	0	221115	154705	212543	229108	103189	105341	274015	133866	127278	219729	95649.2	170578	162056	246087	101150	109575	127022	129838	126096	173968	109920	228172	122371	168613	253862	68469.3	164677	117705	167423	97325.7	246816	163046	287483	284189	337044	0	0	0	0
LPC(22:4)+H	572.371	C30 H55 O7 N1 P1		4.29638	4.29638	403458	0.998298	0	5.4545	0	723601	493836	322813	412013	327380	747368	359842	330958	256354	1.30963e+06	288792	590652	335268	290103	159925	316552	188363	169700	193224	480355	195053	124304	251751	615230	225290	145217	703335	330466	396271	392964	594227	556728	555590	584401	479001	0	0	0	0
LPC(18:1e)+H	508.376	C26 H55 O6 N1 P1		4.99947	4.99947	553330	0.995532	0	5.47892	0	1.02637e+06	1.29593e+06	849676	1.35475e+06	532280	468435	666872	267750	430974	624493	182567	850495	860391	673339	287849	378359	404729	306423	361105	244844	220648	202653	207051	1.70773e+06	664298	232941	995121	212770	485818	548423	742171	772221	431631	693488	548230	0	0	0	0
LPC(22:5)+H	570.355	C30 H53 O7 N1 P1		2.84755	2.84755	372562	0.982553	0	5.59003	0	823534	599646	549746	678549	282607	444639	193114	215395	345249	1.34682e+06	219597	712673	691313	443413	274231	294652	186194	111038	144602	343808	130359	63125.6	175671	827729	297067	89878.9	447184	280667	364104	325460	477787	362775	463625	473491	375477	0	0	0	0
LPC(22:1)+H	578.418	C30 H61 O7 N1 P1		7.07528	7.07528	2.48952e+06	0.987021	0	5.67719	0	1.88688e+06	1.96939e+06	2.12288e+06	2.18201e+06	2.18811e+06	2.60444e+06	4.05956e+06	2.29834e+06	2.15168e+06	2.62501e+06	1.87741e+06	1.81962e+06	2.34286e+06	2.05505e+06	3.2824e+06	2.03076e+06	2.52262e+06	2.34978e+06	2.42297e+06	2.69869e+06	1.75588e+06	3.4095e+06	2.16989e+06	2.12492e+06	2.97572e+06	2.0096e+06	2.72118e+06	2.93584e+06	2.79618e+06	2.97093e+06	2.85743e+06	2.66163e+06	3.04649e+06	2.75862e+06	2.60316e+06	0	0	0	0
LPC(18:3)+H	518.324	C26 H49 O7 N1 P1		2.46162	2.46162	3.42977e+06	0.948936	0	6.42837	0	5.72578e+06	6.69603e+06	5.24288e+06	3.2789e+06	4.72816e+06	1.58399e+06	4.79e+06	2.65523e+06	3.19736e+06	3.71357e+06	998770	9.62755e+06	6.83307e+06	4.63458e+06	2.66871e+06	3.41037e+06	3.52549e+06	1.28174e+06	2.77499e+06	1.17749e+06	1.54946e+06	979042	1.43819e+06	5.87531e+06	3.77174e+06	1.1756e+06	5.19419e+06	2.52411e+06	4.06579e+06	3.39028e+06	3.765e+06	3.09944e+06	4.41969e+06	4.03301e+06	6.53601e+06	0	0	0	0
LPC(18:4)+H	516.308	C26 H47 O7 N1 P1		1.67426	1.67426	1.08779e+06	0.994894	0	6.48705	0	2.46888e+06	2.92607e+06	2.64693e+06	2.38353e+06	1.55654e+06	200164	857277	177718	326679	1.93998e+06	187330	2.44188e+06	3.21824e+06	1.11702e+06	1.1177e+06	1.31309e+06	715930	241872	374785	726746	94222.1	165308	352749	1.69869e+06	1.11885e+06	52354.1	1.72584e+06	696144	1.15843e+06	755005	589182	1.19581e+06	968810	1.94128e+06	923130	5.94339	0	0	0
LPC(22:6)+H	568.34	C30 H51 O7 N1 P1		2.1884	2.1884	1.0298e+06	0.970213	0	6.64662	0	872134	842219	1.05201e+06	1.47485e+06	1.57537e+06	1.0553e+06	1.76551e+06	645200	616889	1.16629e+06	329326	1.0312e+06	2.06083e+06	1.01122e+06	2.41582e+06	2.67079e+06	1.6845e+06	523174	437977	1.49538e+06	509717	804939	553785	986893	638853	632635	988066	655987	765750	995288	1.23212e+06	1.22796e+06	1.14534e+06	1.15857e+06	974227	5.98808	0	0	0
LPC(18:3e)+H	504.345	C26 H51 O6 N1 P1		2.58523	2.58523	320291	0.997447	0	6.91482	0	332689	533550	352095	432118	358798	189249	311669	281487	273304	359441	206899	499547	394829	305821	345141	377425	328933	252580	411094	212134	171816	274273	241038	585282	365296	129923	598349	195550	249040	294730	134490	377845	55701.5	467642	302094	5.54338	0	0	0
LPC(19:1)+H	536.371	C27 H55 O7 N1 P1		3.27472	3.27472	612674	0.963191	0	7.56479	0	933813	822259	783540	836029	1.11813e+06	292872	545716	333233	880533	796959	190583	751563	1.30208e+06	798698	616558	529353	535111	63175.5	280951	1.37593e+06	258692	603747	314804	1.40215e+06	294902	1.05622e+06	764885	430269	506245	409553	596400	652317	1.03267e+06	988901	479951	0	0	0	6.32684
LPC(18:2)+H	520.34	C26 H51 O7 N1 P1		2.13436	2.13436	1.38791e+06	0.972128	0	7.62555	0	746967	327835	332408	1.11863e+06	2.82906e+06	115001	381010	403759	3.00662e+06	1.11201e+06	307232	1.03395e+06	502378	3.42732e+06	2.52997e+06	5.43076e+06	1.20882e+06	4101.82	615745	3.73861e+06	40678.1	136111	84131	332618	4.03635e+06	207291	3.87025e+06	1.08233e+06	1.42292e+06	581727	3.8049e+06	3.58678e+06	916475	632322	826370	0	5.24581	7.61466	0
LPC(20:3)+H	546.355	C28 H53 O7 N1 P1		4.2123	4.2123	1.08264e+07	0.972128	0	9.14323	6.54849	3.32648e+07	5.47264e+06	3.13339e+07	2.08642e+07	2.04886e+07	6.85408e+06	5.44514e+06	4.0209e+06	1.38114e+07	1.55915e+07	4.30706e+06	5.93189e+06	2.95326e+07	1.81481e+07	8.19714e+06	3.15125e+06	1.45195e+07	1.97242e+06	1.1276e+07	1.27347e+07	2.33224e+06	7.27723e+06	2.66477e+06	3.17702e+07	2.80039e+07	1.64384e+06	6.22818e+06	3.30095e+06	5.19076e+06	5.10457e+06	2.51691e+07	5.24257e+06	5.17222e+06	4.36984e+06	5.26444e+06	6.47848	7.88886	0	0
LPC(20:3)+H	546.355	C28 H53 O7 N1 P1		4.09174	4.09174	5.25558e+07	0.972128	0	9.60913	8.71526	9.33243e+07	1.02072e+08	9.29107e+07	9.18748e+07	5.56247e+07	3.66483e+07	5.14451e+07	2.87887e+07	4.76213e+07	9.33828e+07	2.19933e+07	9.3718e+07	97005615	6.93874e+07	2.85207e+07	3.84217e+07	4.37156e+07	1.79666e+07	3.94041e+07	3.79989e+07	2.05026e+07	2.07909e+07	1.84922e+07	1.04703e+08	7.11916e+07	1.29422e+07	8.29309e+07	2.92839e+07	4.24149e+07	4.93023e+07	6.32915e+07	6.40322e+07	6.52211e+07	6.73434e+07	5.56418e+07	7.22076	6.29876	7.51963	7.75678
LPC(20:4)+H	544.34	C28 H51 O7 N1 P1		2.58696	2.58696	1.88773e+07	0.99383	0	9.78763	0	2.35691e+07	2.5485e+07	2.5814e+07	2.73874e+07	2.09505e+07	1.22001e+07	2.09929e+07	1.16541e+07	1.34635e+07	2.88886e+07	6.37885e+06	2.58413e+07	2.61647e+07	2.14702e+07	2.73287e+07	2.43125e+07	1.68167e+07	7.30475e+06	1.4312e+07	2.00809e+07	8.88684e+06	1.30544e+07	9.69857e+06	2.9602e+07	2.3005e+07	7.21886e+06	3.75295e+07	1.3949e+07	1.52864e+07	1.70743e+07	2.35937e+07	2.28446e+07	2.42006e+07	2.50926e+07	2.05656e+07	0	9.4633	9.69566	9.63678
LPC(18:3)+H	518.324	C26 H49 O7 N1 P1		2.3934	2.3934	5.26823e+07	0.946596	0	9.79968	6.48813	8.28953e+07	1.00463e+08	9.62592e+07	9.36758e+07	5.00361e+07	3.25671e+07	5.94401e+07	3.04489e+07	4.94847e+07	8.47327e+07	1.39979e+07	9.43575e+07	1.11423e+08	6.83332e+07	5.0649e+07	4.92604e+07	5.63058e+07	1.85694e+07	3.86466e+07	3.10688e+07	2.06896e+07	1.89486e+07	2.0182e+07	8.30745e+07	6.38426e+07	1.52815e+07	8.82198e+07	2.95529e+07	4.32576e+07	4.73027e+07	6.85181e+07	6.24747e+07	6.7515e+07	6.24616e+07	5.29876e+07	8.44885	9.64742	8.53234	9.69646
LPC(20:2)+H	548.371	C28 H55 O7 N1 P1		3.17204	3.17204	381672	1	0	10.0619	0	350972	270486	390331	420613	528361	362634	568590	209460	101506	788938	165471	379705	344672	303288	538596	795102	696835	215235	327524	449507	373408	445856	207510	394809	313311	236902	471301	334510	379589	394458	374314	456164	448667	408906	444102	0	0	0	0
LPC(20:2)+H	548.371	C28 H55 O7 N1 P1		2.59511	2.59511	405601	1	0	10.1858	0	683571	716650	499801	892196	200724	397719	309132	217578	336395	1.04146e+06	93081.6	951792	863542	503561	331595	258241	310347	119498	234426	276825	160961	241059	199696	944421	400490	132311	642596	319994	331421	452105	433059	452892	250518	552212	442875	0	9.10135	0	6.78589
LPC(19:0)+H	538.387	C27 H57 O7 N1 P1		5.47015	5.47015	560329	1	0	10.4011	0	862550	673329	1.32468e+06	913950	758074	408176	736566	206530	602331	936352	120374	1.07868e+06	1.70699e+06	661064	592791	782570	645740	179911	178057	311501	170688	234832	157516	1.02789e+06	451719	110124	426503	419596	443342	523164	668278	670039	697015	660856	570612	0	8.27662	0	5.54624
LPC(18:1)+H	522.355	C26 H53 O7 N1 P1		2.9177	2.9177	2.71882e+06	1	0	11.0324	0	2.12206e+06	2.1695e+06	2.96282e+06	2.82995e+06	4.00486e+06	1.59115e+06	4.27508e+06	1.62241e+06	1.73608e+06	2.77111e+06	1.10034e+06	3.05686e+06	2.68731e+06	2.10569e+06	3.3732e+06	3.92489e+06	3.99974e+06	1.32137e+06	2.34257e+06	2.21127e+06	1.6595e+06	2.13706e+06	1.33306e+06	2.77372e+06	1.97225e+06	1.49541e+06	3.8058e+06	1.67721e+06	2.62483e+06	1.96537e+06	3.59708e+06	2.73763e+06	3.574e+06	8.93884e+06	8.10926e+06	5.17334	0	0	0
LPC(18:2e)+H	506.361	C26 H53 O6 N1 P1		2.20213	2.20213	372979	0.958298	0	11.5619	0	563651	701804	633176	670655	288666	315244	543809	231006	377707	722970	174966	790455	594924	468762	214157	237486	271582	284915	272215	179468	220771	174395	187963	691631	371460	142331	430274	291346	333367	337428	404586	475593	421441	418882	371853	0	6.06915	0	6.83935
LPC(16:2e)+H	478.329	C24 H49 O6 N1 P1		2.39077	2.39077	1.06363e+06	1	0	13.8431	0	1.94857e+06	1.34602e+06	2.27105e+06	1.58873e+06	1.27602e+06	704693	968640	720962	986856	1.52516e+06	316959	1.88047e+06	1.79857e+06	1.28396e+06	1.17354e+06	864349	1.13889e+06	497110	773640	1.08665e+06	482338	579903	490905	1.84131e+06	1.03867e+06	347725	1.90718e+06	603865	616590	975071	1.10281e+06	965654	1.65277e+06	1.46225e+06	1.24022e+06	0	0	0	12.4869
LPC(24:0)+H	608.465	C32 H67 O7 N1 P1		11.7449	11.7449	682790	0.997021	0	14.0345	0	643864	710282	959573	854146	1.17703e+06	726404	1.04332e+06	405384	875258	450644	174033	754127	1.23298e+06	827768	1.08202e+06	1.55103e+06	1.00299e+06	450798	359443	473333	364175	670293	468110	708554	432736	676389	775311	741899	686863	655616	678687	689297	664000	688847	681662	7.05197	5.56218	10.227	13.212
LPC(18:2e)+H	506.361	C26 H53 O6 N1 P1		4.09462	4.09462	580159	1	0	14.2287	0	1.57714e+06	1.20169e+06	835079	933025	819986	473264	450516	247842	416085	534156	219258	1.05958e+06	616155	798956	385768	476408	185785	220061	655917	452333	232454	262038	209340	1.14356e+06	1.01934e+06	117613	813272	346099	591045	567744	821489	619519	713370	720259	598897	0	6.60581	0	0
LPC(18:3)+H	518.324	C26 H49 O7 N1 P1		2.16806	2.16806	5.31088e+06	0.947872	0	16.1406	0	7.53614e+06	9.61144e+06	8.29451e+06	8.62475e+06	5.47205e+06	3.0248e+06	6.13718e+06	3.18773e+06	4.35453e+06	9.43611e+06	1.59266e+06	1.12108e+07	1.04098e+07	6.68248e+06	5.13291e+06	4.98514e+06	5.40106e+06	1.78707e+06	3.99433e+06	3.85412e+06	1.91521e+06	1.97154e+06	2.21612e+06	8.28131e+06	6.26215e+06	1.61017e+06	8.42872e+06	3.43645e+06	4.4754e+06	4.41808e+06	6.32441e+06	6.9306e+06	6.48528e+06	6.51645e+06	5.49708e+06	7.7402	6.4296	9.6706	8.5484
LPC(16:1)+H	494.324	C24 H49 O7 N1 P1		1.73791	1.73791	5.38352e+06	1	0	17.3262	0	5.45961e+06	9.45029e+06	9.93738e+06	5.91822e+06	7.5928e+06	5.16107e+06	5.56465e+06	3.65724e+06	4.44818e+06	4.21184e+06	2.22905e+06	4.57457e+06	4.57997e+06	2.05399e+06	3.34453e+06	2.53572e+06	2.69377e+06	3.00033e+06	2.33057e+06	5.17433e+06	3.28005e+06	3.61926e+06	2.04062e+06	4.67044e+06	8.77033e+06	3.20039e+06	1.17626e+07	5.66774e+06	8.02122e+06	7.42086e+06	1.02914e+07	8.48785e+06	8.69505e+06	1.05608e+07	8.48854e+06	0	0	0	0
LPC(22:0)+H	580.434	C30 H63 O7 N1 P1		9.83702	9.83702	255914	0.996383	0	19.1761	0	334819	351927	434813	366297	443074	185116	294691	99898.4	416789	137348	28774.2	441745	512369	449020	361123	597845	320387	140382	149868	136067	47936	226604	95216.1	391870	159106	162091	364625	219234	266997	277894	319158	260428	296401	260882	241249	0	5.36972	0	6.07072
LPC(20:5)+H	542.324	C28 H49 O7 N1 P1		1.83594	1.83594	1.96952e+07	0.975319	0	19.3002	0	2.35021e+07	2.23583e+07	2.74216e+07	2.90814e+07	2.07473e+07	1.31085e+07	2.02224e+07	1.16909e+07	2.18012e+07	2.56139e+07	6.43467e+06	2.30529e+07	3.50996e+07	2.376e+07	3.44559e+07	3.1056e+07	1.6302e+07	6.38498e+06	1.14639e+07	2.84756e+07	6.66542e+06	1.70528e+07	8.32011e+06	2.56129e+07	3.30889e+07	7.78245e+06	2.86718e+07	1.37338e+07	1.62584e+07	1.75076e+07	2.41535e+07	2.41973e+07	2.38593e+07	2.46993e+07	2.02286e+07	0	9.52729	8.3087	12.1583
LPC(22:4)+H	572.371	C30 H55 O7 N1 P1		2.35736	2.35736	906645	0.94	0	21.0003	0	1.09126e+06	1.39831e+06	435260	1.55619e+06	756683	797608	1.63386e+06	902168	1.0378e+06	613178	262162	1.07863e+06	2.14459e+06	738608	1.8629e+06	2.21841e+06	1.22844e+06	317598	425116	610166	541082	767893	363111	647017	664611	363910	878420	1.09341e+06	1.12686e+06	1.00834e+06	708347	677489	614874	1.24258e+06	868458	11.4802	0	0	0
LPC(20:0)+H	552.402	C28 H59 O7 N1 P1		7.13838	7.13838	516446	1	0	21.9859	0	898070	905513	1.17034e+06	1.00804e+06	612470	284239	587472	208506	613080	590429	100882	996339	1.36896e+06	878023	498613	680328	441997	182835	272545	231020	68913.7	246224	189652	1.04832e+06	563279	103464	722646	413131	413493	476201	623834	608554	598499	595978	512287	0	5.00174	7.59479	11.3359
LPC(16:1e)+H	480.345	C24 H51 O6 N1 P1		2.84651	2.84651	3.58555e+06	0.997234	0	24.344	17.8855	6.37724e+06	6.87187e+06	5.22566e+06	7.27098e+06	3.04873e+06	2.8877e+06	3.9331e+06	2.04303e+06	2.83825e+06	4.82451e+06	2.11404e+06	5.55954e+06	5.58715e+06	4.34308e+06	2.58856e+06	2.2887e+06	2.86012e+06	1.97228e+06	2.79745e+06	2.0766e+06	1.8563e+06	1.72463e+06	1.86033e+06	8.06684e+06	4.53374e+06	1.71729e+06	6.12143e+06	1.90722e+06	3.15448e+06	3.26931e+06	4.55985e+06	4.2207e+06	4.38219e+06	4.27943e+06	3.73162e+06	22.2198	23.3597	18.5707	18.0901
LPC(17:0)+H	510.355	C25 H53 O7 N1 P1		2.78945	2.78945	1.04999e+06	0.980213	0	29.0746	0	1.69916e+06	1.77206e+06	1.95643e+06	1.53465e+06	1.36972e+06	702695	934691	561998	955425	1.97401e+06	97484.2	1.85043e+06	2.75061e+06	1.2006e+06	876254	1.03789e+06	1.55872e+06	434609	511389	862490	483420	488710	492072	1.95349e+06	737830	176463	1.23353e+06	818695	830745	991946	1.34727e+06	1.24338e+06	1.2576e+06	1.11858e+06	1.30392e+06	0	20.57	11.8922	17.3524
LPC(22:5)+H	570.355	C30 H53 O7 N1 P1		2.11517	2.11517	1.09106e+06	0.943617	0	27.767	5.31182	934364	1.1868e+06	809731	1.61715e+06	1.67924e+06	826074	1.64113e+06	795475	766702	1.37263e+06	601742	678821	1.44597e+06	757677	1.15989e+06	2.2529e+06	1.1359e+06	401440	756174	2.57266e+06	478155	532518	494218	1.00182e+06	789943	480001	1.92395e+06	975570	956513	1.06793e+06	1.01897e+06	1.23826e+06	1.26755e+06	1.38016e+06	1.07782e+06	22.516	17.8239	9.23653	8.38628
LPC(20:3)+H	546.355	C28 H53 O7 N1 P1		2.39323	2.39323	1.14085e+06	1	0	33.6796	0	907805	763022	782221	866905	2.49932e+06	776616	2.02473e+06	578201	338708	781131	295556	705883	1.38319e+06	744185	3.41039e+06	4.14904e+06	2.72288e+06	576538	547477	1.53048e+06	860716	1.13445e+06	802847	826275	636151	639110	1.41583e+06	819676	911071	1.14953e+06	1.56457e+06	1.33864e+06	1.43986e+06	1.38905e+06	1.3908e+06	6.47702	8.63949	0	0
LPC(17:1)+H	508.34	C25 H51 O7 N1 P1		2.02634	2.02634	1.17205e+06	1	0	27.879	0	1.21831e+06	1.38264e+06	1.89062e+06	1.2264e+06	1.29962e+06	473072	1.08336e+06	440742	574178	1.97004e+06	1.59501e+06	1.63189e+06	2.92671e+06	1.52587e+06	1.66909e+06	1.40819e+06	1.21244e+06	174626	378856	1.76471e+06	808446	436830	205254	2.74363e+06	1.26237e+06	615179	1.30733e+06	717875	383349	1.02065e+06	1.02848e+06	1.20149e+06	1.43538e+06	1.7275e+06	1.23346e+06	14.6522	17.3325	23.1533	27.879
LPC(14:0)+H	468.308	C22 H47 O7 N1 P1		1.41887	1.41887	1.51409e+06	0.950213	0	54.2964	20.8656	1.53656e+06	1.70549e+06	2.12676e+06	1.92509e+06	1.64701e+06	1.73652e+06	1.71524e+06	1.40123e+06	1.11004e+06	1.32373e+06	615626	1.58868e+06	2.45615e+06	1.39382e+06	2.01469e+06	931792	1.15681e+06	1.25117e+06	1.02016e+06	1.65367e+06	1.26405e+06	1.80922e+06	802352	1.89969e+06	1.63264e+06	1.26425e+06	1.85852e+06	1.32458e+06	1.37135e+06	1.40911e+06	2.0564e+06	1.91269e+06	1.62802e+06	1.48461e+06	1.70168e+06	46.5521	44.528	49.4634	48.0474
LPC(20:5)+H	542.324	C28 H49 O7 N1 P1		1.37366	1.37366	1.74222e+06	0.996596	0	34.8781	0	1.56451e+06	2.0612e+06	2.91317e+06	2.57924e+06	2.02723e+06	680238	1.72049e+06	917446	2.11405e+06	3.71313e+06	432717	1.81654e+06	2.49108e+06	2.28716e+06	2.26134e+06	2.48642e+06	955764	612421	2.00368e+06	3.29259e+06	436588	1.1957e+06	931184	2.30584e+06	2.06562e+06	648858	3.05138e+06	1.27243e+06	1.47869e+06	1.60474e+06	2.06736e+06	2.09684e+06	2.04669e+06	2.10695e+06	1.88549e+06	5.53361	14.3955	18.4192	0
LPC(15:0)+H	482.324	C23 H49 O7 N1 P1		1.88862	1.88862	1.79373e+06	0.973191	0	47.8113	0	2.15343e+06	2.76352e+06	3.90342e+06	2.4119e+06	2.30168e+06	914326	2.21546e+06	859011	1.84507e+06	2.11231e+06	333709	3.15039e+06	7.48062e+06	2.5455e+06	2.21352e+06	2.28748e+06	2.12476e+06	969638	810943	1.30711e+06	711068	1.08415e+06	709714	2.3944e+06	1.10707e+06	497838	1.578e+06	1.12022e+06	1.63929e+06	1.71033e+06	2.03641e+06	2.08876e+06	1.98496e+06	2.03246e+06	1.77181e+06	15.5282	30.7051	20.5335	29.4857
LPC(22:6)+H	568.34	C30 H51 O7 N1 P1		1.61755	1.61755	1.80774e+06	0.973617	0	36.4976	6.70522	1.74202e+06	4.21133e+06	3.61297e+06	2.76266e+06	2.36031e+06	1.13808e+06	1.72698e+06	951228	1.99713e+06	3.43163e+06	621300	3.14705e+06	2.90223e+06	988547	1.15499e+06	2.07626e+06	1.16419e+06	469534	1.10856e+06	2.96564e+06	408283	510875	739135	3.40593e+06	1.59892e+06	280489	4.34596e+06	1.18647e+06	1.71323e+06	1.82522e+06	2.31336e+06	1.48618e+06	2.08821e+06	1.91163e+06	1.81284e+06	18.0266	16.1892	0	8.17316
LPC(18:0e)+H	510.392	C26 H57 O6 N1 P1		5.25934	5.25934	2.08147e+06	0.991915	0	28.0655	0	3.16513e+06	3.64995e+06	2.72587e+06	3.62823e+06	1.88422e+06	1.78377e+06	2.42062e+06	1.32259e+06	1.51095e+06	2.96259e+06	1.1576e+06	2.38945e+06	3.15244e+06	3.02266e+06	1.57385e+06	1.7945e+06	1.41308e+06	1.54954e+06	1.87721e+06	1.29209e+06	933387	1.2782e+06	943245	4.84428e+06	2.50622e+06	755874	3.18269e+06	1.32209e+06	1.76094e+06	1.90224e+06	2.78465e+06	2.6846e+06	2.36158e+06	2.51671e+06	1.98039e+06	5.76415	20.1918	23.8548	21.226
LPC(20:1)+H	550.387	C28 H57 O7 N1 P1		4.29323	4.29323	2.36077e+06	1	0	32.9202	5.8482	5.02133e+06	3.23115e+06	2.60487e+06	3.1437e+06	1.54807e+06	1.97474e+06	1.63036e+06	1.64464e+06	4.32275e+06	4.49116e+06	1.41412e+06	4.25688e+06	3.48416e+06	2.821e+06	1.52461e+06	1.79651e+06	4.70409e+06	878295	4.62724e+06	1.71764e+06	1.25233e+06	657831	1.47427e+06	4.71223e+06	1.90048e+06	947391	3.20733e+06	1.28993e+06	2.00119e+06	2.06528e+06	2.58869e+06	3.0736e+06	4.67908e+06	2.58882e+06	2.08731e+06	16.9106	26.7388	8.9939	23.11
LPC(20:2)+H	548.371	C28 H55 O7 N1 P1		2.85145	2.85145	3.44071e+06	1	0	31.856	8.97028	7.50677e+06	6.22878e+06	5.24173e+06	6.85091e+06	2.43994e+06	3.49391e+06	2.23279e+06	2.24887e+06	3.60281e+06	7.157e+06	1.50672e+06	7.24364e+06	7.51789e+06	4.96163e+06	2.87816e+06	3.13739e+06	2.1544e+06	1.33496e+06	1.98841e+06	2.61434e+06	1.52821e+06	1.27695e+06	1.58428e+06	7.08518e+06	3.30008e+06	1.06453e+06	3.52165e+06	2.26327e+06	3.01582e+06	3.15283e+06	4.13263e+06	4.1301e+06	4.13568e+06	4.047e+06	3.60678e+06	18.7829	30.4575	19.8818	19.0525
LPC(18:3)+H	518.324	C26 H49 O7 N1 P1		1.43796	1.43796	3.98193e+06	0.959787	0	31.3905	8.15258	2.40278e+06	5.95484e+06	7.80182e+06	6.0203e+06	3.28082e+06	1.27367e+06	2.92023e+06	2.03981e+06	6.22439e+06	6.65416e+06	1.1433e+06	5.36385e+06	8.78137e+06	5.17345e+06	4.52342e+06	4.72049e+06	2.42798e+06	807808	2.97715e+06	4.74674e+06	1.04892e+06	2.52101e+06	1.5156e+06	5.22395e+06	9.34766e+06	1.23536e+06	7.25903e+06	2.54011e+06	3.41054e+06	3.79196e+06	6.03627e+06	4.7268e+06	3.80643e+06	5.02129e+06	4.13822e+06	15.6931	20.0599	29.3721	30.6174
LPC(22:4)+H	572.371	C30 H55 O7 N1 P1		2.46745	2.46745	3.98693e+06	0.991702	0	30.1751	15.7952	3.05169e+06	2.96139e+06	4.25727e+06	5.29461e+06	5.05338e+06	3.87695e+06	6.35435e+06	3.08937e+06	3.50088e+06	4.19677e+06	1.2527e+06	3.53535e+06	6.73219e+06	2.64569e+06	7.79662e+06	8.25568e+06	4.38891e+06	2.06948e+06	2.31382e+06	4.9804e+06	2.06848e+06	2.36181e+06	2.84057e+06	5.38171e+06	2.50498e+06	2.35056e+06	4.78519e+06	3.0255e+06	3.6345e+06	3.72891e+06	4.93373e+06	5.00125e+06	4.77081e+06	4.66466e+06	4.37859e+06	12.758	23.4789	18.0934	19.9963
LPC(16:0)+H	496.34	C24 H51 O7 N1 P1		2.75113	2.75113	4.30062e+06	0.951489	0	29.095	9.34766	9.61966e+06	1.15037e+07	7.97062e+06	7.70582e+06	6.73964e+06	1.56948e+06	2.02972e+06	1.60172e+06	6.21653e+06	5.84677e+06	1.31217e+06	4.07994e+06	8.77506e+06	7.37179e+06	3.82279e+06	6.50158e+06	2.51519e+06	1.17031e+06	5.33579e+06	1.15664e+06	3.23077e+06	627360	1.08357e+06	7.80031e+06	4.44877e+06	1.17422e+06	6.53714e+06	3.28581e+06	6.29409e+06	5.57969e+06	5.30555e+06	5.44344e+06	3.68459e+06	2.3927e+06	4.93143e+06	8.27132	19.1617	0	17.8515
LPC(16:0e)+H	482.361	C24 H53 O6 N1 P1		2.98911	2.98911	4.62168e+06	0.947234	0	34.1987	6.48444	6.71245e+06	9.71668e+06	7.44736e+06	8.76817e+06	4.08516e+06	3.47277e+06	5.2983e+06	2.75721e+06	3.46353e+06	5.10794e+06	2.23404e+06	6.53563e+06	6.72874e+06	6.15814e+06	4.24567e+06	3.26705e+06	3.61226e+06	2.92237e+06	3.91165e+06	2.87318e+06	2.36844e+06	3.01361e+06	2.2394e+06	9.89478e+06	5.81857e+06	2.29864e+06	7.82368e+06	3.14996e+06	4.08166e+06	4.34377e+06	5.737e+06	5.46353e+06	6.0062e+06	5.82961e+06	4.78618e+06	26.1956	24.8098	27.154	23.8163
LPC(18:1e)+H	508.376	C26 H55 O6 N1 P1		3.20328	3.20328	5.09279e+06	0.985319	0	29.6769	0	8.78432e+06	1.01681e+07	7.60058e+06	8.66978e+06	4.67071e+06	4.1528e+06	6.03112e+06	3.42486e+06	3.64005e+06	6.6434e+06	2.72509e+06	8.00347e+06	6.3921e+06	6.92877e+06	3.41212e+06	2.77584e+06	4.2507e+06	3.49808e+06	4.79098e+06	2.63358e+06	2.96456e+06	2.39203e+06	2.76663e+06	1.14227e+07	5.53258e+06	2.26573e+06	7.80507e+06	3.26112e+06	4.63062e+06	4.80175e+06	5.83833e+06	6.29604e+06	6.12225e+06	6.19477e+06	5.40775e+06	15.4768	7.16184	10.2482	17.4425
LPC(17:0)+H	510.355	C25 H53 O7 N1 P1		3.10079	3.10079	5.84292e+06	0.994681	0	47.5617	5.72643	7.77399e+06	9.16319e+06	1.35025e+07	9.2735e+06	7.63846e+06	3.29378e+06	5.91063e+06	2.48443e+06	5.76029e+06	8.50404e+06	1.45696e+06	9.98418e+06	1.90759e+07	7.55629e+06	5.16066e+06	6.42943e+06	7.27343e+06	2.31932e+06	2.91421e+06	4.13296e+06	2.23929e+06	2.06654e+06	2.61817e+06	1.13463e+07	4.27144e+06	1.39076e+06	5.48491e+06	3.74739e+06	5.0267e+06	5.24347e+06	7.02755e+06	6.94605e+06	7.11225e+06	7.03585e+06	6.21361e+06	28.4026	16.0073	27.66	19.8925
LPC(18:1)+H	522.355	C26 H53 O7 N1 P1		2.89277	2.89277	7.76915e+06	1	0	46.303	17.442	7.92722e+06	9.29865e+06	9.16971e+06	8.36209e+06	1.24986e+07	4.19007e+06	1.22786e+07	5.38173e+06	4.42938e+06	1.44989e+07	3.29927e+06	9.48944e+06	8.90166e+06	6.03346e+06	8.64686e+06	1.19307e+07	1.23655e+07	4.78094e+06	7.84321e+06	9.02894e+06	5.96801e+06	5.88238e+06	4.38982e+06	9.15285e+06	5.72946e+06	4.36735e+06	1.35721e+07	5.63721e+06	7.32142e+06	7.63713e+06	9.37735e+06	8.58585e+06	5.78393e+06	6.72819e+06	8.16914e+06	28.0038	0	26.5794	30.5338
LPC(22:5)+H	570.355	C30 H53 O7 N1 P1		1.84653	1.84653	8.03633e+06	0.945106	0	35.1249	26.6639	1.00522e+07	1.2009e+07	1.26625e+07	1.26417e+07	8.45876e+06	7.40016e+06	9.37574e+06	5.03007e+06	1.14186e+07	9.98757e+06	2.51087e+06	8.88508e+06	1.62368e+07	8.45949e+06	9.18125e+06	1.29065e+07	4.46251e+06	3.43957e+06	5.41151e+06	1.03186e+07	2.86061e+06	4.52377e+06	3.96399e+06	1.22882e+07	6.80268e+06	3.62183e+06	1.62752e+07	5.3777e+06	6.25643e+06	7.57291e+06	1.00077e+07	9.9496e+06	8.97051e+06	1.07448e+07	8.84934e+06	5.12016	33.2587	29.7314	5.92919
LPC(20:3)+H	546.355	C28 H53 O7 N1 P1		2.18677	2.18677	9.35559e+06	1	0	33.709	7.60233	8.83396e+06	7.59828e+06	8.13492e+06	1.18231e+07	1.30353e+07	9.43681e+06	1.47646e+07	5.48062e+06	5.75964e+06	1.25485e+07	2.99401e+06	9.22585e+06	1.75597e+07	8.49364e+06	2.10609e+07	2.43884e+07	1.40649e+07	4.6837e+06	4.31992e+06	1.36347e+07	5.45014e+06	8.12519e+06	5.63944e+06	9.7292e+06	7.57188e+06	5.28352e+06	8.6671e+06	6.1796e+06	8.62223e+06	7.90124e+06	1.14127e+07	1.12389e+07	1.03911e+07	1.04926e+07	9.4017e+06	29.0798	26.5039	26.8154	28.7506
LPC(18:0)+H	524.371	C26 H55 O7 N1 P1		4.34774	4.34774	9.38912e+06	0.941064	0	46.8903	0	1.14257e+07	2.07268e+07	9.09257e+06	1.9277e+07	6.21075e+06	8.4219e+06	1.31737e+07	5.79453e+06	5.48646e+06	1.70618e+07	3.08928e+06	1.0861e+07	1.80051e+07	1.71473e+07	2.46354e+06	4.83188e+06	1.1229e+07	2.01688e+06	1.07887e+07	7.88089e+06	6.46481e+06	2.07903e+06	2.5634e+06	2.04453e+07	1.47846e+07	742239	6.61e+06	3.34657e+06	1.32037e+07	1.27673e+07	1.33596e+07	1.7081e+06	7.3627e+06	8.47993e+06	8.80632e+06	0	0	0	0
LPC(16:1)+H	494.324	C24 H49 O7 N1 P1		1.66036	1.66036	1.50119e+07	1	0	54.0686	19.2623	1.95284e+07	2.62935e+07	2.35066e+07	2.41921e+07	1.94848e+07	1.02685e+07	1.41428e+07	6.46227e+06	7.8346e+06	2.41462e+07	6.70967e+06	2.55518e+07	2.03513e+07	2.37077e+07	1.3673e+07	1.54053e+07	1.85457e+07	5.00842e+06	1.73062e+07	1.03762e+07	6.47339e+06	1.00825e+07	1.01916e+07	2.29135e+07	1.61674e+07	4.91062e+06	2.402e+07	9.17725e+06	1.37604e+07	1.44004e+07	1.52239e+07	1.87143e+07	1.34697e+07	1.83201e+07	1.18853e+07	48.5896	48.8573	51.3078	52.3754
LPC(18:2)+H	520.34	C26 H51 O7 N1 P1		1.89349	1.89349	1.61378e+07	0.944255	0	34.5319	0	1.59441e+07	1.37456e+07	1.62818e+07	1.40425e+07	1.58328e+07	9.10947e+06	2.59222e+07	1.05853e+07	2.51674e+07	1.67167e+07	7.98263e+06	2.70454e+07	2.76813e+07	1.81428e+07	2.72656e+07	2.82207e+07	1.18402e+07	4.77374e+06	1.5199e+07	1.51375e+07	5.80776e+06	1.06351e+07	1.10214e+07	1.81164e+07	2.35256e+07	8.07121e+06	2.64537e+07	1.3045e+07	1.80763e+07	2.169e+07	1.85702e+07	1.69216e+07	531585	623648	3.78682e+07	16.5788	20.5778	29.9186	31.1162
LPC(18:1)+H	522.355	C26 H53 O7 N1 P1		2.35983	2.35983	2.19696e+07	1	0	38.9607	12.395	2.533e+07	2.98776e+07	3.00806e+07	3.0073e+07	2.5874e+07	1.34306e+07	2.33955e+07	1.37609e+07	1.53442e+07	3.50827e+07	6.72199e+06	3.03693e+07	3.16081e+07	2.35797e+07	3.07642e+07	3.12593e+07	2.42183e+07	8.39151e+06	1.70922e+07	2.31273e+07	1.02715e+07	1.43026e+07	1.11711e+07	2.98838e+07	2.66955e+07	8.37533e+06	4.33255e+07	1.61297e+07	1.99822e+07	2.12942e+07	2.67585e+07	2.59485e+07	2.64074e+07	2.61648e+07	2.38398e+07	21.0157	36.8605	36.4833	37.0678
LPC(16:0)+H	496.34	C24 H51 O7 N1 P1		2.50404	2.50404	2.33357e+07	0.937447	0	51.834	0	3.43589e+07	4.24577e+07	3.82796e+07	3.43636e+07	2.68805e+07	1.15651e+07	2.54521e+07	1.41333e+07	2.60253e+07	2.98153e+07	346532	4.55583e+07	3.84936e+07	2.7681e+07	1.76042e+07	2.51821e+07	7.08169e+07	1.69823e+06	2.2041e+07	7.65347e+06	1.22262e+07	8.30266e+06	1.25783e+07	3.16167e+07	2.7539e+07	8.17403e+06	3.06114e+07	1.4542e+07	2.19953e+07	2.17543e+07	2.29868e+07	2.07993e+07	1.59064e+06	8.1148e+07	3.09123e+07	28.5451	51.834	0	48.7753
LPC(18:0)+H	524.371	C26 H55 O7 N1 P1		3.65123	3.65123	4.38612e+07	0.897872	0	38.9215	23.9149	7.37108e+07	8.53675e+07	7.80359e+07	7.47202e+07	4.5143e+07	2.99394e+07	4.44417e+07	2.54595e+07	3.53214e+07	7.60921e+07	1.81377e+07	9.16053e+07	7.81385e+07	5.29231e+07	2.1804e+07	3.24812e+07	3.45579e+07	1.51854e+07	3.32816e+07	3.13882e+07	1.78963e+07	1.76412e+07	1.63721e+07	8.28289e+07	6.28647e+07	1.14124e+07	6.97124e+07	2.79032e+07	3.8341e+07	4.03852e+07	5.25966e+07	5.19808e+07	5.35949e+07	5.38974e+07	4.83108e+07	38.4609	37.6224	37.6497	35.4175
LPC(16:0)+H	496.34	C24 H51 O7 N1 P1		2.16777	2.16777	4.77822e+07	0.938936	0	56.3348	24.6106	7.30298e+07	8.38334e+07	8.19605e+07	7.96493e+07	5.11302e+07	2.69956e+07	5.39259e+07	3.18378e+07	4.3561e+07	7.37598e+07	1.27038e+07	9.09304e+07	9.67144e+07	5.23636e+07	4.51913e+07	4.91892e+07	5.3473e+07	1.56031e+07	3.86645e+07	3.17641e+07	1.94703e+07	1.72567e+07	2.036e+07	7.51711e+07	5.69694e+07	1.49498e+07	8.0065e+07	3.13759e+07	4.184e+07	4.19006e+07	5.79944e+07	5.62336e+07	5.4775e+07	5.58561e+07	5.0103e+07	33.525	37.7922	36.9484	38.0449
LPC(20:4)+H	544.34	C28 H51 O7 N1 P1		1.73972	1.73972	6.90753e+07	1	0	37.4784	35.6815	7.04104e+07	9.53457e+07	8.79636e+07	1.04609e+08	7.92424e+07	5.59895e+07	8.25725e+07	3.83331e+07	6.45556e+07	8.0146e+07	3.06204e+07	7.44867e+07	1.16455e+08	6.36061e+07	9.8266e+07	1.02817e+08	5.53567e+07	2.8629e+07	5.84596e+07	1.09399e+08	2.68624e+07	4.34347e+07	3.1818e+07	9.32908e+07	7.72406e+07	3.49552e+07	1.2436e+08	5.29433e+07	5.9124e+07	6.11468e+07	8.3165e+07	8.3761e+07	8.05482e+07	8.02556e+07	7.00706e+07	36.2918	30.9619	36.4079	35.9427
LPC(18:2)+H	520.34	C26 H51 O7 N1 P1		1.83694	1.83694	1.62161e+08	0.935745	0	55.8456	54.9412	1.956e+08	1.86319e+08	2.13077e+08	2.2512e+08	1.64959e+08	1.0764e+08	1.74872e+08	1.07438e+08	1.85859e+08	2.04485e+08	5.65176e+07	1.99924e+08	2.7713e+08	1.97785e+08	2.94215e+08	2.74689e+08	1.43562e+08	5.28635e+07	9.82081e+07	2.19867e+08	5.84338e+07	1.41964e+08	7.19721e+07	1.96095e+08	2.58131e+08	6.715e+07	2.34098e+08	1.16291e+08	1.36826e+08	1.50891e+08	1.98372e+08	2.0022e+08	1.99352e+08	1.96968e+08	1.71984e+08	54.498	53.55	37.3387	37.2974
LPC(18:1)+H	522.355	C26 H53 O7 N1 P1		2.58677	2.58677	1.73556e+08	1	0	55.6676	30.5639	2.18894e+08	2.35534e+08	2.30099e+08	2.40328e+08	1.95559e+08	1.09706e+08	1.97018e+08	1.12832e+08	1.24359e+08	2.63125e+08	5.78131e+07	2.57608e+08	2.36392e+08	1.99342e+08	2.50774e+08	2.39594e+08	1.63015e+08	6.78498e+07	1.35898e+08	1.75185e+08	8.29124e+07	1.15034e+08	8.70809e+07	2.60272e+08	2.05749e+08	6.65323e+07	3.39325e+08	1.22786e+08	1.52983e+08	1.62881e+08	2.10139e+08	2.09973e+08	2.10482e+08	2.14243e+08	1.8546e+08	32.9484	54.7271	54.6305	54.0443
LPC(18:0)+H	524.371	C26 H55 O7 N1 P1		4.0917	4.0917	4.15879e+08	0.931915	0	55.8784	53.7224	8.06635e+08	8.34658e+08	6.75965e+08	7.43901e+08	4.79145e+08	2.8046e+08	3.99883e+08	2.18021e+08	3.42019e+08	6.89639e+08	1.92364e+08	9.10297e+08	7.56616e+08	5.55034e+08	2.18331e+08	2.91983e+08	3.45444e+08	1.55915e+08	3.02819e+08	2.80209e+08	1.54127e+08	1.64807e+08	1.61321e+08	8.22972e+08	5.43801e+08	1.02624e+08	6.87131e+08	2.18963e+08	3.43986e+08	3.84451e+08	4.91079e+08	4.94476e+08	5.22375e+08	5.1954e+08	4.70593e+08	54.8358	54.1582	35.3018	53.4956
LPC(16:0)+H	496.34	C24 H51 O7 N1 P1		2.39221	2.39221	4.21591e+08	0.943191	0	55.6384	54.6073	6.29522e+08	7.99834e+08	7.41316e+08	7.2006e+08	4.69068e+08	2.43926e+08	4.62215e+08	2.47198e+08	3.9867e+08	6.37694e+08	1.18765e+08	7.81198e+08	8.54927e+08	5.40409e+08	3.83989e+08	4.07849e+08	4.66378e+08	1.48555e+08	3.07528e+08	2.9e+08	1.74965e+08	1.48544e+08	1.81095e+08	7.12574e+08	4.83282e+08	1.27062e+08	6.77802e+08	2.62635e+08	3.50094e+08	3.82797e+08	5.02559e+08	4.83872e+08	5.10875e+08	5.06064e+08	4.34008e+08	34.809	54.1858	53.0361	36.3977
LPE(16:0)+H	454.293	C21 H45 O7 N1 P1		2.54032	2.54032	790329	0.983404	0	6.855	0	1.12186e+06	1.42316e+06	1.18577e+06	1.32215e+06	658848	429836	927024	690716	670829	1.65204e+06	396632	1.22796e+06	1.4823e+06	1.21313e+06	1.45476e+06	1.01328e+06	828304	338046	321169	692202	355967	396927	388833	1.30351e+06	760660	263005	809081	456106	601677	645274	584732	719920	777386	772085	606578	0	0	0	0
LPE(18:0)+H	482.324	C23 H49 O7 N1 P1		4.37762	4.37762	2.54035e+06	1	0	8.29442	0	3.3188e+06	3.96433e+06	2.95732e+06	2.99783e+06	1.90554e+06	1.93673e+06	3.11372e+06	1.795e+06	1.84122e+06	6.01442e+06	1.82693e+06	3.63111e+06	3.79104e+06	3.40308e+06	2.57503e+06	2.78462e+06	2.01776e+06	1.53135e+06	1.75341e+06	2.19153e+06	1.37119e+06	1.80789e+06	1.33389e+06	4.74165e+06	2.12338e+06	1.12716e+06	3.2244e+06	1.6187e+06	2.38437e+06	2.41438e+06	3.04991e+06	2.86285e+06	2.75169e+06	2.84854e+06	2.58987e+06	5.74681	6.00345	6.24053	0
LPE(18:1)+H	480.308	C23 H47 O7 N1 P1		2.74251	2.74251	1.72389e+06	0.989787	0	8.19563	0	2.12577e+06	1.67451e+06	1.90887e+06	2.05216e+06	1.28717e+06	911478	1.79545e+06	1.26126e+06	1.40052e+06	2.88015e+06	1.21923e+06	1.80135e+06	2.35878e+06	1.91411e+06	2.77521e+06	2.80478e+06	1.44202e+06	629786	866382	2.62361e+06	1.01029e+06	1.62515e+06	922219	1.87696e+06	1.88605e+06	806141	2.6626e+06	1.17108e+06	1.59175e+06	1.63355e+06	2.09663e+06	1.89924e+06	2.25919e+06	2.08587e+06	1.95026e+06	5.86622	0	0	0
LPE(18:2)+H	478.293	C23 H45 O7 N1 P1		1.93228	1.93228	3.11259e+06	0.961064	0	8.86553	6.53354	4.12057e+06	2.8198e+06	3.54452e+06	3.86144e+06	2.48318e+06	2.27727e+06	3.18075e+06	2.38731e+06	4.66097e+06	4.15677e+06	1.48921e+06	3.32385e+06	5.4102e+06	3.53636e+06	6.16767e+06	5.44944e+06	2.30989e+06	689724	1.28834e+06	4.93297e+06	1.33708e+06	3.91974e+06	1.40596e+06	2.54241e+06	4.22291e+06	1.50736e+06	4.57708e+06	2.25954e+06	2.94534e+06	3.09286e+06	3.76054e+06	3.77895e+06	3.60522e+06	3.76583e+06	3.30962e+06	0	0	7.3465	0
LPE(20:4)+H	502.293	C25 H45 O7 N1 P1		1.83087	1.83087	3.33529e+06	0.969149	0	6.72277	0	3.31875e+06	2.60711e+06	2.37618e+06	2.14534e+06	4.28361e+06	4.12478e+06	4.92376e+06	2.48877e+06	2.99775e+06	4.23658e+06	1.76275e+06	2.50904e+06	3.30462e+06	2.00976e+06	4.6447e+06	5.41049e+06	2.23721e+06	1.5013e+06	1.59008e+06	7.16741e+06	1.79843e+06	3.44116e+06	2.532e+06	2.33964e+06	1.86591e+06	2.36315e+06	7.47247e+06	2.84296e+06	3.05829e+06	3.13414e+06	3.85148e+06	4.38242e+06	3.86893e+06	3.76137e+06	3.81202e+06	0	5.00039	0	0
LPE(22:4)+H	530.324	C27 H49 O7 N1 P1		2.60196	2.60196	181050	0.994894	0	5.55225	0	134460	11279.7	32570.4	25094.5	240027	243913	304108	201951	157768	273821	37642.9	103570	27172.2	39282.5	277255	651653	145024	80071.1	22583	226778	114169	264546	167405	34310	70111.8	176230	261829	76289.6	129755	206935	245701	280070	172586	216337	303189	0	0	0	0
LPG(14:0)+H	457.256	C20 H42 O9 N0 P1		1.15581	1.15581	1.54654e+06	0.947021	0	11.9464	0	1.62148e+06	1.28216e+06	1.80746e+06	1.50979e+06	1.34081e+06	1.52634e+06	1.90247e+06	1.25803e+06	1.28042e+06	1.53338e+06	1.25718e+06	1.39812e+06	1.64816e+06	1.30359e+06	1.66148e+06	1.38304e+06	1.47564e+06	1.52195e+06	1.39727e+06	1.83605e+06	1.58243e+06	2.05026e+06	1.32304e+06	1.68965e+06	1.54301e+06	1.56526e+06	1.60887e+06	1.42247e+06	1.23402e+06	1.46836e+06	1.53124e+06	1.88636e+06	1.85591e+06	1.71404e+06	2.13534e+06	0	0	0	0
MePC(14:0e)+NH4	499.351	C23 H52 O7 N2 P1		2.39251	2.39251	2.58768e+06	0.948298	0	5.84035	0	3.76864e+06	4.62687e+06	4.64251e+06	4.37582e+06	3.0522e+06	1.43547e+06	2.83304e+06	1.54808e+06	2.70449e+06	4.01708e+06	693998	4.49577e+06	5.35949e+06	3.35283e+06	2.46208e+06	2.53931e+06	2.87518e+06	931924	1.7855e+06	1.79712e+06	1.04582e+06	915745	1.07667e+06	4.48463e+06	2.84824e+06	722806	4.41587e+06	1.54089e+06	2.07208e+06	2.3346e+06	3.06832e+06	3.02902e+06	3.16324e+06	2.97191e+06	3.07519e+06	0	0	0	0
MePC(27:3)+NH4	689.486	C36 H70 O8 N2 P1		13.022	13.022	5.91574e+06	1	0	18.4959	0	5.6576e+06	4.30538e+06	4.56816e+06	6.24326e+06	4.34881e+06	5.47953e+06	3.83155e+06	1.1144e+07	3.21769e+06	492296	4.44158e+06	5.6641e+06	3.7013e+06	5.02176e+06	4.50467e+06	4.64084e+06	4.39265e+06	3.44865e+06	7.51926e+06	3.81938e+06	8.04884e+06	3.93744e+06	6.5015e+06	5.14844e+06	4.38574e+06	5.16671e+06	1.87745e+07	4.72624e+06	6.76537e+06	7.0178e+06	6.83914e+06	7.52934e+06	6.22154e+06	5.87149e+06	5.28795e+06	0	0	0	0
MePC(28:2e)+NH4	691.538	C37 H76 O7 N2 P1		11.7028	11.7028	243513	1	0	9.92388	0	237565	229938	222838	161696	379389	320091	332593	169368	194194	254991	267444	177681	250762	183234	209487	553090	345855	231405	140513	187573	190120	289588	164491	201817	168318	265984	249855	322705	235232	245832	255780	262035	261094	225402	230539	0	0	0	0
MePC(28:3)+NH4	703.502	C37 H72 O8 N2 P1		12.3763	12.3763	3.65905e+06	0.996809	0	10.4578	0	2.83834e+06	3.52236e+06	4.13038e+06	3.30998e+06	2.95629e+06	2.99258e+06	4.87618e+06	3.45632e+06	3.16757e+06	4.45897e+06	3.14652e+06	3.88728e+06	3.34501e+06	3.20394e+06	3.04746e+06	3.46611e+06	3.84433e+06	3.6056e+06	4.80062e+06	3.94705e+06	4.43731e+06	4.9128e+06	3.41662e+06	3.95073e+06	4.02106e+06	2.7391e+06	3.21801e+06	3.46592e+06	2.85462e+06	3.15339e+06	3.45541e+06	4.13033e+06	4.29984e+06	4.27879e+06	3.47438e+06	0	0	10.4578	0
MePC(29:4e)+NH4	701.523	C38 H74 O7 N2 P1		15.6643	15.6643	963403	0.995106	0	7.46167	0	775366	286565	506740	495860	1.19712e+06	996736	1.50148e+06	889943	1.08892e+06	2.83335e+06	356129	1.19723e+06	943056	1.06277e+06	1.43165e+06	1.16413e+06	329753	572247	1.14492e+06	1.71776e+06	1.45074e+06	706330	803005	377813	296776	1.14239e+06	1.35917e+06	1.27421e+06	1.29962e+06	832796	1.15825e+06	811098	842983	324158	742018	0	0	0	0
MePC(30:1e)+NH4	721.585	C39 H82 O7 N2 P1		13.2789	13.2789	2.22249e+06	0.968085	0	13.2615	9.83996	2.12642e+06	2.3798e+06	2.22782e+06	2.30863e+06	3.21993e+06	3.01445e+06	2.382e+06	2.074e+06	1.77607e+06	1.94767e+06	1.89061e+06	2.00983e+06	2.63435e+06	2.33859e+06	2.23855e+06	3.16597e+06	2.03287e+06	1.61528e+06	1.82227e+06	1.67479e+06	2.26598e+06	1.86852e+06	1.48663e+06	2.95528e+06	1.30802e+06	2.53064e+06	3.07157e+06	1.91748e+06	2.37051e+06	2.35949e+06	2.48659e+06	2.2104e+06	2.35011e+06	2.40236e+06	2.21803e+06	13.2252	11.6257	0	12.5428
MePC(30:2e)+NH4	719.57	C39 H80 O7 N2 P1		13.5068	13.5068	1.13409e+07	0.967447	0	13.4087	0	1.58243e+07	1.3371e+07	1.13259e+07	1.1566e+07	1.46089e+07	1.63992e+07	1.24623e+07	9.9625e+06	1.01479e+07	1.15121e+07	1.27763e+07	8.3869e+06	1.06108e+07	1.28923e+07	1.09272e+07	1.7349e+07	1.37944e+07	1.01735e+07	6.97186e+06	7.03818e+06	9.70169e+06	1.11872e+07	9.5276e+06	1.36263e+07	7.36817e+06	1.17135e+07	1.24612e+07	1.55661e+07	1.17192e+07	1.23387e+07	1.266e+07	1.24e+07	1.27993e+07	1.23492e+07	1.11687e+07	0	0	0	0
MePC(30:3e)+NH4	717.554	C39 H78 O7 N2 P1		11.946	11.946	1.34283e+06	0.990638	0	14.4953	9.66908	1.83636e+06	1.54888e+06	1.62195e+06	1.42855e+06	1.99127e+06	1.67546e+06	1.45764e+06	1.12614e+06	1.07625e+06	1.36769e+06	1.31972e+06	1.24583e+06	1.40622e+06	1.35812e+06	1.39298e+06	2.30732e+06	1.93324e+06	1.20987e+06	657493	907011	966271	1.21443e+06	1.14347e+06	1.57292e+06	967878	1.44237e+06	1.46028e+06	1.59447e+06	1.36045e+06	1.35101e+06	1.44156e+06	1.31586e+06	1.45864e+06	1.39978e+06	1.27178e+06	12.0729	12.1952	0	0
MePC(31:3)+NH4	745.549	C40 H78 O8 N2 P1		16.355	16.355	1.26786e+07	0.984468	0	17.3613	0	8.24027e+06	9.88493e+06	1.01189e+07	1.02857e+07	9.59824e+06	1.60318e+07	1.06787e+07	8.3133e+06	1.47034e+07	2.44381e+07	1.08941e+07	1.11909e+07	1.42835e+07	1.65381e+07	1.86314e+07	3.54251e+07	1.42692e+07	6.23835e+06	1.10149e+07	2.34707e+07	8.7309e+06	1.66045e+07	1.0041e+07	9.87127e+06	7.24318e+06	7.81885e+06	9.75865e+06	1.15647e+07	1.48929e+07	1.30264e+07	1.28681e+07	1.32746e+07	1.33412e+07	1.41363e+07	1.54885e+07	0	0	0	0
MePC(31:3)+NH4	745.549	C40 H78 O8 N2 P1		16.3647	16.3647	7.22937e+06	0.984468	0	16.1005	0	3.90269e+06	4.09917e+06	6.23153e+06	5.68152e+06	4.49978e+06	8.22087e+06	5.23032e+06	4.62035e+06	9.37385e+06	1.14107e+07	1.07293e+07	7.20629e+06	7.1061e+06	501540	8.38289e+06	3.89142e+07	1.02502e+07	3.10095e+06	1.19981e+07	1.2951e+07	4.45547e+06	9.43266e+06	5.69535e+06	4.91004e+06	3.62572e+06	4.48622e+06	4.16491e+06	6.06455e+06	8.28977e+06	6.24359e+06	5.33097e+06	6.49672e+06	1.34491e+07	8.6713e+06	9.83131e+06	0	0	0	0
MePC(31:4)+NH4	743.533	C40 H76 O8 N2 P1		14.0905	14.0905	1.99679e+06	1	0	9.00088	0	2.71027e+06	2.16085e+06	2.21525e+06	2.24053e+06	2.10279e+06	4.24374e+06	2.00754e+06	931898	1.67111e+06	2.22621e+06	963833	1.67873e+06	2.32928e+06	1.95065e+06	2.50306e+06	2.70514e+06	1.94059e+06	2.42869e+06	2.19248e+06	1.87713e+06	1.46996e+06	1.27412e+06	1.38858e+06	2.2943e+06	1.34587e+06	1.54069e+06	2.60756e+06	2.08664e+06	2.51922e+06	2.10712e+06	1.92621e+06	2.46608e+06	2.25122e+06	2.42853e+06	1.7153e+06	0	0	0	0
MePC(32:1e)+NH4	749.617	C41 H86 O7 N2 P1		14.9848	14.9848	1.02869e+06	1	0	12.8416	0	1.27663e+06	1.51648e+06	885475	939723	905976	1.61565e+06	983730	858678	643913	975401	906681	1.03764e+06	947433	1.30479e+06	476789	968822	626740	802339	1.17229e+06	789309	1.07722e+06	907267	724316	1.43899e+06	609336	1.13821e+06	1.95632e+06	776945	993683	1.05313e+06	1.0707e+06	1.10475e+06	1.13245e+06	1.15171e+06	1.0189e+06	0	0	0	11.8687
MePC(32:2)+NH4	761.58	C41 H82 O8 N2 P1		8.97311	8.96282	13374.6	1	-0.0102829	6.03313	0	0	0	0	0	0	4724.16	0	0	0	5896.48	0	0.001	0	0	5095.2	0	5871.39	0	0.027	0	0	525849	0	5383.54	0	0	10359.8	3542.4	3379.81	15649.5	0.06	10001.6	2161.41	2389.98	7214.72	0	0	0	0
MePC(32:2)+NH4	761.58	C41 H82 O8 N2 P1		9.24179	9.22144	11404.3	1	-0.0203461	8.95239	0	0	0	0	0	0	0	0	0	0	3858.99	3935.38	0	3845.27	0	0	0	0	6885.43	0	0	0	480073	0	0	0	2361.09	7210.71	0	0	9306.9	0	0	3575.12	2444.38	0	0	0	0	0
MePC(32:2)+NH4	761.58	C41 H82 O8 N2 P1		14.5432	14.5432	1.06551e+08	0.876596	0	7.17866	0	1.08182e+08	9.50516e+07	1.28493e+08	9.5556e+07	1.6584e+08	1.36231e+08	1.18304e+08	8.09058e+07	1.29487e+08	1.04699e+08	4.09566e+07	9.00882e+07	1.37399e+08	1.0323e+08	1.47706e+08	2.17772e+08	1.36472e+08	5.85914e+07	9.4782e+07	1.37809e+08	6.18134e+07	8.95255e+07	8.16716e+07	7.60432e+07	7.56436e+07	8.00697e+07	1.17387e+08	1.37475e+08	1.09354e+08	1.10662e+08	1.18609e+08	1.19364e+08	1.22161e+08	1.26771e+08	1.02294e+08	6.34719	5.57083	0	0
MePC(32:2)+NH4	761.58	C41 H82 O8 N2 P1		16.4484	16.4484	8.18427e+06	0.884681	0	8.4953	0	9.29974e+06	8.66925e+06	8.26923e+06	7.2063e+06	5.49626e+06	1.33939e+07	4.31964e+06	1.75419e+06	8.09761e+06	1.19969e+07	6.92381e+06	9.98678e+06	1.12711e+07	9.7123e+06	1.60049e+07	5.43704e+06	4.55501e+06	1.73723e+06	8.74376e+06	1.05421e+07	9.0123e+06	2.36165e+06	1.2088e+07	1.46182e+06	4.79721e+06	1.12278e+07	1.46868e+07	1.18945e+07	1.42908e+07	1.32093e+07	1.03461e+07	9.40452e+06	2.57647e+06	672860	1.48024e+07	0	0	0	0
MePC(32:3)+NH4	759.565	C41 H80 O8 N2 P1		14.3636	14.3636	4.02043e+07	0.934255	0	12.2084	0	1.17558e+08	1.58803e+08	1.66691e+07	2.4216e+07	6.06797e+07	3.61933e+07	3.07245e+07	2.06325e+07	1.96583e+08	2.64539e+07	1.25281e+07	1.53086e+07	2.26531e+07	2.44835e+07	4.16074e+07	5.70543e+07	4.41793e+07	1.85836e+07	2.71994e+07	3.80898e+07	1.86537e+07	1.89924e+07	2.64791e+07	1.3257e+07	1.14241e+07	1.45591e+08	5.59729e+07	4.13886e+07	3.00694e+07	2.93578e+07	3.37614e+07	2.84302e+07	3.03179e+07	2.76611e+07	2.64872e+07	0	0	0	0
MePC(32:3)+NH4	759.565	C41 H80 O8 N2 P1		14.5437	14.5437	1.56438e+09	0.917234	0	8.612	0	1.65771e+09	1.43262e+09	1.93269e+09	1.38741e+09	2.29411e+09	1.87267e+09	1.79743e+09	1.1382e+09	1.99823e+09	1.59485e+09	5.67425e+08	1.31372e+09	2.08655e+09	1.46878e+09	2.28237e+09	3.18888e+09	2.21305e+09	8.74759e+08	1.29939e+09	1.84649e+09	9.37862e+08	1.52719e+09	1.21932e+09	1.12207e+09	1.10599e+09	1.15755e+09	1.83983e+09	1.81044e+09	1.59726e+09	1.63277e+09	1.72621e+09	1.7115e+09	1.62035e+09	1.67884e+09	1.54885e+09	0	8.612	0	0
MePC(32:4)+NH4	757.549	C41 H78 O8 N2 P1		13.7079	13.7079	6.2153e+06	1	0	12.6123	0	2.859e+06	3.92238e+06	7.684e+06	3.25341e+06	7.64302e+06	4.36648e+06	3.13818e+06	1.90759e+06	6.87825e+06	7.98258e+06	1.78581e+06	3.71237e+06	8.67949e+06	5.12154e+06	8.54826e+06	1.24594e+07	4.91259e+06	3.42823e+06	8.55006e+06	1.32779e+07	1.93877e+06	4.36477e+06	4.39106e+06	3.17462e+06	4.79985e+06	4.38132e+06	1.1927e+07	7.49699e+06	6.3548e+06	6.88444e+06	6.12818e+06	8.51939e+06	7.10245e+06	7.37917e+06	6.44569e+06	0	0	12.6123	0
MePC(32:4)+NH4	757.549	C41 H78 O8 N2 P1		15.6315	15.6315	1.21018e+07	0.99617	0	9.83388	7.66623	1.69778e+07	1.26298e+07	1.50587e+07	1.3812e+07	1.82352e+07	1.3373e+07	1.02382e+07	8.91214e+06	1.12375e+07	7.72023e+06	9.04342e+06	9.29316e+06	1.67146e+07	1.17884e+07	1.652e+07	2.2513e+07	1.12006e+07	1.00386e+07	9.46473e+06	1.79393e+07	6.03032e+06	9.65548e+06	6.91388e+06	1.17606e+07	8.05492e+06	8.01224e+06	1.42467e+07	1.48871e+07	1.18768e+07	1.19912e+07	1.45484e+07	1.30034e+07	1.48007e+07	1.24615e+07	1.27057e+07	6.81624	0	0	0
MePC(32:4e)+NH4	743.57	C41 H80 O7 N2 P1		15.2341	15.2341	2.85872e+07	0.940638	0	8.27961	0	3.31165e+07	2.33114e+07	2.15014e+07	3.17519e+07	5.52217e+07	5.34342e+07	4.24838e+07	1.70163e+07	2.61333e+07	2.49507e+07	1.41631e+07	1.97974e+07	2.88479e+07	2.18521e+07	3.7172e+07	5.07921e+07	4.16043e+07	2.74413e+07	2.45556e+07	1.70848e+07	2.24884e+07	2.92511e+07	3.13419e+07	2.69387e+07	1.67811e+07	3.25391e+07	3.67375e+07	3.38205e+07	3.15839e+07	2.77966e+07	3.15934e+07	2.87715e+07	3.28993e+07	3.20722e+07	2.80224e+07	0	0	0	0
MePC(33:0)+NH4	779.627	C42 H88 O8 N2 P1		12.389	12.3903	408751	1	0.00132244	11.4054	0	419090	42475.1	187549	684444	343302	368230	778758	0	529247	1.15065e+06	127433	0	514475	920313	53295.7	595821	961906	1.16959e+06	418674	81321	0	374236	421901	0	281929	864130	203183	192467	471374	410342	786575	264982	254313	335995	362111	0	0	0	0
MePC(33:3)+NH4	773.58	C42 H82 O8 N2 P1		15.3003	15.3003	2.78984e+07	0.99617	0	13.5033	0	2.65821e+07	2.14109e+07	4.06132e+07	2.35776e+07	6.0475e+07	3.64972e+07	2.82338e+07	1.25812e+07	3.20581e+07	2.82416e+07	1.01799e+07	2.26596e+07	6.00595e+07	2.64794e+07	3.8831e+07	8.25409e+07	4.48648e+07	1.60406e+07	1.55131e+07	3.30487e+07	1.56971e+07	2.20128e+07	2.06214e+07	2.10792e+07	1.18178e+07	1.54563e+07	2.02886e+07	3.37106e+07	2.90265e+07	3.06686e+07	2.90656e+07	2.98e+07	2.63103e+07	3.04491e+07	2.83611e+07	13.0189	0	0	0
MePC(33:3)+NH4	773.58	C42 H82 O8 N2 P1		15.5155	15.5155	2.22513e+06	0.99617	0	9.14008	0	2.3491e+06	1.62581e+06	3.83516e+06	1.50321e+06	6.68645e+06	2.57505e+06	2.91262e+06	1.07836e+06	2.49862e+06	1.92232e+06	695810	397925	4.84076e+06	2.10876e+06	3.80757e+06	1.03913e+07	5.53376e+06	1.0118e+06	1.4408e+06	2.51271e+06	414547	816155	1.55728e+06	1.3797e+06	1.13663e+06	1.48107e+06	1.13715e+06	121175	3.0752e+06	1.9652e+06	2.11384e+06	2.69059e+06	3.37447e+06	2.65819e+06	3.46068e+06	0	0	0	0
MePC(33:4)+NH4	771.565	C42 H80 O8 N2 P1		14.5306	14.5306	817773	0.964043	0	5.12926	0	457080	863175	2.3364e+06	775083	512161	251826	815269	879151	1.36976e+06	1.47314e+06	420924	305858	1.7892e+06	487926	497078	2.46033e+06	1.07166e+06	284741	279015	936703	595805	283030	1.32439e+06	970416	451129	296312	1.54603e+06	605564	241853	180406	667749	800166	1.19819e+06	1.13473e+06	879306	0	0	0	0
MePC(33:4)+NH4	771.565	C42 H80 O8 N2 P1		15.684	15.684	9.05372e+06	1	0	12.7218	0	6.63692e+06	5.04389e+06	8.09844e+06	4.6097e+06	2.23541e+07	1.02115e+07	1.27443e+07	6.18025e+06	6.17625e+06	6.38472e+06	3.3183e+06	5.39091e+06	8.2616e+06	6.01798e+06	1.94317e+07	2.89035e+07	1.97465e+07	5.2152e+06	4.80726e+06	1.02585e+07	5.57035e+06	6.13988e+06	9.4952e+06	4.51458e+06	2.6878e+06	6.83823e+06	1.25237e+07	1.25352e+07	9.43577e+06	8.48031e+06	9.83847e+06	8.86409e+06	9.2235e+06	9.73454e+06	1.06833e+07	0	0	0	0
MePC(33:4)+NH4	771.565	C42 H80 O8 N2 P1		16.1038	16.1038	2.74792e+06	1	0	10.2173	0	1.91505e+06	2.21438e+06	1.48539e+06	1.44356e+06	3.25474e+06	3.94623e+06	2.78992e+06	1.79453e+06	2.15487e+06	4.20646e+06	2.55732e+06	1.67546e+06	2.2933e+06	2.60505e+06	3.05613e+06	8.21427e+06	3.09944e+06	1.87919e+06	3.04253e+06	4.69332e+06	1.87142e+06	3.75534e+06	2.41816e+06	2.5492e+06	678658	2.19803e+06	3.89795e+06	2.30854e+06	3.00334e+06	2.95872e+06	2.85373e+06	2.79388e+06	2.64872e+06	2.92224e+06	2.86318e+06	0	7.52765	7.80095	0
MePC(33:4)+NH4	771.565	C42 H80 O8 N2 P1		16.8478	16.8478	1.08642e+06	0.936809	0	7.38757	0	498188	280634	509493	504629	1.47304e+06	1.96668e+06	1.26685e+06	528294	331037	2.0951e+06	1.63292e+06	444830	1.01633e+06	740383	1.61353e+06	4.5895e+06	1.98789e+06	744216	502362	2.02651e+06	962298	1.21914e+06	1.42055e+06	576029	0.435	1.01693e+06	515837	679125	1.09845e+06	1.24854e+06	1.33483e+06	1.25103e+06	1.12729e+06	1.0599e+06	1.27674e+06	0	0	0	0
MePC(33:4e)+NH4	757.585	C42 H82 O7 N2 P1		13.7684	13.7684	490403	1	0	10.2777	0	483700	538108	468747	299300	503526	914263	394387	233818	424865	864165	179304	324685	616844	514525	264494	742251	498554	368755	678901	727326	164339	320516	341647	496258	418959	314518	779563	534126	509497	427160	535052	479839	551182	552280	424190	0	0	0	0
MePC(33:5)+NH4	769.549	C42 H78 O8 N2 P1		14.9976	14.9976	1.33663e+06	0.983191	0	9.02333	0	626193	571441	1.4537e+06	534512	4.34266e+06	1.83887e+06	1.77378e+06	510093	490757	862429	307555	551949	3.3559e+06	1.21238e+06	2.54876e+06	5.40594e+06	3.16044e+06	893897	539758	1.77299e+06	669098	988803	719555	552610	118893	660092	1.15643e+06	1.51852e+06	851583	1.51236e+06	1.55555e+06	1.58983e+06	1.42483e+06	1.4395e+06	1.32843e+06	0	7.14172	6.06048	8.52458
MePC(33:5)+NH4	769.549	C42 H78 O8 N2 P1		15.6582	15.6582	1.71866e+06	0.972979	0	6.77142	0	1.52142e+06	1.69042e+06	2.37232e+06	1.03978e+06	3.34418e+06	2.02856e+06	1.50975e+06	1.0308e+06	868528	1.5739e+06	1.31463e+06	617578	1.29779e+06	1.52751e+06	1.65654e+06	8.23725e+06	1.89835e+06	521166	1.2169e+06	2.16149e+06	912710	1.4537e+06	1.03223e+06	1.34793e+06	1.11812e+06	2.05694e+06	1.59984e+06	1.32258e+06	1.51843e+06	1.56072e+06	2.07216e+06	1.72053e+06	2.42247e+06	1.28253e+06	1.98725e+06	0	0	0	0
MePC(34:1)+NH4	791.627	C43 H88 O8 N2 P1		17.1064	17.1064	6.84328e+07	0.911702	0	5.70656	0	5.79049e+07	6.06266e+07	5.68168e+07	5.67526e+07	1.44506e+08	9.8854e+07	8.88629e+07	3.88424e+07	4.82091e+07	5.59526e+07	4.14483e+07	6.45632e+07	5.48741e+07	5.30407e+07	6.83725e+07	1.62376e+08	1.08663e+08	3.80898e+07	4.68414e+07	1.00679e+08	4.41151e+07	6.84946e+07	7.51941e+07	4.22589e+07	3.39162e+07	4.21706e+07	1.08052e+08	7.28931e+07	7.13124e+07	6.53687e+07	7.53486e+07	8.27377e+07	8.1193e+07	8.28339e+07	7.34203e+07	0	0	0	0
MePC(34:1)+NH4	791.627	C43 H88 O8 N2 P1		18.5055	18.5055	3.75963e+06	0.945745	0	13.5807	0	6.2918e+06	6.77274e+06	6.52168e+06	7.48377e+06	4.10391e+06	7.34759e+06	4.31903e+06	1.59173e+06	3.19152e+06	4.19143e+06	2.10631e+06	5.73394e+06	5.80555e+06	6.13856e+06	2.22338e+06	3.42396e+06	936071	3.50683e+06	3.67401e+06	4.10203e+06	2.60573e+06	2.0375e+06	1.89588e+06	5.95415e+06	3.31477e+06	2.09747e+06	7.77508e+06	2.6287e+06	4.00864e+06	4.23638e+06	4.76194e+06	4.22226e+06	2.17124e+06	2.94223e+06	3.74863e+06	0	0	0	0
MePC(34:2)+NH4	789.612	C43 H86 O8 N2 P1		10.7161	10.6631	13169.3	1	-0.053061	10.5755	0	0	0	0	0	0	7578.93	7443.74	0	0	0	6787.62	0	0	0	0	0	0	0	0	0	0	579314	0	0	0	0	0	0	0	0	0	0	3521.42	0.01	2530.84	0	0	0	0
MePC(34:2)+NH4	789.612	C43 H86 O8 N2 P1		15.9951	15.9951	1.76792e+08	0.88617	0	7.65863	0	2.11527e+08	1.58744e+08	1.85669e+08	1.62936e+08	2.76335e+08	2.66754e+08	1.79028e+08	1.2906e+08	1.74335e+08	2.19875e+08	1.2539e+08	1.83727e+08	2.00439e+08	1.90794e+08	1.54251e+08	3.20495e+08	1.86885e+08	1.0569e+08	1.41614e+08	2.32028e+08	1.14796e+08	1.59442e+08	1.19013e+08	1.38466e+08	1.58047e+08	1.19054e+08	1.8722e+08	2.08087e+08	1.91376e+08	1.72757e+08	1.94292e+08	1.96412e+08	2.10651e+08	1.99136e+08	1.91332e+08	0	5.86676	6.86445	6.89602
MePC(34:2)+NH4	789.612	C43 H86 O8 N2 P1		17.1065	17.1065	9.69884e+08	0.87766	0	10.8183	0	1.09303e+09	9.27635e+08	9.09313e+08	8.59271e+08	2.8648e+09	1.21527e+09	1.28518e+09	4.76979e+08	8.63683e+08	7.93887e+08	5.08575e+08	6.49247e+08	1.01614e+09	8.53194e+08	9.38173e+08	2.4738e+09	1.39016e+09	6.96731e+08	5.96858e+08	1.58173e+09	5.61035e+08	9.03866e+08	7.54102e+08	7.27989e+08	6.15475e+08	5.81392e+08	1.42978e+09	1.10799e+09	1.06827e+09	8.33516e+08	8.62165e+08	8.50631e+08	1.15648e+09	1.11287e+09	1.08036e+09	0	0	0	0
MePC(34:2e)+NH4	775.632	C43 H88 O7 N2 P1		18.1221	18.1221	5.88942e+06	0.989787	0	17.3455	0	6.98516e+06	5.98658e+06	5.06097e+06	5.72982e+06	8.48694e+06	1.0916e+07	6.53661e+06	4.37697e+06	3.78699e+06	4.08952e+06	5.31612e+06	3.14545e+06	5.07845e+06	5.61972e+06	5.96906e+06	9.15833e+06	5.53271e+06	7.1922e+06	5.23735e+06	4.58066e+06	5.04855e+06	6.04414e+06	5.64076e+06	6.89805e+06	3.58473e+06	6.27002e+06	7.52647e+06	6.66777e+06	6.32131e+06	5.86844e+06	6.6205e+06	6.55324e+06	5.58967e+06	5.19697e+06	6.05232e+06	0	0	0	0
MePC(34:3)+NH4	787.596	C43 H84 O8 N2 P1		15.7992	15.7992	2.04702e+08	0.914255	0	7.78099	0	2.26939e+08	1.9344e+08	1.79199e+08	1.74186e+08	2.77583e+08	2.54488e+08	1.75329e+08	1.59502e+08	1.42073e+08	2.84015e+08	1.12178e+08	1.98921e+08	1.89215e+08	1.93972e+08	1.60727e+08	2.50263e+08	2.66746e+08	1.19719e+08	2.20962e+08	2.32692e+08	1.40958e+08	1.25454e+08	1.85522e+08	1.85178e+08	1.65219e+08	1.26126e+08	3.586e+08	2.81292e+08	2.24499e+08	2.22034e+08	2.08768e+08	2.24909e+08	2.24839e+08	2.40728e+08	2.17577e+08	0	0	0	0
MePC(34:3)+NH4	787.596	C43 H84 O8 N2 P1		16.3037	16.3037	4.5386e+07	0.911277	0	5.11414	0	4.57587e+07	4.4161e+07	4.41049e+07	3.78817e+07	4.47453e+07	6.18162e+07	5.35978e+07	2.9844e+07	5.17432e+07	4.87018e+07	3.57314e+07	4.59992e+07	4.8859e+07	4.12206e+07	3.55354e+07	1.07732e+08	5.80821e+07	3.26464e+07	4.4322e+07	4.25001e+07	3.33012e+07	5.30635e+07	3.5634e+07	3.62615e+07	3.73352e+07	3.30028e+07	4.75478e+07	5.77607e+07	5.96297e+07	5.26673e+07	4.81247e+07	4.34843e+07	6.09305e+07	5.03031e+07	4.11422e+07	0	0	0	0
MePC(34:4)+NH4	785.58	C43 H82 O8 N2 P1		14.2808	14.2808	4.70628e+07	0.929787	0	6.51938	0	4.2737e+07	5.8118e+07	6.32139e+07	5.99838e+07	8.53501e+07	5.58673e+07	5.87074e+07	2.92107e+07	4.71006e+07	3.39257e+07	1.55366e+07	4.15938e+07	6.76126e+07	3.45379e+07	4.76844e+07	8.19586e+07	6.5589e+07	2.56364e+07	5.26555e+07	6.55192e+07	2.19624e+07	2.3751e+07	3.44958e+07	4.17235e+07	3.47428e+07	3.08302e+07	7.20522e+07	5.47649e+07	5.237e+07	5.44251e+07	5.22747e+07	5.47257e+07	4.842e+07	5.83715e+07	4.41485e+07	6.51938	0	0	0
MePC(34:4)+NH4	785.58	C43 H82 O8 N2 P1		14.6412	14.6412	5.07379e+08	1	0	18.3374	0	6.27002e+08	4.49104e+08	6.2869e+08	5.16526e+08	6.58944e+08	5.86814e+08	4.50342e+08	3.72892e+08	5.37656e+08	7.75627e+08	1.63073e+08	4.99825e+08	5.39391e+08	5.93688e+08	5.30216e+08	9.28282e+08	5.68949e+08	2.26196e+08	4.8509e+08	6.51807e+08	3.04147e+08	2.65806e+08	3.35886e+08	4.22502e+08	4.72771e+08	2.51475e+08	7.46387e+08	7.10604e+08	5.39697e+08	5.52838e+08	5.77381e+08	5.78595e+08	5.62787e+08	5.78137e+08	5.30883e+08	0	0	9.82401	0
MePC(34:4)+NH4	785.58	C43 H82 O8 N2 P1		15.0904	15.0904	9.88579e+07	1	0	7.35209	0	6.33784e+07	4.4023e+07	8.28704e+07	7.84589e+07	2.57758e+08	1.3651e+08	1.71935e+08	5.79645e+07	7.96077e+07	7.08578e+07	3.45911e+07	6.28304e+07	1.38923e+08	6.42818e+07	1.57295e+08	3.58461e+08	2.59056e+08	6.57909e+07	5.04353e+07	1.3967e+08	6.87468e+07	8.38489e+07	6.32843e+07	4.72905e+07	2.2105e+07	8.08802e+07	5.60774e+07	1.03566e+08	1.03481e+08	1.0065e+08	1.09212e+08	9.93849e+07	9.05461e+07	1.12317e+08	9.7987e+07	0	0	0	0
MePC(34:5)+NH4	783.565	C43 H80 O8 N2 P1		13.4094	13.4094	1.5612e+08	0.974043	0	9.60199	0	1.56391e+08	1.04757e+08	2.2812e+08	1.54141e+08	2.27477e+08	1.22564e+08	1.58951e+08	1.23074e+08	3.00566e+08	2.57048e+08	4.42383e+07	1.54982e+08	1.96353e+08	1.85629e+08	2.29546e+08	5.00883e+08	1.53991e+08	5.99411e+07	1.19303e+08	1.76581e+08	8.75435e+07	1.36151e+08	1.01403e+08	1.08185e+08	1.65535e+08	9.19538e+07	1.39542e+08	2.127e+08	1.46465e+08	1.7996e+08	1.53565e+08	1.85258e+08	1.77278e+08	1.75998e+08	1.40489e+08	0	0	0	0
MePC(34:5)+NH4	783.565	C43 H80 O8 N2 P1		14.0434	14.0434	2.19456e+07	0.974043	0	5.27983	0	1.66583e+07	6.51249e+06	1.45751e+07	1.49662e+07	4.39396e+07	2.45725e+07	3.32433e+07	1.56538e+07	1.50268e+07	3.35769e+07	7.67344e+06	1.50902e+07	2.71404e+07	1.38484e+07	3.50261e+07	6.18169e+07	4.62243e+07	1.85671e+07	1.32605e+07	2.30675e+07	1.2873e+07	1.2689e+07	2.56456e+07	1.71018e+07	6.15945e+06	2.27216e+07	2.13022e+07	2.50745e+07	2.19291e+07	2.48874e+07	2.48821e+07	2.48541e+07	2.30277e+07	2.40841e+07	2.07187e+07	0	0	0	0
MePC(34:5)+NH4	783.565	C43 H80 O8 N2 P1		14.2795	14.2795	7.20283e+08	0.971277	0	12.522	0	6.85603e+08	8.64308e+08	8.72222e+08	8.34763e+08	1.25556e+09	8.67969e+08	8.55934e+08	4.78285e+08	8.21014e+08	6.15034e+08	2.40644e+08	6.21111e+08	9.78725e+08	5.94439e+08	8.0644e+08	1.35081e+09	1.0104e+09	4.0817e+08	7.79604e+08	1.0357e+09	3.73377e+08	3.47624e+08	5.26762e+08	6.3468e+08	5.08526e+08	4.99231e+08	1.02358e+09	8.15305e+08	7.6931e+08	7.8225e+08	7.61503e+08	8.45528e+08	8.02786e+08	8.06466e+08	6.97605e+08	10.2373	0	0	0
MePC(34:5)+NH4	783.565	C43 H80 O8 N2 P1		15.6845	15.6845	2.0434e+08	0.84383	0	6.90703	6.16735	1.99524e+08	1.45321e+08	1.77059e+08	1.46014e+08	2.94732e+08	2.86739e+08	3.02515e+08	1.55719e+08	1.39545e+08	1.81365e+08	1.14715e+08	1.38531e+08	1.90587e+08	1.93782e+08	3.12938e+08	3.41881e+08	2.95198e+08	1.56596e+08	1.41574e+08	2.4362e+08	1.65534e+08	1.86104e+08	2.69795e+08	1.35249e+08	1.26101e+08	1.7888e+08	2.44756e+08	2.54856e+08	2.00729e+08	1.82622e+08	3.16776e+08	2.23896e+08	2.4182e+08	2.50831e+08	2.01525e+08	6.10366	6.68248	5.97272	5.98179
MePC(34:5)+NH4	783.565	C43 H80 O8 N2 P1		15.9977	15.9977	8.7216e+06	0.854468	0	13.8938	0	5.39554e+06	9.4258e+06	2.72788e+06	7.43286e+06	1.6245e+07	8.99259e+06	1.44768e+07	5.73023e+06	8.15328e+06	7.02404e+06	6.81539e+06	7.46966e+06	6.25766e+06	5.65598e+06	1.64801e+07	2.13672e+07	1.45461e+07	4.27684e+06	8.90094e+06	7.55315e+06	9.11566e+06	8.76174e+06	6.95207e+06	8.23435e+06	5.86023e+06	6.16263e+06	7.50071e+06	8.49697e+06	9.5141e+06	7.32642e+06	7.99714e+06	1.06652e+07	9.06166e+06	9.70217e+06	1.52535e+07	0	0	0	0
MePC(34:5)+NH4	783.565	C43 H80 O8 N2 P1		16.4804	16.4783	583929	0.910312	-0.00214428	8.12689	0	695198	1.49548e+06	0	0	3.27997e+06	541716	227489	125891	253979	0	0	0	0	264774	0	4.09672e+06	1.27389e+06	0	633301	218091	0	0	289410	467670	0	850961	2.06772e+06	324721	496309	115343	2.28524e+06	0	490331	505402	365778	0	8.12689	0	0
MePC(34:6)+NH4	781.549	C43 H78 O8 N2 P1		14.3768	14.3768	1.20323e+07	0.911489	0	13.4083	0	3.82637e+06	3.46851e+07	5.1599e+07	4.58025e+06	1.29284e+07	7.68206e+06	7.02162e+06	2.77737e+06	3.90055e+07	5.86288e+06	2.16589e+06	3.88603e+06	5.40589e+06	5.15352e+06	8.67253e+06	1.16918e+07	9.49592e+06	2.3883e+07	6.34607e+06	8.79431e+06	3.41367e+06	2.74519e+06	5.1334e+06	3.28155e+06	1.60944e+07	4.05771e+06	1.11417e+07	7.60234e+06	6.24081e+06	6.24143e+06	7.88268e+06	7.37078e+06	4.66618e+07	6.41581e+06	6.28819e+06	13.4083	0	12.8249	0
MePC(34:6)+NH4	781.549	C43 H78 O8 N2 P1		14.5408	14.5408	3.12176e+08	0.966383	0	13.0003	0	3.12298e+08	2.84265e+08	3.67427e+08	2.86291e+08	4.25135e+08	3.89441e+08	3.44949e+08	2.49487e+08	3.58039e+08	3.32293e+08	1.27659e+08	2.80426e+08	4.05479e+08	3.02132e+08	4.14411e+08	5.11299e+08	4.10692e+08	1.90875e+08	2.80822e+08	3.60557e+08	2.14747e+08	3.08113e+08	2.73231e+08	2.59218e+08	2.57597e+08	2.53196e+08	3.61396e+08	3.48266e+08	3.41951e+08	3.31162e+08	3.44722e+08	3.50637e+08	3.45225e+08	3.5104e+08	3.26772e+08	0	7.25914	0	6.27429
MePC(34:7)+NH4	779.533	C43 H76 O8 N2 P1		13.2152	13.2152	2.67201e+06	0.936596	0	7.53392	0	2.14944e+06	3.13273e+06	2.92056e+06	1.23268e+06	4.39981e+06	3.29296e+06	2.40442e+06	1.41218e+06	2.32459e+06	3.1083e+06	960626	1.56136e+06	2.4555e+06	2.0333e+06	3.1292e+06	4.38753e+06	3.50992e+06	1.21529e+06	2.83163e+06	6.85736e+06	1.59007e+06	2.25089e+06	2.07504e+06	1.53724e+06	1.20904e+06	1.67347e+06	4.65478e+06	3.56611e+06	2.66167e+06	2.87594e+06	2.83247e+06	2.90025e+06	1.90066e+06	2.15037e+06	2.93884e+06	0	0	0	0
MePC(34:7)+NH4	779.533	C43 H76 O8 N2 P1		13.4441	13.4441	2.42635e+06	1	0	6.08536	0	1.51486e+06	1.50509e+06	3.87367e+06	2.1605e+06	3.31789e+06	1.8331e+06	2.65883e+06	2.30176e+06	3.543e+06	3.29371e+06	1.11731e+06	1.30622e+06	4.2834e+06	2.37594e+06	3.46985e+06	9.3568e+06	2.39933e+06	841788	1.52764e+06	3.18241e+06	1.59345e+06	2.31393e+06	1.79793e+06	1.61566e+06	1.29055e+06	1.08979e+06	2.69439e+06	2.52875e+06	2.1241e+06	2.42764e+06	2.47911e+06	2.81976e+06	2.83194e+06	2.45874e+06	2.12203e+06	0	0	0	0
MePC(35:3)+NH4	801.612	C44 H86 O8 N2 P1		16.5029	16.5029	444675	0.919362	0	11.3833	5.17374	479919	175281	116058	912762	523358	368832	895112	57601	830480	23019.2	649388	323559	1.08012e+06	41339.4	363313	397055	123638	195974	0	91881.1	162247	0	627521	440744	38074.2	86621.6	229792	1.20282e+06	625998	1.70173e+06	840867	1.02325e+06	1.25311e+06	857974	505454	0	0	0	10.0664
MePC(35:4)+NH4	799.596	C44 H84 O8 N2 P1		15.3043	15.3043	1.8364e+06	1	0	10.719	0	3.03792e+06	1.79661e+06	2.73276e+06	2.30774e+06	2.89711e+06	3.13251e+06	1.58661e+06	994302	1.59792e+06	2.35823e+06	954417	2.21272e+06	2.99033e+06	2.45694e+06	1.81224e+06	2.99337e+06	2.42645e+06	1.01405e+06	1.41068e+06	2.45099e+06	1.32214e+06	1.04136e+06	1.36716e+06	2.26577e+06	1.25609e+06	834375	2.03261e+06	2.13496e+06	1.8186e+06	1.92818e+06	1.94601e+06	2.18925e+06	2.14172e+06	1.73643e+06	1.84653e+06	0	0	10.719	0
MePC(35:4)+NH4	799.596	C44 H84 O8 N2 P1		15.6407	15.6407	1.55013e+06	1	0	7.1927	0	1.1851e+06	1.13712e+06	1.73123e+06	1.0733e+06	3.88732e+06	2.48811e+06	1.12987e+06	833526	1.37726e+06	1.51066e+06	486530	1.41515e+06	3.35513e+06	1.66763e+06	2.27741e+06	4.62726e+06	2.85654e+06	1.10052e+06	697922	1.62531e+06	858719	1.13715e+06	1.68717e+06	1.33683e+06	500028	1.005e+06	846950	1.65936e+06	1.64891e+06	1.69774e+06	1.47289e+06	1.54528e+06	1.55349e+06	1.55362e+06	1.61182e+06	0	0	0	0
MePC(35:4)+NH4	799.596	C44 H84 O8 N2 P1		17.1079	17.1079	1.26627e+07	0.987872	0	14.8614	0	1.13901e+07	1.01575e+07	9.81899e+06	7.14806e+06	3.79439e+07	1.99213e+07	1.70584e+07	5.2857e+06	5.09452e+06	9.57263e+06	5.74277e+06	7.5973e+06	9.22715e+06	8.36841e+06	1.0107e+07	4.41713e+07	2.38135e+07	5.3922e+06	7.44804e+06	2.06167e+07	6.56646e+06	1.48928e+07	1.1576e+07	6.29522e+06	4.17622e+06	5.87272e+06	2.49628e+07	1.45159e+07	1.35935e+07	1.4242e+07	1.31685e+07	1.45042e+07	1.19232e+07	1.33881e+07	1.55598e+07	5.07429	0	12.4845	13.0719
MePC(35:5)+NH4	797.58	C44 H82 O8 N2 P1		15.0389	15.0389	2.29673e+07	0.998085	0	14.4604	0	2.2741e+07	2.21718e+07	4.31837e+07	2.69132e+07	5.47662e+07	2.72185e+07	1.92978e+07	7.31488e+06	2.90206e+07	1.59141e+07	6.81701e+06	1.6714e+07	6.72967e+07	2.00837e+07	1.79427e+07	4.33673e+07	2.94944e+07	1.37747e+07	1.25702e+07	3.69818e+07	1.18623e+07	8.12175e+06	1.41017e+07	2.37106e+07	1.01739e+07	9.30648e+06	1.9787e+07	3.14337e+07	2.47327e+07	2.51858e+07	2.40722e+07	2.57342e+07	2.75891e+07	2.67219e+07	2.55566e+07	0	0	0	0
MePC(35:5)+NH4	797.58	C44 H82 O8 N2 P1		15.7197	15.7197	1.38763e+07	0.903617	0	7.13928	0	1.40863e+07	1.0893e+07	1.21333e+07	1.15441e+07	2.57824e+07	1.65126e+07	1.73786e+07	7.48108e+06	1.06157e+07	1.27617e+07	8.60955e+06	8.71725e+06	1.76784e+07	1.06326e+07	1.89562e+07	2.57516e+07	1.9511e+07	9.65068e+06	8.37994e+06	1.75791e+07	1.39771e+07	1.23513e+07	1.25317e+07	1.1183e+07	1.57593e+07	1.06881e+07	2.01055e+07	1.20185e+07	1.71568e+07	1.549e+07	1.48105e+07	1.53021e+07	1.55083e+07	1.34364e+07	1.54103e+07	0	0	0	0
MePC(35:5)+NH4	797.58	C44 H82 O8 N2 P1		15.9991	15.9991	4.26117e+07	0.985532	0	11.4253	10.9141	5.78941e+07	4.03738e+07	5.13102e+07	4.306e+07	8.52528e+07	6.04514e+07	5.01451e+07	2.41123e+07	3.88312e+07	4.83864e+07	2.81259e+07	3.65032e+07	4.73975e+07	5.00008e+07	4.01708e+07	8.73861e+07	4.44639e+07	2.64681e+07	3.05369e+07	7.38204e+07	2.52581e+07	3.92216e+07	2.52133e+07	3.49842e+07	3.57468e+07	2.3303e+07	4.2974e+07	5.17411e+07	5.1401e+07	4.14827e+07	4.59529e+07	4.2338e+07	4.15996e+07	4.08227e+07	4.54931e+07	0	0	0	10.461
MePC(35:5)+NH4	797.58	C44 H82 O8 N2 P1		16.4134	16.4134	4.00323e+06	0.941915	0	11.0504	0	3.46206e+06	3.26645e+06	5.18904e+06	2.4727e+06	1.49613e+07	4.76322e+06	4.98431e+06	1.13529e+06	2.40023e+06	1.93372e+06	1.07919e+06	2.0817e+06	9.53738e+06	3.30399e+06	6.17697e+06	1.83075e+07	9.0953e+06	1.85088e+06	1.64529e+06	6.29515e+06	1.77623e+06	2.87186e+06	3.82551e+06	3.11014e+06	742104	1.84878e+06	3.40493e+06	4.21168e+06	3.57318e+06	3.36718e+06	4.10814e+06	3.20318e+06	4.48323e+06	3.40966e+06	4.63394e+06	0	0	0	0
MePC(35:5)+NH4	797.58	C44 H82 O8 N2 P1		16.5358	16.5358	1.03467e+06	0.995745	0	17.3652	0	1.04193e+06	453470	2.0072e+06	703344	5.36681e+06	1.64016e+06	2.21661e+06	251493	214554	1.1209e+06	333535	114486	428225	1.08119e+06	1.86516e+06	7.27917e+06	1.22312e+06	395434	352371	977052	219912	288133	163716	1.12665e+06	351240	662969	901220	1.26147e+06	538164	71271.6	1.58743e+06	253132	1.78811e+06	135931	2.31461e+06	0	0	0	0
MePC(35:5)+NH4	797.58	C44 H82 O8 N2 P1		17.0685	17.0685	2.89132e+06	0.965532	0	9.25815	0	2.15818e+06	2.09585e+06	1.90941e+06	1.37087e+06	3.56831e+06	3.99155e+06	2.63889e+06	1.58367e+06	2.22364e+06	3.97188e+06	2.22169e+06	1.01818e+06	2.1367e+06	2.16099e+06	4.20636e+06	1.04739e+07	3.99378e+06	2.85479e+06	2.12529e+06	5.73289e+06	2.11365e+06	2.21881e+06	2.2921e+06	1.56627e+06	734756	1.98327e+06	3.02769e+06	2.66106e+06	3.50858e+06	3.68582e+06	3.0746e+06	2.5925e+06	2.77724e+06	3.66502e+06	3.71901e+06	0	0	0	0
MePC(35:6)+NH4	795.565	C44 H80 O8 N2 P1		14.0949	14.0949	851430	0.957021	0	7.48562	0	990041	305151	290207	1.54729e+06	1.79747e+06	155472	756009	391925	1.96379e+06	2.02972e+06	164986	594828	623189	1.37884e+06	847783	3.37139e+06	998324	224926	1.69307e+06	243572	268002	156864	421034	172419	439367	179222	1.64031e+06	1.28794e+06	1.0468e+06	1.20928e+06	324435	1.1521e+06	274294	196294	1.33095e+06	0	0	0	0
MePC(35:6)+NH4	795.565	C44 H80 O8 N2 P1		14.6387	14.639	2.30122e+06	1	0.000383904	5.51107	0	3.20423e+06	1.71911e+06	2.73363e+06	2.7384e+06	4.17997e+06	2.34338e+06	1.60323e+06	1.18839e+06	2.55035e+06	5.03854e+06	101538	2.35943e+06	2.1346e+06	2.17993e+06	1.90429e+06	5.20452e+06	4.00101e+06	385995	2.54366e+06	3.14446e+06	863465	750006	1.26533e+06	1.39805e+06	2.00388e+06	764771	3.65838e+06	3.82108e+06	2.68667e+06	2.60988e+06	2.20433e+06	2.85357e+06	2.6595e+06	3.3019e+06	2.74026e+06	0	0	0	0
MePC(35:6)+NH4	795.565	C44 H80 O8 N2 P1		15.1088	15.1088	930794	0.967021	0	13.5121	0	394743	446098	820899	888755	2.61269e+06	1.06812e+06	1.15704e+06	358534	920363	1.00837e+06	200694	504593	1.10396e+06	607460	1.35577e+06	3.5012e+06	2.84538e+06	434296	501144	1.55647e+06	567173	640099	588350	851857	400802	485905	1.00523e+06	1.19434e+06	922571	853375	901230	921012	666809	1.00217e+06	915563	0	0	0	0
MePC(35:6)+NH4	795.565	C44 H80 O8 N2 P1		15.3048	15.3048	5.4635e+06	0.998298	0	8.0513	0	4.93382e+06	4.65903e+06	8.10191e+06	4.45541e+06	1.20317e+07	7.19217e+06	5.44908e+06	2.27481e+06	5.95277e+06	5.00643e+06	1.76062e+06	4.0644e+06	1.27474e+07	4.99923e+06	6.90601e+06	2.08064e+07	9.10357e+06	3.0007e+06	2.6183e+06	6.32404e+06	2.6977e+06	3.8251e+06	3.623e+06	4.22193e+06	2.31729e+06	2.57551e+06	3.95217e+06	6.27565e+06	5.40646e+06	5.39333e+06	5.70385e+06	5.45461e+06	5.55583e+06	5.91312e+06	5.95701e+06	0	0	0	0
MePC(35:6)+NH4	795.565	C44 H80 O8 N2 P1		16.1197	16.1197	4.4721e+06	0.993404	0	10.0447	0	4.03282e+06	3.44453e+06	3.19257e+06	2.49635e+06	6.87187e+06	6.68888e+06	5.3765e+06	2.83236e+06	4.10794e+06	7.2313e+06	3.63737e+06	3.46768e+06	5.17992e+06	4.54096e+06	5.23836e+06	1.42396e+07	5.89989e+06	2.76682e+06	5.14299e+06	6.4419e+06	2.04261e+06	3.89224e+06	3.31106e+06	3.89399e+06	1.53116e+06	3.21157e+06	5.81005e+06	3.43958e+06	4.71862e+06	4.35113e+06	4.33865e+06	5.04698e+06	4.66858e+06	5.25958e+06	5.15446e+06	0	0	0	0
MePC(36:1e)+NH4	805.679	C45 H94 O7 N2 P1		17.9755	17.9755	1.58492e+06	0.97383	0	13.239	0	1.66201e+06	1.69067e+06	2.07811e+06	1.59974e+06	1.63285e+06	3.10229e+06	1.80502e+06	1.0956e+06	1.437e+06	1.4979e+06	1.11761e+06	1.34561e+06	2.05702e+06	1.61553e+06	1.44912e+06	2.51713e+06	1.16038e+06	1.37833e+06	914168	1.52658e+06	1.45901e+06	1.9175e+06	1.2412e+06	2.30123e+06	757222	2.10888e+06	1.4669e+06	1.59648e+06	1.63271e+06	1.48551e+06	1.67587e+06	1.58349e+06	1.68167e+06	1.58678e+06	1.54673e+06	12.5052	0	0	0
MePC(36:2)+NH4	817.643	C45 H90 O8 N2 P1		18.4621	18.4621	9.67818e+06	0.99234	0	6.87069	0	9.59526e+06	1.6433e+07	1.09286e+07	1.09485e+07	1.63685e+07	2.25812e+07	9.79289e+06	6.91513e+06	8.05685e+06	1.01507e+07	5.72863e+06	1.1503e+07	1.20986e+07	8.88085e+06	7.02929e+06	1.7933e+07	1.28327e+07	6.75142e+06	6.48107e+06	1.07236e+07	7.87688e+06	6.04599e+06	8.61435e+06	9.00704e+06	7.26289e+06	6.63358e+06	1.2061e+07	1.12227e+07	1.07365e+07	1.16738e+07	1.08127e+07	1.14231e+07	7.15447e+06	8.40257e+06	9.59177e+06	0	0	0	0
MePC(36:2e)+NH4	803.664	C45 H92 O7 N2 P1		17.4782	17.4782	584558	0.918085	0	13.6543	0	1.44725e+06	761209	1.09246e+06	685241	541728	693707	631635	315275	685988	353725	1.03446e+06	501455	242226	470752	150095	251215	360819	573521	550960	328813	461490	187329	301646	1.7125e+06	330364	929300	987961	298977	677726	618493	618554	624150	646840	541736	565709	8.832	0	11.5356	11.2344
MePC(36:3)+NH4	815.627	C45 H88 O8 N2 P1		16.2497	16.2497	1.23117e+06	1	0	8.50148	0	2.47586e+06	1.71443e+06	648715	1.88037e+06	2.67881e+06	2.32985e+06	965562	550620	796544	1.1265e+06	351377	1.00836e+06	1.70394e+06	1.00038e+06	599611	1.34102e+06	1.38665e+06	362596	217737	721940	325024	586840	489959	822779	1.59487e+06	224314	2.93934e+06	1.98311e+06	466263	2.00319e+06	2.79742e+06	3.46656e+06	664975	1.86936e+06	1.36966e+06	0	0	0	0
MePC(36:4)+NH4	813.612	C45 H86 O8 N2 P1		15.7442	15.7442	1.65919e+08	1	0	7.67499	0	1.89022e+08	2.14352e+08	2.03583e+08	2.24205e+08	2.45668e+08	2.25434e+08	1.63186e+08	1.14405e+08	1.70878e+08	1.56293e+08	1.42286e+08	1.68296e+08	2.06894e+08	1.45452e+08	1.01767e+08	2.35572e+08	1.55728e+08	9.70287e+07	2.08381e+08	2.51983e+08	1.06628e+08	1.1611e+08	1.03283e+08	1.90722e+08	1.44243e+08	1.04104e+08	2.42254e+08	1.82804e+08	1.73706e+08	1.7309e+08	1.7096e+08	1.78418e+08	1.73773e+08	1.76291e+08	1.67448e+08	6.78992	0	0	0
MePC(36:4)+NH4	813.612	C45 H86 O8 N2 P1		15.9384	15.9384	1.45342e+07	1	0	16.3348	0	2.17196e+07	1.75497e+07	1.77469e+07	1.75219e+07	2.11957e+07	2.67818e+07	1.19041e+07	1.14102e+07	1.38285e+07	2.27545e+07	9.36985e+06	2.08053e+07	1.84417e+07	1.82187e+07	1.16986e+07	1.81337e+07	1.37455e+07	7.85021e+06	1.4667e+07	1.65154e+07	9.39166e+06	7.65938e+06	1.12283e+07	1.4625e+07	1.2539e+07	8.57448e+06	2.00419e+07	1.77066e+07	1.54181e+07	1.60929e+07	1.60625e+07	1.55188e+07	1.60676e+07	1.37783e+07	1.49786e+07	0	0	6.69364	7.44948
MePC(36:4)+NH4	813.612	C45 H86 O8 N2 P1		16.3425	16.3425	7.14202e+07	0.992128	0	9.18903	0	8.17479e+07	7.44276e+07	1.38453e+08	8.39339e+07	1.75877e+08	1.34273e+08	4.51582e+07	3.58655e+07	8.39255e+07	6.51714e+07	1.50775e+07	6.49015e+07	1.03902e+08	8.30984e+07	8.13229e+07	1.47215e+08	7.87849e+07	3.56578e+07	3.36404e+07	9.69926e+07	4.35602e+07	4.22695e+07	9.47507e+07	9.29959e+07	5.21644e+07	3.42038e+07	7.672e+07	8.02053e+07	6.27492e+07	7.64976e+07	6.57998e+07	6.59597e+07	6.9041e+07	6.85904e+07	7.84976e+07	0	0	0	0
MePC(36:4)+NH4	813.612	C45 H86 O8 N2 P1		16.4882	16.4882	3.20763e+08	1	0	9.8163	0	2.57699e+08	1.6963e+08	2.49619e+08	2.84771e+08	6.77223e+08	5.71012e+08	5.02449e+08	2.0869e+08	1.81539e+08	2.73998e+08	2.28967e+08	2.50776e+08	4.41838e+08	2.24482e+08	3.34777e+08	9.44695e+08	6.89331e+08	2.20051e+08	1.89807e+08	4.67076e+08	2.61896e+08	3.31862e+08	2.02342e+08	1.67731e+08	1.33093e+08	2.78769e+08	2.38296e+08	3.29566e+08	3.37398e+08	3.4151e+08	3.45771e+08	3.43231e+08	3.36542e+08	3.45532e+08	3.38822e+08	0	0	0	0
MePC(36:4)+NH4	813.612	C45 H86 O8 N2 P1		16.7789	16.7789	2.70023e+07	1	0	7.10614	0	1.9575e+07	1.35535e+07	1.52889e+07	1.50204e+07	1.2603e+08	3.48557e+07	4.32157e+07	1.27601e+07	9.59705e+06	1.00388e+07	1.14141e+07	1.20862e+07	2.46884e+07	1.33123e+07	3.89418e+07	1.13923e+08	8.03646e+07	1.19988e+07	1.14928e+07	4.89375e+07	2.32903e+07	3.30274e+07	2.71823e+07	1.34354e+07	8.83404e+06	1.6975e+07	2.21e+07	2.6051e+07	2.50505e+07	2.73876e+07	2.75543e+07	2.76815e+07	2.54201e+07	2.75008e+07	2.79551e+07	0	0	0	0
MePC(36:4)+NH4	813.612	C45 H86 O8 N2 P1		17.1063	17.1063	2.06353e+07	1	0	11.1433	0	2.04403e+07	2.00019e+07	1.91022e+07	1.73582e+07	4.44802e+07	3.2205e+07	2.7698e+07	1.27211e+07	1.16535e+07	1.82505e+07	1.306e+07	1.75655e+07	2.08233e+07	1.83132e+07	2.05884e+07	5.01008e+07	3.43427e+07	1.33214e+07	1.57287e+07	2.8056e+07	1.53156e+07	2.27115e+07	2.00946e+07	1.38212e+07	1.10343e+07	1.404e+07	2.98796e+07	2.39648e+07	2.29732e+07	2.26769e+07	2.25566e+07	2.18902e+07	1.72943e+07	1.56383e+07	2.32542e+07	0	0	10.1579	0
MePC(36:5)+NH4	811.596	C45 H84 O8 N2 P1		15.3341	15.3341	6.70733e+07	1	0	10.3375	0	4.94714e+07	5.26293e+07	6.28199e+07	6.78385e+07	1.50931e+08	9.36894e+07	1.09489e+08	4.85452e+07	5.63865e+07	4.6661e+07	2.1679e+07	3.60738e+07	6.6201e+07	3.68016e+07	9.81202e+07	1.90296e+08	1.24206e+08	4.44909e+07	5.18296e+07	5.6415e+07	3.60958e+07	2.61126e+07	6.6525e+07	6.32464e+07	2.81698e+07	5.07661e+07	7.07284e+07	8.1026e+07	6.45241e+07	7.28885e+07	6.79321e+07	6.80359e+07	7.80004e+07	7.52279e+07	6.71451e+07	0	0	0	0
MePC(36:5)+NH4	811.596	C45 H84 O8 N2 P1		15.7435	15.7435	2.06297e+09	1	0	17.1211	9.99822	2.27671e+09	2.61617e+09	2.62725e+09	2.66508e+09	2.80386e+09	2.933e+09	2.14444e+09	1.53596e+09	2.25483e+09	2.01026e+09	1.77328e+09	2.09014e+09	2.56663e+09	1.7999e+09	1.28241e+09	2.70137e+09	2.11032e+09	1.16724e+09	2.4926e+09	2.83688e+09	1.36982e+09	1.64941e+09	1.31124e+09	2.1135e+09	1.80287e+09	1.37355e+09	3.15077e+09	2.23983e+09	2.2271e+09	2.17149e+09	2.23254e+09	2.33296e+09	2.04047e+09	2.20039e+09	2.16976e+09	12.5781	12.5367	12.3237	0
MePC(36:5)+NH4	811.596	C45 H84 O8 N2 P1		15.8843	15.8843	1.10478e+08	1	0	10.0398	0	1.2777e+08	1.46434e+08	1.34093e+08	1.33722e+08	1.28785e+08	1.28882e+08	9.25496e+07	7.78194e+07	1.10314e+08	8.73475e+07	8.1007e+07	8.24483e+07	9.47145e+07	7.25662e+07	5.63665e+07	1.05488e+08	8.8734e+07	5.738e+07	9.48741e+07	8.45347e+07	6.02908e+07	5.54719e+07	4.89986e+07	1.54282e+08	1.24402e+08	8.83097e+07	1.75845e+08	1.34783e+08	2.50781e+08	2.48749e+08	2.13896e+08	1.77604e+08	9.78274e+07	1.07548e+08	2.00234e+08	0	0	0	0
MePC(36:5)+NH4	811.596	C45 H84 O8 N2 P1		17.1071	17.1071	2.21994e+08	0.900638	0	6.27427	0	2.61862e+08	2.44215e+08	1.91336e+08	1.56109e+08	4.42646e+08	343501783	2.65467e+08	1.28868e+08	1.43709e+08	1.9742e+08	1.33485e+08	1.63394e+08	1.88872e+08	1.7839e+08	2.08457e+08	5.25167e+08	3.33574e+08	1.13271e+08	1.68002e+08	3.35872e+08	1.48062e+08	2.52206e+08	2.07483e+08	1.43375e+08	1.0714e+08	1.3367e+08	3.48382e+08	2.40911e+08	2.42411e+08	2.52462e+08	2.65084e+08	2.30389e+08	2.48048e+08	2.72348e+08	2.47147e+08	0	5.34134	5.77717	0
MePC(36:5e)+NH4	797.617	C45 H86 O7 N2 P1		15.2771	15.2771	2.12051e+06	0.950213	0	8.90764	0	2.05757e+06	2.24411e+06	1.9858e+06	2.71624e+06	2.58083e+06	4.11971e+06	2.29442e+06	1.78901e+06	1.55656e+06	2.06841e+06	1.86475e+06	1.51458e+06	1.28536e+06	1.95313e+06	2.7726e+06	2.28222e+06	1.65287e+06	2.07517e+06	2.71388e+06	1.9737e+06	1.76007e+06	1.85057e+06	1.81806e+06	2.60991e+06	2.14414e+06	1.6998e+06	4.23945e+06	2.13227e+06	2.35712e+06	2.36533e+06	2.44134e+06	2.06868e+06	2.14174e+06	2.40605e+06	1.95387e+06	0	0	0	0
MePC(36:6)+NH4	809.58	C45 H82 O8 N2 P1		13.1382	13.1382	6.79749e+06	1	0	9.87644	0	6.12074e+06	6.74954e+06	7.00297e+06	7.23663e+06	1.41654e+07	7.76454e+06	6.75371e+06	4.24975e+06	5.10696e+06	8.92965e+06	1.15133e+06	8.52951e+06	8.97517e+06	5.23112e+06	5.35025e+06	8.62651e+06	5.04343e+06	3.79869e+06	6.29899e+06	1.13199e+07	9.82533e+06	5.84687e+06	4.10327e+06	5.79594e+06	6.72806e+06	5.92992e+06	7.34383e+06	1.0137e+07	7.43685e+06	7.41569e+06	7.86188e+06	7.30112e+06	7.7007e+06	7.07701e+06	7.56258e+06	0	0	0	9.87644
MePC(36:6)+NH4	809.58	C45 H82 O8 N2 P1		13.3861	13.3861	1.2416e+06	1	0	11.6307	0	1.73059e+06	687538	1.44759e+06	1.21322e+06	1.01018e+06	1.271e+06	1.69906e+06	1.0259e+06	632468	2.45568e+06	1.24038e+06	2.23527e+06	2.1176e+06	691216	744942	5.31402e+06	920394	99514.6	784621	2.02731e+06	1.60672e+06	1.49818e+06	644705	1.3709e+06	451061	1.01103e+06	1.08802e+06	642282	515426	946175	1.82417e+06	2.06201e+06	1.37889e+06	235141	313363	0	0	0	0
MePC(36:6)+NH4	809.58	C45 H82 O8 N2 P1		14.0003	14.0003	2.56435e+07	1	0	9.95959	0	1.58313e+07	1.06307e+07	1.76438e+07	2.03941e+07	5.86717e+07	5.42111e+07	3.6553e+07	1.97154e+07	1.03676e+07	4.37727e+07	7.45304e+06	1.5808e+07	2.21431e+07	1.65523e+07	2.80209e+07	7.35379e+07	4.02895e+07	2.51793e+07	1.32815e+07	5.25309e+07	2.40897e+07	2.40221e+07	1.78122e+07	1.60997e+07	9.99625e+06	2.90399e+07	1.82138e+07	3.38155e+07	2.76806e+07	2.82428e+07	2.60849e+07	2.81115e+07	1.77658e+07	1.63074e+07	2.46606e+07	0	0	0	0
MePC(36:6)+NH4	809.58	C45 H82 O8 N2 P1		14.3389	14.3389	4.03465e+08	1	0	11.1399	0	4.93708e+08	5.82094e+08	6.55107e+08	5.86394e+08	5.8166e+08	5.62322e+08	3.88052e+08	2.29709e+08	5.44462e+08	4.18784e+08	1.20041e+08	4.52267e+08	6.15049e+08	4.75062e+08	2.75932e+08	5.53408e+08	3.84598e+08	2.13831e+08	4.76327e+08	4.48445e+08	1.83891e+08	1.65083e+08	2.57521e+08	4.93492e+08	3.00039e+08	2.21413e+08	7.92532e+08	4.39288e+08	4.31418e+08	4.35243e+08	4.54779e+08	4.59707e+08	4.44316e+08	4.42124e+08	3.99531e+08	0	0	0	0
MePC(36:6)+NH4	809.58	C45 H82 O8 N2 P1		14.6418	14.6418	2.46347e+06	1	0	5.8362	0	3.9382e+06	787664	803549	6.88802e+06	5.77662e+06	5.1651e+06	812086	2.44298e+06	463625	4.18771e+06	139710	6.31033e+06	1.76903e+06	3.67145e+06	2.45938e+06	5.55332e+06	2.86191e+06	611299	275526	5.15281e+06	1.25418e+06	14965.3	1.86137e+06	340738	2.94193e+06	824353	6.08034e+06	3.17076e+06	390051	2.15008e+06	3.48173e+06	4.20374e+06	2.38346e+06	152895	3.69224e+06	0	0	0	0
MePC(36:6)+NH4	809.58	C45 H82 O8 N2 P1		14.7779	14.7779	7.89571e+07	1	0	12.2457	0	6.4871e+07	7.50442e+07	1.33133e+08	1.02765e+08	1.70956e+08	6.5468e+07	9.78109e+07	4.36491e+07	8.96009e+07	1.06134e+08	3.28146e+07	6.00175e+07	1.10584e+08	8.02933e+07	5.10473e+07	1.77282e+08	9.31174e+07	3.48932e+07	1.0691e+08	1.2424e+08	3.18642e+07	5.35531e+07	4.87006e+07	6.54255e+07	5.37551e+07	3.98527e+07	1.21539e+08	8.87938e+07	8.40009e+07	8.25325e+07	8.46699e+07	8.5469e+07	8.45164e+07	7.7356e+07	7.84874e+07	0	0	0	0
MePC(36:6)+NH4	809.58	C45 H82 O8 N2 P1		15.9972	15.9972	4.81721e+08	0.916383	0	10.1978	0	5.35678e+08	4.52329e+08	5.13908e+08	4.33592e+08	6.45682e+08	6.18308e+08	4.87595e+08	3.80897e+08	4.88237e+08	5.55352e+08	3.8123e+08	4.94613e+08	5.10719e+08	4.85799e+08	4.38275e+08	8.069e+08	5.38282e+08	3.35936e+08	4.40689e+08	6.25293e+08	3.46194e+08	4.85914e+08	3.80678e+08	4.12383e+08	4.49832e+08	3.7362e+08	5.20322e+08	5.36019e+08	4.97829e+08	5.07777e+08	5.40375e+08	5.64265e+08	5.27161e+08	5.38954e+08	5.38949e+08	0	0	0	0
MePC(36:6)+NH4	809.58	C45 H82 O8 N2 P1		16.5457	16.5457	2.56969e+06	1	0	6.02614	0	8.65444e+06	2.36995e+06	3.83413e+06	2.55237e+06	2.25278e+06	4.1853e+06	3.71862e+06	1.62888e+06	3.47828e+06	1.72333e+06	1.76018e+06	1.81872e+06	7.02924e+06	900326	1.66157e+06	1.13769e+06	1.22721e+06	1.30829e+06	2.95054e+06	1.63166e+06	1.86455e+06	7.16255e+06	5.18378e+06	2.26163e+06	1.49923e+06	2.24896e+06	1.63952e+06	1.48885e+06	3.13156e+06	3.8022e+06	1.99352e+06	3.11961e+06	624931	342218	7.82942e+06	0	0	0	0
MePC(36:7)+NH4	807.565	C45 H80 O8 N2 P1		12.335	12.335	828786	0.919574	0	5.31987	0	786616	352492	614771	342150	891422	465011	356750	762656	167314	1.13824e+06	398004	1.53426e+06	2.04699e+06	244738	181757	1.98355e+06	443749	167671	1.2003e+06	630355	1.20945e+06	1.02398e+06	946577	583305	450681	510780	1.26845e+06	1.46152e+06	788633	563818	1.48616e+06	568331	741037	623668	996445	0	0	0	0
MePC(36:7)+NH4	807.565	C45 H80 O8 N2 P1		12.8571	12.8571	2.82688e+06	0.995957	0	9.13911	0	2.52119e+06	3.0162e+06	2.79704e+06	3.60788e+06	5.2648e+06	3.57797e+06	2.9131e+06	1.79506e+06	2.30228e+06	4.67677e+06	580123	2.20058e+06	3.84399e+06	2.86137e+06	3.27333e+06	5.92572e+06	2.81899e+06	2.98761e+06	2.12481e+06	3.83795e+06	2.03694e+06	1.83925e+06	2.69905e+06	2.52231e+06	1.33086e+06	2.86677e+06	3.06549e+06	3.91201e+06	3.13236e+06	3.06375e+06	3.40229e+06	3.38341e+06	3.09842e+06	2.9554e+06	2.71612e+06	0	0	0	0
MePC(36:7)+NH4	807.565	C45 H80 O8 N2 P1		13.1365	13.1365	7.25172e+07	0.995957	0	7.78544	0	6.21075e+07	8.4968e+07	8.25504e+07	8.92496e+07	1.60392e+08	9.85852e+07	8.8398e+07	4.81296e+07	6.12842e+07	9.24273e+07	1.74851e+07	7.04378e+07	6.88396e+07	5.98531e+07	5.93003e+07	1.51684e+08	5.56605e+07	4.54974e+07	6.7751e+07	1.26984e+08	5.16434e+07	5.29316e+07	5.0004e+07	7.63539e+07	7.20254e+07	5.88951e+07	8.98826e+07	9.66084e+07	7.5953e+07	7.97274e+07	8.1474e+07	7.91275e+07	8.09151e+07	7.75359e+07	7.23576e+07	0	0	0	0
MePC(36:7)+NH4	807.565	C45 H80 O8 N2 P1		13.8394	13.8394	3.80303e+07	1	0	10.5971	0	3.14208e+07	1.12714e+08	6.4077e+07	6.01448e+07	6.11999e+07	3.44944e+07	3.06621e+07	2.53871e+07	4.68294e+07	5.10373e+07	1.33854e+07	6.66369e+07	5.47938e+07	2.23637e+07	1.5407e+07	3.56502e+07	3.63578e+07	1.35575e+07	4.40571e+07	4.58767e+07	1.31607e+07	8.96609e+06	1.72986e+07	4.97416e+07	2.62931e+07	1.3036e+07	9.28035e+07	5.1933e+07	4.05366e+07	4.13858e+07	4.14555e+07	4.2533e+07	4.22767e+07	4.21937e+07	3.81268e+07	0	0	0	0
MePC(36:7)+NH4	807.565	C45 H80 O8 N2 P1		14.0885	14.0885	1.43679e+07	1	0	8.86239	0	1.71338e+07	1.76456e+07	1.7297e+07	1.54383e+07	1.49657e+07	2.23568e+07	1.54697e+07	1.12382e+07	1.18329e+07	1.51257e+07	1.07135e+07	1.38331e+07	1.67363e+07	1.39114e+07	1.50505e+07	1.52249e+07	1.33397e+07	1.28758e+07	1.14449e+07	1.33587e+07	1.15813e+07	1.31135e+07	1.06729e+07	1.85785e+07	1.22786e+07	1.43464e+07	2.00863e+07	1.48579e+07	1.47818e+07	1.44386e+07	1.69094e+07	1.62237e+07	1.3884e+07	1.61705e+07	1.44129e+07	0	0	6.07137	5.81594
MePC(36:7)+NH4	807.565	C45 H80 O8 N2 P1		14.6423	14.6423	8.98407e+07	1	0	6.7554	0	1.06967e+08	8.00156e+07	1.12646e+08	9.28969e+07	1.13392e+08	1.0652e+08	8.19077e+07	6.67287e+07	9.14342e+07	1.56254e+08	2.6816e+07	9.40356e+07	9.18057e+07	1.04614e+08	9.5163e+07	1.54687e+08	1.03681e+08	3.69331e+07	1.01495e+08	1.13783e+08	5.06377e+07	5.34815e+07	5.90798e+07	7.53613e+07	8.38192e+07	4.77738e+07	1.32356e+08	1.19661e+08	9.56441e+07	9.66149e+07	1.02048e+08	1.00116e+08	9.68657e+07	1.07223e+08	9.61317e+07	0	0	0	0
MePC(36:8)+NH4	805.549	C45 H78 O8 N2 P1		12.3512	12.3512	144348	1	0	9.17439	0	195082	1.01265e+06	14722.2	20700.8	159104	369883	178996	16136.7	33424.1	350036	6662.77	44513.1	197307	372184	72821.5	201990	11239.3	5143.64	27245.5	226450	6481.47	135825	2204.16	423205	189928	499.103	452427	761325	46654.9	9635.32	7333.86	85224.5	37147.5	9770.73	96534.9	0	0	0	0
MePC(36:8)+NH4	805.549	C45 H78 O8 N2 P1		12.5185	12.5185	1.93709e+06	0.995745	0	7.03907	0	1.9972e+06	4.44164e+06	3.09725e+06	2.19425e+06	3.13189e+06	2.80455e+06	1.81819e+06	1.19759e+06	1.51558e+06	2.25047e+06	964737	2.27974e+06	2.309e+06	1.44874e+06	1.53717e+06	2.03283e+06	1.94309e+06	1.12797e+06	1.77475e+06	1.87257e+06	1.09181e+06	1.15428e+06	1.22485e+06	2.33025e+06	1.15622e+06	1.33496e+06	4.43139e+06	2.18902e+06	2.0873e+06	2.03064e+06	2.2531e+06	2.13193e+06	2.00655e+06	2.15012e+06	2.20567e+06	0	0	0	5.24394
MePC(36:8)+NH4	805.549	C45 H78 O8 N2 P1		14.0472	14.0472	1.32523e+07	0.941489	0	6.42177	0	1.10814e+07	3.96569e+06	1.03994e+07	1.1539e+07	2.93493e+07	1.96324e+07	1.80302e+07	7.82062e+06	8.5592e+06	1.76465e+07	4.07563e+06	6.33352e+06	1.7175e+07	7.39971e+06	2.09891e+07	4.54167e+07	2.71136e+07	9.82933e+06	6.81945e+06	1.85353e+07	6.63561e+06	5.3612e+06	1.1722e+07	1.15369e+07	3.4479e+06	1.25664e+07	1.22877e+07	1.45571e+07	1.40272e+07	1.3729e+07	1.61991e+07	1.61934e+07	1.32396e+07	1.66837e+07	1.28837e+07	6.42177	0	0	0
MePC(36:8)+NH4	805.549	C45 H78 O8 N2 P1		14.2778	14.2778	1.54709e+08	0.952553	0	12.9428	0	1.43878e+08	1.89989e+08	1.98752e+08	1.70028e+08	2.61122e+08	1.92301e+08	1.81393e+08	1.07666e+08	1.69261e+08	1.3179e+08	4.50145e+07	1.32562e+08	2.10858e+08	1.24818e+08	1.83562e+08	2.7011e+08	2.13077e+08	9.28003e+07	1.72864e+08	2.14689e+08	8.42733e+07	7.37091e+07	1.18253e+08	1.3705e+08	1.1132e+08	1.09596e+08	2.06756e+08	1.71864e+08	1.61551e+08	1.68414e+08	1.80342e+08	1.77169e+08	1.72689e+08	1.73043e+08	1.49765e+08	5.95213	6.29679	5.55811	0
MePC(36:9)+NH4	803.533	C45 H76 O8 N2 P1		12.9387	12.9387	499551	0.991702	0	12.6341	0	401842	783156	543297	367579	854213	548846	452141	1.28619e+06	225164	474524	49038.8	338892	457460	354774	255770	594353	634831	221886	572535	581423	203890	233081	326782	452142	110400	262043	1.22286e+06	580450	356023	495691	626225	432997	498898	557702	479396	0	0	0	0
MePC(37:1e)+NH4	819.695	C46 H96 O7 N2 P1		18.7376	18.7376	1.00417e+06	0.962766	0	10.2443	10.0472	1.05498e+06	621637	1.42904e+06	1.07654e+06	1.06302e+06	1.97268e+06	1.0075e+06	660876	769762	1.00389e+06	1.00844e+06	669448	1.31187e+06	633042	1.06399e+06	2.02302e+06	796173	716434	517572	801103	862670	1.09829e+06	751471	1.49987e+06	297683	1.54605e+06	909999	998100	1.04156e+06	1.09598e+06	1.14415e+06	1.40387e+06	1.00136e+06	668452	997555	0	8.72628	0	0
MePC(37:2e)+NH4	817.679	C46 H94 O7 N2 P1		18.2358	18.2358	202484	0.924468	0	16.7619	0	452961	231511	525949	233549	269981	222190	180156	8260.8	283427	58781.4	470526	140939	85045.8	240524	0.265	96366.4	101269	134007	76210.9	138714	93604.6	37073.2	126478	626937	112727	539318	191463	155664	220476	203473	201940	203571	189553	203506	253457	0	0	0	0
MePC(37:3e)+NH4	815.664	C46 H92 O7 N2 P1		16.6469	16.6469	312624	0.951915	0	11.0613	0	904583	395529	650257	299868	309993	498370	505559	27140.2	261386	56170	1.12095e+06	109856	94882.5	183735	0	216387	283432	274876	207067	124890	455509	56634.7	70725.6	876331	68499	907662	161233	362374	382441	81848.4	373914	249727	382034	473307	125361	0	0	0	0
MePC(37:5)+NH4	825.612	C46 H86 O8 N2 P1		16.4394	16.4394	5.20161e+06	0.953191	0	5.51244	0	4.3448e+06	4.449e+06	7.80532e+06	6.19165e+06	1.41058e+07	6.70336e+06	3.7967e+06	894335	8.64298e+06	5.08707e+06	2.4464e+06	4.24057e+06	9.50362e+06	4.60345e+06	6.951e+06	1.8068e+07	5.54963e+06	1.37915e+06	2.54992e+06	7.31493e+06	4.98084e+06	2.48265e+06	2.17384e+06	6.05653e+06	2.04408e+06	3.70171e+06	4.06657e+06	5.4335e+06	3.28565e+06	4.19518e+06	3.60534e+06	5.75497e+06	3.54661e+06	4.71287e+06	3.9286e+06	0	0	0	0
MePC(37:6)+NH4	823.596	C46 H84 O8 N2 P1		17.2546	17.2546	173741	0.985532	0	6.64015	0	346453	292389	206882	195309	546128	617115	54024.7	111276	132059	145890	69549.9	44898.1	125012	144990	52791.8	454013	322978	41743.6	23903.2	78365.3	49239.1	122295	93663.5	394181	131162	59981.9	132012	92688.6	283155	124058	277387	122597	184611	247849	304676	0	0	0	0
MePC(38:1)+NH4	847.69	C47 H96 O8 N2 P1		16.8993	16.8993	560097	0.931277	0	6.69293	5.38163	870516	770098	843519	651231	483306	1.07375e+06	546101	466440	433339	409608	403099	494991	1.00185e+06	536910	442559	545779	233884	314675	379241	436307	314391	446194	384077	985268	117883	433926	594904	762748	677344	571568	830484	854411	445135	468910	749105	0	0	0	0
MePC(38:1e)+NH4	833.711	C47 H98 O7 N2 P1		19.5195	19.5195	2.97228e+06	0.971277	0	7.05607	5.82931	2.09839e+06	2.31136e+06	3.7173e+06	2.5929e+06	4.09713e+06	4.75724e+06	4.09425e+06	2.293e+06	2.51533e+06	2.79309e+06	2.40955e+06	2.17071e+06	4.59657e+06	2.20246e+06	3.07124e+06	5.58426e+06	2.85517e+06	2.19174e+06	1.96106e+06	3.43167e+06	2.6311e+06	3.59343e+06	1.9961e+06	3.6169e+06	1.09279e+06	3.41281e+06	2.65711e+06	2.15571e+06	3.15707e+06	2.9876e+06	3.21822e+06	3.21882e+06	2.91302e+06	2.69383e+06	2.93253e+06	0	5.17956	5.55529	0
MePC(38:1e)+NH4	833.711	C47 H98 O7 N2 P1		19.6218	19.6218	672378	0.971277	0	6.08473	0	459921	583651	673992	638463	1.10729e+06	921819	1.10375e+06	601958	544226	628279	533972	641452	669149	489927	559109	1.85363e+06	794045	613048	475672	515216	592319	843742	483035	646066	251775	813538	542191	528032	683644	678615	590673	580140	786094	884925	350185	0	0	0	0
MePC(38:2)+NH4	845.674	C47 H94 O8 N2 P1		12.8011	12.7104	73416.1	1	-0.0906991	6.02157	0	0	0	0	0	0	0	0	0	0	0	0	0	0	0	0	0	0	0	0	0	0	3.45053e+06	0	0	0	0	0	0	0	0	0	0	25.19	0	0	0	0	0	0
MePC(38:2e)+NH4	831.695	C47 H96 O7 N2 P1		17.8491	17.8491	6.61078e+06	1	0	8.12728	5.46047	7.45547e+06	6.26664e+06	7.26548e+06	8.10463e+06	6.2664e+06	1.23367e+07	7.03565e+06	5.23948e+06	4.22599e+06	5.74012e+06	6.09272e+06	6.71254e+06	9.05036e+06	7.51603e+06	5.92595e+06	7.96492e+06	5.99152e+06	6.62527e+06	4.67857e+06	5.91739e+06	5.8081e+06	5.7496e+06	4.63973e+06	1.06605e+07	3.21807e+06	7.22834e+06	7.8057e+06	6.69134e+06	7.12421e+06	6.80601e+06	7.05751e+06	7.0239e+06	6.79143e+06	6.9682e+06	6.42441e+06	0	0	0	0
MePC(38:2e)+NH4	831.695	C47 H96 O7 N2 P1		18.9874	18.9874	1.39783e+06	0.992128	0	6.54425	0	2.74408e+06	2.98581e+06	2.72498e+06	1.81467e+06	1.32427e+06	1.44199e+06	1.22631e+06	753185	1.47806e+06	638572	2.52914e+06	930658	781059	1.02538e+06	444358	805720	910794	937358	1.08441e+06	782873	1.07437e+06	439053	979576	3.63031e+06	996249	2.15456e+06	2.29783e+06	932974	1.50896e+06	1.5576e+06	1.39261e+06	1.50635e+06	1.47978e+06	1.43239e+06	1.3148e+06	0	0	0	0
MePC(38:3e)+NH4	829.679	C47 H94 O7 N2 P1		16.5828	16.5828	1.24646e+06	0.985532	0	6.39812	6.06444	1.94371e+06	1.23234e+06	1.5158e+06	1.61049e+06	480453	2.29764e+06	937691	694118	984744	1.87785e+06	1.43411e+06	1.38306e+06	2.45933e+06	2.16993e+06	1.0346e+06	761918	915446	1.45477e+06	1.01038e+06	742685	1.12215e+06	705350	722779	1.81339e+06	456289	1.45775e+06	1.32643e+06	1.20789e+06	1.37203e+06	1.18692e+06	1.31874e+06	1.73752e+06	1.27762e+06	1.56287e+06	1.40634e+06	0	0	5.81886	0
MePC(38:3e)+NH4	829.679	C47 H94 O7 N2 P1		17.3615	17.3615	2.16054e+06	0.965532	0	7.33336	0	4.09024e+06	3.20151e+06	3.30891e+06	2.81398e+06	1.93666e+06	3.15423e+06	2.21747e+06	1.18294e+06	2.18443e+06	1.11856e+06	4.31102e+06	1.29618e+06	974088	1.46914e+06	660016	1.26185e+06	2.02189e+06	2.29093e+06	2.14015e+06	1.19069e+06	2.50058e+06	1.15954e+06	1.65604e+06	4.34348e+06	992568	3.64694e+06	3.14918e+06	1.62347e+06	2.2656e+06	2.28739e+06	2.38793e+06	2.36231e+06	2.49384e+06	2.42327e+06	2.36191e+06	0	0	0	0
MePC(38:3e)+NH4	829.679	C47 H94 O7 N2 P1		17.6261	17.6261	1.64516e+06	0.984255	0	6.9367	0	2.14131e+06	1.21451e+06	3.0027e+06	1.62626e+06	1.81248e+06	2.75528e+06	2.06858e+06	953549	1.72493e+06	1.0554e+06	2.64908e+06	788497	1.37148e+06	1.01171e+06	565591	841395	1.39224e+06	1.13001e+06	1.28435e+06	1.22803e+06	1.42928e+06	929190	1.4964e+06	3.70288e+06	1.07066e+06	2.66256e+06	2.02674e+06	1.31525e+06	1.57407e+06	1.70158e+06	1.89709e+06	1.82776e+06	1.55949e+06	1.61476e+06	1.68573e+06	0	0	5.13367	5.67312
MePC(38:4e)+NH4	827.664	C47 H92 O7 N2 P1		16.1161	16.1161	945377	1	0	6.88838	6.88838	2.17397e+06	1.37936e+06	1.19902e+06	1.05457e+06	1.32323e+06	2.15858e+06	1.51172e+06	345320	868804	500430	2.13357e+06	361403	401646	494688	0	619808	602927	1.02041e+06	739353	594445	1.18836e+06	441216	588623	1.74843e+06	325108	1.9057e+06	1.21168e+06	659835	786840	989991	1.23587e+06	966148	1.06241e+06	818586	714009	0	6.36575	0	0
MePC(38:5)+NH4	839.627	C47 H88 O8 N2 P1		16.5619	16.5619	1.6535e+07	0.957447	0	6.95802	0	1.47273e+07	1.75314e+07	1.45642e+07	1.88347e+07	1.55567e+07	3.25677e+07	1.3404e+07	9.99861e+06	1.2971e+07	1.25343e+07	8.64044e+06	1.61402e+07	2.34222e+07	1.14454e+07	9.09316e+06	2.36718e+07	5.55291e+07	8.31183e+06	8.10392e+06	1.3611e+07	1.97509e+07	7.82428e+06	7.5022e+06	1.26587e+07	6.12909e+06	6.94932e+06	8.12327e+06	1.24598e+07	1.17854e+07	5.21918e+07	1.37319e+07	1.31858e+07	1.31178e+07	1.32881e+07	1.54253e+07	0	0	0	0
MePC(38:5)+NH4	839.627	C47 H88 O8 N2 P1		16.711	16.711	1.84095e+08	0.994681	0	5.071	0	1.13313e+08	1.19023e+08	1.50205e+08	1.70264e+08	3.48949e+08	3.41767e+08	2.28519e+08	1.84739e+08	1.38941e+08	1.62687e+08	1.37907e+08	1.21815e+08	1.72946e+08	1.0759e+08	1.82277e+08	4.61017e+08	2.74791e+08	1.11638e+08	1.77527e+08	2.21888e+08	1.28095e+08	1.50368e+08	1.70954e+08	1.38623e+08	9.61286e+07	1.59329e+08	1.63408e+08	2.25955e+08	1.85683e+08	2.07309e+08	1.97424e+08	2.02831e+08	1.94917e+08	1.99181e+08	1.89714e+08	0	0	0	0
MePC(38:6)+NH4	837.612	C47 H86 O8 N2 P1		15.7707	15.7707	3.94707e+08	0.957021	0	5.14619	0	5.00639e+08	5.81689e+08	5.91374e+08	5.3469e+08	5.81376e+08	5.96568e+08	4.47086e+08	2.45383e+08	5.84203e+08	4.12022e+08	1.97276e+08	4.56689e+08	6.01051e+08	3.992e+08	2.69723e+08	6.48394e+08	3.2316e+08	2.29168e+08	3.64148e+08	4.11263e+08	2.00777e+08	2.08667e+08	2.87067e+08	4.72785e+08	3.55144e+08	2.25068e+08	4.59391e+08	4.05437e+08	4.3715e+08	3.84644e+08	4.17849e+08	4.66762e+08	4.32737e+08	4.44357e+08	4.33982e+08	0	0	0	0
MePC(38:7)+NH4	835.596	C47 H84 O8 N2 P1		15.331	15.331	6.30864e+07	1	0	5.28631	0	5.42663e+07	1.92321e+08	1.15897e+08	1.10517e+08	1.17941e+08	6.42952e+07	6.47413e+07	3.75304e+07	8.14105e+07	7.49205e+07	3.05236e+07	1.07596e+08	8.79728e+07	3.67369e+07	2.34421e+07	7.8429e+07	5.83844e+07	1.93145e+07	7.21235e+07	7.69274e+07	1.78125e+07	2.36195e+07	2.32137e+07	8.72665e+07	4.70085e+07	1.81106e+07	1.18121e+08	8.03328e+07	6.5777e+07	6.54066e+07	6.8296e+07	6.87169e+07	6.81585e+07	6.88919e+07	6.68738e+07	0	0	5.28631	5.04549
MePC(38:7)+NH4	835.596	C47 H84 O8 N2 P1		16.4912	16.4912	6.02026e+07	0.981064	0	5.51922	0	4.55431e+07	3.48801e+07	4.61945e+07	5.20254e+07	1.38655e+08	1.1321e+08	9.27305e+07	3.95104e+07	3.40764e+07	5.249e+07	4.47447e+07	4.58338e+07	8.59647e+07	4.34709e+07	6.05369e+07	185818782	1.32589e+08	4.5211e+07	3.91138e+07	8.96004e+07	4.83029e+07	6.15099e+07	3.83007e+07	3.649e+07	2.61175e+07	5.77661e+07	4.35801e+07	6.02802e+07	6.26584e+07	5.99877e+07	6.44329e+07	5.87392e+07	5.83509e+07	5.59723e+07	6.12451e+07	0	5.07572	0	0
MePC(38:7)+NH4	835.596	C47 H84 O8 N2 P1		16.7765	16.7765	7.90615e+06	0.979149	0	5.98696	0	4.81364e+06	4.25473e+06	5.4356e+06	5.65147e+06	2.59152e+07	1.42612e+07	1.43591e+07	3.91084e+06	3.15916e+06	3.60786e+06	3.63933e+06	6.60265e+06	6.26977e+06	3.99174e+06	1.05324e+07	3.42898e+07	2.22537e+07	3.78774e+06	3.61091e+06	1.16294e+07	6.28819e+06	9.81414e+06	8.19478e+06	3.34363e+06	2.85949e+06	5.69245e+06	7.91068e+06	6.3957e+06	7.08838e+06	7.73931e+06	9.59364e+06	7.90055e+06	7.46783e+06	9.53735e+06	7.71233e+06	0	0	0	0
MePC(38:8)+NH4	833.58	C47 H82 O8 N2 P1		15.75	15.75	3.00569e+08	0.994255	0	6.24492	0	3.16362e+08	3.69533e+08	3.82555e+08	3.90847e+08	3.08979e+08	3.71011e+08	2.98176e+08	2.50825e+08	3.47195e+08	3.13968e+08	2.90508e+08	3.1846e+08	3.53995e+08	2.80292e+08	2.09572e+08	2.89613e+08	2.79804e+08	2.18164e+08	3.61622e+08	3.67694e+08	2.27273e+08	2.65553e+08	2.09273e+08	3.28908e+08	2.94007e+08	2.25549e+08	3.99462e+08	3.26287e+08	3.11169e+08	3.17643e+08	3.06802e+08	3.29779e+08	3.08829e+08	3.17365e+08	3.14607e+08	0	6.24492	0	0
MePC(39:5)+NH4	853.643	C48 H90 O8 N2 P1		17.4103	17.4103	268304	0.953191	0	5.09167	0	167331	114640	324139	168734	532531	520160	292364	178961	257840	298246	147667	190434	477614	198637	302659	795520	536090	147950	147129	291116	190551	203240	282650	188016	96734	167680	122625	384229	315555	321965	309295	272339	271563	286953	322253	0	0	0	0
MePC(39:7)+NH4	849.612	C48 H86 O8 N2 P1		16.7052	16.7052	455525	0.965532	0	5.75099	0	105542	96036.3	75931.3	247564	1.72563e+06	1.27958e+06	766398	290997	111031	125107	55813.5	121847	386989	71204.9	306402	3.45324e+06	724250	79525.4	237471	507365	170483	81915	161955	138717	0	121681	349082	471543	344959	473701	475100	425418	410445	424354	896421	0	0	0	0
MePC(40:7e)+NH4	849.648	C49 H90 O7 N2 P1		16.7637	16.7637	2.34983e+06	0.989149	0	5.69684	0	1.82325e+06	939486	2.5684e+06	2.24612e+06	2.78957e+06	4.76522e+06	2.34738e+06	1.67822e+06	2.06826e+06	4.04206e+06	2.74498e+06	2.18576e+06	2.57837e+06	2.11285e+06	2.87916e+06	1.91169e+06	1.26033e+06	3.15039e+06	2.8554e+06	2.47787e+06	1.83206e+06	2.3347e+06	1.41217e+06	2.36145e+06	2.4134e+06	1.74732e+06	2.40462e+06	3.45904e+06	2.4879e+06	2.02375e+06	2.40392e+06	2.37742e+06	3.01886e+06	2.25431e+06	1.91306e+06	0	0	0	0
PC(17:0)+H	524.335	C25 H51 O8 N1 P1		2.41572	2.41572	202948	0.959362	0	8.93676	0	66522.3	32314.3	125486	42476.4	54736.4	77302.5	192806	214263	98656.5	145413	194049	174769	615976	50685.1	92598.6	810472	106851	64549.9	193146	115488	276740	554986	42193.1	160652	206936	321438	82818.6	431151	169650	72097.2	411472	159878	317275	373679	176098	0	0	0	0
PC(19:1)+H	550.35	C27 H53 O8 N1 P1		2.59962	2.59962	282009	0.996809	0	8.46039	0	104561	0	437592	15546.1	96341	176170	182039	151436	0	5184.88	270094	340632	481471	0.065	0.126	1.26606e+06	33452.2	225502	294151	101105	470416	837867	12143.9	88610	218436	734087	0	662373	199301	255644	425354	282663	388274	518205	213662	0	0	0	0
PC(19:2)+H	548.335	C27 H51 O8 N1 P1		1.84745	1.84745	908177	0.991277	0	23.7093	0	457115	160024	870474	424505	638789	645046	1.09472e+06	565314	134457	437259	585213	975846	1.83448e+06	144062	720568	3.12863e+06	199089	563711	946511	260287	1.15767e+06	2.14676e+06	222391	617851	553496	1.80346e+06	324932	2.09195e+06	761673	935253	1.23272e+06	1.18259e+06	1.30955e+06	1.06517e+06	1.3994e+06	23.7093	0	0	7.84018
PC(19:3e)+H	532.34	C27 H51 O7 N1 P1		3.09151	3.09151	762764	1	0	6.34134	0	1.73553e+06	1.04185e+06	1.2715e+06	2.28892e+06	775298	484121	626278	303835	564521	964810	268402	1.01538e+06	2.07525e+06	1.62466e+06	553183	615882	738046	232085	298150	433269	206024	147191	1.19154e+06	1.28346e+06	528168	148483	696841	404034	494430	463850	1.7591e+06	829727	767105	907492	675330	5.71078	0	0	0
PC(21:4)+H	572.335	C29 H51 O8 N1 P1		1.76608	1.76605	571889	1	-3.69978e-05	24.0029	6.69717	244205	0	899315	112561	235119	479747	234966	446094	84617.8	153333	590429	773449	1.25518e+06	0	240294	1.42137e+06	54812.6	256701	906453	184500	764831	1.08778e+06	127580	262429	488418	1.12901e+06	0	1.33786e+06	351334	522362	635804	756703	877415	807632	641066	0	0	0	9.99089
PC(24:1)+H	620.429	C32 H63 O8 N1 P1		4.03951	4.03951	86505.6	1	0	8.28096	0	91690.2	48124.3	213983	112532	52603.4	143747	82001.3	119124	11020	12118.8	13925.8	32545.7	0	60316.9	154512	37273.1	69597.7	46611.5	50084	9501.29	84953.2	122538	133122	34513.1	70738.3	49504.7	203720	78934.1	79426.6	103605	98117.9	153812	170888	66815	136780	8.28096	0	0	0
PC(39:2e)+H	814.668	C47 H93 O7 N1 P1		15.4954	15.4954	197092	1	0	5.03144	0	184617	164089	336052	246505	388791	275086	286109	96344.4	227566	270764	38505.3	189217	251333	203276	264522	717842	242861	161421	77101.8	93085.5	186008	278384	89421.3	187083	78345.7	217445	137171	252769	211508	159780	168330	204059	193818	222773	172984	0	0	0	0
PC(40:6)+H	834.601	C48 H85 O8 N1 P1		13.3348	13.3348	642957	0.997447	0	5.11853	0	671406	472637	838917	1.91931e+06	173157	206268	199783	142860	124486	717083	971223	1.79893e+06	1.15634e+06	36291.1	106920	2.84658e+06	98750.7	266643	302669	464840	972271	1.33984e+06	164448	509221	727020	1.00062e+06	5.307	678945	603464	406828	760778	679558	143029	332563	170285	0	0	0	0
PC(38:1)+H	816.648	C46 H91 O8 N1 P1		17.2475	17.2475	1.33473e+07	0.962979	0	5.16944	0	1.87611e+07	1.61018e+07	1.47304e+07	1.77876e+07	2.14831e+07	2.71878e+07	1.28067e+07	1.22184e+07	1.40301e+07	1.55622e+07	6.35611e+06	1.6058e+07	1.85454e+07	1.45935e+07	1.23809e+07	2.43461e+07	1.42913e+07	9.642e+06	7.93335e+06	1.60323e+07	9.0704e+06	7.76254e+06	9.64116e+06	1.52962e+07	8.2163e+06	9.83226e+06	1.46486e+07	1.51907e+07	1.33901e+07	1.4551e+07	1.34256e+07	1.5744e+07	1.47229e+07	1.4183e+07	1.39033e+07	0	0	0	0
PC(38:8e)+H	788.559	C46 H79 O7 N1 P1		14.116	14.1157	747249	1	-0.000282609	5.19377	0	778372	530359	801062	744076	2.39188e+06	722170	1.45193e+06	292792	1.25461e+06	900650	281021	538344	882835	726133	1.51661e+06	1.65555e+06	1.89938e+06	855690	788324	541478	701688	192164	465666	356890	183221	436411	1.19496e+06	1.10086e+06	814022	700854	737288	711992	381057	587891	892335	0	0	0	0
PC(39:4)+H	824.616	C47 H87 O8 N1 P1		16.0468	16.0468	3.83102e+06	0.993617	0	5.2323	0	2.88837e+06	2.2594e+06	4.69044e+06	3.01704e+06	7.55674e+06	4.30492e+06	5.8987e+06	2.92001e+06	3.33654e+06	2.92741e+06	1.7215e+06	2.91504e+06	4.942e+06	2.81773e+06	4.67742e+06	9.40341e+06	8.01975e+06	2.98343e+06	2.54128e+06	4.05001e+06	3.08498e+06	3.08237e+06	3.84143e+06	3.65745e+06	1.43419e+06	2.50402e+06	3.02028e+06	7.01689e+06	5.35062e+06	3.38039e+06	3.28736e+06	2.84852e+06	5.42348e+06	5.16317e+06	5.0523e+06	0	0	0	0
PC(39:4e)+H	810.637	C47 H89 O7 N1 P1		19.9026	19.908	120575	0.997857	0.00542553	5.27927	0	32412.8	75586.5	81935.2	45201.7	59496.4	460208	177249	128650	0	142449	0	36356.2	124202	31061.3	281010	331990	276188	88147.1	84785	285365	180123	102410	49635.8	44133.8	0	30347.5	30010.7	66888.3	57442	59514.7	59082.8	81428.5	128526	40541.2	130698	0	0	0	0
PC(18:4_20:4)+H	802.538	C46 H77 O8 N1 P1		14.2183	14.2183	1.39469e+06	0.978511	0	5.36204	0	216558	2.45634e+06	2.8747e+06	1.89755e+06	1.11361e+06	4.87722e+06	1.57026e+06	402049	573008	1.44566e+06	1.55528e+06	671680	573462	528186	1.08135e+06	3.59832e+06	2.52147e+06	1.68384e+06	688277	779769	1.39862e+06	1.28651e+06	1.28465e+06	2.25151e+06	1.73726e+06	869177	790883	305399	811672	1.24786e+06	2.44573e+06	925079	481546	569662	528953	0	0	0	5.36204
PC(32:3)+H	728.522	C40 H75 O8 N1 P1		14.0644	14.0644	9.70723e+06	0.984894	0	5.37253	0	7.8376e+06	6.85723e+06	1.01323e+07	7.78079e+06	1.91725e+07	1.16056e+07	1.05463e+07	6.38642e+06	6.03916e+06	5.63858e+06	7.85005e+06	5.02407e+06	1.54984e+07	8.3169e+06	1.61591e+07	2.98049e+07	1.02298e+07	7.5668e+06	5.89486e+06	1.55731e+07	5.84365e+06	9.95338e+06	6.83592e+06	6.71367e+06	4.10278e+06	7.18295e+06	9.07831e+06	1.18243e+07	1.02837e+07	1.06833e+07	1.11728e+07	1.0454e+07	1.1194e+07	1.05489e+07	9.07188e+06	0	0	0	0
PC(29:6)+H	680.429	C37 H63 O8 N1 P1		12.8081	12.8081	1.83528e+07	0.99234	0	5.37467	0	1.84106e+07	1.73374e+07	1.92044e+07	2.2092e+07	1.8025e+07	1.8702e+07	2.00823e+07	1.8136e+07	1.84381e+07	1.72473e+07	1.61211e+07	1.75191e+07	2.07601e+07	1.75675e+07	1.80304e+07	1.68193e+07	1.7499e+07	1.753e+07	1.79654e+07	1.93697e+07	1.82239e+07	1.84179e+07	1.7779e+07	1.75014e+07	2.03348e+07	1.76508e+07	1.77147e+07	1.78239e+07	1.76436e+07	1.74972e+07	1.93927e+07	1.83352e+07	1.8649e+07	1.9342e+07	1.86468e+07	0	0	0	0
PC(44:10)+H	882.601	C52 H85 O8 N1 P1		13.5097	13.5097	591481	0.951277	0	5.53482	0	516068	710711	769039	1.02261e+06	1.24947e+06	469291	843474	698544	551898	756031	155063	711384	912338	365138	312268	848046	629763	192044	474833	597165	301391	265504	444545	677375	534916	234299	988705	769986	678505	619101	591779	853003	687719	616263	723766	0	0	0	0
PC(42:9e)+H	842.606	C50 H85 O7 N1 P1		15.3141	15.3141	1.01443e+06	0.957872	0	5.63333	0	991000	981485	1.14668e+06	1.5288e+06	1.2112e+06	1.3914e+06	718630	1.09809e+06	762251	2.43789e+06	867047	1.25578e+06	813959	1.32115e+06	1.04456e+06	503555	351014	884980	1.92669e+06	746187	525454	497650	1.1491e+06	1.21269e+06	1.59368e+06	650057	2.45367e+06	643442	984752	847379	964896	1.69852e+06	903902	509992	798502	0	0	0	0
PC(35:4)+H	768.554	C43 H79 O8 N1 P1		15.9969	15.9969	1.83591e+06	0.956809	0	5.65452	0	2.10009e+06	4.69954e+06	1.17863e+06	1.60295e+06	3.57883e+06	3.71409e+06	3.42783e+06	1.50524e+06	1.14883e+06	3.79865e+06	838167	418845	336351	1.79309e+06	611785	1.69321e+06	1.98809e+06	1.26282e+06	878836	4.39384e+06	304194	351138	240632	2.81158e+06	221554	1.5286e+06	4.68455e+06	1.92802e+06	2.75284e+06	2.30744e+06	354915	183378	2.24996e+06	1.93128e+06	980885	0	0	0	0
PC(40:9)+H	828.554	C48 H79 O8 N1 P1		14.0359	14.0359	4.24082e+06	0.977234	0	5.93766	0	3.63742e+06	1.04083e+07	7.18223e+06	6.55339e+06	8.25123e+06	4.60048e+06	4.43578e+06	2.40053e+06	4.59648e+06	5.92689e+06	887024	4.95404e+06	7.86598e+06	2.88247e+06	1.43288e+06	6.29187e+06	4.36191e+06	1.77982e+06	4.42094e+06	6.01055e+06	1.01099e+06	678891	2.15482e+06	4.99944e+06	2.35418e+06	1.6039e+06	9.25784e+06	6.03002e+06	4.29027e+06	4.09938e+06	5.70779e+06	4.95357e+06	2.6492e+06	5.94739e+06	4.90297e+06	0	0	0	0
PC(34:4)+H	754.538	C42 H77 O8 N1 P1		12.1135	12.1135	987298	0.950851	0	5.96721	0	1.39367e+06	815596	1.32506e+06	760531	1.42087e+06	706366	829611	139233	1.19179e+06	1.91456e+06	443896	823169	1.177e+06	135748	1.23998e+06	1.77271e+06	873475	431316	1.18744e+06	1.50662e+06	441322	740220	772877	758687	427601	529720	1.74913e+06	1.5164e+06	271832	941740	950689	1.046e+06	120036	450825	1.13324e+06	0	0	0	0
PC(40:4)+H	838.632	C48 H89 O8 N1 P1		17.4449	17.4449	809598	1	0	6.00877	0	857005	719424	679545	861632	1.62319e+06	1.13603e+06	391976	623252	1.2076e+06	404029	571569	932825	892819	697944	713612	1.76442e+06	1.41451e+06	485036	1.04643e+06	812525	313049	222029	747850	839761	750621	919959	539280	999763	967203	1.24159e+06	773041	451395	961481	816307	35880.6	0	0	0	0
PC(36:3)+H	784.585	C44 H83 O8 N1 P1		14.0519	14.0519	4.55666e+06	0.99617	0	6.06751	0	3.74064e+06	2.61185e+06	2.09076e+06	2.63559e+06	9.66038e+06	6.52622e+06	6.90769e+06	3.42691e+06	2.90705e+06	6.64596e+06	2.50916e+06	2.83507e+06	5226302	2.59116e+06	7.54181e+06	1.13937e+07	9.70218e+06	3.87246e+06	2.83972e+06	5.80694e+06	2.65448e+06	3.81126e+06	4.92485e+06	5.08738e+06	1.44849e+06	6.40089e+06	3.13821e+06	4.54482e+06	4.44567e+06	4.36646e+06	4.35755e+06	5.68625e+06	3.98238e+06	4.59905e+06	5.20758e+06	0	0	0	0
PC(35:3e)+H	756.59	C43 H83 O7 N1 P1		15.6832	15.6832	1.16063e+06	1	0	6.12533	0	1.28006e+06	1.68465e+06	836341	743229	655097	2.59352e+06	1.13449e+06	487763	490153	1.01073e+06	1.87104e+06	825413	464912	1.08841e+06	745903	850441	1.29822e+06	1.46358e+06	1.25328e+06	1.11847e+06	1.19611e+06	735800	915932	2.7399e+06	985052	2.47559e+06	1.17356e+06	1.80385e+06	1.46661e+06	478693	894189	1.41463e+06	741587	1.25944e+06	1.66036e+06	0	0	0	0
PC(36:6e)+H	764.559	C44 H79 O7 N1 P1		14.0776	14.0776	1.44361e+06	1	0	6.16825	0	1.78563e+06	974213	1.29016e+06	1.57598e+06	2.08169e+06	3.21458e+06	1.2658e+06	450467	883088	1.31508e+06	776825	1.15723e+06	2.30944e+06	1.68745e+06	1.70347e+06	2.28313e+06	1.67954e+06	1.50486e+06	1.3531e+06	949154	1.11616e+06	517814	687767	2.26565e+06	1.06975e+06	1.27855e+06	2.38744e+06	1.26166e+06	1.72843e+06	2.10049e+06	2.39857e+06	2.19817e+06	1.45759e+06	1.98882e+06	1.38227e+06	5.12246	0	0	0
PC(42:8)+H	858.601	C50 H85 O8 N1 P1		15.3318	15.3318	2.01877e+06	1	0	6.23379	0	2.01175e+06	3.88045e+06	2.64248e+06	3.62007e+06	4.54336e+06	3.10252e+06	1.82789e+06	1.0549e+06	1.88985e+06	1.71396e+06	726282	1.95664e+06	2.84968e+06	1.23918e+06	904666	2.94756e+06	1.86227e+06	613718	979293	7.60471e+06	588611	460053	448922	3.08739e+06	1.42415e+06	582527	8.85018e+06	2.3206e+06	2.04227e+06	1.8957e+06	2.56934e+06	2.05133e+06	2.03501e+06	1.993e+06	1.34132e+06	0	0	0	0
PC(41:7)+H	846.601	C49 H85 O8 N1 P1		16.4166	16.4166	943333	0.976809	0	6.28827	0	930750	504281	1.20822e+06	984230	2.18562e+06	2.12275e+06	452265	96414.6	1.28476e+06	620171	312960	742832	1.92303e+06	665393	415507	4.8221e+06	1.66791e+06	96121.9	428611	1.43036e+06	349628	200992	795354	1.02497e+06	176943	1.00624e+06	367372	1.83851e+06	1.28215e+06	499199	853762	1.02417e+06	1.70009e+06	1.46644e+06	543833	0	0	0	0
PC(35:4)+H	768.554	C43 H79 O8 N1 P1		15.2296	15.2296	2.31985e+06	0.992553	0	6.31821	0	2.55703e+06	2.53776e+06	2.54912e+06	3.0578e+06	3.84242e+06	3.84905e+06	2.66735e+06	1.60162e+06	1.28625e+06	2.55068e+06	1.4941e+06	1.8433e+06	2.41758e+06	2.06387e+06	1.13155e+06	822174	2.60213e+06	2.38089e+06	2.32095e+06	2.80208e+06	1.97026e+06	1.87228e+06	2.15628e+06	2.62835e+06	2.09694e+06	2.15088e+06	3.42484e+06	2.83098e+06	2.64173e+06	2.51992e+06	2.69623e+06	2.74733e+06	1.87918e+06	2.56729e+06	2.75157e+06	0	0	0	0
PC(42:10)+H	854.569	C50 H81 O8 N1 P1		14.0165	14.0165	3.64822e+06	0.91766	0	6.36098	0	3.31151e+06	6.93709e+06	5.69786e+06	7.41687e+06	7.94654e+06	4.62816e+06	3.78008e+06	1.94116e+06	2.77848e+06	5.52957e+06	761660	3.96818e+06	3.75177e+06	2.13701e+06	1.75915e+06	5846530	2.94583e+06	1.68718e+06	3.98686e+06	6.04283e+06	1.41447e+06	1.73522e+06	1.48851e+06	5.5652e+06	2.67457e+06	1.57498e+06	8.409e+06	4.99164e+06	3.62676e+06	3.82411e+06	4.19378e+06	4.38139e+06	4.47667e+06	4.08052e+06	3.59478e+06	0	0	0	0
PC(35:6)+H	764.522	C43 H75 O8 N1 P1		15.0307	15.0307	1.7723e+06	0.978936	0	6.39035	0	1.18163e+06	1.15831e+06	1.82414e+06	1.90475e+06	1.03874e+06	2.05961e+06	1.69273e+06	1.26541e+06	2.05711e+06	3.67138e+06	1.30283e+06	1.36734e+06	1.97115e+06	2.21187e+06	3.46525e+06	3.93866e+06	2.02656e+06	733363	1.35881e+06	3.21305e+06	1.12612e+06	2.04242e+06	1.19891e+06	1.55645e+06	1.22585e+06	1.04036e+06	1.51274e+06	1.78519e+06	1.78576e+06	1.77651e+06	1.99748e+06	2.01953e+06	2.10429e+06	2.12992e+06	2.21502e+06	0	0	0	0
PC(33:3)+H	742.538	C41 H77 O8 N1 P1		15.5655	15.5655	229204	1	0	6.56732	0	168182	236908	297412	150109	190975	150774	99735.4	151486	129833	331212	71397.7	168627	239430	259855	127435	677924	282240	139093	429183	483451	94844.2	136793	189025	185396	95111.4	198595	333915	81054.3	369409	470113	135500	85321.7	134942	133359	476057	0	0	0	0
PC(40:7e)+H	818.606	C48 H85 O7 N1 P1		16.6567	16.6567	2.41499e+07	1	0	6.60456	0	2.088e+07	2.0754e+07	2.33317e+07	2.77064e+07	3.2519e+07	4.64174e+07	2.57275e+07	1.8723e+07	1.81943e+07	2.28539e+07	2.08341e+07	1.29356e+07	2.164e+07	2.10709e+07	2.78929e+07	3.53377e+07	2.13694e+07	2.45232e+07	2.36752e+07	2.6616e+07	1.84187e+07	2.5696e+07	2.06811e+07	2.86203e+07	1.89174e+07	2.28979e+07	2.89236e+07	2.80214e+07	2.5189e+07	2.52979e+07	2.63522e+07	2.51524e+07	2.66429e+07	2.43616e+07	2.59965e+07	0	0	0	0
PC(44:10)+H	882.601	C52 H85 O8 N1 P1		12.9863	12.9863	636713	0.945532	0	6.68635	0	682944	1.31247e+06	1.2176e+06	850406	1.37404e+06	418862	864687	327167	1.36012e+06	554655	207553	974365	939339	414283	413091	1.82701e+06	652122	82609.1	203140	563062	339290	249327	244811	588927	649190	298890	292860	590053	626583	593134	670115	651985	656985	697786	640817	0	0	0	6.68635
PC(38:2)+H	814.632	C46 H89 O8 N1 P1		16.489	16.489	9.35152e+07	1	0	6.69168	0	6.81211e+07	4.5518e+07	6.38798e+07	7.59654e+07	1.77859e+08	1.61837e+08	1.36397e+08	7.75719e+07	6.07265e+07	8.58143e+07	7.06796e+07	8.24603e+07	1.08504e+08	5.81474e+07	8.57938e+07	2.49704e+08	2.42357e+08	5.58953e+07	5.63033e+07	1.19584e+08	8.67231e+07	1.34301e+08	6.72521e+07	4.2886e+07	4.01108e+07	1.18039e+08	8.48234e+07	8.62894e+07	8.3386e+07	1.1142e+08	8.12221e+07	9.61337e+07	9.52148e+07	1.06455e+08	1.03779e+08	0	0	0	0
PC(40:9e)+H	814.575	C48 H81 O7 N1 P1		15.019	15.019	949372	1	0	6.73872	0	1.43389e+06	889760	823602	1.26302e+06	1.03073e+06	2.03525e+06	811809	755255	921813	567529	995614	796305	1.00361e+06	829065	990209	997586	1.17841e+06	846508	1.10567e+06	398663	850735	275995	1.1913e+06	1.26789e+06	1.06943e+06	861380	1.33793e+06	1.22085e+06	1.06818e+06	1.12275e+06	1.1566e+06	820745	1.30708e+06	1.41633e+06	1.33025e+06	0	0	0	0
PC(40:9)+H	828.554	C48 H79 O8 N1 P1		13.1374	13.1374	2.38916e+07	0.98617	0	6.84467	0	1.88801e+07	2.44203e+07	2.93711e+07	2.9692e+07	5.46996e+07	3.12578e+07	2.75069e+07	1.57029e+07	1.91156e+07	3.03151e+07	4.83406e+06	2.28544e+07	2.54684e+07	1.85856e+07	1.78544e+07	5.43565e+07	1.75185e+07	1.4533e+07	1.99615e+07	4.36361e+07	1.63157e+07	1.72171e+07	1.60284e+07	2.56771e+07	2.52266e+07	1.7418e+07	3.09214e+07	3.11089e+07	2.48487e+07	2.41649e+07	2.66249e+07	2.61273e+07	2.64196e+07	2.52362e+07	2.47138e+07	0	0	0	0
PC(36:7)+H	776.522	C44 H75 O8 N1 P1		12.6536	12.6536	424587	1	0	6.87039	0	205659	438667	448239	267697	1.11503e+06	557370	568984	253425	192534	410628	103770	173852	606723	290741	599297	1.09734e+06	618547	246100	434114	600002	328816	282461	416403	158992	155398	314089	534410	512691	442893	430821	441732	459236	463410	487158	411418	6.10355	0	0	0
PC(42:6e)+H	848.653	C50 H91 O7 N1 P1		17.1061	17.1061	1.47765e+06	0.996809	0	6.8776	0	1.42851e+06	1.55482e+06	1.4901e+06	1.15618e+06	2.39024e+06	2.48129e+06	2.04406e+06	896545	844198	1.50119e+06	889018	1.15964e+06	1.16302e+06	1.55536e+06	1.39738e+06	2.51393e+06	2.44765e+06	728940	1.41821e+06	1.76872e+06	1.058e+06	1.97494e+06	1.50363e+06	1.36631e+06	630530	922467	2.10567e+06	1.98847e+06	1.77311e+06	2.02103e+06	1.70628e+06	1.46379e+06	1.67866e+06	1.85884e+06	1.54535e+06	0	0	0	0
PC(40:9e)+H	814.575	C48 H81 O7 N1 P1		15.0078	15.0078	2.13271e+06	1	0	6.8941	0	2.9099e+06	2.20149e+06	2.50526e+06	3.48923e+06	3.22832e+06	4.13697e+06	2.16166e+06	1.39674e+06	1.85622e+06	2.25178e+06	1.75681e+06	1.75731e+06	2.1552e+06	1.70548e+06	1.92953e+06	3.20775e+06	2.40367e+06	1.62644e+06	2.2302e+06	1.72418e+06	1.53437e+06	732025	2.02764e+06	2.8249e+06	2.2961e+06	1.61661e+06	2.89555e+06	2.09751e+06	2.03951e+06	2.1024e+06	2.52041e+06	2.09038e+06	2.41247e+06	2.53451e+06	2.1515e+06	0	6.36676	0	0
PC(58:3)+H	1092.93	C66 H127 O8 N1 P1		25.5691	25.5691	1.75613e+07	1	0	6.91355	0	2.96425e+07	1.40318e+07	1.79633e+07	1.66684e+07	9.31359e+06	1.52947e+07	1.76161e+07	1.51724e+07	1.57449e+07	1.30017e+07	3.341e+07	7.8837e+06	1.16804e+07	1.47766e+07	1.62085e+07	1.12443e+07	1.48838e+07	2.88063e+07	1.05783e+07	1.1162e+07	8.6854e+06	3.34668e+07	1.5527e+07	1.63784e+07	2.71064e+07	1.36519e+07	1.81129e+07	2.46087e+07	1.2651e+07	1.57555e+07	1.71422e+07	1.7144e+07	9.90193e+06	2.68705e+06	1.40911e+07	0	0	0	0
PC(38:8)+H	802.538	C46 H77 O8 N1 P1		12.8133	12.8133	5.3516e+06	1	0	7.02867	0	4.22208e+06	6.27969e+06	5.68978e+06	5.94273e+06	1.07552e+07	6.14888e+06	8.34635e+06	3.67899e+06	2.47102e+06	4.75009e+06	1.40549e+06	3.2622e+06	1.0667e+07	6.08366e+06	6.48514e+06	7.22115e+06	5.99219e+06	3.53827e+06	6.94205e+06	7.80019e+06	2.82127e+06	2.69787e+06	4.06924e+06	3.81053e+06	2.79106e+06	4.14428e+06	9.34981e+06	6.52323e+06	6.39347e+06	5.44399e+06	6.85383e+06	6.00184e+06	6.17874e+06	6.05885e+06	5.31018e+06	0	0	0	5.45922
PC(31:1e)+H	704.559	C39 H79 O7 N1 P1		15.5974	15.5974	302406	0.978936	0	7.03136	0	282688	246630	723303	321144	564558	374474	258863	115368	385242	141771	216827	187914	320637	322726	359362	558921	278328	269860	95510.5	171834	250385	351296	206412	312563	217765	362384	362657	366185	312797	343769	326192	302511	276813	296337	232894	7.03136	0	0	0
PC(29:1)+H	690.507	C37 H73 O8 N1 P1		12.3775	12.3775	2.15223e+06	0.990638	0	7.19978	0	2.08081e+06	1.56323e+06	1.77103e+06	1.59765e+06	1.75971e+06	2.36201e+06	3.02717e+06	3.34798e+06	2.41817e+06	2.01729e+06	3.46565e+06	1.83518e+06	2.24403e+06	2.10908e+06	2.73976e+06	2.42514e+06	2.91183e+06	1.94052e+06	2.88906e+06	2.19157e+06	1.16207e+06	3.3692e+06	2.19898e+06	2.19694e+06	2.68844e+06	2.31065e+06	2.2171e+06	1.57414e+06	1.43492e+06	1.98934e+06	1.91563e+06	2.46232e+06	1.93322e+06	1.60366e+06	2.57817e+06	0	0	0	0
PC(38:8)+H	802.538	C46 H77 O8 N1 P1		13.2163	13.2163	6.93907e+06	1	0	7.23609	0	5.54556e+06	6.61802e+06	1.07268e+07	7.68201e+06	1.26096e+07	5.00119e+06	6.16235e+06	3.69817e+06	8.5685e+06	1.19602e+07	1.37551e+06	4.94499e+06	1.04697e+07	7.39068e+06	6.97995e+06	1.17103e+07	6.62109e+06	3.39568e+06	1.00437e+07	1.17507e+07	2.45105e+06	3.13913e+06	5.93444e+06	5.95077e+06	5.17793e+06	3.87932e+06	1.36292e+07	8.21851e+06	7.48622e+06	6.92271e+06	8.54289e+06	6.41001e+06	8.07473e+06	7.5135e+06	7.15874e+06	0	0	0	5.08413
PC(36:6e)+H	764.559	C44 H79 O7 N1 P1		15.235	15.235	1.19616e+07	0.994468	0	7.25822	0	1.22549e+07	1.0353e+07	9.96289e+06	1.54894e+07	2.3901e+07	2.45826e+07	2.0832e+07	6.23203e+06	9.79893e+06	9.73082e+06	5.52893e+06	7.47815e+06	1.16374e+07	1.09834e+07	1.57746e+07	2.313e+07	1.70876e+07	1.11442e+07	8.49062e+06	7.5553e+06	8.83181e+06	1.023e+07	1.28238e+07	1.1724e+07	6.57931e+06	1.50081e+07	1.60223e+07	1.51527e+07	1.19198e+07	1.164e+07	1.2717e+07	1.1051e+07	1.3052e+07	1.32301e+07	1.14472e+07	0	0	0	0
PC(20:5_18:2)+H	804.554	C46 H79 O8 N1 P1		14.4549	14.4549	8.35912e+06	1	0	7.60371	0	7.88167e+06	1.16426e+07	1.10081e+07	1.06043e+07	9.64191e+06	1.1604e+07	8.17921e+06	3.99994e+06	7.24623e+06	6.04239e+06	2.81955e+06	8.84592e+06	7.93166e+06	5.13247e+06	6.92815e+06	6.73441e+06	1.19033e+07	4.75491e+06	8.76375e+06	1.04948e+07	7.80476e+06	3.62406e+06	5.88778e+06	1.05409e+07	9.55072e+06	3.74836e+06	1.40597e+07	7.79178e+06	1.06405e+07	1.17322e+07	1.3668e+07	1.10884e+07	1.45969e+07	5.79511e+06	1.24214e+07	5.27444	0	0	0
PC(32:0)+H	734.569	C40 H81 O8 N1 P1		15.5054	15.5054	2.33264e+06	0.984681	0	7.60919	0	254969	2.22951e+06	295117	3.54305e+06	3.36598e+06	857941	1.19223e+06	97783.8	2.19066e+06	2.2855e+06	74214.3	1.06405e+06	5.69867e+06	3.95113e+06	7.62105e+06	2.90383e+06	3.22849e+06	1.14761e+06	1.11644e+06	5.35618e+06	646089	2.10045e+06	2.22016e+06	280410	926706	2.23397e+06	2.45085e+06	3.77552e+06	1.19058e+06	3.78184e+06	2.28273e+06	4.6157e+06	110373	84732.8	1.64205e+06	0	0	0	0
PC(38:2)+H	814.632	C46 H89 O8 N1 P1		16.7826	16.7826	6.64182e+06	1	0	7.70859	0	3.97771e+06	3.7292e+06	4.02195e+06	3.5147e+06	2.41167e+07	7.16991e+06	1.12187e+07	3.44343e+06	2.99774e+06	2.46786e+06	3.23691e+06	3.49204e+06	5.7237e+06	3.43827e+06	9.15181e+06	2.87992e+07	1.81167e+07	2.95255e+06	3.44286e+06	1.17522e+07	6.79932e+06	7.14301e+06	6.79436e+06	3.16899e+06	2.52117e+06	4.73433e+06	5.89585e+06	5.87658e+06	5.8917e+06	6.12279e+06	7.84267e+06	6.39835e+06	6.14608e+06	6.43958e+06	8.07306e+06	0	0	0	0
PC(38:3e)+H	798.637	C46 H89 O7 N1 P1		16.2432	16.2432	2.55839e+06	0.985957	0	7.82489	0	3.00762e+06	3.06414e+06	2.64673e+06	3.29636e+06	3.72917e+06	4.8014e+06	2.68572e+06	2.15944e+06	1.85469e+06	1.77389e+06	2.51556e+06	1.88084e+06	2.30594e+06	1.88171e+06	2.87865e+06	2.56905e+06	2.43359e+06	2.14847e+06	3.05115e+06	1.82558e+06	2.2869e+06	2.90562e+06	2.11439e+06	2.72312e+06	2.2123e+06	2.95333e+06	3.25977e+06	2.76074e+06	2.41987e+06	2.71123e+06	2.70953e+06	2.51149e+06	2.80068e+06	2.81788e+06	2.9527e+06	0	0	0	0
PC(34:0)+H	762.601	C42 H85 O8 N1 P1		15.3686	15.3686	485426	1	0	7.96737	0	670394	693519	355347	508960	914849	694634	443888	350250	494885	39146.3	547879	313314	428513	533490	320224	938222	455425	568451	378548	427003	504675	414654	367302	584442	324770	569889	616667	557946	409926	597041	906520	635621	264563	263077	827572	0	0	0	0
PC(18:0_22:6)+H	834.601	C48 H85 O8 N1 P1		16.4917	16.4917	1.28822e+08	1	0	7.97597	0	1.01553e+08	6.91769e+07	1.04147e+08	1.27086e+08	2.96172e+08	2.42485e+08	1.91367e+08	7.8667e+07	7.12437e+07	1.08511e+08	8.768e+07	9.55276e+07	1.90763e+08	9.16093e+07	1.39912e+08	3.83485e+08	2.85884e+08	8.65203e+07	7.08542e+07	1.88333e+08	9.63075e+07	1.17728e+08	7.81162e+07	7.27507e+07	5.75994e+07	1.04103e+08	9.98043e+07	1.31162e+08	1.39549e+08	1.26661e+08	1.3724e+08	1.31273e+08	1.31361e+08	1.31236e+08	1.34107e+08	0	6.53016	0	7.41662
PC(40:8)+H	830.569	C48 H81 O8 N1 P1		12.0863	12.0863	372462	0.961702	0	8.04105	0	590757	472184	1.13045e+06	606913	715001	113955	362039	86703.6	891259	304375	63444.2	960806	1.14741e+06	358505	179877	807517	68218.2	51585.2	206951	156728	236996	217626	67581.1	406391	152661	263281	266811	483816	304556	314984	368053	345397	392279	394872	380161	0	0	0	0
PC(30:1)+H	704.522	C38 H75 O8 N1 P1		15.6436	15.6436	1.32368e+06	1	0	8.04355	0	969510	1.09432e+06	1.26983e+06	1.39272e+06	1.09645e+06	1.08702e+06	1.62014e+06	1.32137e+06	1.98681e+06	1.63542e+06	1.13322e+06	1.06661e+06	1.55384e+06	1.68455e+06	1.19856e+06	1.19389e+06	1.36563e+06	1.41985e+06	1.20809e+06	1.57828e+06	1.27453e+06	1.82138e+06	1.28713e+06	1.26883e+06	1.10197e+06	1.31298e+06	1.34978e+06	1.00864e+06	1.35051e+06	1.24707e+06	1.37756e+06	1.20984e+06	1.41699e+06	1.90872e+06	1.56094e+06	0	0	0	0
PC(33:2)+H	744.554	C41 H79 O8 N1 P1		13.6394	13.6394	1.12782e+06	0.96	0	8.07392	0	1.50523e+06	1.73469e+06	1.675e+06	1.04034e+06	880286	2.28349e+06	397173	116922	143709	275538	141834	711630	749832	1.85878e+06	638103	953463	2.95149e+06	402807	251700	743756	171668	1.18343e+06	1.1746e+06	1.35435e+06	602135	319063	2.23108e+06	2.09008e+06	397135	399930	260521	539948	370326	352314	1.77812e+06	0	0	0	0
PC(38:8)+H	802.538	C46 H77 O8 N1 P1		12.4867	12.4867	521239	0.991915	0	8.07994	0	712455	580684	1.41214e+06	829912	989255	201132	287911	128979	771615	958781	0	553128	1.58788e+06	687393	288848	1.05244e+06	165669	131872	492526	748839	39320.5	151313	155550	374346	637890	176856	634908	580529	606375	486999	525227	536585	526348	507162	456787	0	0	0	0
PC(40:9)+H	828.554	C48 H79 O8 N1 P1		13.3146	13.3146	3.08628e+06	0.996596	0	8.16397	0	2.75505e+06	2.83635e+06	4.20361e+06	4.04342e+06	4.52313e+06	2.61399e+06	2508186	1.76309e+06	2.74258e+06	5.71384e+06	443194	2.29527e+06	2.82203e+06	3.8869e+06	1.25364e+06	4.68483e+06	1.5106e+06	1.62861e+06	4.09539e+06	4.86322e+06	1.1424e+06	1.00155e+06	2.19278e+06	6.31661e+06	3.44799e+06	4.00075e+06	6.36827e+06	3.71733e+06	2.91256e+06	2.71968e+06	3.21602e+06	4.99022e+06	3.07884e+06	2.89349e+06	2.68313e+06	0	0	0	0
PC(18:0_22:6)+H	834.601	C48 H85 O8 N1 P1		16.7811	16.7811	1.76835e+07	1	0	8.16755	0	8.73284e+06	1.08615e+07	1.39203e+07	1.63657e+07	6.50438e+07	2.22344e+07	2.80559e+07	9.84618e+06	8.81869e+06	9.40892e+06	6.9392e+06	1.03286e+07	1.92626e+07	1.06834e+07	2.16005e+07	8.7083e+07	4.79605e+07	6.70758e+06	9.24002e+06	2.28306e+07	1.40187e+07	1.73993e+07	1.54552e+07	1.07042e+07	7.04266e+06	1.17859e+07	1.83641e+07	1.84919e+07	1.45951e+07	2.02562e+07	1.90943e+07	2.03105e+07	1.68239e+07	1.74291e+07	1.58536e+07	0	0	0	5.91684
PC(40:7e)+H	818.606	C48 H85 O7 N1 P1		16.2414	16.2414	4.10788e+06	1	0	8.18494	0	4.96755e+06	4.81303e+06	4.51295e+06	5.99797e+06	6.33142e+06	7.75261e+06	4.23816e+06	3.00565e+06	3.14716e+06	3.0587e+06	3.3033e+06	2.54658e+06	4.06306e+06	3.43484e+06	4.50274e+06	6.08452e+06	3.9633e+06	3.40103e+06	4.66751e+06	3.37282e+06	3.30165e+06	3.91407e+06	3.19891e+06	4.48744e+06	4.18828e+06	4.00337e+06	5.71303e+06	4.13752e+06	4.13097e+06	4.03442e+06	4.45339e+06	4.16492e+06	4.33041e+06	4.31327e+06	4.21617e+06	6.38962	0	0	0
PC(40:8e)+H	816.59	C48 H83 O7 N1 P1		15.2776	15.2776	1.61095e+07	1	0	8.50464	0	1.61135e+07	1.89348e+07	1.80352e+07	2.11887e+07	2.55724e+07	2.97838e+07	1.71961e+07	1.09835e+07	1.12149e+07	1.48208e+07	1.17015e+07	1.07246e+07	1.35969e+07	1.36896e+07	2.00273e+07	2.3619e+07	1.5037e+07	1.43225e+07	1.70193e+07	1.62759e+07	1.11399e+07	1.18233e+07	1.38009e+07	1.88589e+07	1.52221e+07	1.23891e+07	2.69433e+07	1.8418e+07	1.64408e+07	1.60399e+07	1.76388e+07	1.70192e+07	1.79259e+07	1.868e+07	1.76094e+07	0	0	0	0
PC(33:3)+H	742.538	C41 H77 O8 N1 P1		14.0951	14.0951	5.01644e+06	0.95234	0	8.60725	0	6.45598e+06	4.7316e+06	5.59168e+06	5.427e+06	6.38423e+06	1.16104e+07	4.76922e+06	3.34398e+06	4.58255e+06	4.18831e+06	3.66374e+06	4.00139e+06	5.36455e+06	4.83843e+06	4.50455e+06	6.93613e+06	4.40836e+06	4.28756e+06	4.66397e+06	4.77227e+06	4.53115e+06	5.92661e+06	2.98672e+06	6.40589e+06	4.20146e+06	5.19896e+06	6.62994e+06	5.46468e+06	5.28088e+06	4.77254e+06	5.2553e+06	7.04228e+06	5.2539e+06	5.20457e+06	4.87741e+06	7.91166	0	0	0
PC(39:4)+H	824.616	C47 H87 O8 N1 P1		15.8872	15.8872	822904	0.945745	0	8.62948	0	227690	971672	1.41519e+06	1.41691e+06	1.82821e+06	1.65815e+06	693258	253654	501150	861677	54450.5	459052	2.2219e+06	575428	527077	1.20978e+06	2.44658e+06	212582	80171.1	1.30721e+06	377104	230678	537206	430277	0	252226	331556	639673	484534	936492	1.88909e+06	996733	1.40579e+06	931984	568470	0	0	0	0
PC(38:8)+H	802.538	C46 H77 O8 N1 P1		12.9487	12.9487	1.10743e+06	1	0	8.63404	0	1.08524e+06	1.82128e+06	1.63326e+06	954292	1.95987e+06	1.78108e+06	1.34352e+06	533875	862706	841316	169874	721978	602814	1.01789e+06	1.04265e+06	1.0196e+06	1.45515e+06	621935	1.49312e+06	1.03355e+06	728744	799534	1.10194e+06	1.16583e+06	704069	809232	3.49944e+06	1.67311e+06	1.24155e+06	1.28706e+06	1.3365e+06	1.27032e+06	683834	1.55387e+06	1.14421e+06	0	0	0	0
PC(37:4e)+H	782.606	C45 H85 O7 N1 P1		15.6815	15.6815	4.92776e+06	0.903617	0	8.64482	0	5.16094e+06	4.50252e+06	4.02541e+06	3.85225e+06	8.54495e+06	4.54357e+06	5.43253e+06	3.07582e+06	2.88769e+06	3.8131e+06	2.36933e+06	4.07381e+06	5.19216e+06	3.51249e+06	7.64219e+06	8.8705e+06	8.34056e+06	5.35267e+06	2.73001e+06	6.34457e+06	3.53056e+06	4.70158e+06	4.99502e+06	3.79357e+06	2.80243e+06	4.62882e+06	5.23769e+06	5.69525e+06	4.4986e+06	3.95278e+06	5.18563e+06	4.70232e+06	8.00543e+06	5.05679e+06	5.42448e+06	0	0	0	0
PC(41:4e)+H	838.668	C49 H93 O7 N1 P1		18.5632	18.5632	4.25104e+06	0.957872	0	8.66461	0	6.66714e+06	5.38223e+06	5.766e+06	6.0926e+06	3.47436e+06	8.33109e+06	3.65937e+06	3.65404e+06	3.67107e+06	2.97226e+06	3.43693e+06	5.19607e+06	6.12647e+06	6.68426e+06	2.8607e+06	3.37733e+06	4.12526e+06	3.07863e+06	4.0059e+06	2.62791e+06	3.80264e+06	3.90652e+06	3.34058e+06	8.54974e+06	2.89979e+06	3.36793e+06	4.92963e+06	3.80813e+06	4.50823e+06	4.49041e+06	4.26855e+06	4.61259e+06	3.79696e+06	3.78789e+06	4.5947e+06	0	0	0	0
PC(38:5e)+H	794.606	C46 H85 O7 N1 P1		15.0101	15.0101	2.07749e+06	0.928085	0	8.67281	0	2.76128e+06	2.75894e+06	2.04998e+06	3.74347e+06	2.57651e+06	3.6728e+06	2.87232e+06	1.31467e+06	1.11159e+06	1.87277e+06	1.74523e+06	1.10168e+06	1.9073e+06	2.49015e+06	1.88197e+06	2.77181e+06	1.97278e+06	2.56118e+06	2.16004e+06	2.15236e+06	2.0672e+06	1.50813e+06	1.76725e+06	1.9248e+06	2.00614e+06	2.37043e+06	1.82524e+06	2.27271e+06	2.33596e+06	2.33983e+06	2.8076e+06	2.25931e+06	1.55707e+06	1.79809e+06	2.43203e+06	0	0	0	0
PC(36:6)+H	778.538	C44 H77 O8 N1 P1		11.1831	11.1831	138359	0.988298	0	8.75782	0	47152.9	89623.8	478834	355400	86504	10642.4	60516.2	66905.3	672154	219942	12224.8	107372	492577	268492	172597	441572	39217.1	3822.12	73810.1	106351	38704	98965.7	70892.2	63748	161556	10643.4	252015	78527.6	152447	130581	152723	112080	148484	137862	127385	0	0	0	0
PC(42:10)+H	854.569	C50 H81 O8 N1 P1		12.9284	12.9284	2.1947e+06	0.987021	0	8.77461	0	2.53673e+06	2.29689e+06	3.7298e+06	2.51703e+06	3.68334e+06	917918	1.84037e+06	1.79912e+06	4.61481e+06	1.24737e+06	878858	2.64056e+06	2.80362e+06	2.8149e+06	1.8244e+06	4.66596e+06	3.26942e+06	692232	2.16116e+06	2.51732e+06	1.46977e+06	1.7785e+06	1.07427e+06	1.51713e+06	1.1652e+06	772328	2.82559e+06	1.96165e+06	2.34884e+06	2.45167e+06	2.48225e+06	2.21396e+06	1.85177e+06	2.41211e+06	2.3557e+06	0	0	0	0
PC(37:6)+H	792.554	C45 H79 O8 N1 P1		16.9196	16.9078	126684	1	-0.0117883	8.81259	0	0	28594.7	56248.8	0	167559	200122	131037	147070	54888.1	185333	163240	77351	91230.8	28664.3	162138	724826	339666	158230	39157.6	205690	133797	343899	0	0	0	137416	48675.9	90927.6	141124	179989	120224	92216.6	28517.7	9973.4	272120	0	0	0	0
PC(32:0e)+H	720.59	C40 H83 O7 N1 P1		17.0207	17.0207	496571	0.996596	0	8.81887	0	376089	430153	530074	350695	690026	706489	237328	540474	587359	302736	283211	289348	248432	310687	903667	529825	647575	358289	273824	173846	275363	689763	481360	482986	264805	744348	182377	948195	923125	925079	874536	238464	726496	688610	917423	0	0	0	0
PC(31:1e)+H	704.559	C39 H79 O7 N1 P1		12.5212	12.5212	848963	0.994894	0	8.84297	0	967486	906525	849782	838715	1.03426e+06	1.64608e+06	929691	779851	678652	702479	600889	780700	840695	661206	782661	1.24061e+06	984902	723673	650784	631126	644943	970856	799692	1.02524e+06	578614	1.03304e+06	1.17316e+06	899740	870682	902732	905732	902553	945331	954024	748103	0	0	0	0
PC(34:0)+H	762.601	C42 H85 O8 N1 P1		15.6988	15.6988	2.61132e+08	0.916596	0	8.86939	0	2.22319e+08	1.91965e+08	2.03005e+08	1.74423e+08	5.54993e+08	3.29427e+08	3.61352e+08	1.67258e+08	1.92383e+08	2.11946e+08	1.22182e+08	1.8158e+08	2.79851e+08	1.86752e+08	4.09597e+08	6.52505e+08	4.2037e+08	1.83798e+08	1.66925e+08	2.82337e+08	1.7304e+08	2.27127e+08	2.35622e+08	2.0805e+08	1.40413e+08	2.13335e+08	3.29697e+08	2.84939e+08	2.50868e+08	2.95127e+08	2.64993e+08	3.07359e+08	3.15561e+08	2.95044e+08	2.92041e+08	0	0	0	0
PC(42:3)+H	868.679	C50 H95 O8 N1 P1		18.7127	18.7127	757438	0.994468	0	8.88414	0	1.19405e+06	685198	1.20896e+06	1.38997e+06	880180	911280	908455	387496	942715	689497	210112	1.04205e+06	3.28173e+06	1.7205e+06	998979	2.16958e+06	1.89775e+06	233273	456452	658331	187894	447182	408331	305010	146342	385315	734945	513561	868498	902625	808396	648471	95098.1	142226	454172	0	0	0	0
PC(33:3)+H	742.538	C41 H77 O8 N1 P1		12.8598	12.86	192102	1	0.000188588	8.94572	0	48501.4	41584.5	393754	191989	355603	88536.6	394918	8480.09	563825	161475	0.153	25285.1	677269	54865.8	386186	1.19195e+06	164603	106151	47988.2	192332	0	130951	0	66410.3	129644	32562.9	129481	140113	166176	128579	396675	145543	168285	195762	283611	0	0	0	0
PC(33:1)+H	746.569	C41 H81 O8 N1 P1		16.3543	16.3543	3.39441e+06	0.889149	0	8.98191	0	2.14721e+06	2.45891e+06	2.51267e+06	2.77285e+06	3.06483e+06	3.71441e+06	2.83984e+06	1.89036e+06	3.95873e+06	6.93004e+06	2.44707e+06	2.89771e+06	4.57242e+06	5.43127e+06	5.07029e+06	1.12908e+07	3.63812e+06	1.69112e+06	2.74755e+06	6.4292e+06	2.10519e+06	3.6881e+06	2.58176e+06	2.74856e+06	1.62646e+06	1.83834e+06	2.66059e+06	3.22831e+06	3.39851e+06	3.20438e+06	3.50454e+06	3.47628e+06	3.83742e+06	3.56481e+06	3.68497e+06	0	0	0	0
PC(34:4e)+H	740.559	C42 H79 O7 N1 P1		14.1301	14.1301	1.52298e+06	0.990851	0	9.32412	0	1.29195e+06	592644	813731	1.25688e+06	2.16101e+06	2.40358e+06	684561	1.98616e+06	1.47939e+06	1.15024e+06	861450	879155	1.26329e+06	1.40386e+06	2.3329e+06	2.43209e+06	1.34915e+06	1.20065e+06	880887	1.31884e+06	2.5269e+06	2.62224e+06	1.59301e+06	1.06709e+06	814941	1.40577e+06	3.8965e+06	1.74337e+06	1.70247e+06	1.14281e+06	1.55675e+06	1.77398e+06	1.22511e+06	1.64865e+06	855780	0	0	0	0
PC(18:1_22:6)+H	832.585	C48 H83 O8 N1 P1		15.7496	15.7496	7.79435e+08	0.995319	0	9.36005	0	8.32e+08	9.60529e+08	9.82295e+08	1.02307e+09	8.37686e+08	9.89907e+08	7.59974e+08	6.30777e+08	8.69578e+08	7.52751e+08	7.32314e+08	8.32181e+08	9.50369e+08	7.43432e+08	5.20295e+08	7.43647e+08	7.33947e+08	5.72573e+08	9.1985e+08	1.00577e+09	6.1072e+08	6.46408e+08	5.52345e+08	8.61965e+08	7.46493e+08	5.9087e+08	1.00832e+09	8.32453e+08	8.29264e+08	8.03244e+08	8.47068e+08	8.79163e+08	8.13237e+08	8.11063e+08	8.07944e+08	5.69075	0	0	9.36005
PC(40:9)+H	828.554	C48 H79 O8 N1 P1		12.8253	12.8253	1.62481e+06	0.911489	0	9.39939	0	1.45178e+06	1.28379e+06	2.05149e+06	2.5897e+06	3.52947e+06	2.20565e+06	1.78e+06	1.08708e+06	1.37541e+06	2.5304e+06	229693	1.28373e+06	1.96119e+06	1.13502e+06	1.5451e+06	2.94884e+06	1.85363e+06	1.70759e+06	897564	2.42095e+06	912887	1.22461e+06	1.88439e+06	1.85654e+06	778562	1.42091e+06	2.3606e+06	2.78441e+06	1.76072e+06	2.10954e+06	1.73211e+06	1.96838e+06	1.19547e+06	1.59217e+06	1.74266e+06	0	0	0	0
PC(42:5)+H	864.648	C50 H91 O8 N1 P1		18.6175	18.6175	1.33833e+06	0.95766	0	9.40764	0	2.52409e+06	2.15584e+06	2.10423e+06	2.13855e+06	3.06524e+06	1.76378e+06	1.79448e+06	1.19378e+06	316588	493410	915906	1.61946e+06	1.95233e+06	1.31902e+06	1.35289e+06	3.0692e+06	2.98478e+06	741364	666216	1.72375e+06	1.28726e+06	1.0543e+06	706429	2.07742e+06	492929	1.0626e+06	598111	1.43629e+06	839862	1.75085e+06	1.05958e+06	956132	1.82654e+06	1.48075e+06	1.56342e+06	0	0	0	0
PC(38:6)+H	806.569	C46 H81 O8 N1 P1		15.0952	15.0952	2.9286e+07	1	0	9.42593	0	1.9207e+07	1.11663e+07	2.17294e+07	2.2474e+07	7.91175e+07	3.9064e+07	5.05554e+07	1.57432e+07	1.58215e+07	2.32407e+07	1.04066e+07	1.76742e+07	4.43602e+07	1.81757e+07	4.18246e+07	1.26016e+08	8.55286e+07	1.94545e+07	1.48865e+07	4.27158e+07	1.87718e+07	1.87559e+07	1.92216e+07	1.33359e+07	8.73162e+06	2.22078e+07	2.21548e+07	2.82803e+07	2.96385e+07	2.73269e+07	3.04164e+07	2.8167e+07	3.31337e+07	3.34509e+07	2.72908e+07	0	0	0	0
PC(44:11)+H	880.585	C52 H83 O8 N1 P1		12.4364	12.4365	242978	0.978913	3.14524e-05	9.46863	0	194013	1.02772e+06	648446	814788	747335	144561	434734	70252.4	452207	552161	0	303236	306879	17494.9	43395.5	315489	25062.6	24844.5	33838.2	278079	40179.7	0	0	482774	178272	57764.5	575525	343758	222637	428186	260207	192663	267223	113678	246693	0	0	9.46863	0
PC(32:1)+H	732.554	C40 H79 O8 N1 P1		14.6713	14.6713	1.6076e+06	0.913617	0	9.52828	0	1.19668e+06	1.29444e+06	1.54156e+06	467316	3.14311e+06	3.04158e+06	1.31816e+06	1.22731e+06	1.21034e+06	1.24559e+06	1.13122e+06	958081	908695	897766	3.56631e+06	7.66807e+06	2.62496e+06	611898	228527	3.46229e+06	817607	1.45321e+06	1.17381e+06	564537	363285	1.69079e+06	1.82112e+06	1.57705e+06	1.59017e+06	1.21869e+06	1.95597e+06	751609	280839	1.87491e+06	1.4918e+06	8.71002	0	0	0
PC(41:6)+H	848.616	C49 H87 O8 N1 P1		15.0822	15.0822	336274	0.994043	0	9.5733	0	703400	548479	1.13401e+06	710501	181237	540040	247664	234226	586884	291306	132719	467496	1.12038e+06	565851	27841.2	86178.6	148500	107151	265995	101191	164136	94818.4	154270	798540	141588	73190.5	297224	397181	432576	304260	425230	290991	425064	381096	523094	0	0	0	9.5733
PC(44:6e)+H	876.684	C52 H95 O7 N1 P1		17.7519	17.7519	551433	0.944043	0	9.61432	0	556790	202606	598546	583220	611126	1.33011e+06	620807	382788	583774	843862	708619	393004	747658	544882	623009	495864	410808	594604	654219	480647	437005	408425	366515	609328	411362	425794	458731	725403	542900	561747	605234	560041	545984	560814	553276	0	0	0	0
PC(37:2)+H	800.616	C45 H87 O8 N1 P1		16.3697	16.3697	1.51031e+06	0.949574	0	9.82878	0	1.95183e+06	1.80243e+06	1.84889e+06	1.82995e+06	1.54478e+06	2.22268e+06	1.48622e+06	294397	1.01934e+06	2.07608e+06	813397	1.49523e+06	1.46571e+06	831413	1.6753e+06	1.30264e+06	1.1771e+06	1.16069e+06	971387	2.6305e+06	1.2382e+06	1.37705e+06	1.38038e+06	2.03331e+06	970094	770185	1.90977e+06	2.03779e+06	1.461e+06	1.69777e+06	1.9966e+06	2.35799e+06	1.80723e+06	1.39267e+06	2.0401e+06	8.02321	0	0	0
PC(39:0)+H	832.679	C47 H95 O8 N1 P1		19.0325	19.0325	1.26357e+06	0.926809	0	9.83591	0	1.90232e+06	863280	1.35769e+06	1.23016e+06	1.53929e+06	2.16556e+06	1.23846e+06	1.00532e+06	804920	1.76327e+06	1.08681e+06	1.4224e+06	1.24402e+06	1.46257e+06	1.11016e+06	1.38651e+06	1.31854e+06	1.26386e+06	681432	1.02561e+06	1.36841e+06	1.75797e+06	857985	2.15951e+06	1.09219e+06	1.17033e+06	911264	1.3044e+06	1.30751e+06	1.32092e+06	1.27861e+06	1.37415e+06	1.22153e+06	1.16793e+06	1.18539e+06	0	0	0	0
PC(39:4e)+H	810.637	C47 H89 O7 N1 P1		17.108	17.108	1.18317e+07	0.96234	0	9.92476	0	1.08452e+07	1.08262e+07	1.11154e+07	8.35565e+06	2.71193e+07	1.73479e+07	1.59595e+07	7.3156e+06	8.98282e+06	1.18391e+07	5.15973e+06	9.60008e+06	1.18744e+07	9.88563e+06	1.02648e+07	2.84663e+07	1.69021e+07	6.74656e+06	9.9439e+06	1.56398e+07	7.97277e+06	1.01333e+07	1.13111e+07	8.27114e+06	5.40788e+06	7.59036e+06	1.51268e+07	1.2277e+07	1.16617e+07	1.38118e+07	1.27367e+07	1.20462e+07	1.35269e+07	1.335e+07	1.48834e+07	0	0	0	0
PC(22:4_18:2)+H	834.601	C48 H85 O8 N1 P1		15.9148	15.9148	1.10475e+07	1	0	10.1608	0	1.34341e+07	1.56017e+07	1.38302e+07	1.50665e+07	1.09456e+07	1.33584e+07	1.09756e+07	7.97633e+06	1.28843e+07	1.61191e+07	7.65224e+06	1.52655e+07	1.2325e+07	1.18173e+07	6.78044e+06	1.48047e+07	9.94881e+06	6.69769e+06	1.33866e+07	1.12726e+07	6.79212e+06	5.87573e+06	8.84562e+06	1.44266e+07	9.49842e+06	6.24151e+06	1.79782e+07	1.51108e+07	1.34013e+07	1.16327e+07	1.04906e+07	1.0515e+07	1.29752e+07	1.25684e+07	1.25761e+07	0	0	0	0
PC(34:1)+H	760.585	C42 H83 O8 N1 P1		20.0157	20.0157	1.23095e+06	0.860851	0	10.2063	0	1.39439e+06	1.60399e+06	631360	1.0367e+06	1.90716e+06	2.07443e+06	1.05153e+06	848398	937279	582269	1.14936e+06	406941	3.3579e+06	223774	2.25041e+06	3.34549e+06	3.45275e+06	532540	1.02047e+06	498991	877559	1.54265e+06	1.26065e+06	417872	910534	307796	1.98974e+06	1.77324e+06	1.08136e+06	846566	1.1853e+06	882319	514266	2.29069e+06	1.29679e+06	0	0	0	0
PC(41:4)+H	852.648	C49 H91 O8 N1 P1		17.4054	17.4054	629007	0.976383	0	10.5122	0	454281	194541	776427	665704	1.33402e+06	1.10835e+06	636834	390223	608780	578368	371074	332593	986400	369530	714457	2.05901e+06	1.18948e+06	381045	314846	571245	383197	281695	522037	612040	151850	515623	373821	895606	644159	675019	706918	673501	695815	679867	711266	5.09781	0	0	0
PC(36:6e)+H	764.559	C44 H79 O7 N1 P1		13.8861	13.8861	600646	1	0	10.6595	0	748923	544746	785666	734280	725241	902198	550376	451384	518054	919243	481819	507564	617115	558289	707365	605551	468614	427158	801373	496908	349017	432163	573427	586065	568067	615741	1.04205e+06	628690	581586	618006	639630	608190	639504	675247	602616	0	8.08626	9.81189	0
PC(35:0)+H	776.616	C43 H87 O8 N1 P1		17.4535	17.4535	409553	0.993404	0	10.7963	0	255432	446241	554052	233519	1.28916e+06	858906	470798	246357	269281	463907	128117	202082	626658	345694	329648	1.04482e+06	1.09378e+06	484387	102249	805396	378640	343328	274032	297000	89017.7	257408	445745	605913	464022	425537	489278	453068	408411	344513	511127	0	0	0	0
PC(58:3)+H	1092.93	C66 H127 O8 N1 P1		25.2664	25.2664	5.77962e+06	1	0	10.9535	7.38679	6.01948e+06	5.69032e+06	4.00658e+06	6.23932e+06	4.5068e+06	4.19766e+06	6.54756e+06	6.10624e+06	6.38532e+06	5.27021e+06	6.12561e+06	5.32663e+06	5.74882e+06	5.18885e+06	5.96529e+06	2.19874e+06	4.42012e+06	5.2047e+06	5.69086e+06	3.72186e+06	6.3646e+06	6.65269e+06	6.16585e+06	5.62841e+06	8.67611e+06	6.11653e+06	6.34511e+06	4.59422e+06	4.66304e+06	5.1697e+06	6.03505e+06	6.1205e+06	5.58233e+06	5.56567e+06	7.76985e+06	6.96832	7.52739	0	10.9535
PC(44:4)+H	894.695	C52 H97 O8 N1 P1		20.0723	20.0723	560675	0.997872	0	11.0113	0	538398	680025	1.58263e+06	939473	914495	618160	703302	228527	1.3053e+06	152894	144415	689115	1.68673e+06	513815	473846	1.25824e+06	723984	203682	448138	746025	121936	264917	221176	537178	290107	220153	663586	628371	577344	611174	558585	567705	641057	363947	722101	0	0	0	10.5259
PC(42:6e)+H	848.653	C50 H91 O7 N1 P1		16.4078	16.4073	304974	1	-0.000425048	11.1926	0	294923	0	277128	219557	178272	1.30837e+06	358933	269145	63604.1	899525	309454	399664	402023	488335	389021	72381.5	159220	60312.1	337600	134703	146677	68661	74125.6	634804	208734	158824	527643	444699	131898	517420	526748	225246	335601	180091	0	0	0	0	0
PC(36:3)+H	784.585	C44 H83 O8 N1 P1		13.4087	13.4087	3.23634e+07	0.99617	0	11.2159	0	2.95147e+07	2.5443e+07	4.31602e+07	3.76949e+07	5.10144e+07	2.54974e+07	3.04001e+07	2.31499e+07	5.43625e+07	5.30846e+07	1.06976e+07	2.85825e+07	4.41225e+07	2.78237e+07	4.34639e+07	1.37545e+08	3.47967e+07	1.25141e+07	1.93392e+07	4.10954e+07	1.67679e+07	3.17129e+07	2.19851e+07	2.17938e+07	2.7321e+07	2.08006e+07	3.53029e+07	4.15635e+07	3.90676e+07	3.28958e+07	3.35659e+07	3.61774e+07	1.88984e+07	3.39367e+07	3.38114e+07	0	9.2923	0	0
PC(39:7)+H	818.569	C47 H81 O8 N1 P1		14.203	14.2088	452868	0.998636	0.00579545	11.2417	0	363373	955178	426832	726381	1.29001e+06	386775	345398	16643.3	503599	687636	85176.1	1.22776e+06	560405	469366	374630	590922	506395	312012	127947	490578	459278	0	172543	467930	114052	481238	317995	173539	343967	565739	260342	1.1324e+06	356076	475119	316712	0	0	0	0
PC(38:8)+H	802.538	C46 H77 O8 N1 P1		12.2829	12.2829	2.51566e+06	0.93234	0	11.3994	0	1.8587e+06	2.67441e+06	5.57446e+06	3.44493e+06	3.21748e+06	1.61432e+06	2.2292e+06	1.32715e+06	6.2861e+06	4.04847e+06	439922	3.24761e+06	4.96661e+06	3.76939e+06	5.11739e+06	7.48912e+06	2.52858e+06	382368	1.1995e+06	1.9523e+06	816884	1.85758e+06	1.60098e+06	1.68846e+06	2.00941e+06	792242	3.33357e+06	2.306e+06	2.09858e+06	2.96949e+06	3.1132e+06	2.44694e+06	2.42673e+06	2.8383e+06	2.72687e+06	5.1325	0	0	0
PC(44:5)+H	892.679	C52 H95 O8 N1 P1		18.4169	18.4169	325553	0.968936	0	11.4434	0	263206	448213	998855	329909	739691	140901	465900	128603	1.07803e+06	233151	0	875536	1.1688e+06	377209	419328	626648	239176	0	189081	353464	0	64598.9	48386.9	769155	53244.8	0	861936	177525	314612	452392	156648	340774	56.597	200058	295590	0	0	0	11.4434
PC(18:2e_22:6)+H	816.59	C48 H83 O7 N1 P1		15.9432	15.9432	1.45072e+06	1	0	11.4537	0	1.39465e+06	1.25011e+06	1.7472e+06	2.09073e+06	1.16639e+06	2.08035e+06	1.91916e+06	1.96975e+06	932369	1.00915e+06	1.52788e+06	1.29579e+06	1.11323e+06	408111	1.59128e+06	1.53281e+06	1.38724e+06	1.28652e+06	1.30993e+06	708066	1.74983e+06	979617	1.37368e+06	2.04369e+06	1.22644e+06	2.58138e+06	1.70654e+06	1.69052e+06	1.17336e+06	2.28999e+06	1.34125e+06	1.78965e+06	1.7102e+06	897278	1.58401e+06	0	8.47712	0	0
PC(28:3)+H	672.46	C36 H67 O8 N1 P1		10.6755	10.6755	1.07304e+06	0.997447	0	11.4561	0	1.05709e+06	966475	1.19403e+06	1.06424e+06	943070	1.06358e+06	1.31169e+06	1.06497e+06	1.04646e+06	1.13605e+06	1.00096e+06	994765	1.13255e+06	931853	1.12631e+06	1.00037e+06	1.00383e+06	1.05315e+06	985334	1.19316e+06	979687	1.34623e+06	1.01159e+06	1.09637e+06	1.10804e+06	944894	1.21877e+06	990061	1.06982e+06	1.03626e+06	1.25232e+06	1.20465e+06	1.13447e+06	1.16769e+06	1.07191e+06	0	0	0	0
PC(41:5)+H	850.632	C49 H89 O8 N1 P1		16.3974	16.3964	702323	0.98087	-0.00107603	11.5976	0	836868	300005	1.99377e+06	1.37014e+06	2.68673e+06	1.07567e+06	0	0	2.74832e+06	524331	0	673486	3.97403e+06	451018	741271	3.15131e+06	673281	0	72665.4	276264	0	328837	351711	1.37702e+06	0	60714.6	252917	268354	618319	125635	1.25258e+06	835281	607394	669357	622532	0	5.94323	0	9.82415
PC(37:5)+H	794.569	C45 H81 O8 N1 P1		14.2763	14.2763	3.31785e+06	1	0	11.6524	0	3.94067e+06	4.37123e+06	3.79226e+06	3.70243e+06	6.12605e+06	4.38825e+06	4.28094e+06	1.96173e+06	3.54905e+06	1.7654e+06	187573	2.51369e+06	4.86651e+06	2.47894e+06	4.28241e+06	8.71412e+06	5.26147e+06	1.26778e+06	3.59016e+06	5.52569e+06	1.04171e+06	423088	2.04053e+06	2.22352e+06	1.78739e+06	1.37319e+06	4.71438e+06	3.40601e+06	3.66252e+06	3.59036e+06	3.67681e+06	4.24247e+06	3.93727e+06	4.37535e+06	3.05477e+06	0	0	0	11.6524
PC(38:7e)+H	790.575	C46 H81 O7 N1 P1		15.2375	15.2375	1.5103e+07	1	0	11.6688	0	1.53927e+07	1.61608e+07	1.57818e+07	2.03796e+07	2.65803e+07	2.63297e+07	1.82617e+07	8.83034e+06	1.11802e+07	1.21559e+07	9.93366e+06	9.30209e+06	1.34632e+07	1.20791e+07	1.96771e+07	2.20443e+07	1.6179e+07	1.47748e+07	1.363e+07	1.71824e+07	1.09764e+07	1.30491e+07	1.19259e+07	1.60836e+07	1.48508e+07	1.30357e+07	2.16961e+07	1.69552e+07	1.54579e+07	1.47886e+07	1.67704e+07	1.50858e+07	1.69002e+07	1.73519e+07	1.6288e+07	0	0	7.44537	0
PC(38:7)+H	804.554	C46 H79 O8 N1 P1		13.7178	13.7178	1.14655e+06	1	0	11.7179	0	511748	1.69161e+06	1.4181e+06	792215	1.34661e+06	287902	1.434e+06	660269	794721	1.79935e+06	431096	1.87399e+06	642471	808259	327282	620947	133015	813346	2.07076e+06	760043	1.55e+06	162660	1.11835e+06	44384.6	1.67761e+06	221449	3.19337e+06	1.01777e+06	837616	803557	1.44885e+06	459445	1.79367e+06	2.50535e+06	1.57433e+06	0	0	0	0
PC(40:8)+H	830.569	C48 H81 O8 N1 P1		12.8241	12.8241	3.54223e+06	0.985106	0	11.7565	0	698177	2.75925e+06	3.32174e+06	3.86995e+06	9.09035e+06	3.57166e+06	1.30334e+07	1.4724e+06	1.529e+06	2.55732e+06	619983	2.47783e+06	1.0805e+06	709829	1.69178e+06	1.43088e+07	1.79023e+06	2.51235e+06	5.08106e+06	5.92506e+06	2.10199e+06	5.89345e+06	2.22272e+06	5.62396e+06	2.45133e+06	3.94406e+06	4.20969e+06	3.53344e+06	3.76335e+06	2.65442e+06	2.01239e+06	2.81243e+06	5.78895e+06	5.41085e+06	4.04405e+06	5.06708	0	0	0
PC(33:2e)+H	730.575	C41 H81 O7 N1 P1		14.7565	14.7565	774234	0.949787	0	11.7642	0	856922	669317	834732	812722	1.33816e+06	1.13985e+06	614892	442836	517557	886501	421771	461208	1.00395e+06	778955	1.15072e+06	1.6342e+06	791501	634399	673002	636255	582220	825551	480510	710762	406372	956556	1.08945e+06	1.06759e+06	751301	850247	884612	836928	787379	957629	877794	0	0	0	0
PC(39:6)+H	820.585	C47 H83 O8 N1 P1		15.9171	15.9171	3.91054e+06	1	0	11.9354	0	3.45736e+06	4.381e+06	6.55707e+06	6.47571e+06	3.27799e+06	7.60732e+06	6.29829e+06	2.35488e+06	3.44292e+06	4.55316e+06	2.91731e+06	4.31716e+06	6.0722e+06	3.51702e+06	1.87366e+06	3.57201e+06	3.40395e+06	1.30839e+06	5.32969e+06	4.60498e+06	2.58948e+06	2.59279e+06	1.05741e+06	2.75096e+06	2.42422e+06	2.66815e+06	6.68314e+06	3.47714e+06	5.01124e+06	4.27337e+06	3.00481e+06	4.9183e+06	6.05202e+06	3.75877e+06	6.14239e+06	0	7.52634	6.89052	0
PC(42:4)+H	866.663	C50 H93 O8 N1 P1		18.5617	18.5617	688247	0.95766	0	12.0808	0	805943	1.09102e+06	1.5648e+06	1.32817e+06	1.31856e+06	858001	828903	174265	1.37734e+06	274838	375421	920597	1.64903e+06	719158	268643	1.58556e+06	956832	229047	429663	863143	81012.1	372930	522652	722684	156819	310283	862286	742591	744217	796840	581662	1.0725e+06	79726.3	541612	995562	6.82018	0	0	12.0808
PC(35:0e)+H	762.637	C43 H89 O7 N1 P1		14.1094	14.1094	3.64353e+06	1	0	12.0825	11.4363	4.49903e+06	4.41623e+06	4.59226e+06	4.42803e+06	3.21446e+06	6.17961e+06	4.53398e+06	2.9877e+06	3.02945e+06	3.6341e+06	2.46717e+06	3.81752e+06	2.90053e+06	3.82093e+06	3.3033e+06	3.43338e+06	4.36247e+06	3.2456e+06	3.9607e+06	2.01954e+06	3.20184e+06	4.27144e+06	3.02179e+06	4.92795e+06	3.08818e+06	3.68173e+06	3.44404e+06	3.20463e+06	3.97502e+06	3.12575e+06	3.63135e+06	3.41726e+06	3.94219e+06	3.71561e+06	3.18059e+06	0	0	0	9.84424
PC(20:5_18:2)+H	804.554	C46 H79 O8 N1 P1		14.2771	14.2771	3.51028e+08	1	0	12.0906	5.26058	3.3722e+08	4.29741e+08	4.4155e+08	4.13588e+08	5.73735e+08	4.45945e+08	4.00534e+08	2.40105e+08	3.82816e+08	3.14218e+08	1.10722e+08	3.10462e+08	4.93208e+08	3.01469e+08	3.92228e+08	5.60794e+08	4.66252e+08	2.10244e+08	3.78944e+08	4.97259e+08	1.88436e+08	1.67138e+08	2.59463e+08	3.25715e+08	2.60074e+08	2.43051e+08	4.77961e+08	4.08605e+08	3.73543e+08	3.74173e+08	3.98055e+08	4.18078e+08	3.8521e+08	3.80204e+08	3.56874e+08	5.21983	5.23158	5.24801	5.42256
PC(33:2)+H	744.554	C41 H79 O8 N1 P1		15.0419	15.0419	988873	1	0	12.1021	0	621048	855574	1.04439e+06	1.06506e+06	454696	1.1075e+06	845454	1.03075e+06	813285	1.7939e+06	1.03451e+06	1.09759e+06	1.20143e+06	1.38956e+06	1.36835e+06	1.77439e+06	221992	608183	409513	1.78032e+06	827420	1.23361e+06	616873	924594	864377	594145	1.02393e+06	1.00213e+06	316665	938683	1.08815e+06	1.21146e+06	1.07745e+06	1.17027e+06	623717	0	0	0	0
PC(39:5)+H	822.601	C47 H85 O8 N1 P1		16.8001	16.8001	346243	0.973191	0	12.1803	0	425957	181834	567057	220959	531297	581433	192841	132828	349863	339528	66185.3	285542	975793	222426	917823	3.52358e+06	880226	0	28444.3	179581	73578.4	113137	72067.4	299348	38257	24387.3	190544	480491	53554.8	383002	48826.9	347508	462185	40440.2	387118	0	0	0	0
PC(35:2)+H	772.585	C43 H83 O8 N1 P1		15.8074	15.8074	1.60689e+06	0.936809	0	12.209	0	567664	369503	600830	697972	3.75842e+06	1.51062e+06	1.26704e+06	2.80317e+06	520001	1.48282e+06	808268	959631	670656	516909	3.22823e+06	7.89455e+06	7.49043e+06	1.89888e+06	543311	366543	751212	2.18339e+06	566068	855305	567086	1.83976e+06	333229	2.31316e+06	403102	501201	591042	1.15077e+06	2.14216e+06	1.74926e+06	4.12991e+06	7.91697	0	0	0
PC(35:3)+H	770.569	C43 H81 O8 N1 P1		14.5419	14.5419	1.45464e+07	1	0	12.2251	0	1.44527e+07	1.25215e+07	1.79107e+07	1.06241e+07	2.68998e+07	1.75046e+07	1.70852e+07	8.08887e+06	1.72146e+07	1.34438e+07	2.87233e+06	1.15062e+07	2.07209e+07	1.33882e+07	2.14811e+07	3.75595e+07	2.05715e+07	5.92138e+06	1.12838e+07	1.67914e+07	7.79276e+06	1.23503e+07	9.36847e+06	1.12604e+07	8.18164e+06	9.60342e+06	1.49491e+07	1.67149e+07	1.7269e+07	1.53289e+07	1.48463e+07	1.57617e+07	1.75049e+07	1.73044e+07	1.85849e+07	0	0	0	0
PC(34:4)+H	754.538	C42 H77 O8 N1 P1		14.1894	14.1894	4.31305e+06	0.929149	0	12.266	0	3.31226e+06	3.71824e+06	4.16653e+06	3.44778e+06	1.17595e+07	8.61714e+06	4.53937e+06	2.02816e+06	1.70868e+06	2.75978e+06	280303	2.46897e+06	6.43114e+06	3.31713e+06	8.70434e+06	1.16996e+07	7.04518e+06	3.10146e+06	3.25572e+06	6.59201e+06	2.48247e+06	3.62769e+06	3.37534e+06	3.18206e+06	1.20677e+06	3.00149e+06	6.32436e+06	5.58516e+06	4.46198e+06	4.29331e+06	4.63291e+06	5.27656e+06	3.9077e+06	4.94854e+06	3.76478e+06	0	0	0	0
PC(35:0)+H	776.616	C43 H87 O8 N1 P1		17.7694	17.7694	591934	0.967447	0	12.3524	0	762525	845110	1.31451e+06	918805	902564	805885	575621	241199	637119	500383	394262	811244	1.48056e+06	687576	614584	1.29115e+06	668241	423166	310361	571577	400672	321454	378089	709353	261650	330225	668968	590640	650370	546677	655216	672631	523150	606673	732948	0	0	0	12.3524
PC(40:8)+H	830.569	C48 H81 O8 N1 P1		13.1359	13.1359	2.44436e+06	0.985106	0	12.4244	0	1.92665e+06	3.40853e+06	2.25447e+06	2.69494e+06	7.6156e+06	4.17147e+06	3.00057e+06	2.04408e+06	1.49286e+06	2.6939e+06	761842	1.82501e+06	2.2838e+06	1.62246e+06	2.2702e+06	1.70553e+06	2.06329e+06	2.10523e+06	1.77122e+06	6.09081e+06	1.26001e+06	2.01089e+06	1.49646e+06	2.50684e+06	1.20656e+06	2.10982e+06	3.65757e+06	3.20291e+06	3.88208e+06	1.22207e+06	3.07712e+06	2.86778e+06	2.4494e+06	2.43122e+06	2.38718e+06	0	0	0	0
PC(37:5)+H	794.569	C45 H81 O8 N1 P1		13.637	13.637	1.60011e+06	1	0	12.44	0	1.22164e+06	1.84129e+06	1.94899e+06	1.28449e+06	3.18001e+06	1.63302e+06	1.9874e+06	1.1666e+06	1.27904e+06	1.87222e+06	380975	1.33071e+06	2.12454e+06	1.38546e+06	1.0191e+06	2.8905e+06	1.64776e+06	1.25065e+06	2.13838e+06	983747	1.21002e+06	1.05964e+06	1.35151e+06	1.38323e+06	901743	1.22652e+06	3.20518e+06	2.39595e+06	1.64082e+06	1.44216e+06	1.67767e+06	1.82127e+06	2.18318e+06	2.06214e+06	2.59551e+06	0	0	0	0
PC(18:2e_20:5)+H	790.575	C46 H81 O7 N1 P1		15.7216	15.7216	1.54699e+06	1	0	12.4431	0	1.53242e+06	3.74832e+06	2.52455e+06	3.16012e+06	560206	3.29342e+06	530793	712415	670335	1.10306e+06	2.31393e+06	2.59841e+06	1.45799e+06	2.70712e+06	323888	213024	710450	482392	1.2379e+06	870438	1.46134e+06	1.58436e+06	537846	2.45309e+06	1.1677e+06	3.21951e+06	1.85099e+06	1.76633e+06	1.15234e+06	1.86715e+06	1.33781e+06	1.49164e+06	739024	449526	2.20659e+06	0	0	0	0
PC(38:8e)+H	788.559	C46 H79 O7 N1 P1		14.9368	14.9368	8.89347e+06	0.985957	0	12.4481	6.9687	1.04456e+07	9.25227e+06	9.92319e+06	1.3894e+07	1.25089e+07	1.7637e+07	8.1113e+06	6.35929e+06	7.2434e+06	8.59959e+06	7.69175e+06	6.92739e+06	9.93902e+06	7.0994e+06	7.65317e+06	1.11485e+07	8.81909e+06	7.02724e+06	8.83542e+06	5.87629e+06	6.51663e+06	5.46855e+06	8.27491e+06	1.00269e+07	9.27086e+06	8.18188e+06	1.10948e+07	9.93514e+06	9.1133e+06	9.24236e+06	9.58258e+06	9.91851e+06	1.01581e+07	1.0328e+07	9.63241e+06	9.78063	7.87494	8.91528	10.0296
PC(40:9e)+H	814.575	C48 H81 O7 N1 P1		14.0494	14.0494	4.6305e+06	0.962766	0	12.5744	0	4.37862e+06	4.94772e+06	5.39808e+06	5.9063e+06	5.94817e+06	1.07274e+07	3.5272e+06	2.59339e+06	4.41699e+06	5.32457e+06	2.61754e+06	3.0647e+06	4.99107e+06	4.94593e+06	7.25852e+06	7.09972e+06	3.15946e+06	4.54925e+06	4.65187e+06	5.35535e+06	3.16036e+06	3.54981e+06	2.84224e+06	4.79532e+06	3.78995e+06	3.59295e+06	7.81406e+06	6.71916e+06	4.71554e+06	4.48949e+06	5.49056e+06	6.11957e+06	4.96711e+06	4.67961e+06	5.3634e+06	0	0	0	0
PC(40:9)+H	828.554	C48 H79 O8 N1 P1		11.7241	11.7241	811618	0.997021	0	12.6004	0	389240	929076	984188	1.02753e+06	2.04342e+06	587869	1.1541e+06	345272	759385	1.40045e+06	54761.1	641437	732268	528644	754595	1.93834e+06	369418	640303	903336	1.6897e+06	336941	893808	664354	869963	832665	790279	1.05842e+06	1.20869e+06	772777	830041	831541	806603	840097	879573	810905	0	0	0	0
PC(34:2e)+H	744.59	C42 H83 O7 N1 P1		15.2552	15.2552	6.97307e+06	0.893404	0	12.7974	0	7.0707e+06	6.28198e+06	5.60443e+06	7.72244e+06	1.40513e+07	1.2258e+07	9.8177e+06	4.85192e+06	5.5712e+06	5.58697e+06	4.8511e+06	4.36606e+06	7.13846e+06	5.67506e+06	8.86161e+06	1.12272e+07	9.75972e+06	6.90094e+06	7.49836e+06	5.14235e+06	4.78321e+06	7.07638e+06	7.37397e+06	5.59854e+06	5.20393e+06	7.70763e+06	9.07421e+06	9.01092e+06	7.64647e+06	6.60847e+06	7.56341e+06	7.02003e+06	6.50375e+06	6.85934e+06	8.05475e+06	0	0	0	0
PC(18:0_22:4)+H	838.632	C48 H89 O8 N1 P1		15.7709	15.7709	7.42174e+07	0.927021	0	13.2613	0	9.03225e+07	1.17977e+08	1.14613e+08	1.09762e+08	1.1036e+08	1.19121e+08	7.56632e+07	4.96089e+07	1.09485e+08	7.2122e+07	4.31292e+07	7.93558e+07	1.024e+08	7.41088e+07	4.73324e+07	1.18597e+08	6.88246e+07	4.58054e+07	7.60239e+07	8.56386e+07	3.58358e+07	7.63418e+07	4.82587e+07	9.0697e+07	6.79908e+07	3.99965e+07	8.63811e+07	6.997e+07	7.38426e+07	7.30709e+07	7.86019e+07	8.75795e+07	7.645e+07	6.94073e+07	7.65747e+07	0	0	0	0
PC(31:0e)+H	706.575	C39 H81 O7 N1 P1		15.8299	15.8299	1.10046e+06	0.989149	0	13.5167	9.08314	1.24507e+06	797354	1.14009e+06	584063	1.96702e+06	1.55357e+06	865114	746004	745558	876902	1.29787e+06	407597	875965	1.02617e+06	1.83897e+06	2.13043e+06	1.36726e+06	1.16349e+06	604470	860036	965949	1.90806e+06	941459	715964	649949	1.72831e+06	828816	1.47794e+06	1.01619e+06	1.02746e+06	1.16879e+06	1.49229e+06	612034	1.20072e+06	1.57136e+06	10.0219	0	0	9.84449
PC(39:3)+H	826.632	C47 H89 O8 N1 P1		17.153	17.153	1.511e+06	1	0	13.9582	0	839044	93122.5	1.18876e+06	647054	5.14247e+06	2.8425e+06	1.8309e+06	680660	767791	769488	457386	789207	2.75364e+06	891068	2.31758e+06	9.59516e+06	5.518e+06	573029	198256	2.22564e+06	952878	996509	1.53641e+06	347751	10.99	722648	337925	2.14001e+06	1.78184e+06	1.75303e+06	1.65766e+06	2.09916e+06	441341	475473	1.29593e+06	0	0	0	0
PC(40:5)+H	836.616	C48 H87 O8 N1 P1		15.6674	15.6674	1.11169e+07	0.99383	0	14.0952	0	2.79701e+07	1.76091e+07	2.02541e+07	2.35485e+07	1.19355e+07	3.20173e+07	3.45566e+06	7.47579e+06	1.09419e+07	1.24282e+07	2.29158e+06	7.89504e+06	3.65588e+07	1.74642e+07	1.6291e+07	5.38835e+06	6.30297e+06	1.47543e+06	3.38936e+06	2.17604e+07	1.19319e+06	2.93973e+06	1.00324e+06	3.20188e+07	4.00882e+06	6.99878e+06	8.67982e+06	1.29745e+07	3.38681e+06	2.95346e+06	7.66898e+06	9.61609e+06	1.49075e+07	2.88444e+06	7.62834e+06	0	0	0	0
PC(20:2_20:3)+H	836.616	C48 H87 O8 N1 P1		17.2417	17.2417	2.88641e+07	1	0	14.4558	0	4.75253e+07	4.15962e+07	3.38724e+07	4.33966e+07	3.01372e+07	5.50177e+07	2.82321e+07	2.34524e+07	3.42268e+07	3.33235e+07	1.72868e+07	3.7812e+07	4.65318e+07	3.90039e+07	1.64583e+07	3.50012e+07	2.49652e+07	18390280	2.23164e+07	3.29367e+07	1.5499e+07	1.8179e+07	2.54638e+07	3.74627e+07	1.9508e+07	2.00054e+07	3.31262e+07	3.57037e+07	3.51494e+07	3.22805e+07	3.44308e+07	3.43112e+07	3.26348e+07	2.15103e+07	3.4894e+07	12.4428	7.37613	6.75587	13.6562
PC(38:4e)+H	796.621	C46 H87 O7 N1 P1		16.6143	16.6143	1.35873e+07	1	0	14.5394	0	1.40026e+07	1.52236e+07	1.04274e+07	1.3723e+07	2.26775e+07	3.15771e+07	1.38709e+07	7.95538e+06	7.98841e+06	1.20394e+07	1.30362e+07	3.4137e+06	1.65019e+07	1.17841e+07	2.51482e+07	1.62142e+07	7.67326e+06	1.6936e+07	1.20786e+07	1.94457e+07	8.81771e+06	1.04434e+07	1.0648e+07	2.22768e+07	6.59947e+06	1.06451e+07	2.55641e+07	1.46047e+07	1.19619e+07	1.46149e+07	2.07223e+07	1.90092e+07	8.14968e+06	1.09825e+07	4.07158e+06	0	0	0	0
PC(30:1e)+H	690.543	C38 H77 O7 N1 P1		14.8202	14.8202	1.0443e+06	1	0	15.2443	0	986624	674104	994295	760374	1.85679e+06	1.52448e+06	1.28292e+06	610307	727105	553906	829138	573346	1.02864e+06	858712	1.8772e+06	2.06058e+06	1.76262e+06	912607	620278	799577	893135	1.61773e+06	841547	743846	676283	1.33106e+06	834097	1.50879e+06	1.07362e+06	1.18944e+06	1.13984e+06	1.1373e+06	1.14749e+06	1.16135e+06	1.20168e+06	10.2964	9.23122	0	0
PC(40:2)+H	842.663	C48 H93 O8 N1 P1		18.516	18.516	947587	1	0	15.4217	0	2.06205e+06	707693	1.343e+06	979816	1.31528e+06	1.08814e+06	1.16678e+06	770762	1.47096e+06	463400	150247	884589	2.20976e+06	1.13441e+06	593311	1.45142e+06	1.3468e+06	735158	657294	695916	526038	1.08982e+06	852685	836777	640980	769693	1.2243e+06	1.28107e+06	683142	846997	511340	1.36156e+06	835683	1.20564e+06	573795	0	0	0	0
PC(37:4)+H	796.585	C45 H83 O8 N1 P1		17.069	17.069	5.04487e+06	0.989574	0	15.4527	10.713	1.96034e+06	1.51252e+06	1.9267e+06	1.46328e+06	6.36384e+06	7.63752e+06	6.57857e+06	4.40042e+06	2.56805e+06	8.13021e+06	5.06659e+06	1.81466e+06	3.37024e+06	2.84416e+06	7.73662e+06	2.13498e+07	7.3021e+06	4.0015e+06	4.78111e+06	9.5348e+06	4.19018e+06	5.30473e+06	6.06051e+06	3.02588e+06	526616	4.42641e+06	3.5354e+06	3.91348e+06	5.1359e+06	4.89997e+06	5.04424e+06	5.25292e+06	5.08675e+06	5.09058e+06	5.30749e+06	11.9606	0	0	14.4212
PC(40:6)+H	834.601	C48 H85 O8 N1 P1		16.337	16.337	3.21512e+07	1	0	15.6579	0	2.99754e+07	3.76311e+07	2.59532e+07	2.87435e+07	6.66824e+07	7.72271e+07	2.44671e+07	1.83694e+07	3.47064e+07	3.41081e+07	7.11144e+06	2.96828e+07	4.89283e+07	3.96144e+07	2.84907e+07	8.19067e+07	4.25513e+07	1.64959e+07	1.72311e+07	5.09513e+07	2.17873e+07	2.18873e+07	4.76761e+07	2.98803e+07	2.74977e+07	1.68438e+07	3.28716e+07	3.46053e+07	3.42837e+07	3.35514e+07	3.5562e+07	3.60189e+07	3.81252e+07	3.70046e+07	3.99099e+07	0	0	9.87182	0
PC(42:10)+H	854.569	C50 H81 O8 N1 P1		12.3414	12.3414	1.39123e+06	0.996596	0	15.6803	0	234980	2.57615e+06	1.49433e+06	2.03266e+06	4.97925e+06	1.57621e+06	3304152	285752	731188	1.33101e+06	9933.08	1.20741e+06	817336	511836	940308	2.74866e+06	512069	438846	934665	2.6458e+06	357546	397170	824814	2.40006e+06	2.23047e+06	719236	2.86515e+06	2.61051e+06	1.25369e+06	1.66669e+06	1.71887e+06	2.05117e+06	1.09339e+06	790300	1.42496e+06	0	0	9.38328	0
PC(37:3)+H	798.601	C45 H85 O8 N1 P1		17.0958	17.0958	1.35285e+06	0.963404	0	15.6836	0	1.91067e+06	1.4049e+06	1.38174e+06	1.63064e+06	1.63802e+06	1.88677e+06	1.78533e+06	877156	628297	1.26555e+06	1.01963e+06	1.52617e+06	1.60624e+06	1.33267e+06	1.11039e+06	4.31187e+06	2.14346e+06	1.16988e+06	1.09439e+06	946626	987297	1.08153e+06	1.04307e+06	1.25016e+06	418229	1.02914e+06	1.50283e+06	967192	1.1554e+06	1.57212e+06	1.53719e+06	1.47038e+06	1.684e+06	1.80166e+06	1.8075e+06	0	0	0	0
PC(42:5)+H	864.648	C50 H91 O8 N1 P1		17.1144	17.1144	2.37664e+06	1	0	15.8828	0	3.37665e+06	4.40726e+06	5.13818e+06	5.11516e+06	6.04269e+06	1.78234e+06	2.73966e+06	569662	3.45863e+06	1.75739e+06	1.03223e+06	3.50697e+06	4.09632e+06	2.25428e+06	1.73855e+06	3.54675e+06	4.07597e+06	1.41924e+06	2.23318e+06	2.5942e+06	1.27244e+06	1.08748e+06	1.20644e+06	2.63631e+06	1.34386e+06	1.33215e+06	3.30553e+06	3.4282e+06	2.02145e+06	3.33637e+06	2.95821e+06	2.74937e+06	749703	769320	3.3455e+06	8.26374	8.91596	6.91704	11.3085
PC(38:4)+H	810.601	C46 H85 O8 N1 P1		14.3345	14.3345	1.08557e+08	0.996809	0	16.105	0	1.19472e+08	1.34226e+08	1.47035e+08	1.38823e+08	1.59364e+08	1.74089e+08	1.03345e+08	7.58825e+07	1.33353e+08	1.45131e+08	3.25402e+07	1.14096e+08	1.41257e+08	1.28884e+08	8.53884e+07	1.95985e+08	1.25134e+08	5.45483e+07	1.19747e+08	1.18053e+08	3.5604e+07	5.85802e+07	7.99369e+07	1.17301e+08	4.23847e+07	7.28767e+07	1.15985e+08	1.13656e+08	1.24547e+08	1.51068e+08	1.32958e+08	1.42598e+08	1.35105e+08	1.46294e+08	1.01316e+08	0	0	0	0
PC(37:6)+H	792.554	C45 H79 O8 N1 P1		14.8031	14.8031	656144	0.984043	0	16.1316	0	719751	419484	739645	441232	675208	819579	566456	290992	640546	1.39007e+06	555290	825788	781533	882533	457959	719724	441542	441242	1.19171e+06	1.32463e+06	312080	362704	550829	1.02029e+06	245806	269914	1.10361e+06	615313	1.08493e+06	585762	663806	814532	628236	651232	596433	0	0	0	0
PC(36:4e)+H	768.59	C44 H83 O7 N1 P1		15.7051	15.7051	4.47783e+06	1	0	16.1956	0	2.27751e+06	7.08819e+06	5.23412e+06	5.99886e+06	6.71042e+06	1.08638e+07	4.91368e+06	4.05279e+06	3.56826e+06	5.14778e+06	4.50678e+06	2.18592e+06	2.58987e+06	1.19025e+06	4.82282e+06	3.38003e+06	5.36655e+06	5.64873e+06	2.29668e+06	1.14195e+06	6.34444e+06	4.62712e+06	3.75454e+06	1.56392e+06	5.01771e+06	8.86522e+06	6.52776e+06	4.69555e+06	1.61095e+06	3.01703e+06	2.64666e+06	3.2343e+06	4.68224e+06	8.31171e+06	4.21768e+06	0	10.2122	0	0
PC(35:5)+H	766.538	C43 H77 O8 N1 P1		14.9344	14.9344	1.10574e+06	1	0	16.4073	0	1.16642e+06	1.16057e+06	1.18411e+06	1.971e+06	1.49692e+06	2.09781e+06	1.17878e+06	1.17763e+06	944176	1.08997e+06	1.15821e+06	729706	1.20432e+06	562054	1.02183e+06	1.29194e+06	1.54948e+06	1.05155e+06	1.5011e+06	411979	677512	602579	1.0602e+06	903997	1.12565e+06	1.14659e+06	1.34843e+06	915418	1.05733e+06	972919	1.06624e+06	1.53641e+06	1.25311e+06	1.13027e+06	984598	0	0	0	0
PC(39:4)+H	824.616	C47 H87 O8 N1 P1		17.8065	17.8065	1.36706e+06	0.997021	0	16.5402	0	1.01754e+06	1.07375e+06	2.09448e+06	803470	2.98744e+06	1.47073e+06	1.26452e+06	744067	1.25061e+06	1.3023e+06	394122	1.4086e+06	1.39494e+06	1.16933e+06	1.68364e+06	4.75148e+06	3.02277e+06	982795	828668	1.71262e+06	1.25443e+06	1.18241e+06	1.29549e+06	916248	539706	383578	1.28808e+06	1.80199e+06	1.63087e+06	1.26628e+06	1.4872e+06	1.53785e+06	1.56292e+06	1.68754e+06	1.45129e+06	9.25295	0	0	0
PC(18:2_22:6)+H	830.569	C48 H81 O8 N1 P1		14.0321	14.0321	2.47239e+07	1	0	16.6185	0	1.57113e+07	1.07427e+07	1.69014e+07	2.08468e+07	6.16255e+07	5.16492e+07	3.62507e+07	1.54154e+07	1.04952e+07	3.5849e+07	7.41381e+06	1.44327e+07	2.46867e+07	1.69301e+07	2.78956e+07	8.46127e+07	3.94657e+07	2.38624e+07	1.12715e+07	4.08788e+07	2.05951e+07	2.07029e+07	1.54545e+07	1.73039e+07	9.50263e+06	2.57288e+07	1.88655e+07	3.43194e+07	2.51919e+07	2.85064e+07	2.64271e+07	2.53109e+07	2.58695e+07	2.59334e+07	2.4527e+07	15.8838	0	0	5.33516
PC(39:5)+H	822.601	C47 H85 O8 N1 P1		15.1189	15.1189	2.54003e+06	1	0	16.8593	0	3.26505e+06	2.58216e+06	5.0237e+06	2.67054e+06	5.24726e+06	2.25075e+06	2.47836e+06	1.23832e+06	3.65701e+06	2.0551e+06	888231	2.57486e+06	8.49411e+06	2.97331e+06	1.61878e+06	6.55289e+06	3.23765e+06	1.50145e+06	1.87479e+06	2.24444e+06	1.38827e+06	775201	1.84225e+06	3.10637e+06	1.12516e+06	891593	2.03633e+06	3.52454e+06	3.29283e+06	2.07216e+06	2.75706e+06	1.80138e+06	3.12242e+06	3.43636e+06	3.17845e+06	0	0	0	11.7786
PC(42:7)+H	860.616	C50 H87 O8 N1 P1		14.6835	14.6835	823838	1	0	17.1391	0	3.05536e+06	1.47801e+06	1.483e+06	8818.99	935678	1.49928e+06	373314	1.08317e+06	1.21468e+06	746725	270116	309673	618739	666694	525078	3.05994e+06	795056	483684	133429	335107	463874	481111	275796	1.80127e+06	197008	474846	500643	181649	1.4669e+06	1.37977e+06	2.10883e+06	1.64264e+06	420396	232581	114443	8.68026	0	0	0
PC(30:3)+H	700.491	C38 H71 O8 N1 P1		12.8006	12.8006	2.93459e+06	0.919362	0	17.3398	0	3.96192e+06	2.88211e+06	2.73298e+06	2.39959e+06	2.57971e+06	1.69963e+06	3.58174e+06	2.23022e+06	2.17139e+06	2.26805e+06	2.57612e+06	2.62179e+06	2.81529e+06	2.04721e+06	6.30391e+06	2.06659e+06	2.39031e+06	2.80267e+06	2.37011e+06	1.99452e+06	4.7593e+06	6.58189e+06	2.1758e+06	2.30086e+06	3.49466e+06	2.07826e+06	2.52382e+06	5.61039e+06	2.67708e+06	2.37475e+06	1.93593e+06	1.66995e+06	2.91139e+06	2.49812e+06	2.61655e+06	10.8799	0	6.2135	9.46123
PC(40:7)+H	832.585	C48 H83 O8 N1 P1		15.3329	15.3329	3.21026e+07	1	0	17.438	0	1.9397e+07	2.30959e+07	2.88237e+07	3.45741e+07	7.90107e+07	4.98099e+07	4.90732e+07	2.15768e+07	2.90305e+07	2.40677e+07	8.86297e+06	1.67922e+07	3.07015e+07	1.66359e+07	4.66029e+07	1.01935e+08	6.21776e+07	1.7948e+07	2.35596e+07	2.87504e+07	1.54386e+07	1.05519e+07	2.89013e+07	2.77293e+07	1.62522e+07	2.25205e+07	3.86189e+07	3.82883e+07	3.05882e+07	2.99432e+07	3.34562e+07	3.1574e+07	3.3358e+07	3.4676e+07	3.24418e+07	0	11.0507	12.6541	0
PC(38:4e)+H	796.621	C46 H87 O7 N1 P1		15.2742	15.2742	1.13188e+07	0.971489	0	17.4649	0	1.24938e+07	1.32648e+07	1.16807e+07	1.40505e+07	1.53053e+07	1.96344e+07	1.18593e+07	9.03112e+06	8.35925e+06	1.06947e+07	1.0039e+07	8.2558e+06	7.17572e+06	1.09486e+07	1.41911e+07	1.29061e+07	9.6411e+06	1.02285e+07	1.22534e+07	1.16046e+07	8.65895e+06	9.47979e+06	9.94681e+06	1.36836e+07	1.09728e+07	1.02047e+07	1.67694e+07	1.29418e+07	1.04313e+07	1.22447e+07	1.22973e+07	1.25446e+07	1.26862e+07	1.25315e+07	1.16645e+07	17.4649	0	0	0
PC(40:5e)+H	822.637	C48 H89 O7 N1 P1		16.1929	16.1929	2.66243e+06	0.974894	0	17.5959	8.62397	5.00782e+06	590251	4.6828e+06	1.14956e+06	3.87828e+06	1.87131e+06	590205	3.2207e+06	555855	4.67901e+06	2.55951e+06	2.178e+06	4.69533e+06	465986	3.91906e+06	3.20414e+06	3.63582e+06	2.81028e+06	395274	4.06396e+06	2.34167e+06	3.06059e+06	1.84192e+06	5.97456e+06	388791	534800	885738	4.69048e+06	2.97901e+06	4.66371e+06	855785	4.96153e+06	817814	775509	3.68218e+06	0	0	0	11.2198
PC(40:8e)+H	816.59	C48 H83 O7 N1 P1		16.3696	16.3696	3.36594e+06	0.95617	0	17.8616	8.29796	4.54032e+06	4.44422e+06	3.31513e+06	6.80158e+06	5.8831e+06	7.50933e+06	3.64357e+06	2.73003e+06	3.24409e+06	3.08204e+06	2.63862e+06	2.46628e+06	2.97024e+06	2.7949e+06	1.96002e+06	4.97301e+06	2.84876e+06	2.47414e+06	3.03239e+06	2.52886e+06	1.98804e+06	1.30511e+06	2.62415e+06	5.23691e+06	3.91763e+06	2.67715e+06	4.24968e+06	3.3042e+06	3.88057e+06	3.46892e+06	3.40701e+06	4.01608e+06	3.25877e+06	3.02277e+06	3.30284e+06	16.0919	12.1244	16.5707	10.9812
PC(42:6)+H	862.632	C50 H89 O8 N1 P1		15.5723	15.5723	1.33269e+06	1	0	17.8988	0	2.12066e+06	1.62533e+06	2.08599e+06	2.64956e+06	1.13895e+06	3.46342e+06	817359	925797	1.86417e+06	1.99526e+06	650324	1.9768e+06	2.86995e+06	1.70869e+06	600077	1.25702e+06	1.41509e+06	588585	667910	1.38749e+06	628101	299839	810762	2.25931e+06	537391	644021	1.27713e+06	1.57844e+06	1.55148e+06	1.45849e+06	1.67844e+06	1.6014e+06	1.25911e+06	1.38742e+06	1.59794e+06	0	5.51809	12.5652	14.7752
PC(37:6)+H	792.554	C45 H79 O8 N1 P1		13.023	13.023	378737	0.972553	0	17.9676	0	214356	1.24899e+06	998032	699830	895871	213525	310059	0	499177	251911	0	869116	2.04596e+06	232136	37158.7	523725	616577	126361	70885.3	557704	13711.1	0	41703.1	353005	69014.8	40295.6	1.2293e+06	489640	326017	353977	560190	507259	328375	421926	317628	0	0	11.9866	10.2624
PC(35:4e)+H	754.575	C43 H81 O7 N1 P1		14.4737	14.4737	729320	0.984681	0	18.0082	5.89444	579734	952934	806852	844572	1.21762e+06	939614	632839	491464	696023	521692	551806	390749	598926	709351	526671	610488	906782	880455	650198	1.03707e+06	652240	557861	490551	899956	772498	485247	1.61927e+06	930008	714098	681028	1.0722e+06	897808	755183	817989	932554	5.02546	12.6409	6.90485	6.58039
PC(32:2)+H	730.538	C40 H77 O8 N1 P1		12.8444	12.8444	3.58232e+06	0.978298	0	18.203	0	352951	5.11142e+06	5.81506e+06	289736	1.40116e+06	678297	5.23551e+06	277194	2.43718e+06	5.74008e+06	2.19632e+06	114303	6.78169e+06	592177	1.03235e+07	1.34591e+07	6.41377e+06	464936	3.7701e+06	1.63857e+06	3.04629e+06	4.58377e+06	792387	285686	1.6121e+06	690290	812354	5.9577e+06	665587	7.26723e+06	6.32557e+06	9.24402e+06	644616	5.09791e+06	705243	0	0	0	0
PC(37:4e)+H	782.606	C45 H85 O7 N1 P1		15.9487	15.9487	4.10773e+06	0.945957	0	18.276	18.276	3.21835e+06	3.08148e+06	4.80293e+06	3.80473e+06	5.73628e+06	7.90623e+06	4.56014e+06	2.63132e+06	3.66577e+06	3.8709e+06	3.84059e+06	2.25102e+06	4.18129e+06	1.98815e+06	4.56008e+06	5.64586e+06	3.69516e+06	3.66624e+06	4.27521e+06	5.7968e+06	4.10431e+06	3.76452e+06	3.31742e+06	5.04599e+06	3.26815e+06	3.72064e+06	4.6692e+06	5.07586e+06	4.22767e+06	5.13464e+06	4.50295e+06	5.36179e+06	3.51681e+06	4.59118e+06	4.64266e+06	0	0	0	0
PC(44:9)+H	884.616	C52 H87 O8 N1 P1		14.0323	14.0323	1.05678e+06	1	0	18.3825	0	525553	480056	1.73379e+06	1.54262e+06	2.5757e+06	1.08649e+06	1.64931e+06	531082	1.91387e+06	1.09872e+06	197407	1.02645e+06	2.46415e+06	611236	1.18663e+06	4.07856e+06	1.03545e+06	501182	512596	630081	141381	541966	641096	1.26708e+06	498887	1.01922e+06	545091	1.17813e+06	671588	1.48848e+06	1.15452e+06	827336	1.3793e+06	753203	840732	12.0324	6.53821	0	15.2202
PC(40:6e)+H	820.621	C48 H87 O7 N1 P1		15.134	15.134	675053	1	0	18.4605	8.00411	846655	654305	871273	866626	880220	1.19828e+06	672130	490827	701397	818832	506273	541056	797224	564206	736958	856952	757047	695217	671083	545721	438682	572793	501305	760737	512878	600953	977644	749599	687320	759157	749228	723679	764373	777690	766767	7.41833	9.31502	8.4043	0
PC(38:1)+H	816.648	C46 H91 O8 N1 P1		18.9039	18.9039	450604	0.996383	0	18.5494	0	685552	1.82791e+06	369224	199980	1.03381e+06	1.57689e+06	556311	99895.3	210564	216737	80435.2	147095	255166	95102.5	314337	656380	1.27547e+06	141702	47984.3	494325	192106	239584	217297	221922	217659	423782	876051	598870	869869	565776	610182	743909	675031	399285	806626	0	0	0	0
PC(17:1_22:3)+H	824.616	C47 H87 O8 N1 P1		16.0332	16.0332	6.87512e+06	0.993617	0	18.6148	0	3.60457e+06	4.50439e+06	9.36184e+06	5.5638e+06	1.58344e+07	8.80245e+06	9.01694e+06	4.89809e+06	6.55974e+06	5.69254e+06	2.4405e+06	4.85888e+06	1.35197e+07	5.54629e+06	8.68168e+06	1.6774e+07	1.47972e+07	4.73045e+06	4.42693e+06	8.33617e+06	4.0232e+06	3.08237e+06	5.55466e+06	6.64621e+06	1.99785e+06	4.3342e+06	4.2095e+06	1.00518e+07	7.81576e+06	6.01036e+06	8.08371e+06	7.67439e+06	5.88114e+06	7.38783e+06	6.3609e+06	9.11238	0	7.08491	6.45055
PC(39:6)+H	820.585	C47 H83 O8 N1 P1		15.788	15.788	1.02532e+07	1	0	18.955	0	9.10811e+06	8.21247e+06	1.10896e+07	1.09235e+07	1.36312e+07	1.02494e+07	1.17876e+07	8.03878e+06	9.40895e+06	1.39369e+07	6.64638e+06	1.1514e+07	1.27583e+07	7.84981e+06	8.80913e+06	1.52805e+07	1.36242e+07	6.32802e+06	1.12496e+07	1.47445e+07	6.95334e+06	6.33372e+06	1.00769e+07	7.64399e+06	6.42988e+06	5.66096e+06	1.53418e+07	1.31658e+07	1.30357e+07	9.86455e+06	1.35306e+07	1.39165e+07	1.04092e+07	8.63753e+06	1.04785e+07	16.3411	12.3953	0	13.0449
PC(38:6e)+H	792.59	C46 H83 O7 N1 P1		15.5445	15.5445	8.97717e+06	1	0	19.2172	13.7341	9.40878e+06	7.76697e+06	8.42568e+06	1.08477e+07	1.48563e+07	1.51359e+07	1.19511e+07	6.24958e+06	7.14706e+06	9.16269e+06	5.85944e+06	6.35264e+06	8.80052e+06	7.8869e+06	1.01706e+07	1.34498e+07	1.07531e+07	8.46955e+06	8.92477e+06	7.41352e+06	7.51235e+06	8.80932e+06	8.53573e+06	8.72922e+06	6.01492e+06	9.16157e+06	1.3141e+07	1.04416e+07	9.12029e+06	8.41768e+06	1.00476e+07	9.32995e+06	6.98776e+06	1.00232e+07	9.37569e+06	11.5389	11.246	11.7346	12.8076
PC(22:1_12:1)+H	758.569	C42 H81 O8 N1 P1		16.6154	16.6154	1.45778e+07	0.901064	0	19.3711	0	1.4401e+07	1.59815e+07	1.80918e+07	1.56246e+07	551152	1.91949e+07	1.90854e+07	1.31143e+07	2.2214e+07	1.6974e+07	1.1347e+06	1.55943e+07	2.16344e+07	1.06258e+07	2.49108e+07	2.18875e+07	1.53468e+07	1.15335e+07	1.48361e+07	1.96637e+07	1.22406e+07	1.51581e+07	1.19947e+07	1.19168e+07	1.14688e+07	1.29408e+07	1.84993e+07	2.19354e+07	1.96392e+07	1.95066e+07	1.91876e+07	1.71823e+07	500742	2.90108e+06	4.08184e+06	0	0	0	0
PC(16:1e_18:2)+H	742.575	C42 H81 O7 N1 P1		16.5677	16.5677	7.97317e+06	0.997021	0	19.3914	0	8.17066e+06	6.74233e+06	8.50195e+06	6.89796e+06	1.04211e+07	1.46048e+07	9.72694e+06	5.37704e+06	6.62745e+06	4.82225e+06	7.79255e+06	4.00131e+06	7.31819e+06	7.03536e+06	1.08232e+07	1.19467e+07	8.65003e+06	9.26349e+06	6.21415e+06	6.8245e+06	6.92674e+06	1.10707e+07	8.19071e+06	6.68776e+06	4.10736e+06	9.02757e+06	7.06717e+06	1.17588e+07	8.34571e+06	8.34416e+06	8.59253e+06	8.41906e+06	8.52378e+06	8.25704e+06	8.09392e+06	7.95782	7.19317	0	0
PC(37:2)+H	800.616	C45 H87 O8 N1 P1		17.1089	17.1089	1.09439e+07	0.945319	0	19.5503	0	7.14422e+06	8.85129e+06	7.75397e+06	5.82626e+06	3.86426e+07	2.12031e+07	1.36981e+07	3.82432e+06	3.97321e+06	7.19899e+06	4.01878e+06	5.56983e+06	7.8189e+06	6.27828e+06	8.16378e+06	4.33436e+07	2.10417e+07	3.49167e+06	5.81076e+06	1.75827e+07	5.04829e+06	1.21332e+07	8.92935e+06	5.3874e+06	3.43168e+06	5.42711e+06	2.23158e+07	1.34738e+07	1.047e+07	1.1206e+07	1.2384e+07	1.23939e+07	1.21675e+07	1.17005e+07	1.34539e+07	0	0	0	0
PC(32:2)+H	730.538	C40 H77 O8 N1 P1		13.0742	13.0742	1.72076e+06	1	0	19.6445	0	1.36565e+06	1.04258e+06	1.8369e+06	757141	4.53991e+06	2.33299e+06	2.22246e+06	2.00692e+06	759206	2.02465e+06	1.34728e+06	1.13655e+06	2.01614e+06	949015	1.8542e+06	3.69232e+06	1.86786e+06	939174	1.99927e+06	1.66552e+06	947008	1.18218e+06	1.08008e+06	804142	777913	1.05363e+06	1.47588e+06	1.74274e+06	2.2371e+06	1.87492e+06	1.91886e+06	1.98775e+06	3.2119e+06	2.68728e+06	2.34505e+06	0	7.06205	11.6145	0
PC(12:0_22:4)+H	754.538	C42 H77 O8 N1 P1		11.9762	11.9762	1.17257e+06	1	0	19.8337	0	626847	888940	1.48572e+06	757154	1.4212e+06	763610	853358	683926	1.15525e+06	4.43269e+06	380479	688428	1.70027e+06	865743	1.27038e+06	2.2017e+06	1.50936e+06	313801	1.78068e+06	1.63908e+06	484043	771576	704934	512316	447407	617920	1.25014e+06	1.44582e+06	978397	1.10252e+06	1.13251e+06	1.11198e+06	1.1538e+06	1.1073e+06	1.07324e+06	11.3234	7.81341	10.5529	10.7044
PC(39:5)+H	822.601	C47 H85 O8 N1 P1		14.7909	14.7909	1.20017e+06	0.961277	0	20.0253	0	934161	1.32377e+06	1.97226e+06	1.31553e+06	1.83452e+06	2.06714e+06	1.34897e+06	598765	1.47691e+06	1.59212e+06	339139	695308	1.8921e+06	1.33521e+06	942257	1.89234e+06	2.75445e+06	893252	672510	1.24546e+06	612031	491215	879757	1.6025e+06	315159	992825	1.7858e+06	1.76763e+06	1.12729e+06	1.36973e+06	1.12916e+06	1.42211e+06	1.24265e+06	1.28801e+06	1.38749e+06	10.4528	9.4982	11.0231	12.3313
PC(38:6e)+H	792.59	C46 H83 O7 N1 P1		14.1905	14.1905	1.31986e+06	1	0	20.1423	0	1.73275e+06	1.1733e+06	2.35627e+06	1.46204e+06	1.66031e+06	1.05495e+06	1.40872e+06	743586	921105	989621	867993	654026	453293	1.0662e+06	1.68099e+06	787515	601593	1.16828e+06	2.07229e+06	2.34351e+06	738339	302802	506297	1.09551e+06	844760	1.49659e+06	2.56099e+06	808288	2.31875e+06	1.92166e+06	2.25981e+06	2.42389e+06	2.91958e+06	727596	3.85807e+06	0	0	0	0
PC(38:7)+H	804.554	C46 H79 O8 N1 P1		14.0453	14.0453	2.93121e+07	0.998298	0	20.2006	5.46046	2.11357e+07	1.61402e+07	2.16569e+07	2.53159e+07	6.42178e+07	4.95719e+07	4.04226e+07	1.68725e+07	1.83468e+07	4.05847e+07	7.47448e+06	1.69537e+07	4.01512e+07	1.8962e+07	4.51989e+07	9.63597e+07	5.57938e+07	2.28086e+07	1.46811e+07	3.9164e+07	1.6159e+07	1.5382e+07	2.40462e+07	2.29245e+07	8.24502e+06	2.79874e+07	3.10357e+07	3.5095e+07	3.01739e+07	3.16743e+07	3.2687e+07	2.96781e+07	3.20989e+07	3.23304e+07	2.73276e+07	13.1207	16.6355	6.63515	14.2066
PC(33:1e)+H	732.59	C41 H83 O7 N1 P1		14.288	14.288	2.08616e+06	0.978298	0	20.2576	0	2.23739e+06	1.21685e+06	2.92875e+06	1.43429e+06	3.57148e+06	3.27486e+06	1.33049e+06	1.677e+06	724952	1.29244e+06	1.51991e+06	1.87831e+06	2.26876e+06	1.56554e+06	2.80352e+06	4.69716e+06	2.68012e+06	2.27963e+06	1.5224e+06	943377	1.615e+06	1.85193e+06	1.693e+06	2.42338e+06	771683	2.33916e+06	2.92758e+06	2.74014e+06	1.97052e+06	1.99736e+06	2.54999e+06	2.40894e+06	2.01083e+06	1.02564e+06	2.98586e+06	0	0	0	0
PC(36:3e)+H	770.606	C44 H85 O7 N1 P1		18.0652	18.0652	3.04244e+06	1	0	20.4194	0	3.58947e+06	2.79146e+06	3.06653e+06	2.79745e+06	4.58159e+06	6.01932e+06	3.38347e+06	2.47542e+06	2.25179e+06	2.18478e+06	3.36819e+06	1.76097e+06	2.47195e+06	2.8702e+06	3.22851e+06	4.99576e+06	2.89004e+06	3.60199e+06	2.51944e+06	2.59609e+06	2.37562e+06	3.58008e+06	2.91195e+06	3.54724e+06	1.65688e+06	3.39215e+06	2.57033e+06	3.61994e+06	3.13187e+06	3.10495e+06	3.15624e+06	3.13732e+06	3.07888e+06	3.02901e+06	3.10403e+06	0	0	0	0
PC(29:1_11:2)+H	840.648	C48 H91 O8 N1 P1		17.8091	17.8091	8.70141e+06	1	0	20.5603	20.5603	3.96296e+06	3.7798e+06	4.948e+06	6.15004e+06	2.31891e+07	1.167e+07	2.45823e+07	6.4613e+06	3.69876e+06	4.44565e+06	4.89652e+06	4.87034e+06	7.13739e+06	4.84931e+06	9.4476e+06	2.77544e+07	2.17509e+07	4.48602e+06	6.12599e+06	1.19026e+07	9.01331e+06	7.85072e+06	8.00219e+06	4.29401e+06	3.03417e+06	7.42157e+06	7.00721e+06	1.05089e+07	9.2165e+06	8.57707e+06	8.97232e+06	8.7583e+06	9.39908e+06	9.38661e+06	9.08026e+06	0	0	0	0
PC(20:2e_18:3)+H	794.606	C46 H85 O7 N1 P1		16.9396	16.9396	8.05033e+06	1	0	20.576	6.98555	8.36338e+06	6.40609e+06	6.66466e+06	7.86054e+06	1.14265e+07	1.55146e+07	1.01693e+07	5.40787e+06	6.95493e+06	7.51148e+06	4.62956e+06	5.16136e+06	8.03404e+06	7.95822e+06	8.88718e+06	1.24158e+07	8.11655e+06	8.30626e+06	7.33614e+06	7.04842e+06	6.52811e+06	1.10446e+07	8.60474e+06	8.11257e+06	4.07688e+06	8.10771e+06	8.58115e+06	8.85924e+06	8.77218e+06	8.91518e+06	8.06823e+06	8.0486e+06	5.87877e+06	9.47818e+06	8.62191e+06	0	7.26605	0	0
PC(18:3e_18:1)+H	768.59	C44 H83 O7 N1 P1		16.5835	16.5835	3.87908e+07	1	0	20.6218	0	4.07243e+07	3.9498e+07	3.80187e+07	3.61217e+07	5.8943e+07	6.02291e+07	4.39333e+07	3.26663e+07	3.11364e+07	3.25124e+07	3.18384e+07	2.59359e+07	2.93417e+07	3.69136e+07	4.60833e+07	5.67768e+07	4.26097e+07	4.29023e+07	3.84431e+07	3.50654e+07	2.94807e+07	4.82204e+07	3.59045e+07	3.3772e+07	2.33899e+07	4.29564e+07	4.06285e+07	4.84089e+07	4.01718e+07	4.00561e+07	4.18135e+07	3.84147e+07	3.95944e+07	3.95398e+07	3.90428e+07	0	0	0	0
PC(37:5e)+H	780.59	C45 H83 O7 N1 P1		15.6637	15.6637	823544	0.988298	0	20.6396	18.1008	1.18311e+06	1.25074e+06	1.69394e+06	1.45299e+06	450107	1.64891e+06	349212	532056	774994	887319	1.27958e+06	442544	563038	751375	348579	218753	515995	856678	552640	428915	1.10503e+06	569621	1.17003e+06	2.34767e+06	1.28457e+06	635369	1.21263e+06	721304	653431	799974	742203	1.28424e+06	520056	561762	811797	0	14.7682	16.0743	17.5595
PC(36:5)+H	780.554	C44 H79 O8 N1 P1		13.2284	13.2284	2.56537e+07	1	0	20.7133	0	2.13328e+07	2.03698e+07	4.62981e+07	3.02481e+07	4.62157e+07	1.74781e+07	2.47102e+07	1.57099e+07	3.98017e+07	3.0383e+07	5.64004e+06	2.48081e+07	4.0427e+07	2.88594e+07	2.10921e+07	4.98614e+07	2.62584e+07	1.39264e+07	3.468e+07	2.68948e+07	1.75822e+07	1.05881e+07	2.44395e+07	1.89829e+07	1.93897e+07	1.47148e+07	3.67967e+07	3.23794e+07	2.81521e+07	2.89592e+07	2.57892e+07	1.79878e+07	3.20158e+07	3.63787e+07	5.41762e+07	0	0	0	0
PC(16:0_18:3)+H	756.554	C42 H79 O8 N1 P1		15.629	15.629	3.26251e+07	0.978298	0	20.8695	9.33643	4.08582e+07	3.16269e+07	3.91038e+07	3.41758e+07	4.41619e+07	4.86943e+07	2.86641e+07	2.45692e+07	2.81031e+07	2.36069e+07	3.24501e+07	2.4969e+07	3.69428e+07	3.5382e+07	4.1148e+07	5.87788e+07	3.28818e+07	2.64232e+07	2.63939e+07	4.76096e+07	2.13996e+07	2.96035e+07	2.31763e+07	2.98975e+07	2.13449e+07	2.3986e+07	3.75401e+07	3.57542e+07	3.34128e+07	3.41193e+07	3.69293e+07	3.39458e+07	3.57875e+07	3.67128e+07	3.4464e+07	5.81762	14.173	12.0384	11.5332
PC(39:5)+H	822.601	C47 H85 O8 N1 P1		15.6119	15.6119	1.67715e+06	0.978936	0	21.0728	0	768969	1.04456e+06	1.93771e+06	1.49426e+06	2.7897e+06	900058	1.16547e+06	510048	1.12428e+06	1.0098e+06	374363	554407	2.52574e+06	782424	710639	2.73854e+06	2.50827e+06	559939	7.24331e+06	1.48176e+06	175040	300154	2.14926e+06	855368	5.52132e+06	375915	610661	1.69792e+06	903484	1.0666e+06	1.21596e+06	1.13506e+06	1.07339e+06	1.13498e+06	1.17096e+06	19.0904	8.42531	0	21.0728
PC(42:9)+H	856.585	C50 H83 O8 N1 P1		13.4084	13.4084	1.4083e+06	0.996809	0	21.1227	0	702780	976384	1.33812e+06	2.2045e+06	4.25365e+06	1.49797e+06	2.79207e+06	991537	506184	1.05691e+06	328244	623190	838182	728861	1.23306e+06	3.36521e+06	1.45189e+06	913986	1.37697e+06	2.49401e+06	860596	1.11805e+06	832516	1.36149e+06	1.13629e+06	1.05845e+06	2.04701e+06	2.35194e+06	1.75938e+06	1.63733e+06	1.73087e+06	1.73933e+06	1.34027e+06	1.27955e+06	1.353e+06	11.2876	0	9.6461	0
PC(34:4)+H	754.538	C42 H77 O8 N1 P1		14.2395	14.2395	1.4208e+07	0.980213	0	21.1915	9.28214	8.41234e+06	8.23412e+06	9.96897e+06	7.86349e+06	2.99825e+07	1.99421e+07	2.08114e+07	9.99659e+06	5.12824e+06	1.21269e+07	8.83626e+06	8.56439e+06	1.47976e+07	5.22973e+06	2.74918e+07	3.89166e+07	2.49767e+07	1.2231e+07	5.09369e+06	2.73983e+07	9.94671e+06	1.65964e+07	1.56859e+07	7.7459e+06	2.39873e+06	1.43512e+07	1.69946e+07	2.23394e+07	1.42042e+07	1.49111e+07	1.42333e+07	1.30875e+07	7.27047e+06	7.19684e+06	1.45834e+07	11.2567	15.2232	0	15.6674
PC(31:1)+H	718.538	C39 H77 O8 N1 P1		14.9537	14.9537	403973	0.990213	0	21.2445	0	344269	325674	338312	509948	99260	299367	570147	398274	583260	682442	243231	422686	306696	457328	595906	1.33541e+06	561297	194874	279169	590754	237581	325196	378515	30208	444840	216942	267433	155076	475687	621033	289043	552818	539223	603263	390316	0	0	0	0
PC(42:2)+H	870.695	C50 H97 O8 N1 P1		20.3912	20.3912	1.08912e+06	1	0	21.472	0	1.32953e+06	863624	1.6353e+06	1.04328e+06	1.9557e+06	1.30441e+06	1.49696e+06	426560	2.03438e+06	855918	378607	1.23982e+06	2.72443e+06	1.48443e+06	1.78081e+06	3.29065e+06	1.85755e+06	625143	536639	954793	394311	800006	620421	629962	522199	730734	945392	1.17274e+06	1.15088e+06	972954	1.2815e+06	1.12425e+06	1.20121e+06	1.04562e+06	830020	5.02937	0	0	0
PC(32:1e)+H	718.575	C40 H81 O7 N1 P1		16.3406	16.3406	8.76786e+06	0.996383	0	21.6508	21.6508	1.11101e+07	7.20063e+06	1.03198e+07	1.09891e+07	1.21628e+07	1.57973e+07	9.3044e+06	5.20531e+06	9.22604e+06	4.05023e+06	9.31222e+06	7.02584e+06	6.31619e+06	8.2119e+06	9.40226e+06	1.25191e+07	1.14579e+07	9.68425e+06	6.78425e+06	5.7706e+06	7.17892e+06	1.17343e+07	8.39848e+06	7.90397e+06	5.79629e+06	1.01476e+07	7.76293e+06	1.11789e+07	9.25091e+06	9.26147e+06	9.1178e+06	9.48215e+06	1.08292e+07	1.09781e+07	1.37576e+07	0	7.4121	0	0
PC(40:6)+H	834.601	C48 H85 O8 N1 P1		14.0024	14.0024	3.14022e+06	1	0	21.7798	0	3.70391e+06	4.10738e+06	4.01091e+06	4.12603e+06	4.0492e+06	3.97866e+06	3.23977e+06	2.21009e+06	2.03317e+06	5.02739e+06	1.59072e+06	4.38105e+06	4.31513e+06	2.9045e+06	2.10923e+06	7.41445e+06	1.05598e+06	1.19758e+06	3.57061e+06	3.08467e+06	3.23411e+06	3.01509e+06	1.77535e+06	4.34055e+06	2.58353e+06	2.16513e+06	1.28185e+06	5.0171e+06	4.65069e+06	1.91543e+06	4.63044e+06	3.66867e+06	74166.9	4.81635e+06	2.20397e+06	0	16.4314	14.8237	11.1971
PC(38:7e)+H	790.575	C46 H81 O7 N1 P1		13.82	13.82	1.29803e+06	0.986809	0	22.4174	8.15141	1.82848e+06	1.15561e+06	2.12077e+06	1.92232e+06	1.53296e+06	1.99646e+06	1.14973e+06	931844	1.53068e+06	2.12953e+06	1.144e+06	1.26182e+06	1.10092e+06	1.18849e+06	1.20535e+06	1.12293e+06	1.66293e+06	1.37919e+06	1.3671e+06	739589	1.0801e+06	152194	1.3314e+06	1.53625e+06	1.52961e+06	887141	1.83284e+06	1.76849e+06	1.40083e+06	1.36765e+06	1.35619e+06	1.4306e+06	1.40701e+06	1.47806e+06	1.30966e+06	15.85	10.1351	10.2222	18.1135
PC(33:0)+H	748.585	C41 H83 O8 N1 P1		16.3225	16.3225	3.24581e+06	0.995532	0	22.593	10.8669	3.66457e+06	3.15068e+06	6.0343e+06	3.14731e+06	6.45415e+06	4.36954e+06	2.73368e+06	1.71372e+06	2.74792e+06	2.17331e+06	2.57769e+06	2.73452e+06	8.44416e+06	3.28015e+06	3.52551e+06	8.33667e+06	4.06123e+06	2.50351e+06	1.9052e+06	4.01824e+06	2.08852e+06	2.55687e+06	1.9715e+06	3.26542e+06	1.24251e+06	1.65113e+06	2.81461e+06	3.51035e+06	3.62906e+06	3.32209e+06	3.50502e+06	3.47625e+06	3.3465e+06	3.35268e+06	4.02931e+06	20.2551	12.8088	12.5332	20.8141
PC(42:5)+H	864.648	C50 H91 O8 N1 P1		16.8206	16.8206	1.73337e+06	0.956596	0	22.6093	0	1.80232e+06	1.33974e+07	3.36801e+06	4.09296e+06	2.04538e+06	1.22956e+06	1.6962e+06	558587	2.20207e+06	388413	157195	4.38649e+06	1.68133e+06	1.59969e+06	328278	996535	1.20228e+06	169390	1.17979e+06	1.23814e+06	472614	145662	448887	4.64998e+06	622818	191806	3.08481e+06	1.14068e+06	2.07556e+06	1.79985e+06	2.35562e+06	1.7951e+06	1.9289e+06	1.92415e+06	2.62956e+06	0	0	22.6093	15.2423
PC(35:4)+H	768.554	C43 H79 O8 N1 P1		15.614	15.614	470693	0.943191	0	22.6901	0	141860	416260	197756	159835	363503	509483	627105	143678	222405	445287	217703	234256	212152	94636.4	2.82833e+06	6.46701e+06	968889	184771	53220.2	279797	245196	51642.6	157163	319834	55307.9	421932	184235	162462	407215	159725	214976	268915	212899	161924	114875	0	0	0	0
PC(34:4)+H	754.538	C42 H77 O8 N1 P1		12.6533	12.6533	3.89268e+06	0.984468	0	22.7173	11.5429	2.40033e+06	4.22615e+06	3.66279e+06	2.75717e+06	1.05559e+07	4.17706e+06	5.39724e+06	2.72374e+06	1.93431e+06	3.28643e+06	1.11916e+06	1.89951e+06	6.34117e+06	3.01345e+06	5.2845e+06	9.93848e+06	5.06086e+06	2.49685e+06	4.24905e+06	6.02213e+06	2.44806e+06	2.49137e+06	3.43583e+06	1.72184e+06	1.51335e+06	2.83319e+06	5.051e+06	4.40021e+06	4.47319e+06	3.92659e+06	4.34724e+06	4.43372e+06	4.06221e+06	4.33851e+06	4.05761e+06	19.8279	20.4333	21.7535	0
PC(35:2e)+H	758.606	C43 H85 O7 N1 P1		17.0719	17.0719	490165	0.988085	0	22.7552	0	499630	824736	885165	1.09126e+06	612389	1.07375e+06	426538	79139.5	391614	249314	355675	287173	601827	527480	338490	221931	880196	590141	211428	298442	518779	186860	245219	1.29647e+06	398452	715251	613708	516461	363442	889414	496041	553982	930669	383004	460569	0	0	0	0
PC(34:2)+H	758.569	C42 H81 O8 N1 P1		16.2352	16.2352	1.52883e+07	0.900426	0	22.9238	0	2.05746e+07	1.43265e+07	1.18583e+07	1.63334e+07	1.08653e+06	2.56986e+07	9.95236e+06	1.22222e+07	2.34229e+07	1.63141e+07	2.03715e+06	1.40701e+07	3.00552e+07	1.70597e+07	2.17976e+07	3.41749e+07	2.07963e+07	1.48445e+07	1.45397e+07	2.60909e+07	1.64886e+07	1.35751e+07	1.71548e+07	9.14711e+06	1.5366e+07	614737	1.63561e+07	1.87148e+07	1.895e+07	1.72918e+07	1.78294e+07	2.29384e+07	5.36497e+06	2.34454e+06	809544	0	0	0	0
PC(40:7e)+H	818.606	C48 H85 O7 N1 P1		15.2774	15.2774	1.83104e+06	1	0	22.9908	0	1.7394e+06	2.29125e+06	2.09999e+06	2.66563e+06	2.58029e+06	3.70661e+06	1.97999e+06	1.32538e+06	1.29228e+06	1.61189e+06	1.53199e+06	1.22664e+06	1.64617e+06	1.68139e+06	2.04439e+06	2.25787e+06	1.37209e+06	1.76285e+06	2.02761e+06	1.32337e+06	1.47243e+06	1.10133e+06	1.53012e+06	2.3143e+06	2.21977e+06	1.42069e+06	2.66706e+06	2.46795e+06	2.07845e+06	1.74942e+06	2.17439e+06	1.97812e+06	1.72417e+06	2.06237e+06	2.23755e+06	0	0	0	0
PC(34:1e)+H	746.606	C42 H85 O7 N1 P1		17.1072	17.1072	1.88486e+06	0.857021	0	23.014	0	1.16449e+06	1.08226e+06	1.27906e+06	1.56185e+06	4.24551e+06	2.5314e+06	3.29979e+06	1.26991e+06	1.87753e+06	855605	1.89259e+06	1.4071e+06	849943	1.3267e+06	1.93896e+06	4.0291e+06	2.57943e+06	1.91052e+06	2.1791e+06	1.32902e+06	2.8503e+06	3.02793e+06	2.46706e+06	764340	819419	2.00013e+06	895490	1.76835e+06	1.95968e+06	2.68076e+06	1.62865e+06	1.75532e+06	1.48127e+06	1.60692e+06	2.43943e+06	0	0	0	0
PC(38:7)+H	804.554	C46 H79 O8 N1 P1		13.4102	13.4102	5.75509e+07	0.998298	0	23.0298	10.225	5.11915e+07	4.34902e+07	7.88075e+07	6.37242e+07	9.19819e+07	5.00683e+07	5.38099e+07	3.9679e+07	1.07427e+08	9.05763e+07	1.03872e+07	4.94866e+07	8.05765e+07	6.12779e+07	8.08043e+07	2.19196e+08	5.58255e+07	2.00804e+07	3.83687e+07	8.10751e+07	2.95444e+07	4.39767e+07	3.22925e+07	3.7138e+07	5.81626e+07	2.92264e+07	6.16444e+07	7.07631e+07	6.00526e+07	5.8363e+07	6.3511e+07	6.3607e+07	6.21743e+07	6.17343e+07	5.8185e+07	6.09055	6.15141	0	0
PC(35:5)+H	766.538	C43 H77 O8 N1 P1		15.1572	15.1572	1.5099e+06	1	0	23.087	9.41439	726138	1.04668e+06	1.24674e+06	851221	1.93247e+06	1.06113e+06	2.45866e+06	1.25505e+06	1.5213e+06	4.38757e+06	489991	776695	783351	2.08617e+06	860349	6.94803e+06	1.20212e+06	627695	2.25163e+06	1.84144e+06	1.00551e+06	2.10914e+06	1.15491e+06	1.19114e+06	400795	489133	2.02487e+06	683823	812399	1.56207e+06	2.33157e+06	942014	1.21804e+06	2.01199e+06	1.9772e+06	8.06749	11.9695	0	0
PC(18:1_22:5)+H	834.601	C48 H85 O8 N1 P1		15.7431	15.7431	2.34874e+07	1	0	23.2314	0	2.43525e+07	7.2808e+06	2.20386e+07	2.80654e+07	9.10619e+06	3.6946e+07	2.47396e+07	2.02002e+07	2.79379e+07	3.46672e+07	2.93464e+07	1.97003e+07	1.83078e+07	2.8238e+07	2.01925e+07	8.96726e+06	1.67854e+07	1.84592e+07	2.78421e+07	2.96729e+07	2.25117e+07	2.17263e+07	1.75997e+07	2.31473e+07	3.28738e+07	2.20914e+07	3.33188e+07	2.02297e+07	2.45053e+07	2.4425e+07	2.41299e+07	3.77139e+07	1.96342e+07	2.52238e+07	1.56083e+07	0	0	0	0
PC(16:2e_20:3)+H	766.575	C44 H81 O7 N1 P1		15.5099	15.5099	1.51835e+07	1	0	23.3705	5.79286	1.53023e+07	1.30773e+07	1.31726e+07	1.57173e+07	2.90887e+07	2.88491e+07	2.25258e+07	8.15054e+06	1.11669e+07	1.19839e+07	7.54628e+06	9.63596e+06	1.65688e+07	1.35773e+07	2.07783e+07	2.34464e+07	1.94797e+07	1.42647e+07	1.25218e+07	1.16873e+07	1.13975e+07	1.68241e+07	1.49437e+07	1.31861e+07	7.51219e+06	2.02431e+07	1.86487e+07	1.98926e+07	1.54183e+07	1.47009e+07	1.72303e+07	1.63804e+07	1.42527e+07	1.7541e+07	1.69359e+07	9.09631	7.92613	0	7.14214
PC(16:0_22:6)+H	806.569	C46 H81 O8 N1 P1		15.0864	15.0864	3.70214e+07	1	0	23.3981	5.88705	2.69375e+07	2.03272e+07	4.19668e+07	2.6592e+07	9.0793e+07	4.70808e+07	5.67501e+07	1.75087e+07	3.15302e+07	3.52834e+07	2.14554e+07	1.97522e+07	4.94587e+07	2.68624e+07	5.26866e+07	1.41186e+08	1.00211e+08	2.22732e+07	1.46602e+07	4.952e+07	2.12729e+07	2.85464e+07	2.13446e+07	2.18162e+07	1.78306e+07	2.73716e+07	2.65095e+07	3.33634e+07	3.63079e+07	3.25164e+07	3.84228e+07	3.73661e+07	3.06629e+07	3.98926e+07	3.42632e+07	8.09355	6.23963	9.844	7.66626
PC(39:7)+H	818.569	C47 H81 O8 N1 P1		15.039	15.039	7.81582e+06	1	0	23.4039	15.0464	6.56449e+06	7.00001e+06	1.40563e+07	8.20256e+06	1.80364e+07	1.03427e+07	7.18962e+06	3.28129e+06	8.68032e+06	6.23356e+06	2.62394e+06	5.92312e+06	2.27128e+07	6.02156e+06	7.07996e+06	1.94758e+07	1.37586e+07	4.00631e+06	5.06995e+06	1.28018e+07	3.66052e+06	3.6812e+06	4.79047e+06	7.32656e+06	3.31284e+06	3.63368e+06	5.89605e+06	9.92802e+06	7.5317e+06	7.3414e+06	8.69303e+06	8.68274e+06	8.63097e+06	8.93094e+06	8.033e+06	6.04338	15.9314	15.7953	12.749
PC(38:5)+H	808.585	C46 H83 O8 N1 P1		13.138	13.138	2.06e+07	1	0	23.5794	0	1.02319e+07	2.37328e+07	2.36364e+07	2.54911e+07	4.6858e+07	2.51802e+07	2.5251e+07	1.32284e+07	1.61296e+07	2.58964e+07	5.48476e+06	2.17786e+07	2.38078e+07	1.76487e+07	1.6563e+07	4.22872e+07	1.531e+07	1.35738e+07	1.79165e+07	3.55224e+07	1.38867e+07	1.43859e+07	1.36867e+07	2.20067e+07	1.98026e+07	1.74028e+07	2.46468e+07	2.87678e+07	2.26098e+07	2.21434e+07	2.29498e+07	2.26174e+07	1.49744e+07	2.35392e+07	2.25893e+07	0	0	0	0
PC(17:0_20:4)+H	796.585	C45 H83 O8 N1 P1		15.7197	15.7197	3.27507e+07	1	0	23.6093	0	3.07641e+07	3.29307e+07	3.3361e+07	3.11108e+07	5.65016e+07	4.28284e+07	4.03093e+07	2.25538e+07	2.53271e+07	2.89014e+07	1.68774e+07	2.80867e+07	3.67006e+07	2.53622e+07	3.57624e+07	6.62735e+07	4.44922e+07	2.13081e+07	2.67417e+07	4.34582e+07	2.25156e+07	2.54358e+07	2.76052e+07	2.59896e+07	1.82781e+07	2.50632e+07	4.49323e+07	4.26555e+07	3.28327e+07	3.46557e+07	3.59297e+07	3.79766e+07	3.56717e+07	3.49304e+07	4.16312e+07	3.44868	14.1336	3.42256	7.27238
PC(35:5)+H	766.538	C43 H77 O8 N1 P1		13.757	13.757	2.10816e+06	0.997872	0	23.75	0	1.57168e+06	1.34418e+06	2.90823e+06	1.27383e+06	3.79983e+06	2.47687e+06	2.52565e+06	1.22324e+06	2.35815e+06	1.76334e+06	515486	1.57203e+06	5.57338e+06	2.17954e+06	3.52821e+06	6.65686e+06	3.28206e+06	1.20709e+06	792719	2.46507e+06	1.09188e+06	1.98184e+06	1.46875e+06	1.17483e+06	626182	1.43049e+06	1.26624e+06	2.3627e+06	2.24257e+06	2.28989e+06	2.34898e+06	2.3779e+06	2.40839e+06	2.3039e+06	2.23663e+06	10.378	11.9812	12.0862	11.6926
PC(32:2e)+H	716.559	C40 H79 O7 N1 P1		14.9471	14.9471	1.15785e+06	0.998085	0	24.0335	0	1.15148e+06	805955	1.86083e+06	1.47871e+06	1.77888e+06	1.64589e+06	1.13035e+06	736478	929284	834928	936981	707532	1.35872e+06	1.21175e+06	1.55042e+06	1.76061e+06	1.51583e+06	876784	880748	978827	841683	1.30853e+06	1.11047e+06	1.14106e+06	968022	1.38907e+06	1.61157e+06	1.33429e+06	1.28261e+06	1.20819e+06	1.16374e+06	1.2876e+06	1.27238e+06	1.30829e+06	1.2292e+06	17.6548	0	16.4937	0
PC(42:7)+H	860.616	C50 H87 O8 N1 P1		14.6081	14.6081	3.3585e+06	1	0	24.0749	0	7.42089e+06	5.46663e+06	6.83588e+06	7.82578e+06	5.40182e+06	7.51126e+06	1.37946e+06	1.64661e+06	7.38343e+06	4.6028e+06	1.22454e+06	5.48156e+06	9.31454e+06	5.28999e+06	780796	1.21003e+06	1.04351e+06	1.57176e+06	1.85225e+06	3.95511e+06	1.89934e+06	859527	2.60525e+06	5.87215e+06	2.55771e+06	1.09943e+06	2.6907e+06	2.27953e+06	3.53061e+06	3.2199e+06	2.78188e+06	4.70487e+06	3.43151e+06	2.98444e+06	2.19004e+06	16.5074	22.6191	21.7035	23.6496
PC(33:3)+H	742.538	C41 H77 O8 N1 P1		15.3506	15.3506	1.57011e+06	1	0	24.6952	0	775357	1.27575e+06	1.94231e+06	1.66767e+06	1.90591e+06	2.22405e+06	2.02047e+06	1.02781e+06	1.41906e+06	2.70419e+06	1.05285e+06	1.21645e+06	2.39072e+06	2.32132e+06	2.37859e+06	5.27932e+06	2.00158e+06	1.02133e+06	625053	2.80716e+06	1.0594e+06	1.9962e+06	1.26879e+06	1.06765e+06	944906	936203	865136	1.20087e+06	1.62711e+06	1.57387e+06	1.29088e+06	1.6214e+06	1.88378e+06	1.68853e+06	1.5318e+06	0	0	0	16.2742
PC(40:8)+H	830.569	C48 H81 O8 N1 P1		12.7008	12.7008	5.00843e+06	0.985106	0	24.7863	0	3.79946e+06	9.89794e+06	5.97189e+06	1.7548e+06	1.54116e+07	7.12063e+06	8.66106e+06	3.47329e+06	4.29814e+06	4.82786e+06	1.08783e+06	5.78051e+06	5.95614e+06	1.16238e+06	6.70009e+06	4.01153e+06	3.92417e+06	2.12853e+06	5.12818e+06	4.49547e+06	3.54279e+06	5.90946e+06	1.70639e+06	8.40827e+06	4.89915e+06	2.26416e+06	1.01622e+07	8.02075e+06	6.35516e+06	6.00651e+06	1.91851e+06	6.99941e+06	6.02956e+06	5.51688e+06	5.11255e+06	14.8888	0	0	0
PC(40:7e)+H	818.606	C48 H85 O7 N1 P1		14.8306	14.8306	1.95891e+06	1	0	24.8495	0	1.59841e+06	2.72478e+06	1.68377e+06	2.34149e+06	2.82251e+06	2.41646e+06	2.01368e+06	1.55743e+06	1.57817e+06	2.61411e+06	1.14012e+06	1.81387e+06	1.11395e+06	1.08705e+06	2.1717e+06	1.18463e+06	885041	1.8167e+06	1.9399e+06	3.97973e+06	1.27963e+06	926261	1.26342e+06	2.49634e+06	2.78002e+06	1.07356e+06	6.47018e+06	2.24311e+06	2.01201e+06	2.05977e+06	2.15723e+06	1.80892e+06	2.0054e+06	2.1045e+06	1.91714e+06	0	20.3554	20.3633	10.626
PC(42:6)+H	862.632	C50 H89 O8 N1 P1		16.1711	16.1711	2.44973e+06	1	0	24.8495	0	1.82914e+06	8.39926e+06	7.45819e+06	6.30528e+06	7.11184e+06	1.19535e+06	3.3465e+06	783135	2.27352e+06	1.57962e+06	666114	2.97387e+06	6.17483e+06	1.29828e+06	781181	2.53387e+06	3.86533e+06	595732	1.37898e+06	3.01101e+06	424485	860992	638702	3.21746e+06	1.12508e+06	544540	4.74881e+06	2.71228e+06	2.47853e+06	2.60808e+06	2.78843e+06	2.75279e+06	2.56495e+06	2.8352e+06	2.93012e+06	5.20464	11.4856	22.3291	15.0184
PC(32:2)+H	730.538	C40 H77 O8 N1 P1		15.6479	15.6479	507329	0.972553	0	31.2489	0	123291	240573	537684	437551	379890	594233	518014	515792	794686	702927	637195	451840	914839	651277	894285	1.72078e+06	1.01264e+06	559543	82802.6	622665	350031	743692	595117	817454	264979	529270	44558.5	180221	495156	532539	566185	488471	472545	247209	494308	30.2462	0	0	0
PC(8:0_22:1)+H	704.522	C38 H75 O8 N1 P1		12.5653	12.5653	586211	0.994255	0	30.6269	0	290902	310375	638778	386403	1.99013e+06	499640	762431	301550	236928	240870	272996	197271	787501	560776	1.36767e+06	2.4091e+06	724072	400872	378074	1.34278e+06	298940	540902	401663	140894	148539	541766	691305	604502	507973	527572	570039	624721	577798	687237	587664	11.7478	0	0	10.9472
PC(17:0_18:1)+H	774.601	C43 H85 O8 N1 P1		16.6642	16.6642	618583	1	0	26.7998	0	571420	1.05854e+06	167812	252747	164940	503217	928869	153072	581731	108047	148010	597259	156976	305570	448006	4155.61	84303.3	131676	20079.8	277177	285319	475695	23430.3	460928	273503	401689	254379	110746	2.79344e+06	1.80062e+06	2.0049e+06	1.56973e+06	2.47367e+06	352866	2.84097e+06	0	0	0	22.9252
PC(17:0_20:1)+H	802.632	C45 H89 O8 N1 P1		17.6675	17.6675	1.11315e+06	0.987021	0	39.1362	0	1.50588e+06	2.03617e+06	1.1793e+06	1.49404e+06	3.46972e+06	853232	802119	819216	851357	1.67909e+06	920736	1.06171e+06	1.9983e+06	1.52505e+06	2.09845e+06	1.66968e+06	607330	382375	498535	753382	272239	645904	270138	1.59531e+06	1.04239e+06	736688	1.53421e+06	1.86513e+06	1.34645e+06	1.04865e+06	1.3618e+06	2.68523e+06	319307	480748	654614	0	0	0	0
PC(12:0e_21:0)+H	734.606	C41 H85 O7 N1 P1		17.2908	17.2908	1.14833e+06	0.992766	0	27.015	0	844505	647755	1.26363e+06	552066	2.17717e+06	2.22204e+06	1.19694e+06	597817	988023	797734	1.08539e+06	475401	1.26726e+06	900049	1.68582e+06	2.10726e+06	1.48912e+06	1.40952e+06	656223	1.11544e+06	1.08269e+06	1.97157e+06	1.01087e+06	995986	592617	1.11253e+06	789521	1.96414e+06	1.26048e+06	1.2099e+06	1.20258e+06	1.22278e+06	669312	1.10864e+06	1.16274e+06	11.18	0	0	15.5281
PC(35:3)+H	770.569	C43 H81 O8 N1 P1		16.3124	16.3124	1.17083e+06	0.99383	0	29.4505	0	1.04401e+06	958391	1.24611e+06	856420	1.63378e+06	1.78319e+06	816618	1.47909e+06	883737	1.90155e+06	1.11694e+06	964736	1.81185e+06	1.48473e+06	1.43124e+06	2.95207e+06	1.43285e+06	859357	788759	1.91186e+06	922444	899432	1.02726e+06	1.12025e+06	556808	725483	733855	1.1651e+06	1.27764e+06	1.13721e+06	1.16845e+06	1.10408e+06	1.34099e+06	1.15698e+06	1.04009e+06	10.0477	0	0	0
PC(37:5)+H	794.569	C45 H81 O8 N1 P1		15.0966	15.0966	1.24823e+06	0.99617	0	26.5152	0	814773	761084	1.12559e+06	481049	3.05157e+06	1.45076e+06	1.18741e+06	659939	509907	1.38816e+06	344848	606625	1.71723e+06	872762	1.55831e+06	4.26682e+06	3.41277e+06	789761	821424	2.16124e+06	793744	1.11563e+06	995179	934944	790586	752842	1.6075e+06	1.85831e+06	1.11973e+06	1.14601e+06	1.4355e+06	1.27468e+06	1.31608e+06	1.3808e+06	1.32219e+06	13.8207	0	7.77383	0
PC(37:4)+H	796.585	C45 H83 O8 N1 P1		14.1115	14.1115	1.2733e+06	1	0	27.6245	0	2.79964e+06	1.69647e+06	2.76994e+06	1.77803e+06	3.12397e+06	1.54807e+06	626359	233979	3.42153e+06	1.69271e+06	69239.4	2.1381e+06	4.38338e+06	1.87597e+06	775584	3.5479e+06	986544	135565	1.0194e+06	1.27746e+06	344380	147802	668431	1.00865e+06	611230	225273	970447	855088	1.50197e+06	984799	1.73237e+06	1.08869e+06	1.42115e+06	1.47265e+06	1.33893e+06	23.4858	16.7161	7.99319	0
PC(37:3e)+H	784.621	C45 H87 O7 N1 P1		17.1858	17.1858	1.36869e+06	0.992766	0	34.86	0	2.11876e+06	1.95302e+06	1.58249e+06	1.80628e+06	983400	2.81003e+06	1.29692e+06	1.14345e+06	803905	1.23454e+06	1.28106e+06	1.78012e+06	1.65484e+06	2.61261e+06	488124	1.07926e+06	1.53049e+06	1.25908e+06	1.11499e+06	773075	1.43572e+06	1.26676e+06	887437	2.31021e+06	1.2971e+06	1.27804e+06	1.75353e+06	1.16301e+06	1.31821e+06	1.43667e+06	1.87268e+06	1.29717e+06	1.57852e+06	1.20887e+06	1.31642e+06	0	0	0	16.4573
PC(35:3)+H	770.569	C43 H81 O8 N1 P1		14.1721	14.1721	1.38426e+06	1	0	28.4838	0	907603	1.44161e+06	2.76245e+06	1.35421e+06	1.65044e+06	1.17596e+06	307559	366232	2.58807e+06	1.30935e+06	282394	1.42404e+06	2.96449e+06	1.61639e+06	3.04707e+06	602389	134213	434293	1.5423e+06	1.86294e+06	678970	2.08077e+06	148473	1.29378e+06	645563	1.10671e+06	1.47165e+06	709368	1.72771e+06	1.32076e+06	1.93977e+06	2.54991e+06	1.23527e+06	1.49517e+06	2.85463e+06	22.2943	0	0	28.4838
PC(8:0e_24:2)+H	716.559	C40 H79 O7 N1 P1		13.9472	13.9472	1.40903e+06	0.993617	0	33.7162	0	1.09367e+06	752155	1.18607e+06	1.15562e+06	2.48509e+06	1.84878e+06	1.91764e+06	754047	1.10106e+06	1.94197e+06	780534	550010	1.04344e+06	848369	3.99762e+06	2.54203e+06	1.78341e+06	1.2882e+06	899376	1.03137e+06	1.30343e+06	1.92197e+06	1.53849e+06	667219	601813	2.39425e+06	1.92681e+06	1.66458e+06	1.55241e+06	1.41459e+06	1.49362e+06	1.45478e+06	1.40595e+06	1.43028e+06	1.22121e+06	17.5798	5.35982	0	9.75923
PC(39:6)+H	820.585	C47 H83 O8 N1 P1		14.6012	14.6012	1.45417e+06	1	0	29.301	0	1.15411e+06	3.94966e+06	5.21129e+06	2.84277e+06	3.63335e+06	1.04922e+06	780382	137996	2.52855e+06	1.74281e+06	425438	3.05639e+06	5.002e+06	496978	156539	1.29164e+06	1.20115e+06	478327	1.35955e+06	1.63733e+06	0	0	133638	2.99218e+06	175393	0	2.363e+06	2.42826e+06	1.8451e+06	1.2728e+06	1.52483e+06	2.02682e+06	1.85969e+06	1.85884e+06	1.51106e+06	0	0	29.111	19.8814
PC(39:5)+H	822.601	C47 H85 O8 N1 P1		16.6799	16.6799	1.47711e+06	0.947021	0	33.1084	0	1.27076e+06	796599	2.83663e+06	1.13289e+06	2.79074e+06	1.42967e+06	1.29567e+06	724789	2.76207e+06	116929	840514	1.0528e+06	3.97852e+06	276419	3.51646e+06	4.70215e+06	4.14382e+06	1.13501e+06	1.08382e+06	1.93534e+06	708892	2.16062e+06	72567.1	1.02845e+06	669191	830140	426763	1.83602e+06	724072	2.3454e+06	1.32684e+06	1.29726e+06	744261	814308	1.15957e+06	0	0	0	0
PC(35:2e)+H	758.606	C43 H85 O7 N1 P1		16.2258	16.2258	1.60216e+06	0.953191	0	34.6407	0	648838	1.25686e+06	1.55519e+06	1.33495e+06	3.04487e+06	3.21981e+06	1.467e+06	928212	1.31007e+06	1.6134e+06	979527	770968	2.35814e+06	1.6667e+06	2.26448e+06	2.76995e+06	2.56112e+06	1.77902e+06	1.40937e+06	1.52406e+06	1.45584e+06	2.24916e+06	1.51529e+06	1.26052e+06	236104	1.94191e+06	1.39792e+06	1.83177e+06	1.75872e+06	1.61045e+06	2.00233e+06	1.93665e+06	1.25707e+06	1.66792e+06	1.63612e+06	0	0	0	18.4845
PC(35:3e)+H	756.59	C43 H83 O7 N1 P1		15.9461	15.9461	1.70093e+06	0.934468	0	31.7526	0	2.20685e+06	2.51172e+06	2.49355e+06	2.30401e+06	3.84246e+06	2.73182e+06	2.68861e+06	501996	1.31116e+06	1.45466e+06	715389	1.4402e+06	2.58348e+06	1.33413e+06	1.63231e+06	1.88036e+06	2.54324e+06	1.71311e+06	1.39504e+06	1.21139e+06	1.03671e+06	799751	1.32966e+06	1.72993e+06	845843	1.55593e+06	2.21532e+06	1.58908e+06	2.34553e+06	1.45517e+06	1.74866e+06	1.64631e+06	1.89214e+06	1.25733e+06	1.69987e+06	18.7383	0	20.852	20.9705
PC(34:4e)+H	740.559	C42 H79 O7 N1 P1		13.6551	13.6551	1.76578e+06	0.990851	0	35.9156	16.5515	1.63707e+06	1.27751e+06	1.73184e+06	2.11272e+06	2.69585e+06	2.33476e+06	1.52208e+06	1.51779e+06	1.09857e+06	1.78022e+06	990568	886162	1.14995e+06	1.16906e+06	3.91414e+06	2.27763e+06	1.59696e+06	1.58589e+06	1.87052e+06	1.88327e+06	1.41857e+06	2.51554e+06	1.83953e+06	1.15008e+06	1.7887e+06	1.92453e+06	3.40152e+06	1.8888e+06	1.71366e+06	1.70089e+06	1.88669e+06	1.87811e+06	1.89414e+06	1.87781e+06	1.98166e+06	11.1089	0	10.4979	13.1367
PC(38:3)+H	812.616	C46 H87 O8 N1 P1		17.4386	17.4386	1.76606e+06	1	0	29.7212	0	1.16455e+06	1.17599e+06	984751	990669	4.15971e+06	1.90837e+06	1.55756e+06	8.22369e+06	1.0228e+06	732297	1.00475e+06	608021	1.63726e+06	1.08284e+06	1.16139e+06	4.22238e+06	2.52449e+06	721300	1.84221e+06	2.19924e+06	875230	1.34954e+06	929449	752589	500261	682018	2.78575e+06	1.05034e+06	1.35283e+06	1.27324e+06	1.3992e+06	1.15283e+06	1.78983e+06	1.8134e+06	1.25952e+06	0	0	0	0
PC(38:7e)+H	790.575	C46 H81 O7 N1 P1		14.4796	14.4796	1.92964e+06	0.982553	0	26.9898	15.5297	2.04887e+06	3.7016e+06	1.36472e+06	2.87833e+06	2.59199e+06	2.67501e+06	2.32864e+06	1.87772e+06	2.25082e+06	4.80223e+06	905495	3.03365e+06	1.94295e+06	1.03276e+06	485515	587545	1.05917e+06	1.16494e+06	1.56451e+06	1.00609e+06	1.15119e+06	552233	1.2251e+06	2.49226e+06	2.14632e+06	1.08529e+06	3.6575e+06	2.49587e+06	1.82335e+06	1.94962e+06	2.43129e+06	1.76643e+06	1.60407e+06	1.58903e+06	1.89048e+06	0	16.3319	18.7108	12.0462
PC(39:5)+H	822.601	C47 H85 O8 N1 P1		16.6915	16.6915	2.10476e+06	0.972766	0	26.7365	0	2.0658e+06	1.23166e+06	2.18613e+06	1.77987e+06	4.96755e+06	3.71883e+06	2.38146e+06	1.26203e+06	2.15665e+06	2.09807e+06	1.25675e+06	1.86723e+06	3.72753e+06	1.74739e+06	3.18748e+06	6.56756e+06	4.14573e+06	1.13579e+06	1.09381e+06	1.90994e+06	1.16652e+06	2.10391e+06	1.27214e+06	1.55823e+06	927043	1.40497e+06	965997	2.80958e+06	1.9411e+06	2.29219e+06	2.04946e+06	2.14863e+06	2.44299e+06	1.94709e+06	2.20759e+06	0	0	0	0
PC(33:2)+H	744.554	C41 H79 O8 N1 P1		16.4752	16.4752	2.13222e+06	1	0	30.8436	0	1.29851e+06	925434	1.53104e+06	2.549e+06	1.50508e+06	1.81032e+06	691262	173120	2.46085e+06	3.97737e+06	806521	1.99005e+06	1.16964e+06	1.50197e+06	922047	5.15651e+06	2.13937e+06	0	1.05918e+06	1.03387e+06	1.16188e+06	491440	383822	3.32335e+06	1.91494e+06	488149	833778	2.15045e+06	1.02311e+07	7.53838e+06	5.75917e+06	3.30469e+06	6.16014e+06	619473	6.24516e+06	0	0	0	0
PC(32:2e)+H	716.559	C40 H79 O7 N1 P1		15.0937	15.0937	2.30116e+06	0.988085	0	28.8031	14.8734	2.24454e+06	2.08548e+06	2.74495e+06	2.12325e+06	3.48012e+06	4.29269e+06	2.56645e+06	1.21836e+06	2.01399e+06	1.98239e+06	2.161e+06	1.93959e+06	2.16786e+06	2.31362e+06	3.04333e+06	3.70392e+06	2.95517e+06	1.86715e+06	1.78572e+06	1.43843e+06	1.86777e+06	2.4824e+06	1.86618e+06	2.46834e+06	1.95938e+06	2.30767e+06	2.41855e+06	3.28281e+06	2.44744e+06	2.40924e+06	2.65617e+06	2.5295e+06	2.60584e+06	2.00188e+06	2.49978e+06	0	18.8782	0	0
PC(37:5)+H	794.569	C45 H81 O8 N1 P1		14.0228	14.0228	2.31501e+06	1	0	37.7518	0	1.5961e+06	2.38146e+06	5.90016e+06	2.09e+06	5.0071e+06	705770	1.66698e+06	919632	3.98066e+06	3.29904e+06	214240	1.47797e+06	8.53411e+06	3.73632e+06	1.60882e+06	6.05189e+06	2.08476e+06	1.15532e+06	1.99213e+06	4.39327e+06	513097	810924	2.04139e+06	2.23952e+06	692075	517236	2.25347e+06	3.3467e+06	2.65013e+06	2.17863e+06	2.22524e+06	3.05399e+06	2.56446e+06	2.23468e+06	2.25144e+06	0	0	29.7896	23.3338
PC(35:4)+H	768.554	C43 H79 O8 N1 P1		14.9972	14.9972	2.43358e+06	0.992553	0	34.7319	0	1.13268e+06	1.2449e+06	2.55126e+06	1.23415e+06	7.53755e+06	2.3804e+06	2.92224e+06	962682	1.26693e+06	1.20087e+06	690140	940723	5.46674e+06	1.20299e+06	4.9041e+06	1.33105e+07	6.34568e+06	1.51387e+06	888103	3.44067e+06	1.21313e+06	1.72548e+06	1.74571e+06	915822	661875	1.1516e+06	1.51256e+06	2.42151e+06	2.31567e+06	2.08847e+06	2.5963e+06	2.30333e+06	2.38262e+06	2.30535e+06	2.24224e+06	0	0	0	5.57184
PC(34:3)+H	756.554	C42 H79 O8 N1 P1		14.0285	14.0285	2.46425e+06	1	0	28.8792	0	1.08137e+06	1.48636e+06	2.82539e+06	1.31688e+06	2.47929e+06	3.20816e+06	2.71662e+06	2.48001e+06	2.50592e+06	2.26644e+06	355980	1.32172e+06	3.42954e+06	772236	2.20481e+06	4.49737e+06	4.22161e+06	1.59776e+06	3.2744e+06	2.58772e+06	699597	3.00011e+06	2.61575e+06	1.35866e+06	1.30989e+06	2.15827e+06	3.61865e+06	2.30315e+06	2.19511e+06	2.79638e+06	3.5988e+06	3.01841e+06	6.42243e+06	6.23672e+06	2.5432e+06	0	0	11.0541	0
PC(11:0_21:0)+H	734.569	C40 H81 O8 N1 P1		16.0521	16.0521	2.54952e+06	0.937872	0	35.5376	0	1.20805e+06	2.53759e+06	2.93099e+06	2.6432e+06	4.92356e+06	3.85082e+06	2.61977e+06	2.60756e+06	2.60691e+06	1.78682e+06	4.0709e+06	1.54874e+06	2.36936e+06	2.57032e+06	1.15759e+06	8.43616e+06	650374	2.15069e+06	1.93572e+06	3.99385e+06	2.0517e+06	3.31115e+06	2.14168e+06	1.85564e+06	2.54343e+06	2.2821e+06	2.11753e+06	2.78971e+06	3.13575e+06	2.33506e+06	2.43284e+06	2.2969e+06	263693	2.32636e+06	5.38534e+06	0	0	0	12.5327
PC(38:6e)+H	792.59	C46 H83 O7 N1 P1		14.7784	14.7784	2.56028e+06	1	0	30.0809	16.6706	1.77655e+06	3.61346e+06	2.1724e+06	2.75176e+06	4.45982e+06	3.01136e+06	2.73135e+06	1.95814e+06	1.71251e+06	3.4537e+06	1.14583e+06	2.35811e+06	1.16629e+06	1.04793e+06	2.38667e+06	2.14664e+06	1.52604e+06	2.2433e+06	1.88828e+06	5.0879e+06	1.86781e+06	1.47882e+06	1.61853e+06	2.58441e+06	3.30876e+06	1.65238e+06	6.45914e+06	3.02928e+06	2.54617e+06	2.40494e+06	2.40018e+06	2.54098e+06	2.79538e+06	2.85235e+06	2.87532e+06	17.3205	0	21.1743	0
PC(34:3)+H	756.554	C42 H79 O8 N1 P1		15.7654	15.7654	2.61209e+06	0.978298	0	35.565	0	2.07945e+06	1.05995e+06	1.29677e+06	1.97311e+06	1.35771e+06	1.48199e+06	843319	6.69684e+06	1.30215e+06	1.13825e+06	1.12627e+06	4.39546e+06	4.54429e+06	967269	1.83252e+06	2.68826e+06	1.7744e+06	6.10353e+06	4.75211e+06	1.16906e+06	1.37802e+06	1.97379e+06	981488	1.34654e+06	3.54552e+06	6.39337e+06	1.14635e+06	1.41556e+06	1.346e+06	1.15542e+06	4.05101e+06	1.65274e+06	282463	570967	8.42754e+06	0	0	0	27.6618
PC(31:0)+H	720.554	C39 H79 O8 N1 P1		14.8752	14.8752	3.04816e+06	0.974894	0	34.131	11.4853	2.59589e+06	1.80343e+06	3.96724e+06	2.28085e+06	5.39968e+06	3.89639e+06	3.11332e+06	1.85707e+06	2.29369e+06	1.71474e+06	2.33873e+06	1.83713e+06	6.18224e+06	2.47573e+06	4.912e+06	8.67181e+06	4.46922e+06	2.45792e+06	1.6043e+06	4.74027e+06	2.02494e+06	4.36229e+06	2.17196e+06	2.09328e+06	997257	2.18692e+06	1.81315e+06	3.98038e+06	3.21535e+06	3.14351e+06	3.26513e+06	3.32768e+06	3.39719e+06	3.36317e+06	3.14548e+06	23.4624	11.8249	12.1554	21.513
PC(36:5)+H	780.554	C44 H79 O8 N1 P1		12.5119	12.5119	3.51898e+06	1	0	38.5179	0	3.08841e+06	3.55111e+06	7.37108e+06	5.04117e+06	2.96235e+06	2.00594e+06	3.19763e+06	1.51243e+06	8.87279e+06	5.22005e+06	650977	4.24434e+06	8.12918e+06	5.60234e+06	1.92377e+06	3.40546e+06	1.72559e+06	1.66154e+06	5.41722e+06	4.62862e+06	1.16909e+06	1.73893e+06	2.34829e+06	3.58085e+06	3.74689e+06	2.15124e+06	2.38528e+06	3.92304e+06	5.26047e+06	2.96592e+06	3.66952e+06	3.30907e+06	3.46319e+06	3.43446e+06	2.96428e+06	21.4688	9.95452	20.6831	25.3288
PC(34:2e)+H	744.59	C42 H83 O7 N1 P1		15.7483	15.7483	3.52404e+06	0.985745	0	25.0025	0	2.90975e+06	3.72486e+06	1.89943e+06	4.50409e+06	6.02844e+06	3.72942e+06	6.74045e+06	1.2928e+06	1.02173e+06	1.44198e+06	3.69289e+06	2.31667e+06	1.23986e+06	3.75317e+06	5.81781e+06	3.24775e+06	2.9043e+06	2.44561e+06	5.17159e+06	1.43457e+06	1.9375e+06	9.03392e+06	2.01404e+06	2.80696e+06	3.522e+06	9.7788e+06	6.43225e+06	7.65209e+06	7.26932e+06	1.90528e+06	4.15405e+06	2.9195e+06	2.23623e+06	3.12944e+06	1.78412e+06	9.29116	0	0	10.5116
PC(36:5e)+H	766.575	C44 H81 O7 N1 P1		14.1083	14.1083	3.64116e+06	0.979149	0	25.6067	0	4.25628e+06	2.13876e+06	3.73597e+06	3.94601e+06	6.21085e+06	6.65705e+06	4.33078e+06	2.2866e+06	3.94728e+06	4.90972e+06	2.72711e+06	3.38201e+06	3.98868e+06	3.43273e+06	5.7239e+06	6.27215e+06	5.59539e+06	4.69577e+06	2.78869e+06	4.0407e+06	2.66768e+06	2.44586e+06	2.84228e+06	2.74856e+06	2.79311e+06	3.07851e+06	5.3196e+06	4.69151e+06	3.74306e+06	4.16983e+06	4.06803e+06	4.01597e+06	2.95804e+06	4.09344e+06	3.14294e+06	8.59368	0	14.4524	10.6833
PC(35:3)+H	770.569	C43 H81 O8 N1 P1		13.9944	13.9944	3.88811e+06	1	0	31.3737	0	3.70895e+06	3.30977e+06	4.0823e+06	2.98745e+06	4.74664e+06	5.89468e+06	4.3695e+06	1.37581e+06	3.29403e+06	6.78486e+06	842036	4.79218e+06	1.29784e+06	3.25563e+06	3.96279e+06	6.21116e+06	7.08555e+06	2.46981e+06	3.67832e+06	4.14383e+06	2.49539e+06	1.86267e+06	2.91649e+06	4.30109e+06	1.03864e+06	3.9301e+06	7.04038e+06	8.47004e+06	3.16333e+06	4.12617e+06	6.82908e+06	4.75112e+06	3.97974e+06	3.61838e+06	6.54097e+06	0	23.0133	23.2354	0
PC(36:4e)+H	768.59	C44 H83 O7 N1 P1		14.3316	14.3316	3.90629e+06	0.96617	0	29.6571	0	3.47263e+06	2.65492e+06	4.62853e+06	3.23071e+06	4.64389e+06	5.09561e+06	6.40559e+06	2.40421e+06	3.85228e+06	5.03318e+06	1.60516e+06	4.72852e+06	6.09363e+06	3.7625e+06	8.28005e+06	7.30175e+06	4.96958e+06	4.41524e+06	2.54271e+06	3.01557e+06	2.93115e+06	4.5478e+06	3.54845e+06	2.98795e+06	2.07966e+06	3.09048e+06	3.79928e+06	5.33627e+06	3.20622e+06	4.39127e+06	4.81711e+06	3.4242e+06	3.59312e+06	3.73418e+06	3.50949e+06	26.1468	6.72634	15.1471	0
PC(19:1_18:1)+H	800.616	C45 H87 O8 N1 P1		16.4371	16.4371	3.99093e+06	1	0	33.3126	10.1955	5.4602e+06	3.71447e+06	4.99323e+06	3.48395e+06	7.90357e+06	5.808e+06	3.27882e+06	2.16565e+06	3.21067e+06	4.41704e+06	2.00288e+06	3.60864e+06	7.47054e+06	3.76172e+06	3.25359e+06	7.17859e+06	6.66757e+06	2.64515e+06	2.86745e+06	5.40146e+06	3.30353e+06	2.44829e+06	3.28966e+06	3.68641e+06	1.96449e+06	1.97271e+06	3.9483e+06	7.6766e+06	4.36828e+06	3.49709e+06	3.34552e+06	4.32592e+06	4.14151e+06	5.54243e+06	4.80259e+06	23.2149	12.2596	10.3831	22.1806
PC(32:0)+H	734.569	C40 H81 O8 N1 P1		15.9814	15.9814	4.04523e+06	0.934468	0	39.7706	36.5567	4.78658e+06	2.93701e+06	2.93099e+06	1.84996e+06	4.26779e+06	5.70139e+06	4.36802e+06	4.15332e+06	2.60691e+06	2.67622e+06	6.04088e+06	2.18664e+06	3.53252e+06	2.41663e+06	2.23366e+06	4.35343e+06	5.44431e+06	2.28082e+06	1.99238e+06	7.62616e+06	3.64117e+06	4.86285e+06	3.50655e+06	1.78233e+06	4.19675e+06	3.72325e+06	1.66808e+07	2.78017e+06	5.55698e+06	2.33506e+06	3.37259e+06	3.79336e+06	196313	1.64101e+06	7.65274e+06	0	22.7575	0	9.16019
PC(40:7)+H	832.585	C48 H83 O8 N1 P1		13.5122	13.5122	4.04642e+06	1	0	26.0868	0	4.15412e+06	4.49149e+06	3.98678e+06	6.25986e+06	8.65574e+06	5.84641e+06	3.67973e+06	3.29987e+06	3.29475e+06	4.99132e+06	416691	4.72428e+06	5.85691e+06	5.1578e+06	3.77535e+06	8.08822e+06	2.86695e+06	2.39154e+06	3.12967e+06	6.26727e+06	3.0544e+06	3.214e+06	4.91492e+06	5.03875e+06	3.71882e+06	2.78696e+06	5.45298e+06	5.80153e+06	4.21039e+06	4.76734e+06	4.04196e+06	4.68912e+06	2.72596e+06	5.02822e+06	3.92309e+06	14.404	0	10.4812	0
PC(44:5e)+H	878.7	C52 H97 O7 N1 P1		19.4609	19.4609	4.15992e+06	1	0	28.8594	12.3782	3.33323e+06	1.73339e+06	3.19497e+06	3.94681e+06	5.42647e+06	7.37055e+06	4.83912e+06	3.82108e+06	2.23605e+06	3.55294e+06	3.70491e+06	3.31478e+06	4.46513e+06	3.25423e+06	4.47892e+06	6.60927e+06	3.9072e+06	4.77035e+06	3.70441e+06	5.10735e+06	3.35228e+06	4.48495e+06	3.63784e+06	5.60145e+06	3.48419e+06	4.18566e+06	5.20798e+06	5.0163e+06	4.37579e+06	4.28062e+06	4.39596e+06	4.45088e+06	3.20595e+06	4.6839e+06	4.21347e+06	11.9026	11.5071	0	11.1007
PC(35:1)+H	774.601	C43 H85 O8 N1 P1		16.1606	16.1606	4.16468e+06	0.961064	0	36.7937	16.3618	1.84318e+06	2.96675e+06	3.51124e+06	1.75973e+06	8.43195e+06	8.70176e+06	4.21644e+06	2.21197e+06	1.94536e+06	4.14704e+06	1.62614e+06	4.03632e+06	5.20626e+06	2.31771e+06	5.16952e+06	8.74609e+06	1.34207e+07	3.43697e+06	3.23602e+06	7.37205e+06	2.96454e+06	4.39804e+06	3.61122e+06	2.5116e+06	1.19885e+06	2.89504e+06	5.18636e+06	6.19408e+06	3.81944e+06	4.02531e+06	4.30922e+06	8.88863e+06	4.31195e+06	4.04641e+06	4.12021e+06	21.9793	14.701	11.5411	19.0771
PC(38:5e)+H	794.606	C46 H85 O7 N1 P1		15.7771	15.7771	4.219e+06	1	0	29.8459	0	6.66669e+06	3.27659e+06	6.58418e+06	6.34912e+06	3.44915e+06	4.88679e+06	5.58992e+06	3.36256e+06	4.70615e+06	3.39698e+06	3.38745e+06	1.27633e+06	3.76389e+06	5.01998e+06	5.75134e+06	3.37226e+06	4.27236e+06	4.47427e+06	4.70218e+06	4.05236e+06	3.56468e+06	3.9107e+06	4.4839e+06	6.66393e+06	4.9078e+06	3.20204e+06	4.00315e+06	4.77318e+06	4.92267e+06	3.61324e+06	4.15395e+06	3.49754e+06	5.88923e+06	2.51334e+06	1.93578e+06	18.6486	23.8625	21.4108	24.356
PC(38:2e)+H	800.653	C46 H91 O7 N1 P1		18.4025	18.4025	4.35012e+06	1	0	40.1	23.4928	5.13041e+06	3.61774e+06	3.2556e+06	4.22329e+06	7.75709e+06	1.01202e+07	4.23981e+06	2.60441e+06	2.17579e+06	4.56395e+06	2.80074e+06	1.54608e+06	3.06482e+06	2.93443e+06	5.7006e+06	4.56718e+06	6.49819e+06	6.41691e+06	2.36682e+06	2.18433e+06	3.25685e+06	6.31441e+06	1.67036e+06	5.49693e+06	2.39936e+06	4.55476e+06	5.49139e+06	2.55615e+06	3.82132e+06	3.81767e+06	4.80149e+06	5.88002e+06	7.14467e+06	7.99381e+06	1.81156e+06	23.9433	22.805	23.3805	25.5286
PC(38:5e)+H	794.606	C46 H85 O7 N1 P1		16.6813	16.6813	4.41207e+06	1	0	26.7521	17.5977	3.45967e+06	3.88102e+06	7.14422e+06	3.68802e+06	5.91582e+06	5.87152e+06	5.53001e+06	2.46808e+06	4.39415e+06	5.91447e+06	3.76107e+06	4.55198e+06	2.9173e+06	3.95259e+06	5.36984e+06	5.12378e+06	7.31883e+06	6.69576e+06	3.10988e+06	4311691	1.95677e+06	2.95649e+06	3.27137e+06	2.42017e+06	4.63884e+06	4.42445e+06	4.5931e+06	4.13644e+06	2.87678e+06	6.65353e+06	4.5362e+06	3.40286e+06	3.54179e+06	3.28247e+06	5.72104e+06	16.7407	0	8.36171	0
PC(37:3)+H	798.601	C45 H85 O8 N1 P1		15.3042	15.3042	4.54636e+06	1	0	25.765	0	8.06823e+06	4.61512e+06	6.85552e+06	4.81331e+06	6.33724e+06	6.87607e+06	3.43884e+06	2.66987e+06	5.07786e+06	6.00728e+06	2.04676e+06	5.37964e+06	8.33021e+06	6.64039e+06	3.90223e+06	8.53936e+06	6.14597e+06	1.93186e+06	2.89041e+06	5.4841e+06	2.63909e+06	2.48022e+06	3.09568e+06	6.00084e+06	3.34838e+06	2.19041e+06	4.63625e+06	5.7284e+06	4.88523e+06	4.96235e+06	5.09424e+06	5.04157e+06	4.84302e+06	4.94873e+06	4.72238e+06	18.2302	20.1412	5.6499	16.5489
PC(42:5e)+H	850.668	C50 H93 O7 N1 P1		17.9884	17.9884	4.64989e+06	1	0	28.2975	13.9635	3.66087e+06	2.91238e+06	4.12258e+06	4.519e+06	6.20887e+06	8.31046e+06	5.19242e+06	4.38135e+06	2.81723e+06	4.84647e+06	4.8433e+06	3.52149e+06	3.974e+06	4.10718e+06	5.74838e+06	6.52384e+06	4.34794e+06	4.94995e+06	4.31032e+06	4.91682e+06	4.07841e+06	4.21813e+06	4.053e+06	5.47629e+06	4.39771e+06	4.63139e+06	6.80745e+06	5.09256e+06	4.91384e+06	4.63812e+06	4.88117e+06	4.63423e+06	4.78453e+06	4.85024e+06	4.62225e+06	14.6613	12.463	10.9569	13.843
PC(32:1e)+H	718.575	C40 H81 O7 N1 P1		15.2211	15.2211	4.79271e+06	1	0	40.1	21.2088	4.08736e+06	2.87392e+06	4.57495e+06	3.78205e+06	8.16008e+06	6.70541e+06	5.63512e+06	2.82959e+06	3.6974e+06	3.65107e+06	3.32504e+06	2.25485e+06	4.49762e+06	4.03362e+06	8.14823e+06	9.61404e+06	6.60822e+06	5.05226e+06	4.06093e+06	4.75441e+06	3.1326e+06	6.84556e+06	5.10736e+06	3.33266e+06	2.89761e+06	5.42509e+06	5.84035e+06	6.57316e+06	4.50706e+06	4.82476e+06	5.23795e+06	4.85529e+06	5.30472e+06	5.02647e+06	4.83806e+06	23.2254	23.478	22.9799	24.655
PC(30:0e)+H	692.559	C38 H79 O7 N1 P1		15.0882	15.0882	4.84993e+06	0.980213	0	29.1149	19.8533	3.99136e+06	3.33939e+06	4.76385e+06	4.46582e+06	9.26044e+06	7.55106e+06	6.29323e+06	3.24747e+06	3.31926e+06	3.03193e+06	3.49236e+06	2.10125e+06	4.22476e+06	3.74184e+06	8.44065e+06	1.05399e+07	6.48508e+06	4.62415e+06	3.18068e+06	4.60121e+06	3.70519e+06	6.5687e+06	3.6837e+06	3.26045e+06	2.83578e+06	5.37052e+06	4.85786e+06	6.90651e+06	5.14941e+06	5.07011e+06	5.33219e+06	5.30908e+06	5.36138e+06	5.29861e+06	5.35596e+06	23.2648	13.4017	12.9381	29.1149
PC(35:4)+H	768.554	C43 H79 O8 N1 P1		13.4847	13.4847	4.93921e+06	0.972766	0	25.7496	8.87034	3.41487e+06	4.77309e+06	7.75999e+06	4.31966e+06	1.13621e+07	5.71302e+06	5.16959e+06	2.18813e+06	4.99474e+06	3.24408e+06	955334	3.66375e+06	1.83588e+07	4.60517e+06	6.34962e+06	1.16418e+07	8.05026e+06	3.58495e+06	2.91802e+06	6.6878e+06	2.45452e+06	2.30136e+06	3.05979e+06	3.04804e+06	1.50349e+06	2.88941e+06	4.0295e+06	5.84841e+06	4.899e+06	5.06443e+06	4.94606e+06	4.92926e+06	5.55186e+06	5.28646e+06	5.16205e+06	23.2036	23.5444	25.1157	24.3071
PC(38:4e)+H	796.621	C46 H87 O7 N1 P1		17.1572	17.1572	4.99666e+06	1	0	35.7218	0	7.12452e+06	7.14236e+06	5.33419e+06	6.33724e+06	6.06739e+06	1.16511e+07	5.84638e+06	2.94859e+06	3.25089e+06	2.96998e+06	4.21693e+06	4.18446e+06	4.99356e+06	6.61867e+06	2.92765e+06	4.93465e+06	6.11444e+06	3.64205e+06	3.90427e+06	4.93107e+06	4.91704e+06	5.42199e+06	3.82357e+06	5.43029e+06	3.46465e+06	3.90394e+06	6.34817e+06	5.31912e+06	7.22919e+06	5.10166e+06	5.27348e+06	4.73502e+06	5.16674e+06	6.05979e+06	5.38409e+06	0	0	0	15.749
PC(44:6e)+H	876.684	C52 H95 O7 N1 P1		18.134	18.134	5.04703e+06	1	0	29.2161	14.0446	3.9221e+06	1.75806e+06	5.10218e+06	4.98151e+06	6.77546e+06	1.00105e+07	5.72979e+06	4.29803e+06	4.18952e+06	7.14161e+06	4.93743e+06	4.28721e+06	7.1098e+06	3.53116e+06	5.73113e+06	4.79715e+06	3.18293e+06	6.47334e+06	5.1831e+06	6.87479e+06	3.52897e+06	4.61236e+06	4.26336e+06	5.81047e+06	4.46959e+06	4.07324e+06	4.68737e+06	7.31341e+06	5.37473e+06	5.38002e+06	5.35131e+06	5.26686e+06	4.406e+06	4.13897e+06	5.28702e+06	13.0234	11.4478	0	13.6152
PC(40:3)+H	840.648	C48 H91 O8 N1 P1		17.558	17.558	5.31056e+06	1	0	26.1892	14.43	4.98664e+06	3.74367e+06	5.57422e+06	6.28426e+06	8.86107e+06	9.55356e+06	7.16967e+06	4.56188e+06	4.76456e+06	4.85203e+06	4.20858e+06	4.60518e+06	7.67231e+06	5.09884e+06	3.1287e+06	1.02253e+07	8.41994e+06	3.01852e+06	4.75054e+06	1.09872e+07	6.26934e+06	2.98104e+06	2.70229e+06	4.63185e+06	2.4238e+06	3.52136e+06	3.66079e+06	4.79225e+06	5.09166e+06	5.45571e+06	5.96683e+06	5.88122e+06	5.71237e+06	5.51239e+06	5.19833e+06	13.4386	9.73077	0	5.65917
PC(40:5e)+H	822.637	C48 H89 O7 N1 P1		17.3655	17.3655	5.54114e+06	1	0	34.2363	22.4089	8.00123e+06	7.14211e+06	6.42096e+06	8.99993e+06	7.37498e+06	9.72912e+06	5.49055e+06	5.45152e+06	5.58956e+06	4.89997e+06	5.02186e+06	3.61061e+06	4.47347e+06	4.77943e+06	4.67492e+06	6.7328e+06	5.73501e+06	5.42555e+06	4.87148e+06	5.46496e+06	4.62628e+06	3.96397e+06	4.20031e+06	7.38982e+06	5.67454e+06	5.487e+06	5.81113e+06	5.06664e+06	5.96403e+06	5.94335e+06	6.17667e+06	6.19528e+06	5.28524e+06	5.0232e+06	6.0914e+06	20.9119	19.9528	15.5809	24.5937
PC(40:6e)+H	820.621	C48 H87 O7 N1 P1		15.3084	15.3084	5.68285e+06	1	0	38.5211	33.4579	6.42233e+06	9.64446e+06	6.53366e+06	8.38273e+06	6.86667e+06	1.03677e+07	5.12877e+06	3.82621e+06	4.91725e+06	5.90491e+06	4.45441e+06	4.20994e+06	4.84586e+06	6.00595e+06	6.56575e+06	5.9453e+06	4.15222e+06	5.07189e+06	7.05238e+06	5.11799e+06	3.67795e+06	3.35349e+06	4.98009e+06	7.50131e+06	6.16647e+06	3.92145e+06	1.04444e+07	6.00684e+06	5.62659e+06	5.70683e+06	6.57228e+06	6.16676e+06	5.78045e+06	5.96699e+06	5.74532e+06	32.1979	24.6355	23.8579	33.2506
PC(37:5)+H	794.569	C45 H81 O8 N1 P1		13.6037	13.6037	6.10688e+06	1	0	35.0973	6.41244	5309832	7.22276e+06	1.08715e+07	5.94962e+06	1.13517e+07	6.88795e+06	5.92084e+06	2.65003e+06	6.1979e+06	6.04383e+06	1.07952e+06	5.42615e+06	1.79622e+07	7.01928e+06	6.17924e+06	8.38824e+06	7.9365e+06	3.86481e+06	5.90858e+06	7.31573e+06	3.19214e+06	2.20816e+06	4.35514e+06	6.25498e+06	2.44228e+06	3.31493e+06	9.27415e+06	7.3765e+06	6.48743e+06	6.80229e+06	6.86683e+06	6.60684e+06	6.91313e+06	7.04963e+06	6.94395e+06	12.6224	12.4717	22.4839	20.5614
PC(38:3e)+H	798.637	C46 H89 O7 N1 P1		17.3092	17.3092	6.12644e+06	1	0	40.1	0	3.68582e+06	8.68249e+06	1.25581e+07	2.75943e+06	1.68994e+07	1.22768e+07	4.85814e+06	3.47587e+06	3.43776e+06	3.54892e+06	1.95339e+06	1.4958e+06	5.56946e+06	4.05576e+06	9.49931e+06	6.9878e+06	1.36174e+07	4.24494e+06	2.82732e+06	8.29825e+06	3.59007e+06	1.48638e+07	1.1761e+07	7.69655e+06	3.06378e+06	1.33297e+07	2.72454e+06	5.78094e+06	5.81309e+06	4.41034e+06	4.93613e+06	6.38333e+06	5.15126e+06	4.44086e+06	4.14445e+06	31.0794	26.6792	21.7113	23.0136
PC(38:3e)+H	798.637	C46 H89 O7 N1 P1		17.4285	17.4285	6.19717e+06	1	0	34.8445	33.2031	4.98409e+06	4.70451e+06	5.62053e+06	4.93292e+06	7.9419e+06	1.22536e+07	6.81583e+06	4.54285e+06	3.11624e+06	5.95252e+06	9.6788e+06	2.78247e+06	5.69346e+06	5.70332e+06	8.78736e+06	9.34799e+06	8.41373e+06	6.49949e+06	5.18346e+06	7.3782e+06	1.04695e+07	9.31032e+06	6.01413e+06	4.6517e+06	5.81599e+06	7.93788e+06	5.41927e+06	5.54822e+06	5.87039e+06	5.66201e+06	6.54343e+06	6.14912e+06	6.48809e+06	6.31447e+06	5.91472e+06	0	0	0	0
PC(32:1)+H	732.554	C40 H79 O8 N1 P1		14.4628	14.4628	6.39249e+06	0.918511	0	39.0371	0	3.0914e+06	3.80484e+06	3.27524e+06	2.7787e+06	1.21049e+07	1.0293e+07	5.7476e+06	4.13e+06	2.6264e+06	2.12996e+06	3.32038e+06	3.31071e+06	4.32619e+06	3.22304e+06	1.24238e+07	2.11915e+07	9.93687e+06	3.96333e+06	4.07369e+06	1.05759e+07	3.8173e+06	7.88524e+06	6.8608e+06	2.27723e+06	2.14105e+06	7.60972e+06	7.26779e+06	8.10892e+06	7.36794e+06	6.42019e+06	6.91509e+06	6.41722e+06	6.02634e+06	7.51548e+06	8.89828e+06	11.5419	0	0	8.78206
PC(34:2)+H	758.569	C42 H81 O8 N1 P1		17.1994	17.1994	6.73475e+06	0.901277	0	32.4305	0	1.0412e+07	6.11782e+06	3.84343e+06	8.34938e+06	620314	5.62184e+06	7.49979e+06	5.50853e+06	1.14681e+07	7.77803e+06	827668	6.06512e+06	9.90868e+06	6.55553e+06	8.57258e+06	1.78171e+07	1.36446e+07	9.08022e+06	7.29654e+06	4.98526e+06	9.53953e+06	5.55386e+06	8.38136e+06	3.51172e+06	4.24664e+06	3.96674e+06	7.01153e+06	8.21641e+06	8.53199e+06	7.13325e+06	8.05425e+06	8.28242e+06	1.5754e+06	986791	486143	18.257	0	11.5832	24.2387
PC(20:2e_16:1)+H	770.606	C44 H85 O7 N1 P1		15.9799	15.9799	6.83285e+06	1	0	33.0933	24.1223	5.81344e+06	8.15516e+06	8.81709e+06	8.12729e+06	7.17514e+06	9.39425e+06	7.65333e+06	5.68127e+06	2.90342e+06	8.13537e+06	6.67778e+06	5.46576e+06	6.66323e+06	8.61799e+06	1.15265e+07	9.38792e+06	7.59005e+06	6.3353e+06	4.75176e+06	8.82563e+06	6.60003e+06	8.4074e+06	7.75076e+06	5.60322e+06	3.02204e+06	8.59032e+06	7.60031e+06	9.33943e+06	7.04413e+06	9.91589e+06	6.37688e+06	5.14883e+06	6.07438e+06	4.22995e+06	5.42587e+06	19.7537	22.8551	0	4.86684
PC(42:6e)+H	848.653	C50 H91 O7 N1 P1		16.7493	16.7493	6.88318e+06	0.997447	0	26.784	13.7295	5.08444e+06	3.01108e+06	6.87221e+06	7.11561e+06	9.37269e+06	1.29618e+07	7.52022e+06	4.90914e+06	5.66735e+06	1.13666e+07	8.1998e+06	5.88199e+06	8.27511e+06	6.11876e+06	9.0485e+06	6.81273e+06	3.9965e+06	8.79407e+06	7.47481e+06	8.48289e+06	4.62371e+06	6.189e+06	4.8341e+06	7.1859e+06	6.70906e+06	5.40294e+06	7.56143e+06	9.94787e+06	7.374e+06	7.56432e+06	7.38436e+06	7.31008e+06	7.07347e+06	5.74004e+06	7.39553e+06	12.2246	13.3342	13.399	23.6724
PC(36:4e)+H	768.59	C44 H83 O7 N1 P1		15.6196	15.6196	6.93597e+06	1	0	35.7447	31.5254	1.22767e+07	1.3899e+07	2.18073e+06	1.39974e+07	2.00569e+07	6.88172e+06	1.38654e+07	1.20427e+06	9.90132e+06	2.72127e+06	1.26836e+06	1.77653e+06	3.37934e+06	1.03979e+07	7.3605e+06	1.0483e+07	1.74673e+07	937771	9.69992e+06	8.61474e+06	4.80355e+06	1.57562e+06	2.44707e+06	2.11249e+06	2.52424e+06	2.3716e+06	1.50084e+07	1.34737e+07	1.15919e+07	1.21096e+06	1.40996e+07	2.27382e+06	2.51135e+06	1.30645e+07	1.71354e+06	0	35.1171	10.8617	0
PC(17:1_18:1)+H	772.585	C43 H83 O8 N1 P1		15.6878	15.6878	7.19012e+06	0.985106	0	37.1865	0	4.60619e+06	4.01907e+06	5.69922e+06	3.75312e+06	1.51206e+07	9.50493e+06	1.0291e+07	5.30563e+06	4.32145e+06	7.13068e+06	2.22236e+06	2.94106e+06	7.1248e+06	4.34143e+06	1.30907e+07	2.6203e+07	1.76718e+07	4.27401e+06	1.70432e+06	8.36648e+06	4.6003e+06	6.43846e+06	8.56504e+06	3.59404e+06	2.52277e+06	5.31791e+06	9.84197e+06	7.99579e+06	8.80536e+06	6.71263e+06	6.4783e+06	6.43543e+06	6.25054e+06	6.59555e+06	8.75817e+06	0	0	0	5.94006
PC(38:6)+H	806.569	C46 H81 O8 N1 P1		12.8605	12.8605	7.52187e+06	0.971489	0	38.1906	11.2718	6.06031e+06	6.05872e+06	7.54681e+06	1.03e+07	1.80408e+07	9.70688e+06	8.50405e+06	4.76254e+06	5.17659e+06	1.26676e+07	1.85538e+06	5.99043e+06	9.75893e+06	7.62033e+06	9.32956e+06	1.43536e+07	8.09971e+06	7.06184e+06	5.81573e+06	1.13297e+07	4.72779e+06	5.33396e+06	7.33731e+06	7.25026e+06	3.47403e+06	6.6702e+06	1.0163e+07	1.00396e+07	7.91393e+06	7.2875e+06	8.19423e+06	9.16249e+06	8.53365e+06	7.73597e+06	6.46231e+06	22.43	0	22.9873	26.2229
PC(18:1e_18:1)+H	772.621	C44 H87 O7 N1 P1		17.8238	17.8238	7.83406e+06	0.966809	0	35.9533	24.6332	1.04486e+07	1.078e+07	8.54797e+06	1.13233e+07	1.26118e+07	1.36446e+07	1.19356e+07	4.77376e+06	5.41095e+06	5.88344e+06	6.655e+06	5.82914e+06	5.66153e+06	5.76354e+06	6.63017e+06	1.31557e+07	1.02214e+07	6.68471e+06	6.78096e+06	6.11301e+06	6.96225e+06	7.23907e+06	5.66366e+06	1.24312e+07	5.53317e+06	7.12155e+06	9.89036e+06	7.6653e+06	7.32519e+06	8.8791e+06	9.0982e+06	8.73538e+06	7.71867e+06	7.7148e+06	7.5033e+06	25.0093	28.0913	35.9533	26.3986
PC(37:3)+H	798.601	C45 H85 O8 N1 P1		15.7991	15.7991	7.97358e+06	1	0	37.6466	21.3388	2.79902e+06	5.46893e+06	8.5717e+06	7.21037e+06	1.50244e+07	1.22067e+07	1.03661e+07	5.358e+06	6.63803e+06	5.92764e+06	2.13955e+06	5.12565e+06	2.05666e+07	7.14337e+06	1.31158e+07	2.04425e+07	2.15916e+07	7.45038e+06	3.32217e+06	7.66151e+06	4.94595e+06	5.14442e+06	8.14594e+06	6.20095e+06	2.31971e+06	5.37434e+06	7.3174e+06	7.52822e+06	7.67456e+06	9.49678e+06	8.97085e+06	8.71904e+06	9.64071e+06	8.5544e+06	7.06983e+06	18.6252	0	14.1338	24.2213
PC(40:2)+H	842.663	C48 H93 O8 N1 P1		18.761	18.761	8.07485e+06	1	0	27.8664	19.1606	7.03147e+06	5.14387e+06	7.67972e+06	7.79134e+06	2.12612e+07	1.31188e+07	1.36612e+07	5.5887e+06	5.44364e+06	3.9086e+06	5.20286e+06	5.87079e+06	7.11845e+06	6.56615e+06	8.35003e+06	2.16248e+07	2.13861e+07	4.85247e+06	5.11515e+06	1.05256e+07	6.87828e+06	6.31144e+06	5.6194e+06	5.59299e+06	3.00245e+06	5.48522e+06	6.35233e+06	8.22772e+06	8.49295e+06	9.47867e+06	8.64541e+06	8.80719e+06	6.2784e+06	6.97793e+06	7.6455e+06	25.9373	19.5179	20.5519	14.3625
PC(42:9)+H	856.585	C50 H83 O8 N1 P1		12.8884	12.8884	8.57883e+06	1	0	26.0254	0	8.31336e+06	1.19178e+07	1.29897e+07	1.68167e+07	2.17631e+07	8.33993e+06	1.06707e+07	5.01446e+06	1.1924e+07	9.64107e+06	1.1097e+06	7.78724e+06	1.1891e+07	7.40867e+06	4.66167e+06	1.90351e+07	4.60519e+06	3.64911e+06	7.72686e+06	1.16569e+07	3.80209e+06	3.37591e+06	5.17616e+06	1.11078e+07	9.73009e+06	5.11437e+06	1.42251e+07	1.01364e+07	1.00521e+07	8.95792e+06	9.56312e+06	9.96333e+06	9.40737e+06	9.03801e+06	9.06921e+06	23.0893	14.1227	15.4299	15.2261
PC(26:0)+H	650.476	C34 H69 O8 N1 P1		10.6733	10.6733	8.60905e+06	0.996809	0	31.4168	18.4326	8.3213e+06	8.16916e+06	8.93358e+06	8.69422e+06	8.16931e+06	8.2364e+06	9.9504e+06	8.40854e+06	8.65944e+06	8.60456e+06	8.11518e+06	8.33814e+06	9.00293e+06	8.21977e+06	9.00609e+06	8.22502e+06	8.21274e+06	8.1902e+06	8.17695e+06	9.03068e+06	8.2175e+06	9.68949e+06	7.289e+06	8.84199e+06	8.61284e+06	8.21736e+06	8.98071e+06	8.14791e+06	8.66309e+06	8.66703e+06	9.5162e+06	9.18309e+06	9.07895e+06	9.00679e+06	8.50713e+06	30.7649	22.8446	21.4244	23.2835
PC(38:2)+H	814.632	C46 H89 O8 N1 P1		17.081	17.081	8.69022e+06	1	0	37.4335	15.9242	1.31881e+07	1.13041e+07	1.07375e+07	1.11799e+07	1.14724e+07	1.3021e+07	5.75715e+06	6.85457e+06	7.92311e+06	9.64805e+06	5.5702e+06	1.23319e+07	9.10603e+06	1.08743e+07	7.92014e+06	1.00263e+07	1.02244e+07	5.28445e+06	6.5144e+06	7.24998e+06	6.09518e+06	5.07795e+06	7.50412e+06	8.81953e+06	6.86988e+06	5.91755e+06	1.37914e+07	1.23008e+07	9.89963e+06	9.6007e+06	9.60476e+06	9.86659e+06	8.80615e+06	8.40448e+06	1.2085e+07	37.4335	24.3904	7.01771	0
PC(36:3e)+H	770.606	C44 H85 O7 N1 P1		15.8442	15.8442	8.9851e+06	1	0	39.4634	24.9895	9.67711e+06	1.41373e+07	5.53158e+06	1.46048e+07	1.52394e+07	1.54284e+07	4.58066e+06	5.18002e+06	6.90269e+06	7.15155e+06	4.47691e+06	6.64638e+06	8.90417e+06	8.27079e+06	1.37744e+07	1.96397e+07	8.94422e+06	4.143e+06	7.9269e+06	7.42814e+06	6.76444e+06	1.05232e+07	9.09586e+06	8.75817e+06	4.73745e+06	9.09704e+06	9.08611e+06	1.75545e+07	1.03301e+07	9.1538e+06	9.21814e+06	1.1343e+07	8.96271e+06	9.95707e+06	6.96528e+06	26.9486	32.8302	24.9693	25.8293
PC(40:5e)+H	822.637	C48 H89 O7 N1 P1		17.1745	17.1745	9.29237e+06	1	0	33.3377	26.2345	1.59992e+07	1.09327e+07	1.20981e+07	1.82501e+07	1.19844e+07	1.36498e+07	1.02224e+07	3.74007e+06	1.28285e+07	7.22426e+06	6.60594e+06	4.87278e+06	6.91391e+06	9.05586e+06	6.24473e+06	1.18997e+07	7.83936e+06	9.85232e+06	5.583e+06	9.31768e+06	7.10649e+06	6.43626e+06	5.3765e+06	2.18305e+07	1.23961e+07	7.14756e+06	1.31377e+07	7.68631e+06	1.01158e+07	9.74309e+06	9.71934e+06	1.00684e+07	9.7416e+06	1.12291e+07	9.73852e+06	22.1622	32.406	19.3875	32.1188
PC(36:0)+H	790.632	C44 H89 O8 N1 P1		18.4997	18.4997	9.36476e+06	0.858085	0	37.3961	24.583	1.61248e+07	1.54973e+07	1.63052e+07	2.22826e+07	7.50655e+06	2.07146e+07	1.17057e+07	5.62496e+06	7.25887e+06	7.87066e+06	6.65926e+06	1.31094e+07	1.26433e+07	1.69276e+07	3.63658e+06	1.05546e+07	7.99455e+06	1.00585e+07	1.02595e+07	9.50342e+06	5.08928e+06	6.93394e+06	3.46121e+06	1.55439e+07	5.89061e+06	4.27302e+06	1.8991e+07	7.00089e+06	7.9923e+06	1.25255e+07	8.51451e+06	9.93556e+06	9.59849e+06	8.54622e+06	8.1163e+06	21.6841	32.5361	31.6971	33.16
PC(40:7)+H	832.585	C48 H83 O8 N1 P1		13.1923	13.1923	9.46424e+06	1	0	26.4024	11.4775	1.2708e+07	1.33626e+07	1.52152e+07	1.68872e+07	1.59161e+07	9.70229e+06	8.10024e+06	5.85206e+06	1.42859e+07	1.48107e+07	2.63014e+06	1.312e+07	1.47028e+07	1.13724e+07	5.75351e+06	1.65153e+07	5.76106e+06	4.63015e+06	7.99505e+06	9.50965e+06	4.80897e+06	3.22451e+06	6.41185e+06	1.19509e+07	9.03572e+06	4.87391e+06	1.16913e+07	1.08264e+07	1.04982e+07	1.01563e+07	1.06883e+07	1.09544e+07	1.09519e+07	1.0341e+07	9.87695e+06	15.1368	16.5101	13.8447	14.0587
PC(37:4)+H	796.585	C45 H83 O8 N1 P1		16.4233	16.4233	9.57643e+06	1	0	38.0574	23.8267	5.29097e+06	8.00917e+06	1.27309e+07	5.27968e+06	3.04446e+07	1.16669e+07	1.06361e+07	2.98747e+06	6.43059e+06	6.05312e+06	1.98919e+06	5.77771e+06	2.04675e+07	6.37074e+06	1.35369e+07	4.30356e+07	2.09446e+07	5.45483e+06	3.65828e+06	1.06209e+07	4.8835e+06	7.30624e+06	1.11313e+07	6.84091e+06	1.79165e+06	4.17314e+06	9.99221e+06	9.26349e+06	1.02588e+07	9.59928e+06	1.10356e+07	8.91134e+06	1.01044e+07	1.12435e+07	1.04553e+07	20.1991	14.0602	0	16.4225
PC(18:2e_18:1)+H	770.606	C44 H85 O7 N1 P1		16.4806	16.4806	9.58678e+06	1	0	40.6879	20.3518	1.4449e+07	1.321e+07	1.01174e+07	1.43482e+07	1.92638e+07	1.78158e+07	1.16561e+07	4.25903e+06	6.65796e+06	6.76783e+06	7.58351e+06	7.43611e+06	9.6328e+06	1.07395e+07	8.40439e+06	1.47486e+07	1.54673e+07	8.07487e+06	8.01568e+06	6.834e+06	9.9963e+06	8.22014e+06	9.94068e+06	1.63272e+07	5.7403e+06	9.24546e+06	1.31039e+07	1.42188e+07	7.85326e+06	8.6962e+06	1.17557e+07	1.09776e+07	7.03516e+06	9.00904e+06	1.04671e+07	21.037	32.86	31.8422	21.3745
PC(37:5)+H	794.569	C45 H81 O8 N1 P1		15.3039	15.3039	9.89729e+06	0.99617	0	42.1596	0	8.51961e+06	7.21375e+06	1.37134e+07	8.00787e+06	2.37757e+07	1.26487e+07	9.85538e+06	4.06505e+06	1.10998e+07	9.48365e+06	2.8561e+06	6.7224e+06	2.5665e+07	8.44531e+06	1.35421e+07	3.6712e+07	2.03964e+07	5.478e+06	4.39791e+06	1.12149e+07	4.47331e+06	7.35447e+06	6.59172e+06	7.83484e+06	3.68539e+06	4.62923e+06	6.34088e+06	1.1918e+07	9.07682e+06	9.0706e+06	1.07668e+07	8.6333e+06	1.01803e+07	1.0857e+07	1.00762e+07	0	0	0	0
PC(28:0)+H	678.507	C36 H73 O8 N1 P1		13.0319	13.0319	1.10465e+07	0.899362	0	39.0567	23.1077	1.35096e+07	7.04993e+06	1.58216e+07	1.56638e+07	1.53652e+07	6.38317e+06	1.93291e+07	1.66417e+07	1.89082e+06	1.92362e+06	6.40018e+06	1.71396e+07	1.39736e+07	1.43097e+06	1.44731e+07	1.54923e+07	1.72081e+07	1.69315e+07	5.76215e+06	1.51839e+07	1.83475e+07	1.95852e+07	1.55587e+07	6.25578e+06	1.76807e+06	1.5358e+07	1.33468e+07	1.36585e+07	1.67766e+07	2.95647e+06	1.69424e+07	4.22693e+06	16854.2	2.33673e+06	3.76482e+06	0	24.1791	0	22.1595
PC(28:0)+H	678.507	C36 H73 O8 N1 P1		12.7064	12.7064	1.41017e+07	0.993191	0	39.6061	29.5306	2.49542e+07	7.20236e+06	6.0968e+06	2.67255e+07	5.50416e+06	4.46219e+06	2.6789e+07	7.85261e+06	2.82352e+07	2.24675e+07	7.75275e+06	2.523e+07	3.57916e+07	9.11482e+06	4.82603e+06	6.96957e+06	1.06527e+07	5.58435e+06	9.2827e+06	6.5245e+06	4.4164e+06	1.78782e+07	7.64394e+06	2.23148e+07	2.5435e+07	2.74464e+07	5.91015e+06	2.44178e+07	5.74862e+06	6.1026e+06	5.19574e+06	4.62027e+06	9.15353e+06	3.43328e+07	3.35376e+07	28.0021	0	37.99	38.9006
PC(32:0)+H	734.569	C40 H81 O8 N1 P1		15.6625	15.6625	5.40881e+07	0.935319	0	36.3995	0	7.91883e+07	5.73333e+07	6.26388e+07	5.18056e+07	6.99227e+07	5.52907e+07	6.30418e+07	4.80983e+07	4.71126e+07	3.92379e+07	8.22933e+07	4.80023e+07	4.40863e+07	5.29883e+07	5.41819e+07	1.0653e+08	5.40979e+07	5.9974e+07	5.88542e+07	5.96139e+07	4.68523e+07	4.90615e+07	4.97453e+07	5.6333e+07	4.38977e+07	3.81873e+07	5.16077e+07	7.76181e+07	7.55967e+07	4.83134e+07	6.42111e+07	4.95303e+07	4.2721e+06	5.07511e+06	9.54256e+07	0	26.9471	0	0
PC(34:2e)+H	744.59	C42 H83 O7 N1 P1		16.4427	16.4427	1.04617e+07	0.993191	0	26.4584	0	1.10332e+07	9.82077e+06	1.27495e+07	1.68322e+07	1.21089e+07	1.48991e+07	1.34724e+07	6.9362e+06	7.45682e+06	6.4007e+06	8.57909e+06	8.80754e+06	7.38336e+06	9.35008e+06	7.73954e+06	1.29266e+07	1.28137e+07	1.00972e+07	1.22553e+07	6.33865e+06	1.04862e+07	1.19419e+07	8.0347e+06	1.12705e+07	9.20628e+06	1.87252e+07	1.34444e+07	1.60165e+07	1.06185e+07	1.06527e+07	7.41625e+06	1.11396e+07	1.47898e+07	1.38737e+07	1.34535e+07	0	0	0	0
PC(34:3)+H	756.554	C42 H79 O8 N1 P1		13.7036	13.7036	1.56263e+07	1	0	38.9868	25.2738	1.14669e+07	1.12746e+07	1.98545e+07	9.3421e+06	1.87558e+07	1.11753e+07	1.02771e+07	6.39937e+06	1.87715e+07	2.05476e+07	5.27029e+06	1.31221e+07	2.31361e+07	1.30115e+07	1.36975e+07	2.97137e+07	1.37289e+07	8.5455e+06	2.11374e+07	3.05417e+07	5.16873e+06	1.14411e+07	1.0514e+07	7.90957e+06	1.3365e+07	1.09622e+07	2.92776e+07	2.00294e+07	1.66766e+07	1.74443e+07	1.70724e+07	1.74015e+07	1.71268e+07	1.62823e+07	1.51348e+07	0	26.2937	34.3404	0
PC(28:0)+H	678.507	C36 H73 O8 N1 P1		12.3755	12.3755	1.96996e+09	0.993191	0	40.1	38.0657	1.90617e+09	1.88554e+09	1.95761e+09	1.91534e+09	1.9173e+09	1.94679e+09	2.32709e+09	1.92645e+09	2.04116e+09	2.02512e+09	1.91536e+09	1.93004e+09	1.79117e+09	1.91403e+09	1.9909e+09	1.93333e+09	1.69264e+09	1.88255e+09	1.97756e+09	2.01576e+09	1.91663e+09	2.0469e+09	1.92031e+09	1.9749e+09	2.01269e+09	1.91233e+09	1.98738e+09	1.90781e+09	2.00609e+09	2.0125e+09	2.19238e+09	2.14265e+09	1.997e+09	1.98196e+09	1.88632e+09	29.5007	39.0231	29.5812	30.0113
PC(29:0e)+H	678.543	C37 H77 O7 N1 P1		12.3767	12.3767	1.9089e+07	0.968936	0	27.617	0	2.20146e+07	1.90148e+07	1.9844e+07	2.30768e+07	2.37131e+07	1.42837e+07	2.41618e+07	1.69035e+07	1.83909e+07	1.79992e+07	1.36937e+07	1.95902e+07	2.59746e+07	1.62787e+07	2.05502e+07	1.68089e+07	1.60355e+07	2.21772e+07	1.56042e+07	2.47963e+07	2.06124e+07	1.174e+07	1.79675e+07	1.7138e+07	1.91936e+07	1.59209e+07	1.98091e+07	2.06851e+07	1.87009e+07	1.84572e+07	2.07865e+07	1.9066e+07	2.19445e+07	1.6607e+07	1.8694e+07	27.617	0	0	0
PC(30:3)+H	700.491	C38 H71 O8 N1 P1		12.3772	12.3772	3.01652e+08	0.919362	0	34.2832	8.98097	3.14447e+08	2.7745e+08	3.03005e+08	3.05983e+08	2.97516e+08	3.03983e+08	3.51679e+08	2.69746e+08	3.1312e+08	3.0487e+08	2.63557e+08	2.87706e+08	3.08841e+08	2.87405e+08	2.9048e+08	2.89032e+08	2.76172e+08	2.82747e+08	2.8138e+08	3.09304e+08	2.87183e+08	3.2522e+08	2.76725e+08	3.14866e+08	3.05838e+08	2.62811e+08	3.09145e+08	2.76803e+08	2.93581e+08	3.03847e+08	3.68612e+08	3.48257e+08	3.17212e+08	3.26877e+08	3.12467e+08	12.4859	13.405	21.9996	19.5896
PC(30:0)+H	706.538	C38 H77 O8 N1 P1		14.0814	14.0814	2.17014e+07	0.995319	0	37.2132	33.6969	1.76633e+07	1.58297e+07	2.51751e+07	1.82104e+07	3.7042e+07	2.66701e+07	2.3231e+07	1.49481e+07	1.44249e+07	1.2379e+07	1.94531e+07	1.17515e+07	3.16652e+07	1.86832e+07	3.50387e+07	5.57442e+07	2.57204e+07	1.85896e+07	1.43524e+07	3.09142e+07	1.49465e+07	2.44945e+07	1.75184e+07	1.48263e+07	9.78362e+06	1.80363e+07	1.81721e+07	2.45971e+07	2.26914e+07	2.32162e+07	2.44442e+07	2.44765e+07	2.23447e+07	2.1947e+07	2.02504e+07	36.8589	32.1402	33.1083	35.1515
PC(32:1e)+H	718.575	C40 H81 O7 N1 P1		16.3132	16.3132	2.24368e+07	0.985745	0	38.6131	38.4433	2.87043e+07	2.25265e+07	2.52034e+07	2.58081e+07	2.98703e+07	4.34157e+07	2.45163e+07	1.38069e+07	1.99999e+07	1.55488e+07	2.33736e+07	1.49946e+07	2.25549e+07	2.21857e+07	2.6474e+07	3.20962e+07	2.57731e+07	2.1606e+07	1.65792e+07	1.57812e+07	1.77404e+07	2.69599e+07	2.01347e+07	2.36563e+07	1.75247e+07	2.35531e+07	2.36777e+07	2.27716e+07	2.38536e+07	2.12589e+07	2.34639e+07	2.46138e+07	2.24431e+07	2.5053e+07	2.92506e+07	28.3695	29.1083	28.3894	28.6956
PC(32:0e)+H	720.59	C40 H83 O7 N1 P1		16.5624	16.5624	5.65824e+07	0.99617	0	40.1	38.8359	5.78693e+07	5.05515e+07	56770615	4.87606e+07	8.05379e+07	9.69175e+07	6.55245e+07	4.07055e+07	5.04835e+07	3.30377e+07	5.67254e+07	3.39577e+07	5.00094e+07	5.04772e+07	7.448e+07	8.59933e+07	6.28485e+07	6.55285e+07	4.35307e+07	5.26102e+07	4.93845e+07	8.01744e+07	5.4681e+07	5.3508e+07	3.56027e+07	6.46693e+07	4.9543e+07	7.67518e+07	5.56284e+07	5.17319e+07	6.12128e+07	6.24922e+07	5.82369e+07	5.5263e+07	5.7514e+07	37.5866	38.1017	38.8596	39.2061
PC(32:2)+H	730.538	C40 H77 O8 N1 P1		12.9249	12.9249	1.957e+07	1	0	37.8532	25.9587	1.46539e+07	1.81637e+07	2.09888e+07	1.27405e+07	4.38035e+07	2.59903e+07	2.71321e+07	1.49408e+07	1.15338e+07	1.59523e+07	1.00405e+07	1.19399e+07	2.87257e+07	1.54302e+07	3.00297e+07	5.63528e+07	2.92624e+07	1.13297e+07	1.45476e+07	2.6068e+07	1.28018e+07	1.6305e+07	1.72987e+07	9.29848e+06	6.51663e+06	1.36421e+07	2.02199e+07	2.19573e+07	2.07334e+07	2.22886e+07	2.15167e+07	2.4038e+07	1.83583e+07	2.04809e+07	1.99584e+07	25.1337	25.2219	24.3166	32.4592
PC(26:1_6:0)+H	732.554	C40 H79 O8 N1 P1		14.242	14.242	7.79465e+07	0.924043	0	39.3993	38.28	4.07921e+07	4.11634e+07	5.13358e+07	4.19174e+07	1.61994e+08	8.91407e+07	1.19257e+08	6.82761e+07	3.25759e+07	5.12062e+07	5.962e+07	3.1678e+07	1.10235e+08	5.4602e+07	1.24852e+08	1.96662e+08	1.09273e+08	8.09869e+07	5.33511e+07	1.15448e+08	4.57533e+07	1.0127e+08	6.94628e+07	3.28936e+07	4.00166e+07	6.67784e+07	7.88301e+07	8.84537e+07	7.65819e+07	1.11087e+08	7.61517e+07	1.12622e+08	8.62591e+07	7.8981e+07	6.89039e+07	36.8198	30.7132	38.0099	27.3573
PC(32:0)+H	734.569	C40 H81 O8 N1 P1		15.6219	15.6219	1.90336e+08	0.932979	0	39.6381	38.2582	2.23291e+08	1.83684e+08	2.26233e+08	1.9624e+08	2.63032e+08	2.60615e+08	1.70897e+08	1.34221e+08	1.59455e+08	1.33354e+08	1.87177e+08	1.34956e+08	2.15241e+08	1.87183e+08	2.4486e+08	3.47867e+08	1.95037e+08	1.44572e+08	1.50117e+08	2.63407e+08	1.43748e+08	2.00158e+08	1.48606e+08	1.67349e+08	1.18958e+08	1.54467e+08	2.26511e+08	2.11341e+08	1.92965e+08	1.91521e+08	2.09e+08	2.09264e+08	2.08063e+08	2.07089e+08	1.95486e+08	38.0424	38.3124	38.0029	29.1053
PC(34:3e)+H	742.575	C42 H81 O7 N1 P1		15.2337	15.2337	8.13767e+07	1	0	38.8207	26.5532	9.13231e+07	7.17799e+07	6.51458e+07	9.39164e+07	1.67157e+08	1.53442e+08	1.23746e+08	4.48143e+07	6.89563e+07	6.42441e+07	4.15748e+07	5.40699e+07	8.06066e+07	6.80988e+07	1.08726e+08	1.35282e+08	1.17412e+08	8.33821e+07	6.23587e+07	5.38732e+07	6.07029e+07	7.38388e+07	9.09516e+07	7.47324e+07	4.53975e+07	9.3417e+07	1.06752e+08	1.08692e+08	8.4838e+07	8.26807e+07	8.6267e+07	8.57139e+07	8.7522e+07	8.86001e+07	8.3869e+07	36.9684	38.1122	36.3421	25.1827
PC(33:2)+H	744.554	C41 H79 O8 N1 P1		13.7587	13.7587	1.77634e+07	1	0	35.3105	19.3263	1.37217e+07	1.28287e+07	2.33674e+07	1.16046e+07	3.49547e+07	2.01211e+07	2.0429e+07	9.13547e+06	1.97592e+07	1.34356e+07	4.951e+06	1.3184e+07	4.83089e+07	1.69714e+07	2.92213e+07	5.93456e+07	2.99526e+07	1.20525e+07	8.33885e+06	2.10443e+07	1.00864e+07	1.47941e+07	1.26556e+07	9.72098e+06	5.02685e+06	1.14612e+07	1.15726e+07	1.92683e+07	1.9632e+07	1.82229e+07	1.98106e+07	1.93384e+07	1.83828e+07	1.90855e+07	1.77283e+07	25.5615	34.3416	24.7988	21.8743
PC(34:2e)+H	744.59	C42 H83 O7 N1 P1		16.3878	16.3878	5.07305e+07	0.993191	0	33.1006	30.4445	6.7655e+07	5.81946e+07	5.64577e+07	8.3351e+07	8.19252e+07	8.91284e+07	5.66058e+07	3.06529e+07	3.83057e+07	3.18667e+07	4.047e+07	3.44261e+07	4.2075e+07	4.44268e+07	5.05498e+07	7.00802e+07	6.57339e+07	4.88957e+07	4.1327e+07	3.06515e+07	4.26303e+07	5.23779e+07	4.55603e+07	6.62285e+07	3.99639e+07	5.33029e+07	7.25227e+07	5.67762e+07	5.61498e+07	5.24905e+07	5.33891e+07	5.54416e+07	4.98211e+07	5.37264e+07	6.14404e+07	29.3253	28.4369	26.6524	33.1006
PC(34:2e)+H	744.59	C42 H83 O7 N1 P1		15.509	15.509	9.89546e+07	0.985745	0	39.5797	38.7141	9.85244e+07	8.69717e+07	8.46104e+07	1.03362e+08	1.80397e+08	1.80148e+08	1.48721e+08	5.72703e+07	7.78691e+07	8.27869e+07	5.65155e+07	6.384e+07	1.01462e+08	9.15933e+07	1.38145e+08	1.53198e+08	1.24693e+08	9.80072e+07	7.70228e+07	7.69977e+07	7.91961e+07	9.97372e+07	9.86658e+07	8.02886e+07	5.22432e+07	1.11123e+08	1.25392e+08	1.14996e+08	8.72789e+07	1.02498e+08	1.07104e+08	1.05385e+08	1.09086e+08	1.09689e+08	1.07654e+08	37.2535	39.5714	39.3362	38.9574
PC(33:1)+H	746.569	C41 H81 O8 N1 P1		14.9906	14.9906	2.94414e+07	1	0	40.1	34.5358	1.86588e+07	1.71127e+07	3.03341e+07	1.64236e+07	7.52147e+07	3.3143e+07	3.52441e+07	1.39183e+07	1.763e+07	1.88711e+07	1.12027e+07	1.71805e+07	6.02035e+07	2.20061e+07	5.28604e+07	1.08583e+08	6.12396e+07	2.16982e+07	1.3834e+07	3.60752e+07	1.74933e+07	2.29585e+07	2.40805e+07	1.70895e+07	8.08141e+06	1.90836e+07	2.47418e+07	3.30876e+07	3.03342e+07	3.05989e+07	3.24904e+07	3.22979e+07	3.23396e+07	3.20133e+07	3.12023e+07	28.4451	28.2402	22.6327	21.1592
PC(12:1e_22:0)+H	746.606	C42 H85 O7 N1 P1		16.5843	16.5843	1.85584e+08	0.957234	0	40.1	39.3254	2.05686e+08	1.82735e+08	1.8407e+08	1.68666e+08	3.03087e+08	3.14282e+08	2.18403e+08	1.23651e+08	1.44033e+08	1.30358e+08	1.58796e+08	1.2119e+08	1.47113e+08	1.86605e+08	2.10052e+08	3.046e+08	1.96562e+08	2.20602e+08	1.68932e+08	1.64143e+08	1.4589e+08	2.17235e+08	1.88956e+08	1.73482e+08	1.13709e+08	2.25477e+08	2.07704e+08	2.10052e+08	1.97226e+08	1.77423e+08	2.04961e+08	2.05074e+08	1.97586e+08	1.97317e+08	1.86353e+08	39.3244	39.0243	39.3631	39.0376
PC(34:0e)+H	748.621	C42 H87 O7 N1 P1		18.0624	18.0624	1.49899e+07	1	0	39.6996	24.5806	1.80949e+07	1.38375e+07	1.4459e+07	1.36215e+07	2.07313e+07	2.92012e+07	1.68203e+07	1.18264e+07	1.06794e+07	9.97724e+06	1.74444e+07	8.4645e+06	1.24177e+07	1.38634e+07	1.49238e+07	2.38256e+07	1.40058e+07	1.81447e+07	1.19233e+07	1.31414e+07	1.22364e+07	1.80158e+07	1.40658e+07	1.69813e+07	8.62113e+06	1.67639e+07	1.27199e+07	1.8485e+07	1.5782e+07	1.54681e+07	1.60686e+07	1.59712e+07	1.5475e+07	1.57715e+07	1.56187e+07	33.0216	37.9213	24.1245	27.1003
PC(34:3)+H	756.554	C42 H79 O8 N1 P1		13.4472	13.4472	4.28311e+07	1	0	40.1	36.8256	2.68859e+07	2.62885e+07	6.65739e+07	3.98347e+07	6.03292e+07	3.05047e+07	4.49181e+07	3.52928e+07	6.52836e+07	6.23888e+07	1.80603e+07	2.64007e+07	6.46354e+07	4.37451e+07	6.5273e+07	1.35451e+08	4.59307e+07	1.58126e+07	3.32269e+07	5.36028e+07	2.90116e+07	3.95853e+07	3.58264e+07	2.86869e+07	2.23777e+07	2.30487e+07	4.9256e+07	4.95042e+07	4.36312e+07	4.43835e+07	4.50401e+07	4.48093e+07	4.55128e+07	4.3256e+07	4.28668e+07	39.5021	36.9279	39.1762	39.6532
PC(34:3)+H	756.554	C42 H79 O8 N1 P1		13.0909	13.0909	5.37456e+07	1	0	40.1	27.1099	4.10526e+07	4.12951e+07	5.62869e+07	4.62442e+07	9.12532e+07	6.38319e+07	5.33874e+07	4.11007e+07	3.94354e+07	6.77443e+07	1.9779e+07	3.36808e+07	7.24183e+07	6.0834e+07	8.322e+07	1.0256e+08	6.2023e+07	3.39078e+07	5.78104e+07	7.7704e+07	3.83785e+07	4.14981e+07	4.58452e+07	3.10772e+07	2.94772e+07	4.3725e+07	7.67072e+07	7.10904e+07	5.77051e+07	5.65845e+07	5.84803e+07	5.81509e+07	5.76472e+07	5.32314e+07	5.23369e+07	37.2715	36.7851	39.5461	37.6244
PC(34:2)+H	758.569	C42 H81 O8 N1 P1		16.4793	16.4793	1.09667e+07	0.903191	0	33.0093	12.6435	1.66668e+07	1.15746e+07	8.47394e+06	1.31367e+07	2.42798e+06	1.16453e+07	1.2251e+07	9.34663e+06	1.88947e+07	1.30287e+07	120959	1.07857e+07	1.73212e+07	1.38323e+07	1.7069e+07	3.8074e+06	1.76376e+07	1.25541e+07	1.15854e+07	1.01234e+07	1.37446e+07	1.026e+07	1.41972e+07	6.91109e+06	7.40639e+06	8.54081e+06	1.25901e+07	1.47223e+07	1.49252e+07	1.36249e+07	1.41478e+07	1.34695e+07	1.24194e+06	628872	2.00053e+06	18.756	20.3362	15.1347	32.7966
PC(34:2)+H	758.569	C42 H81 O8 N1 P1		15.117	15.117	2.35502e+07	0.900851	0	39.471	0	6.38387e+06	8.44805e+06	5.25304e+07	4.89675e+07	1.46161e+07	1.02297e+07	1.48324e+07	3.98469e+07	7.08537e+07	8.64585e+06	3.02734e+06	8.46866e+06	6.84606e+07	7.76512e+06	7.37634e+07	3.14072e+07	1.51756e+07	5.05212e+06	4.62726e+07	6.79689e+06	6.7934e+06	1.14453e+07	4.77354e+07	3.43167e+07	3.27078e+07	2.25299e+07	1.01377e+07	6.58483e+07	6.30936e+07	8.29274e+06	9.64584e+06	5.48347e+07	8.17237e+06	1.00607e+07	1.01583e+07	38.5634	0	29.2282	0
PC(34:2)+H	758.569	C42 H81 O8 N1 P1		15.6491	15.6491	2.83042e+07	0.899787	0	38.5604	38.5604	4.2434e+07	2.58159e+07	2.43267e+07	2.61899e+07	9.36783e+06	3.30611e+07	2.27635e+07	2.12085e+07	4.11645e+07	2.86341e+07	1.50983e+07	2.67867e+07	3.68432e+07	3.20184e+07	3.8974e+07	2.3666e+07	3.86819e+07	2.42466e+07	2.55926e+07	3.36099e+07	2.7246e+07	2.69011e+07	2.6694e+07	1.71253e+07	1.62005e+07	6.60083e+06	3.43539e+07	3.49935e+07	3.34928e+07	3.58321e+07	3.56357e+07	2.89138e+07	3.08464e+07	3.2633e+07	6.83165e+06	0	0	31.036	29.2408
PC(34:2)+H	758.569	C42 H81 O8 N1 P1		14.3692	14.3692	1.31334e+08	0.920638	0	39.4165	0	7.18917e+08	4.65735e+08	5.50647e+07	6.57003e+07	1.90474e+08	1.00457e+08	1.0031e+08	4.70782e+07	5.52192e+08	7.32517e+07	3.0045e+07	4.49518e+07	7.10807e+07	7.94685e+07	1.24997e+08	1.72505e+08	1.24329e+08	5.54626e+07	7.51817e+07	1.17397e+08	4.69637e+07	5.53369e+07	7.28027e+07	4.29193e+07	2.33041e+08	6.44238e+07	1.49148e+08	1.09671e+08	8.14346e+07	8.41717e+07	9.14795e+07	8.82985e+07	8.68068e+07	9.25274e+07	7.88051e+07	6.98826	0	0	29.5259
PC(34:2)+H	758.569	C42 H81 O8 N1 P1		14.5436	14.5436	4.37257e+09	0.893617	0	39.6345	39.3325	4.36452e+09	3.77059e+09	5.1722e+09	4.01005e+09	6.81691e+09	5.27941e+09	5.12872e+09	3.0955e+09	5.28034e+09	4.49622e+09	1.55795e+09	3.71041e+09	5.91952e+09	4.23326e+09	6.16448e+09	9.00304e+09	6.12655e+09	2.45825e+09	3.6107e+09	5.17204e+09	2.60689e+09	3.67849e+09	3.38881e+09	3.19823e+09	3.14065e+09	3.1191e+09	5.09114e+09	5.196e+09	4.65953e+09	4.54855e+09	4.92502e+09	4.91229e+09	4.58893e+09	4.68779e+09	4.42065e+09	39.2532	39.1763	39.5031	38.8195
PC(34:1)+H	760.585	C42 H83 O8 N1 P1		16.4214	16.4214	3.51592e+07	0.914681	0	38.9987	0	4.84048e+07	5.51614e+06	4.85886e+07	3.53173e+07	8.36716e+07	4.39205e+07	6.5623e+07	3.92878e+07	3.83242e+07	3.78978e+07	2.87743e+07	3.99458e+07	4.36825e+07	3.74463e+07	1.18204e+07	1.13743e+08	1.32093e+07	3.4535e+07	3.43477e+07	6.25009e+06	4.31301e+07	1.03043e+07	6.03496e+07	3.14634e+07	475988	3.63036e+07	6.37425e+07	9.18804e+06	7.01044e+07	5.3258e+07	5.3406e+07	4.17984e+07	9.82167e+06	9.62635e+06	5.55589e+06	0	0	30.427	38.5702
PC(34:1)+H	760.585	C42 H83 O8 N1 P1		15.9321	15.9321	1.65677e+08	0.877447	0	39.5086	0	1.48723e+08	9.20176e+07	1.7058e+08	1.25525e+08	4.5247e+08	2.11937e+08	3.19728e+08	1.40842e+08	7.44103e+07	8.02053e+07	1.08448e+08	7.52024e+07	1.1197e+08	1.36266e+08	2.60403e+08	4.23683e+08	3.85658e+08	1.39174e+08	8.89673e+07	1.98405e+08	1.39522e+08	9.53982e+07	2.02071e+08	1.20395e+08	5.71812e+07	1.03311e+08	2.37647e+08	1.03888e+08	2.25237e+08	2.23579e+08	1.99158e+08	1.22169e+08	1.11901e+08	1.23397e+08	1.12138e+08	0	0	0	0
PC(34:1)+H	760.585	C42 H83 O8 N1 P1		15.6987	15.6987	3.37465e+09	0.872979	0	39.5461	38.9611	2.77138e+09	3.16701e+09	2.75744e+09	2.45293e+09	6.3724e+09	4.17752e+09	4.4651e+09	2.45143e+09	2.23132e+09	3.02413e+09	1.72389e+09	2.40618e+09	3.26987e+09	2.5268e+09	5.06698e+09	7.8973e+09	5.51089e+09	2.43058e+09	2.34087e+09	3.77575e+09	2.44269e+09	3.29935e+09	3.47841e+09	2.23982e+09	1.87563e+09	2.65193e+09	4.76598e+09	3.9678e+09	3.58958e+09	3.4976e+09	3.72155e+09	3.77334e+09	3.40378e+09	3.467e+09	3.48093e+09	39.4902	38.9574	39.0263	39.5202
PC(34:0)+H	762.601	C42 H85 O8 N1 P1		17.0362	17.0362	7.43493e+07	0.961702	0	39.2022	35.79	1.15213e+08	1.05741e+08	9.68099e+07	1.06506e+08	1.01672e+08	1.07795e+08	6.62157e+07	4.58558e+07	6.43146e+07	6.55524e+07	7.42372e+07	8.4164e+07	1.01197e+08	9.2385e+07	5.7376e+07	1.3e+08	6.21004e+07	4.82199e+07	6.37459e+07	8.68252e+07	4.6158e+07	4.79045e+07	4.91943e+07	8.55928e+07	4.22065e+07	4.54027e+07	1.14299e+08	6.57373e+07	7.7987e+07	8.36374e+07	8.43426e+07	8.38756e+07	8.75493e+07	7.98261e+07	8.27451e+07	36.5812	36.387	36.1447	28.1346
PC(16:1e_20:4)+H	766.575	C44 H81 O7 N1 P1		14.9359	14.9359	6.24979e+07	1	0	40.1	36.6605	7.36906e+07	6.7117e+07	6.8394e+07	9.45309e+07	8.24166e+07	1.17815e+08	6.4834e+07	4.68993e+07	5.20682e+07	5.72385e+07	5.54004e+07	5.02076e+07	6.30273e+07	5.41604e+07	5.85528e+07	6.8629e+07	6.42071e+07	5.14209e+07	6.59935e+07	4.22971e+07	4.8236e+07	4.15763e+07	5.86255e+07	7.05487e+07	6.09858e+07	6.10978e+07	7.69154e+07	6.71429e+07	6.59611e+07	6.4524e+07	6.80518e+07	6.70673e+07	6.82679e+07	7.0077e+07	6.59735e+07	36.9944	37.7354	39.417	29.4391
PC(36:4e)+H	768.59	C44 H83 O7 N1 P1		15.2365	15.2365	1.00345e+08	1	0	39.7083	38.4408	1.0477e+08	1.05983e+08	9.8488e+07	1.31756e+08	1.54426e+08	1.6743e+08	1.19973e+08	6.38326e+07	7.70839e+07	8.23363e+07	7.08852e+07	6.68791e+07	8.81628e+07	8.28239e+07	1.31923e+08	1.29558e+08	1.05162e+08	9.91206e+07	1.00173e+08	1.10884e+08	8.03637e+07	9.32653e+07	8.51833e+07	1.0344e+08	9.80656e+07	9.18553e+07	1.40321e+08	1.1306e+08	1.05813e+08	1.025e+08	1.06402e+08	1.06763e+08	1.09974e+08	1.09007e+08	1.03572e+08	39.0494	39.0041	39.0865	39.5265
PC(35:3)+H	770.569	C43 H81 O8 N1 P1		13.8882	13.8882	1.13319e+07	1	0	38.2874	21.5573	7.64327e+06	7.6412e+06	1.8896e+07	6.45397e+06	1.92843e+07	1.58086e+07	9.78446e+06	5.91452e+06	1.22115e+07	1.12189e+07	3.55895e+06	6.56295e+06	1.80041e+07	1.0435e+07	1.13786e+07	2.65192e+07	2.04006e+07	5.69045e+06	1.01612e+07	1.48501e+07	9.14246e+06	6.16523e+06	1.17114e+07	1.211e+07	5.60061e+06	6.51836e+06	1.0471e+07	1.85755e+07	9.47975e+06	1.55474e+07	1.26325e+07	1.50971e+07	9.62368e+06	9.71529e+06	1.38185e+07	26.4586	9.6697	12.9641	22.9881
PC(18:3e_18:0)+H	770.606	C44 H85 O7 N1 P1		16.6571	16.6571	3.30793e+07	1	0	37.1906	0	3.95271e+07	3.86498e+07	2.66907e+07	3.95741e+07	7.16494e+07	6.33087e+07	5.14298e+07	2.2276e+07	2.8236e+07	3.37594e+07	1.42567e+07	2.29916e+07	2.94727e+07	2.65997e+07	3.50852e+07	5.35931e+07	3.93829e+07	3.35576e+07	2.32869e+07	2.39828e+07	2.2551e+07	2.87979e+07	3.08044e+07	3.65221e+07	1.84118e+07	3.55076e+07	4.21058e+07	3.4492e+07	3.2676e+07	4.24135e+07	3.38079e+07	3.50808e+07	2.69871e+07	2.99088e+07	3.3653e+07	26.7607	13.29	0	8.18948
PC(18:3e_18:0)+H	770.606	C44 H85 O7 N1 P1		15.5496	15.5496	4.94707e+07	1	0	38.8829	23.6435	4.73238e+07	4.18457e+07	4.09161e+07	4.53155e+07	8.16652e+07	8.38792e+07	6.72445e+07	3.38606e+07	3.94274e+07	5.0034e+07	2.67858e+07	3.49152e+07	4.58063e+07	5.03088e+07	6.22203e+07	7.86344e+07	5.85763e+07	4.81086e+07	5.05827e+07	4.12255e+07	3.98548e+07	5.52293e+07	4.75538e+07	4.20346e+07	2.37712e+07	5.04048e+07	7.2189e+07	6.26726e+07	5.14546e+07	5.05476e+07	5.13506e+07	5.17955e+07	5.45882e+07	5.52906e+07	4.92998e+07	25.1761	28.1971	31.7242	33.4484
PC(35:2)+H	772.585	C43 H83 O8 N1 P1		15.0808	15.0808	1.36732e+07	0.981277	0	40.1	24.1959	1.01016e+07	1.00831e+07	1.41267e+07	8.6597e+06	2.74939e+07	1.77209e+07	1.47914e+07	7.85461e+06	7.6713e+06	1.52472e+07	5.29723e+06	8.79435e+06	1.93802e+07	1.18752e+07	1.76051e+07	3.32765e+07	3.00376e+07	9.47602e+06	9.47132e+06	2.00776e+07	9.67844e+06	1.01831e+07	1.18685e+07	1.11837e+07	5.31301e+06	8.31936e+06	1.8586e+07	2.01489e+07	1.41857e+07	1.47818e+07	1.51206e+07	1.46103e+07	1.62097e+07	1.64655e+07	1.41116e+07	37.935	24.5757	24.6828	34.983
PC(35:2)+H	772.585	C43 H83 O8 N1 P1		15.2992	15.2992	8.84797e+07	0.995745	0	39.6516	20.1022	8.82598e+07	6.87099e+07	1.30115e+08	7.29645e+07	1.78645e+08	1.1008e+08	8.83226e+07	4.07074e+07	1.01119e+08	8.49711e+07	2.97043e+07	7.02067e+07	1.83685e+08	8.81999e+07	1.22006e+08	2.64198e+08	1.50377e+08	5.23446e+07	4.49889e+07	1.06936e+08	4.84061e+07	6.57396e+07	6.80753e+07	7.14744e+07	3.97927e+07	4.7909e+07	6.12505e+07	1.12237e+08	9.39746e+07	9.25956e+07	9.73878e+07	9.691e+07	9.75613e+07	9.6915e+07	9.35494e+07	37.7543	37.6571	39.6516	39.412
PC(36:2e)+H	772.621	C44 H87 O7 N1 P1		16.6749	16.6749	3.01463e+07	0.907872	0	38.7539	37.8268	3.22194e+07	2.96236e+07	2.59536e+07	3.02588e+07	4.31007e+07	5.29672e+07	3.45271e+07	2.36807e+07	2.15353e+07	2.79068e+07	2.29603e+07	2.00975e+07	2.58183e+07	3.0793e+07	3.11608e+07	4.51986e+07	3.36012e+07	3.41469e+07	3.10444e+07	2.40375e+07	2.26915e+07	3.40394e+07	3.03283e+07	3.38281e+07	1.921e+07	3.07147e+07	4.1402e+07	3.6506e+07	2.77789e+07	3.26538e+07	3.33642e+07	3.08011e+07	3.37441e+07	3.34961e+07	2.87458e+07	26.6609	37.6103	37.874	23.935
PC(36:2e)+H	772.621	C44 H87 O7 N1 P1		16.9389	16.9389	4.35146e+07	0.903404	0	40.1	32.9533	4.38736e+07	4.04217e+07	3.38235e+07	4.18953e+07	7.57424e+07	7.87103e+07	6.12148e+07	2.94358e+07	3.74598e+07	3.97061e+07	2.71142e+07	2.49081e+07	4.89132e+07	4.35605e+07	4.50055e+07	7.27199e+07	4.50493e+07	4.5491e+07	3.53678e+07	3.73386e+07	3.2359e+07	5.30631e+07	4.13333e+07	5.32908e+07	1.98019e+07	4.23568e+07	5.49271e+07	5.62635e+07	4.4452e+07	4.22289e+07	4.71331e+07	4.4085e+07	3.82546e+07	4.2608e+07	4.28151e+07	39.455	39.3861	39.1572	39.3155
PC(25:0_10:1)+H	774.601	C43 H85 O8 N1 P1		16.4237	16.4237	8.16142e+07	0.905319	0	33.1294	0	6.58652e+07	6.96682e+07	9.51136e+07	4.95588e+07	2.1905e+08	9.96444e+07	9.39167e+07	3.35708e+07	6.8216e+07	5.31454e+07	3.0977e+07	5.33629e+07	1.35402e+08	5.94038e+07	1.11273e+08	2.7647e+08	1.5209e+08	6.09134e+07	3.84186e+07	8.86233e+07	4.7886e+07	7.08753e+07	8.15553e+07	6.55958e+07	2.92222e+07	5.29488e+07	7.55995e+07	8.2213e+07	1.00204e+08	8.25404e+07	9.70465e+07	8.51573e+07	9.6247e+07	1.02061e+08	1.0026e+08	0	0	0	0
PC(36:1e)+H	774.637	C44 H89 O7 N1 P1		18.1263	18.1263	1.55328e+07	1	0	40.1	36.553	1.68522e+07	1.57855e+07	1.35662e+07	1.44342e+07	2.21767e+07	2.85672e+07	1.8127e+07	1.23058e+07	1.0071e+07	1.11712e+07	1.38176e+07	9.40023e+06	1.29554e+07	1.47755e+07	1.55125e+07	2.46925e+07	1.63111e+07	1.73256e+07	1.50563e+07	1.48018e+07	1.29813e+07	1.93725e+07	1.52147e+07	1.38861e+07	9.05288e+06	1.47811e+07	2.04664e+07	1.63884e+07	1.59812e+07	1.63048e+07	1.68538e+07	1.67095e+07	1.36493e+07	1.45407e+07	1.60213e+07	37.1282	37.0622	37.81	33.8711
PC(36:5)+H	780.554	C44 H79 O8 N1 P1		14.3516	14.3516	1.04094e+07	1	0	29.2133	7.99183	5.57958e+06	6.41003e+06	8.46215e+06	6.71144e+06	2.57663e+07	1.11862e+07	1.26221e+07	6.22645e+06	4.25279e+06	1.19927e+07	3.87373e+06	4.78904e+06	7.26826e+06	1.11929e+07	1.64209e+07	2.15898e+07	1.8777e+07	8.75403e+06	8.58081e+06	1.64211e+07	6.01486e+06	7.12149e+06	8.48954e+06	4.88774e+06	3.01481e+06	8.57915e+06	1.74641e+07	1.31121e+07	1.17484e+07	1.07588e+07	1.15555e+07	1.12097e+07	1.32062e+07	1.05938e+07	9.32736e+06	10.7698	7.94216	0	20.8449
PC(36:5)+H	780.554	C44 H79 O8 N1 P1		12.8139	12.8139	1.54401e+07	1	0	39.5107	22.4426	9.27611e+06	1.95731e+07	1.87109e+07	1.81194e+07	3.51866e+07	1.77657e+07	2.54163e+07	6.94274e+06	6.65586e+06	1.11806e+07	3.84434e+06	8.45646e+06	3.79243e+07	1.95998e+07	1.88794e+07	2.23839e+07	1.54554e+07	1.11659e+07	2.21428e+07	3.35746e+07	8.11315e+06	6.83193e+06	9.67475e+06	9.96027e+06	1.0029e+07	1.17209e+07	2.62239e+07	1.64185e+07	1.70677e+07	1.56312e+07	1.47644e+07	1.63196e+07	1.45141e+07	1.41136e+07	1.37734e+07	37.2315	26.4743	36.6762	34.339
PC(14:0_22:5)+H	780.554	C44 H79 O8 N1 P1		12.2827	12.2827	2.07425e+07	1	0	38.7362	21.271	1.9113e+07	2.0343e+07	4.4093e+07	3.37363e+07	2.90603e+07	1.10366e+07	1.83604e+07	1.182e+07	5.73688e+07	2.59672e+07	4.50647e+06	2.42983e+07	4.59997e+07	2.93015e+07	2.90503e+07	6.69503e+07	1.68342e+07	4.55413e+06	1.14052e+07	1.88649e+07	7.69857e+06	1.56239e+07	1.23571e+07	1.49205e+07	1.77553e+07	7.31396e+06	3.06389e+07	2.00571e+07	2.06539e+07	2.23281e+07	2.21418e+07	2.33647e+07	2.23621e+07	2.20814e+07	2.02431e+07	23.6579	24.5749	33.7255	26.8327
PC(36:5)+H	780.554	C44 H79 O8 N1 P1		13.2155	13.2155	5.3784e+07	1	0	40.1	33.6254	4.35674e+07	5.01825e+07	9.0247e+07	5.84591e+07	1.08781e+08	3.4257e+07	4.90288e+07	3.29351e+07	7.16851e+07	9.29488e+07	1.01762e+07	3.96754e+07	8.09548e+07	6.06478e+07	4.57716e+07	1.02789e+08	4.61635e+07	2.72474e+07	7.91849e+07	8.91404e+07	1.84839e+07	2.62878e+07	4.4678e+07	4.50123e+07	4.06047e+07	2.7345e+07	9.9387e+07	6.04427e+07	5.42644e+07	5.55182e+07	5.68468e+07	5.52054e+07	5.56654e+07	5.57117e+07	5.38929e+07	38.0395	27.0383	17.6441	38.0673
PC(36:5)+H	780.554	C44 H79 O8 N1 P1		14.5409	14.5409	7.45124e+08	1	0	27.6228	23.663	7.72697e+08	6.85086e+08	8.74617e+08	7.23578e+08	1.06324e+09	8.81695e+08	8.94204e+08	5.68817e+08	8.42465e+08	7.63382e+08	3.07588e+08	6.56706e+08	9.54434e+08	7.39933e+08	9.83072e+08	1.2203e+09	9.34511e+08	4.7528e+08	6.61049e+08	8.63392e+08	5.11861e+08	6.77246e+08	6.28364e+08	6.29293e+08	6.03767e+08	5.83184e+08	8.50578e+08	8.72236e+08	7.94564e+08	7.77544e+08	8.19659e+08	8.02585e+08	8.02097e+08	7.94924e+08	7.79143e+08	6.35112	27.1322	17.1768	13.2731
PC(16:0_20:4)+H	782.569	C44 H81 O8 N1 P1		16.0672	16.0672	3.55728e+07	1	0	28.1563	0	2.69686e+07	3.00423e+07	2.82649e+07	2.61321e+07	8.56084e+07	3.95019e+07	5.63938e+07	2.34942e+07	2.68077e+07	2.65324e+07	1.60919e+07	2.39595e+07	3.33137e+07	2.68051e+07	4.72278e+07	1.07199e+08	6.65267e+07	2.23991e+07	2.60903e+07	4.12999e+07	2.56203e+07	3.08924e+07	3.08742e+07	2.08842e+07	1.93111e+07	2.5857e+07	4.53148e+07	3.89868e+07	3.8075e+07	3.83524e+07	3.94469e+07	3.46293e+07	4.37545e+07	4.50287e+07	4.33834e+07	0	0	0	0
PC(36:4)+H	782.569	C44 H81 O8 N1 P1		14.0424	14.0424	5.67115e+07	1	0	40.1	23.9152	4.67017e+07	2.91533e+07	3.93936e+07	4.68017e+07	1.14378e+08	7.1565e+07	8.42724e+07	4.13479e+07	3.86803e+07	8.53132e+07	1.96302e+07	3.96735e+07	6.94386e+07	3.2738e+07	9.01537e+07	1.52315e+08	1.18094e+08	4.61708e+07	3.30284e+07	7.1575e+07	3.23193e+07	2.88663e+07	6.08034e+07	4.32113e+07	1.57978e+07	5.6986e+07	5.09777e+07	6.26257e+07	5.76395e+07	5.9482e+07	6.10619e+07	6.42444e+07	6.10715e+07	5.83379e+07	5.3583e+07	0	29.6268	0	0
PC(36:4)+H	782.569	C44 H81 O8 N1 P1		14.514	14.514	1.1727e+08	1	0	39.2769	0	1.23341e+08	1.23724e+08	1.48427e+08	1.27186e+08	1.89004e+08	1.50648e+08	1.49686e+08	8.76111e+07	1.27735e+08	1.13389e+08	4.38768e+07	1.06885e+08	1.66931e+08	1.11149e+08	1.42984e+08	1.14461e+08	1.46365e+08	7.37597e+07	1.08792e+08	1.49051e+08	7.56221e+07	8.59628e+07	9.48732e+07	1.0188e+08	8.97234e+07	7.87926e+07	1.58912e+08	1.37672e+08	1.36768e+08	1.19536e+08	1.33647e+08	1.29061e+08	1.2733e+08	1.28471e+08	1.27623e+08	0	28.8821	0	27.7837
PC(36:4)+H	782.569	C44 H81 O8 N1 P1		13.4093	13.4093	4.28268e+08	1	0	39.7092	29.2507	4.02996e+08	3.5089e+08	5.98655e+08	4.88041e+08	6.92182e+08	3.73599e+08	4.12409e+08	3.09852e+08	7.63215e+08	6.19945e+08	1.13949e+08	3.96699e+08	6.01132e+08	4.86766e+08	5.88059e+08	1.37062e+09	4.37467e+08	1.54816e+08	3.06787e+08	5.63385e+08	2.26006e+08	3.47816e+08	2.48482e+08	2.89701e+08	4.26918e+08	2.3592e+08	4.31127e+08	5.46613e+08	4.64857e+08	4.57762e+08	4.74241e+08	4.75251e+08	4.47015e+08	4.46369e+08	4.43756e+08	39.5064	39.5249	29.5254	39.2908
PC(18:4_18:0)+H	782.569	C44 H81 O8 N1 P1		15.6823	15.6823	5.67817e+08	1	0	31.7012	22.4112	4.99635e+08	4.66478e+08	5.09365e+08	4.47218e+08	8.79784e+08	6.35361e+08	7.15296e+08	4.40183e+08	4.18851e+08	5.30036e+08	3.23416e+08	4.3807e+08	5.65566e+08	4.80091e+08	8.84122e+08	1.03726e+09	8.40525e+08	4.53621e+08	4.33987e+08	6.22796e+08	4.70014e+08	5.08847e+08	6.45554e+08	4.24399e+08	3.59696e+08	5.10304e+08	7.59926e+08	6.60621e+08	5.77443e+08	6.10046e+08	6.46146e+08	6.32991e+08	5.95854e+08	5.86973e+08	5.7489e+08	23.8489	22.91	24.1232	26.5906
PC(36:4)+H	782.569	C44 H81 O8 N1 P1		14.2791	14.2791	1.83245e+09	1	0	40.1	39.4137	1.71048e+09	2.21465e+09	2.2792e+09	2.12327e+09	3.55375e+09	2.24199e+09	2.09765e+09	1.16917e+09	2.01782e+09	1.49174e+09	5.88259e+08	1.53646e+09	2.63126e+09	1.47308e+09	1.95148e+09	3.61364e+09	2.66802e+09	1.024e+09	1.95386e+09	2.5735e+09	9.23655e+08	8.2813e+08	1.2766e+09	1.59426e+09	1.27095e+09	1.21357e+09	2.5872e+09	2.03892e+09	1.93231e+09	1.9078e+09	2.0006e+09	2.07486e+09	1.94892e+09	1.95057e+09	1.82141e+09	38.2529	29.3482	29.699	39.4525
PC(18:1_18:2)+H	784.585	C44 H83 O8 N1 P1		17.0441	17.0441	1.57364e+07	1	0	34.9234	12.8183	2.25434e+07	2.00503e+07	2.42931e+07	2.12326e+07	2.04703e+07	2.19624e+07	1.43203e+07	1.07784e+07	1.25458e+07	1.41672e+07	1.42422e+07	1.86616e+07	2.09768e+07	1.91939e+07	1.02897e+07	2.57601e+07	1.33139e+07	1.29995e+07	1.22414e+07	1.93589e+07	1.1509e+07	1.14269e+07	9.55902e+06	1.5993e+07	9.52359e+06	9.22203e+06	2.25638e+07	1.65219e+07	1.91082e+07	1.66292e+07	1.74125e+07	1.75395e+07	1.77209e+07	1.7743e+07	1.93775e+07	18.109	19.1169	12.3017	18.9863
PC(36:3)+H	784.585	C44 H83 O8 N1 P1		15.3381	15.3381	3.2047e+07	1	0	39.4873	0	1.64276e+07	1.93775e+07	3.06046e+07	2.35189e+07	9.84838e+07	2.70907e+07	4.28863e+07	1.60653e+07	2.23413e+07	2.12554e+07	1.29899e+07	1.59462e+07	3.28938e+07	1.4753e+07	4.58567e+07	1.1312e+08	8.31472e+07	1.85072e+07	2.28467e+07	4.38988e+07	2.0835e+07	1.78941e+07	2.33454e+07	1.80788e+07	1.8e+07	1.74203e+07	3.99193e+07	2.37449e+07	2.59664e+07	4.30441e+07	3.94929e+07	3.75442e+07	2.76063e+07	4.97513e+07	4.77268e+07	0	38.3378	38.8328	0
PC(18:1_18:2)+H	784.585	C44 H83 O8 N1 P1		15.6862	15.6862	3.41153e+07	1	0	32.1131	0	3.33258e+07	2.96367e+07	2.77247e+07	3.4939e+07	6.89507e+07	3.79567e+07	4.51777e+07	2.6246e+07	2.46775e+07	2.61877e+07	1.77737e+07	2.83292e+07	3.79868e+07	2.65739e+07	4.95168e+07	7.14232e+07	5.61665e+07	2.83911e+07	2.57823e+07	4.17022e+07	2.62615e+07	4.4422e+07	3.07291e+07	2.69419e+07	1.7605e+07	3.17065e+07	3.1466e+07	3.80285e+07	3.31589e+07	3.46306e+07	4.00002e+07	3.44533e+07	3.07576e+07	2.00939e+07	2.72475e+07	0	0	20.4976	0
PC(36:3)+H	784.585	C44 H83 O8 N1 P1		15.083	15.083	2.22883e+08	1	0	40.1	36.3837	1.64957e+08	1.23814e+08	1.86788e+08	2.05927e+08	5.44949e+08	3.1208e+08	3.4085e+08	1.32125e+08	1.63792e+08	1.64117e+08	7.43597e+07	1.74869e+08	3.25363e+08	1.7022e+08	3.53881e+08	7.30289e+08	5.50973e+08	1.46135e+08	1.14532e+08	2.57337e+08	1.58255e+08	1.44094e+08	1.92973e+08	1.26705e+08	8.9866e+07	1.64406e+08	1.39212e+08	2.45466e+08	2.29587e+08	2.28851e+08	2.35882e+08	2.41172e+08	2.49852e+08	2.46352e+08	2.42604e+08	39.3524	39.3293	39.5342	39.5777
PC(36:3)+H	784.585	C44 H83 O8 N1 P1		14.6416	14.6416	1.12443e+09	1	0	40.1	38.7409	1.38807e+09	9.74177e+08	1.3764e+09	1.17147e+09	1.51251e+09	1.29189e+09	1.00673e+09	8.27875e+08	1.14308e+09	1.8229e+09	3.97467e+08	1.14147e+09	1.20038e+09	1.31169e+09	1.14525e+09	1.95867e+09	1.21334e+09	5.11723e+08	1.18219e+09	1.46556e+09	6.73505e+08	6.86377e+08	7.46864e+08	9.4851e+08	1.01722e+09	5.86028e+08	1.63212e+09	1.56666e+09	1.19905e+09	1.18184e+09	1.25441e+09	1.26591e+09	1.2364e+09	1.27358e+09	1.19129e+09	38.8713	29.5146	29.5512	29.5767
PC(36:2)+H	786.601	C44 H85 O8 N1 P1		16.6197	16.6197	2.33687e+07	1	0	39.0999	0	9.23385e+07	1.72253e+07	1.01419e+07	1.17879e+06	7.56019e+06	8.8771e+06	1.60329e+07	8.43636e+06	8.19089e+07	8.14825e+06	1.12785e+07	1.62313e+07	1.33568e+07	1.11212e+07	6.33483e+06	3.19809e+07	8.67758e+06	1.148e+07	1.17432e+07	9.59479e+06	8.03019e+06	1.38768e+07	5.3235e+06	5.68679e+06	8.45583e+06	9.0219e+06	7.93445e+06	1.71466e+07	8.67333e+07	1.54568e+07	6.86962e+07	1.32013e+07	8.25149e+07	2.08423e+07	1.47751e+07	38.6905	0	0	37.6375
PC(36:2)+H	786.601	C44 H85 O8 N1 P1		16.3548	16.3548	1.57129e+08	0.968936	0	39.5527	0	1.92754e+08	2.19513e+08	2.36867e+08	2.09373e+08	1.46582e+08	1.11457e+08	1.76555e+08	1.76049e+08	1.53153e+08	1.58674e+08	1.7587e+08	2.51695e+08	8.6892e+07	1.53144e+08	1.21143e+08	3.04713e+08	1.25881e+08	1.03487e+08	1.3245e+08	1.15427e+08	1.73063e+08	1.79442e+08	1.80094e+08	1.14481e+08	1.15353e+08	1.10214e+08	1.44106e+08	1.65921e+08	1.66606e+08	2.451e+08	1.60647e+08	1.40024e+08	2.79832e+07	1.13094e+08	1.19318e+08	0	39.5527	39.4467	29.32
PC(36:2)+H	786.601	C44 H85 O8 N1 P1		15.7971	15.7971	5.71704e+08	0.904468	0	40.1	39.5732	6.22314e+08	5.66484e+08	5.40408e+08	5.43128e+08	9.34927e+08	7.14646e+08	4.91212e+08	4.38015e+08	3.80366e+08	8.16451e+08	2.79336e+08	5.68945e+08	5.16011e+08	5.36842e+08	4.43086e+08	7.19864e+08	6.82988e+08	3.54077e+08	5.69141e+08	6.69988e+08	4.24899e+08	3.07095e+08	5.3322e+08	4.73845e+08	4.38701e+08	3.52011e+08	1.06078e+09	8.41144e+08	6.0581e+08	6.24764e+08	5.88717e+08	6.32361e+08	6.64889e+08	7.2384e+08	5.94647e+08	29.3265	39.3785	29.4409	39.3017
PC(36:2)+H	786.601	C44 H85 O8 N1 P1		15.9949	15.9949	6.68425e+09	0.916809	0	40.1	39.2836	8.11886e+09	6.19695e+09	6.82059e+09	5.88443e+09	1.19554e+10	9.16734e+09	7.51925e+09	4.67522e+09	6.51651e+09	7.40809e+09	4.56019e+09	6.20471e+09	7.49733e+09	6.70065e+09	6.29614e+09	1.3916e+10	8.24583e+09	4.26306e+09	5.46251e+09	8.97538e+09	4.28913e+09	6.15609e+09	4.7007e+09	5.67028e+09	5.75914e+09	4.56243e+09	6.87431e+09	7.41469e+09	6.93226e+09	6.79029e+09	7.43721e+09	7.37656e+09	7.53004e+09	7.44063e+09	6.76594e+09	39.1283	38.5573	39.4143	29.5682
PC(36:1)+H	788.616	C44 H87 O8 N1 P1		17.4106	17.4106	1.06871e+08	0.91	0	39.5886	26.522	1.09067e+08	1.25516e+08	1.06375e+08	9.08771e+07	2.40498e+08	1.64758e+08	1.46686e+08	8.47429e+07	8.38476e+07	1.04181e+08	9.64755e+07	1.00541e+08	9.97654e+07	9.72033e+07	8.60673e+07	2.54417e+08	1.58273e+08	8.04787e+07	1.05642e+08	9.88746e+07	9.79689e+07	1.20641e+08	1.20435e+08	7.32907e+07	6.93316e+07	5.12053e+07	1.56081e+08	1.31289e+08	8.08227e+07	7.56639e+07	8.0823e+07	7.40894e+07	9.6251e+07	6.94759e+07	8.28384e+07	0	0	0	0
PC(36:1)+H	788.616	C44 H87 O8 N1 P1		17.1078	17.1078	2.55677e+09	0.891489	0	40.1	39.6396	2.24851e+09	2.40619e+09	2.27606e+09	1.85102e+09	6.39882e+09	3.67778e+09	3.35468e+09	1.42456e+09	1.62455e+09	2.16226e+09	1.53652e+09	1.83879e+09	2.169e+09	1.99783e+09	2.58268e+09	6.66026e+09	4.05306e+09	1.50211e+09	1.83823e+09	3.61591e+09	1.69397e+09	2.90782e+09	2.27679e+09	1.71311e+09	1.33561e+09	1.54432e+09	3.83525e+09	2.73072e+09	2.65856e+09	2.5374e+09	2.72336e+09	2.66299e+09	3.10113e+09	3.20855e+09	2.58486e+09	37.9029	29.6092	39.4912	39.1732
PC(38:6e)+H	792.59	C46 H83 O7 N1 P1		14.0584	14.0584	1.10026e+07	1	0	37.3936	32.6204	1.04586e+07	1.16834e+07	1.38127e+07	1.47907e+07	1.28928e+07	1.6768e+07	9.90596e+06	8.10328e+06	1.21491e+07	1.33568e+07	8.10738e+06	9.82012e+06	1.1439e+07	9.72328e+06	1.51482e+07	1.10422e+07	9.70771e+06	1.13088e+07	1.19341e+07	1.0452e+07	6.9398e+06	8.37411e+06	9.12204e+06	1.23697e+07	1.23517e+07	9.25638e+06	1.63661e+07	1.36943e+07	1.16733e+07	1.26258e+07	1.20427e+07	1.16151e+07	1.05842e+07	1.1433e+07	1.08124e+07	20.8997	35.4398	36.2906	15.3123
PC(38:6e)+H	792.59	C46 H83 O7 N1 P1		15.0051	15.0051	1.43581e+07	1	0	39.1206	36.2524	2.16889e+07	1.5686e+07	1.6454e+07	2.36273e+07	2.01191e+07	2.59586e+07	1.4552e+07	1.00724e+07	1.31321e+07	1.50807e+07	1.23124e+07	1.25597e+07	1.38568e+07	1.37197e+07	1.23004e+07	1.65905e+07	1.5592e+07	1.25629e+07	1.46855e+07	9.68186e+06	1.06097e+07	4.70243e+06	1.39371e+07	1.94806e+07	1.41743e+07	1.16745e+07	1.84866e+07	1.65348e+07	1.5184e+07	1.4916e+07	1.63202e+07	1.62559e+07	1.58647e+07	1.63687e+07	1.48621e+07	22.715	19.8775	28.6861	38.0773
PC(38:5e)+H	794.606	C46 H85 O7 N1 P1		15.9535	15.9535	1.53339e+07	1	0	37.0119	36.8051	1.9342e+07	1.68129e+07	1.69539e+07	2.1072e+07	1.68934e+07	2.58144e+07	1.41179e+07	1.40812e+07	1.21872e+07	1.28685e+07	1.48821e+07	1.24749e+07	1.48523e+07	1.17124e+07	1.53663e+07	1.55836e+07	1.68105e+07	1.36432e+07	1.52862e+07	9.83727e+06	1.44627e+07	1.11865e+07	1.42908e+07	1.60475e+07	1.3865e+07	1.70539e+07	1.73782e+07	1.59004e+07	1.62341e+07	1.52408e+07	1.64402e+07	1.61385e+07	1.53388e+07	1.61345e+07	1.64587e+07	20.2181	37.0119	15.9169	36.346
PC(38:5e)+H	794.606	C46 H85 O7 N1 P1		16.3668	16.3668	2.6342e+07	1	0	38.7402	21.2306	3.35056e+07	3.67933e+07	2.81533e+07	4.70838e+07	3.77899e+07	5.05111e+07	3.04664e+07	2.36014e+07	2.53574e+07	2.35751e+07	2.44695e+07	1.81217e+07	2.28418e+07	2.34599e+07	1.57843e+07	2.72926e+07	2.10005e+07	2.11011e+07	2.65921e+07	1.87897e+07	1.67073e+07	1.51234e+07	2.20891e+07	4.3618e+07	3.0959e+07	2.28353e+07	3.47929e+07	2.64825e+07	2.96287e+07	2.85643e+07	2.67895e+07	2.8209e+07	2.87767e+07	2.65204e+07	3.00257e+07	34.6353	38.0679	38.277	36.5869
PC(38:5e)+H	794.606	C46 H85 O7 N1 P1		15.2746	15.2746	1.09216e+08	1	0	39.1172	38.5093	1.13615e+08	1.22502e+08	1.11033e+08	1.38295e+08	1.49127e+08	1.87344e+08	1.11097e+08	8.53341e+07	8.08526e+07	1.02637e+08	9.24243e+07	7.54052e+07	8.72753e+07	1.00668e+08	1.37236e+08	1.31577e+08	9.82681e+07	1.02595e+08	1.29465e+08	1.06411e+08	8.13608e+07	8.95632e+07	9.82868e+07	1.23625e+08	1.07387e+08	9.3076e+07	1.74907e+08	1.25496e+08	1.17411e+08	1.11476e+08	1.17399e+08	1.17123e+08	1.19845e+08	1.19052e+08	1.14179e+08	33.819	37.4419	38.5558	32.8368
PC(37:4)+H	796.585	C45 H83 O8 N1 P1		15.0395	15.0395	5.5095e+07	1	0	39.6801	29.6957	5.15956e+07	5.47582e+07	9.45195e+07	6.00119e+07	1.18705e+08	7.17604e+07	4.86005e+07	2.44186e+07	6.73701e+07	4.47977e+07	2.11905e+07	4.42864e+07	1.43494e+08	4.41058e+07	4.9337e+07	1.1572e+08	8.94414e+07	3.17492e+07	3.83171e+07	8.66577e+07	2.86621e+07	2.6855e+07	3.65634e+07	5.59348e+07	2.30888e+07	2.73434e+07	4.30906e+07	7.09224e+07	5.66872e+07	5.56344e+07	6.31517e+07	5.99099e+07	6.10633e+07	6.14004e+07	5.70802e+07	29.6592	39.5838	39.6518	39.4073
PC(38:4e)+H	796.621	C46 H87 O7 N1 P1		16.2418	16.2418	2.4983e+07	1	0	39.2984	26.3987	2.92299e+07	2.90499e+07	2.6199e+07	3.34436e+07	3.16811e+07	4.45339e+07	2.62458e+07	1.94371e+07	1.93832e+07	1.94008e+07	2.0833e+07	1.56707e+07	2.07864e+07	2.2026e+07	2.82765e+07	3.01548e+07	2.46462e+07	2.26519e+07	2.7643e+07	2.01978e+07	1.9708e+07	2.56451e+07	2.06317e+07	2.61464e+07	2.36111e+07	2.49822e+07	3.13822e+07	2.62474e+07	2.61038e+07	2.55188e+07	2.68892e+07	2.71588e+07	2.76255e+07	2.60491e+07	2.89955e+07	19.0027	25.2732	25.6267	35.9108
PC(38:4e)+H	796.621	C46 H87 O7 N1 P1		16.6536	16.6536	1.42978e+08	1	0	40.1	38.1463	1.3105e+08	1.18279e+08	1.29822e+08	1.58967e+08	1.8136e+08	2.57462e+08	1.52487e+08	1.18493e+08	1.11315e+08	1.38251e+08	1.3914e+08	7.8422e+07	1.22207e+08	1.2581e+08	1.67927e+08	1.88583e+08	1.21498e+08	1.55123e+08	1.43713e+08	1.6071e+08	1.10389e+08	1.63899e+08	1.2786e+08	1.67429e+08	1.18818e+08	1.42548e+08	1.7172e+08	1.61361e+08	1.45793e+08	1.49792e+08	1.53264e+08	1.56322e+08	1.47873e+08	1.53779e+08	1.51696e+08	39.017	38.5568	37.7226	38.5037
PC(19:1_18:2)+H	798.601	C45 H85 O8 N1 P1		15.9955	15.9955	3.52711e+07	1	0	29.0752	0	4.31724e+07	3.07842e+07	3.86356e+07	3.15138e+07	6.56031e+07	5.0669e+07	3.82101e+07	2.24935e+07	3.50669e+07	4.09228e+07	2.31517e+07	3.465e+07	4.60635e+07	3.65161e+07	2.73426e+07	8.24061e+07	4.6556e+07	1.92561e+07	2.70897e+07	5.20689e+07	2.19466e+07	3.5512e+07	2.22451e+07	2.57945e+07	2.7149e+07	2.22986e+07	3.56069e+07	3.63031e+07	4.05959e+07	3.69732e+07	3.88783e+07	3.70501e+07	3.93322e+07	3.93308e+07	4.15017e+07	15.9625	0	0	0
PC(38:3e)+H	798.637	C46 H89 O7 N1 P1		16.6559	16.6559	1.18466e+07	1	0	34.4881	0	7.99499e+06	9.41265e+06	9.07517e+06	1.16425e+07	1.3543e+07	2.18045e+07	1.11883e+07	1.56792e+07	9.70984e+06	1.28923e+07	1.25392e+07	6.18737e+06	6.99056e+06	7.46883e+06	1.29925e+07	1.8943e+07	1.04788e+07	1.08246e+07	1.42069e+07	1.23293e+07	9.47311e+06	1.67281e+07	1.71939e+07	1.25412e+07	9.03268e+06	1.28936e+07	1.5121e+07	1.42448e+07	1.12972e+07	1.22655e+07	1.11408e+07	1.35523e+07	1.1897e+07	1.38061e+07	1.13465e+07	0	0	0	0
PC(19:1_18:1)+H	800.616	C45 H87 O8 N1 P1		16.6902	16.6902	1.96651e+07	1	0	46.4696	19.8536	2.04164e+07	1.54013e+07	1.73508e+07	1.92013e+07	3.32437e+07	3.26603e+07	2.33579e+07	1.03246e+07	2.60434e+07	2.36104e+07	9.10733e+06	1.59828e+07	4.80226e+07	1.99766e+07	2.98193e+07	5.54239e+07	3.30678e+07	1.15897e+07	9.55213e+06	1.44235e+07	1.13226e+07	1.77686e+07	1.49306e+07	1.69685e+07	1.05022e+07	1.31034e+07	9.53076e+06	2.81362e+07	2.4567e+07	2.33058e+07	2.41992e+07	2.27759e+07	1.38839e+07	1.48882e+07	2.30486e+07	23.89	18.0376	26.8795	37.3949
PC(19:0_18:1)+H	802.632	C45 H89 O8 N1 P1		17.8036	17.8036	1.0383e+07	1	0	47.5474	20.519	1.00978e+07	1.18467e+07	1.28563e+07	9.05135e+06	2.31024e+07	1.69885e+07	1.01948e+07	6.11358e+06	8.37768e+06	9.15283e+06	5.39563e+06	9.38726e+06	1.5223e+07	9.2751e+06	1.13156e+07	2.79405e+07	1.55143e+07	7.16179e+06	6.36327e+06	1.25229e+07	8.93973e+06	7.87687e+06	9.76352e+06	1.01195e+07	4.8376e+06	6.4042e+06	1.03321e+07	1.43616e+07	1.07834e+07	1.11164e+07	1.11358e+07	1.18129e+07	1.00511e+07	1.10369e+07	1.16216e+07	37.2451	16.4302	22.7502	23.2446
PC(38:6)+H	806.569	C46 H81 O8 N1 P1		14.0263	14.0263	1.11312e+07	1	0	29.1096	25.3109	8.67567e+06	2.47892e+07	1.49624e+07	1.65957e+07	1.94772e+07	1.09629e+07	1.24103e+07	6.73311e+06	1.2212e+07	1.4856e+07	3.39447e+06	1.53904e+07	1.60214e+07	7.3622e+06	6.90436e+06	1.6657e+07	1.2007e+07	4.87145e+06	1.14413e+07	1.48252e+07	4.49848e+06	2.81136e+06	5.79961e+06	1.4719e+07	8.1252e+06	5.78269e+06	2.20027e+07	1.43168e+07	1.18891e+07	1.23313e+07	1.20335e+07	1.16197e+07	1.29384e+07	1.27625e+07	1.20977e+07	0	27.9158	0	0
PC(38:6)+H	806.569	C46 H81 O8 N1 P1		13.3399	13.3399	2.5022e+07	1	0	39.1784	22.871	2.50156e+07	2.44926e+07	3.82969e+07	3.32948e+07	4.01145e+07	2.35024e+07	2.20646e+07	1.53565e+07	2.64177e+07	4.04554e+07	5.65918e+06	2.36123e+07	3.13402e+07	3.41012e+07	1.40364e+07	4.18008e+07	1.83768e+07	1.35428e+07	3.49265e+07	4.04916e+07	1.22875e+07	1.36615e+07	1.59525e+07	2.44153e+07	2.58699e+07	1.41216e+07	4.8636e+07	3.29651e+07	2.93993e+07	2.66622e+07	2.88471e+07	2.70427e+07	2.92065e+07	2.63686e+07	2.48295e+07	28.5456	0	29.0322	37.6898
PC(24:2_14:4)+H	806.569	C46 H81 O8 N1 P1		14.283	14.283	3.17438e+07	1	0	28.3529	0	3.19718e+07	3.97214e+07	4.15464e+07	3.99305e+07	5.51373e+07	3.90903e+07	3.88406e+07	1.81792e+07	3.68702e+07	2.67985e+07	9.14654e+06	2.79136e+07	4.96017e+07	2.70534e+07	3.42868e+07	4.83323e+07	4.21725e+07	1.789e+07	3.40322e+07	4.34032e+07	1.61103e+07	1.44375e+07	2.10204e+07	3.29555e+07	2.41013e+07	2.2266e+07	4.66435e+07	3.6641e+07	3.39147e+07	3.05542e+07	3.44814e+07	3.60938e+07	3.38244e+07	3.50035e+07	3.50119e+07	0	0	28.3529	0
PC(38:6)+H	806.569	C46 H81 O8 N1 P1		13.84	13.84	1.00883e+08	1	0	39.6855	21.0561	8.57421e+07	2.93905e+08	1.68518e+08	1.5956e+08	1.68658e+08	8.8926e+07	8.49556e+07	6.86506e+07	1.23535e+08	1.36357e+08	3.30835e+07	1.7595e+08	1.4494e+08	5.97873e+07	4.28342e+07	9.44061e+07	9.25517e+07	3.72587e+07	1.14427e+08	1.22274e+08	3.4086e+07	2.34622e+07	4.42644e+07	1.31801e+08	6.86152e+07	3.33068e+07	2.44238e+08	1.39112e+08	1.08712e+08	1.07168e+08	1.10456e+08	1.10964e+08	1.1212e+08	1.11591e+08	1.02883e+08	29.1735	39.6349	29.5623	29.6073
PC(38:6)+H	806.569	C46 H81 O8 N1 P1		13.1381	13.1381	1.88735e+08	1	0	40.1	38.9521	1.56999e+08	2.20833e+08	2.13378e+08	2.32343e+08	4.24803e+08	2.45567e+08	2.26296e+08	1.22163e+08	1.57549e+08	2.36797e+08	4.43675e+07	1.82602e+08	1.85342e+08	1.55754e+08	1.5378e+08	3.80628e+08	1.4252e+08	1.18996e+08	1.72703e+08	3.30983e+08	1.1957e+08	1.33281e+08	1.29837e+08	1.99801e+08	1.87971e+08	1.54293e+08	2.32106e+08	2.53808e+08	2.00824e+08	2.01985e+08	2.1e+08	2.04714e+08	2.10099e+08	2.04414e+08	1.92789e+08	39.4102	39.618	39.3498	39.3861
PC(38:6)+H	806.569	C46 H81 O8 N1 P1		14.6424	14.6424	2.15963e+08	1	0	26.7447	6.77111	2.58048e+08	1.86397e+08	2.67458e+08	2.26845e+08	2.80139e+08	2.62422e+08	1.97028e+08	1.61666e+08	2.14374e+08	3.62906e+08	6.6355e+07	2.15967e+08	2.30076e+08	2.49304e+08	2.19507e+08	3.51601e+08	2.36184e+08	8.97209e+07	2.36694e+08	2.79752e+08	1.23267e+08	1.3105e+08	1.41013e+08	1.84398e+08	2.02247e+08	1.11026e+08	3.12232e+08	2.96071e+08	2.38091e+08	2.29192e+08	2.46801e+08	2.48569e+08	2.46842e+08	2.57558e+08	233975070	6.17714	7.63448	6.47218	5.94491
PC(38:5)+H	808.585	C46 H83 O8 N1 P1		13.8726	13.8726	2.22768e+07	1	0	31.2829	0	2.05546e+07	3.46227e+07	1.95749e+07	1.90043e+07	2.78408e+07	6.62425e+07	3.37275e+07	2.82142e+07	1.25441e+07	4.65198e+07	9.93789e+06	2.90679e+07	1.83796e+07	1.12201e+07	2.93507e+07	2.06537e+07	3.35968e+07	2.29904e+07	1.16333e+07	3.63664e+07	1.76682e+07	1.63283e+07	1.26425e+07	1.67545e+07	1.43456e+07	4.37864e+07	2.25344e+07	2.33377e+07	1.50359e+07	1.22697e+07	1.49222e+07	1.35296e+07	1.79268e+07	1.71816e+07	1.43807e+07	0	0	31.2829	24.5907
PC(38:5)+H	808.585	C46 H83 O8 N1 P1		14.0005	14.0005	7.65987e+07	1	0	39.5899	19.1721	4.75301e+07	3.18425e+07	4.78752e+07	6.70116e+07	1.80117e+08	1.4444e+08	1.29568e+08	5.49163e+07	3.01117e+07	1.4216e+08	2.42788e+07	4.53198e+07	6.89642e+07	4.78113e+07	8.32625e+07	2.13645e+08	1.05834e+08	8.09378e+07	3.70176e+07	1.30366e+08	8.21503e+07	6.77822e+07	5.22309e+07	4.75692e+07	3.03572e+07	9.54027e+07	5.39526e+07	1.05345e+08	8.09024e+07	7.89945e+07	8.20629e+07	8.16816e+07	8.04329e+07	8.04123e+07	7.57326e+07	35.9306	33.4162	0	32.6911
PC(16:0_22:5)+H	808.585	C46 H83 O8 N1 P1		15.81	15.81	9.257e+07	1	0	28.4324	11.4344	9.77885e+07	9.52193e+07	3.59995e+07	8.9587e+07	1.19714e+08	1.04263e+08	8.74131e+07	8.6136e+07	6.02729e+07	1.39736e+08	5.58032e+07	9.23556e+07	7.9232e+07	9.58627e+07	9.34517e+07	1.11322e+08	1.17639e+08	6.96409e+07	9.7539e+07	1.10056e+08	7.83709e+07	6.056e+07	1.04225e+08	8.39294e+07	8.16453e+07	6.65108e+07	1.58392e+08	1.37877e+08	1.04621e+08	1.03265e+08	1.05887e+08	1.11667e+08	4.90591e+07	5.79233e+07	5.81371e+07	19.293	26.4526	11.8445	20.3537
PC(38:5)+H	808.585	C46 H83 O8 N1 P1		14.3973	14.3973	1.84933e+08	1	0	29.5929	0	1.88308e+08	2.48167e+08	2.78915e+08	2.44705e+08	1.78541e+08	2.09355e+08	2.22393e+08	1.19389e+08	1.99402e+08	1.67004e+08	5.98043e+07	2.40304e+08	1.99429e+08	1.75527e+08	1.15858e+08	1.82613e+08	1.50855e+08	9.65689e+07	3.24089e+08	1.62869e+08	1.00304e+08	8.17126e+07	1.22225e+08	2.71219e+08	2.04385e+08	1.06242e+08	4.54112e+08	2.02955e+08	1.86411e+08	1.91816e+08	2.32641e+08	1.74246e+08	2.87637e+08	2.65109e+08	2.35003e+08	0	0	0	15.8208
PC(38:5)+H	808.585	C46 H83 O8 N1 P1		14.7795	14.7795	2.42257e+08	1	0	40.1	39.6343	2.01766e+08	2.31487e+08	3.92236e+08	3.11111e+08	5.26257e+08	2.39017e+08	2.94977e+08	1.40383e+08	2.6399e+08	3.09295e+08	1.01978e+08	1.78174e+08	3.33032e+08	2.48802e+08	1.59139e+08	5.10741e+08	3.03078e+08	1.10094e+08	3.07323e+08	3.78844e+08	9.76048e+07	1.55176e+08	1.4976e+08	2.01958e+08	1.65998e+08	1.25913e+08	3.5043e+08	2.68233e+08	2.46362e+08	2.46452e+08	2.90421e+08	2.52775e+08	2.56534e+08	2.585e+08	2.45786e+08	38.0971	39.3669	39.5952	39.0097
PC(20:3_18:2)+H	808.585	C46 H83 O8 N1 P1		14.3376	14.3376	1.13341e+09	1	0	39.6421	39.1276	1.41024e+09	1.65668e+09	1.80787e+09	1.71441e+09	1.71418e+09	1.53232e+09	1.09739e+09	6.30874e+08	1.49613e+09	1.13319e+09	3.40017e+08	1.2544e+09	1.76141e+09	1.31657e+09	7.81678e+08	1.55987e+09	1.03253e+09	6.15413e+08	1.32638e+09	1.29645e+09	5.19573e+08	4.37099e+08	7.16731e+08	1.43225e+09	8.82747e+08	6.11176e+08	2.27788e+09	1.26579e+09	1.18353e+09	1.18152e+09	1.26805e+09	1.25426e+09	1.23375e+09	1.21238e+09	1.1479e+09	39.5607	39.3552	39.4676	39.2919
PC(18:0_20:5)+H	808.585	C46 H83 O8 N1 P1		15.9961	15.9961	1.18958e+09	1	0	27.6141	17.1958	1.39899e+09	1.17076e+09	1.3178e+09	1.16703e+09	1.65878e+09	1.53235e+09	1.27521e+09	9.15614e+08	1.22036e+09	1.34823e+09	9.32671e+08	1.13669e+09	1.36841e+09	1.25605e+09	1.10244e+09	1.85871e+09	1.3144e+09	8.74175e+08	1.04213e+09	1.53645e+09	8.90913e+08	1.17375e+09	9.32811e+08	1.07888e+09	1.12399e+09	9.01484e+08	1.30915e+09	1.29762e+09	1.26767e+09	1.21151e+09	1.30419e+09	1.31549e+09	1.23568e+09	1.217e+09	1.18848e+09	16.4081	20.4349	9.13561	21.654
PC(38:4)+H	810.601	C46 H85 O8 N1 P1		14.8117	14.8117	3.35311e+07	1	0	39.2583	0	9.32807e+07	6.16383e+07	7.7058e+07	5.32683e+07	2.52309e+07	6.53681e+07	1.96273e+07	1.12001e+07	5.37103e+07	4.98753e+07	4.70841e+06	6.58705e+07	9.42837e+07	8.54097e+07	2.5036e+07	2.21753e+07	1.07867e+07	1.21545e+07	1.46315e+07	2.81751e+07	2.0375e+07	1.02696e+07	1.76995e+07	3.3428e+07	1.86459e+07	5.51708e+06	4.40356e+07	4.8134e+07	3.67883e+07	3.06861e+07	2.85302e+07	3.29862e+07	3.75461e+07	1.99563e+07	4.03452e+07	0	0	0	0
PC(38:4)+H	810.601	C46 H85 O8 N1 P1		15.3343	15.3343	1.91877e+08	1	0	40.1	39.0163	1.34588e+08	1.44784e+08	1.72634e+08	2.00819e+08	4.22511e+08	2.60322e+08	2.91826e+08	1.42761e+08	1.61853e+08	1.4446e+08	6.37223e+07	1.0993e+08	1.82949e+08	1.17351e+08	2.7336e+08	4.91686e+08	3.33656e+08	1.25749e+08	1.77512e+08	1.7013e+08	1.07811e+08	7.24999e+07	1.93726e+08	1.77642e+08	1.03782e+08	1.49646e+08	2.44719e+08	2.34849e+08	1.93196e+08	1.91235e+08	2.02623e+08	1.99588e+08	2.02975e+08	2.02962e+08	1.94675e+08	39.1918	39.0296	36.1315	39.5436
PC(38:4)+H	810.601	C46 H85 O8 N1 P1		15.7026	15.7026	5.92454e+08	1	0	39.7072	0	6.98883e+08	1.08284e+09	5.92561e+08	1.32585e+09	9.98709e+08	8.51192e+08	5.17963e+08	2.54377e+08	4.03645e+08	8.63156e+08	4.32652e+08	6.68391e+08	8.10259e+08	4.44006e+08	3.97124e+08	6.84733e+08	3.39853e+08	2.64616e+08	6.69687e+08	7.91664e+08	2.44963e+08	2.59826e+08	2.23038e+08	7.00958e+08	5.41069e+08	2.43038e+08	1.19295e+09	5.19461e+08	5.45778e+08	5.217e+08	7.94462e+08	1.16725e+09	4.8033e+08	5.2124e+08	3.04464e+08	39.4575	0	0	29.5404
[truncated: 636 more rows]
[truncated: 43 more columns]

## Sheet: result
LipidIon	CalcMz	IonFormula	Rt	1ul-pos-01	1ul-pos-02	1ul-pos-03	1ul-pos-04	1ul-pos-05	1ul-pos-06	1ul-pos-07	1ul-pos-08	1ul-pos-09	1ul-pos-10	1ul-pos-11	1ul-pos-12	1ul-pos-13	1ul-pos-14	1ul-pos-15	1ul-pos-16	1ul-pos-17	1ul-pos-18	1ul-pos-19	1ul-pos-20	1ul-pos-21	1ul-pos-22	1ul-pos-23	1ul-pos-24	1ul-pos-25	1ul-pos-26	1ul-pos-27	1ul-pos-28	Qc1-1ul-pos	Qc2-1ul-pos	Qc3-1ul-pos	Qc4-1ul-pos
[truncated: 212 more rows]

## Sheet: norm-result
LipidIon	CalcMz	IonFormula	Rt	1ul-pos-01	1ul-pos-02	1ul-pos-03	1ul-pos-04	1ul-pos-05	1ul-pos-06	1ul-pos-07	1ul-pos-08	1ul-pos-09	1ul-pos-10	1ul-pos-11	1ul-pos-12	1ul-pos-13	1ul-pos-14	1ul-pos-15	1ul-pos-16	1ul-pos-17	1ul-pos-18	1ul-pos-19	1ul-pos-20	1ul-pos-21	1ul-pos-22	1ul-pos-23	1ul-pos-24	1ul-pos-25	1ul-pos-26	1ul-pos-27	1ul-pos-28	Qc1-1ul-pos	Qc2-1ul-pos	Qc3-1ul-pos	Qc4-1ul-pos
[truncated: 212 more rows]

[truncated: 5 more sheets: summary, norm-summary, FA analysis quantity, FA analysis percentage, lipid_species]
